# Supplementary material for: Improving Polymeric Structures with Hirshfeld Atom Refinement: A Study on MOFs and COFs
Source: ACS Mater Au. 2025 Jul 31;5(5):767–71. doi: 10.1021/acsmaterialsau.5c00076 (PMC12426777; doi:10.1021/acsmaterialsau.5c00076)
Supplement: Supplementary file 1 [file mg5c00076_si_001.zip › CIFs/CAMTET_DiSCaMB-HAR.cif]

data_MOF-303-activated_100K
_audit_creation_date               2024-03-27
_audit_creation_method
;
Olex2 1.3
(compiled 2020.11.12 svn.r5f609507 for OlexSys, GUI svn.r6408)
;
_audit_contact_author_address      ?
_audit_contact_author_email        ?
_audit_contact_author_name         ''
_audit_contact_author_phone        ?
_publ_contact_author_id_orcid      ?
_publ_section_references
;
Bourhis, L.J., Dolomanov, O.V., Gildea, R.J., Howard, J.A.K., Puschmann, H.
 (2015). Acta Cryst. A71, 59-75.

Dolomanov, O.V., Bourhis, L.J., Gildea, R.J, Howard, J.A.K. & Puschmann, H.
 (2009), J. Appl. Cryst. 42, 339-341.
;
_chemical_formula_moiety           'C5 H3 Al N2 O5'
_chemical_formula_sum              'C5 H3 Al N2 O5'
_chemical_formula_weight           198.072
loop_
  _atom_type_symbol
  _atom_type_scat_dispersion_real
  _atom_type_scat_dispersion_imag
  _atom_type_scat_Cromer_Mann_a1
  _atom_type_scat_Cromer_Mann_a2
  _atom_type_scat_Cromer_Mann_a3
  _atom_type_scat_Cromer_Mann_a4
  _atom_type_scat_Cromer_Mann_b1
  _atom_type_scat_Cromer_Mann_b2
  _atom_type_scat_Cromer_Mann_b3
  _atom_type_scat_Cromer_Mann_b4
  _atom_type_scat_Cromer_Mann_c
  _atom_type_scat_source
  _atom_type_scat_dispersion_source
 H 0.00000 0.00000 0.49300 0.32291 0.14019 0.04081 10.51090 26.12570 3.14236
 57.79970 0.0030380000826
 'International Tables Volume C Table 6.1.1.4 (pp. 500-502)' custom
 C 0.00240 0.00170 2.31000 1.02000 1.58860 0.86500 20.84390 10.20750 0.56870
 51.65120 0.215599998832
 'International Tables Volume C Table 6.1.1.4 (pp. 500-502)' custom
 Al 0.05930 0.05430 6.42020 1.90020 1.59360 1.96460 3.03870 0.74260 31.54720
 85.08860 1.11510002613
 'International Tables Volume C Table 6.1.1.4 (pp. 500-502)' custom
 O 0.00860 0.00640 3.04850 2.28680 1.54630 0.86700 13.27710 5.70110 0.32390
 32.90890 0.250800013542
 'International Tables Volume C Table 6.1.1.4 (pp. 500-502)' custom
 N 0.00460 0.00350 12.21260 3.13220 2.01250 1.16630 0.00570 9.89330 28.99750
 0.58260 -11.5290002823
 'International Tables Volume C Table 6.1.1.4 (pp. 500-502)' custom

_space_group_crystal_system        'monoclinic'
_space_group_IT_number             14
_space_group_name_H-M_alt          'P 1 21/c 1'
_space_group_name_Hall             '-P 2ybc'
loop_
  _space_group_symop_id
  _space_group_symop_operation_xyz
 1 x,y,z
 2 -x,y+1/2,-z+1/2
 3 -x,-y,-z
 4 x,-y-1/2,z-1/2

_symmetry_Int_Tables_number        14
_cell_length_a                     12.030(7)
_cell_length_b                     14.935(7)
_cell_length_c                     14.067(8)
_cell_angle_alpha                  90
_cell_angle_beta                   101.96(1)
_cell_angle_gamma                  90
_cell_volume                       2472(2)
_cell_formula_units_Z              8
_cell_measurement_reflns_used      292
_cell_measurement_temperature      100
_cell_measurement_theta_max        10.492
_cell_measurement_theta_min        2.509
_exptl_absorpt_coefficient_mu      0.168
_exptl_absorpt_correction_T_max    0.7453
_exptl_absorpt_correction_T_min    0.6375
_exptl_absorpt_correction_type     multi-scan
_exptl_absorpt_process_details
;
SADABS-2016/2 (Bruker,2016) was used for absorption correction.
wR2(int) was 0.0938 before and 0.0608 after correction.
The Ratio of minimum to maximum transmission is 0.8554.
The \l/2 correction factor is Not present.
;
_exptl_crystal_colour              'clear colourless'
_exptl_crystal_colour_lustre       clear
_exptl_crystal_colour_primary      colourless
_exptl_crystal_density_diffrn      1.064
_exptl_crystal_description         irregular
_exptl_crystal_F_000               800.795
_exptl_crystal_size_max            0.02
_exptl_crystal_size_mid            0.015
_exptl_crystal_size_min            0.015
_diffrn_reflns_av_R_equivalents    0.0838
_diffrn_reflns_av_unetI/netI       0.0794
_diffrn_reflns_Laue_measured_fraction_full  0.9907
_diffrn_reflns_Laue_measured_fraction_max  0.9907
_diffrn_reflns_limit_h_max         13
_diffrn_reflns_limit_h_min         -13
_diffrn_reflns_limit_k_max         17
_diffrn_reflns_limit_k_min         -17
_diffrn_reflns_limit_l_max         16
_diffrn_reflns_limit_l_min         -16
_diffrn_reflns_number              14791
_diffrn_reflns_point_group_measured_fraction_full  0.9907
_diffrn_reflns_point_group_measured_fraction_max  0.9907
_diffrn_reflns_theta_full          25.7402
_diffrn_reflns_theta_max           25.74
_diffrn_reflns_theta_min           2.26
_diffrn_ambient_temperature        100.0
_diffrn_detector_area_resol_mean   7.39
_diffrn_measured_fraction_theta_full  0.9907
_diffrn_measured_fraction_theta_max  0.9907
_diffrn_measurement_device_type    'Bruker D8 with PHOTON II detector'
_diffrn_measurement_method         '\f and \w shutterless scans'
_diffrn_radiation_type             synchrotron
_diffrn_radiation_wavelength       0.7288
_reflns_Friedel_coverage           0.0
_reflns_limit_h_max                13
_reflns_limit_h_min                -13
_reflns_limit_k_max                17
_reflns_limit_k_min                0
_reflns_limit_l_max                16
_reflns_limit_l_min                0
_reflns_number_gt                  2902
_reflns_number_total               4347
_reflns_threshold_expression       I>=2u(I)
_computing_cell_refinement         'SAINT V8.38A (Bruker, 2018)'
_computing_data_collection         'Bruker APEX3 Bruker-AXS, Madison WI'
_computing_data_reduction          'SAINT V8.38A (Bruker, 2018)'
_computing_molecular_graphics      'Olex2 1.3 (Dolomanov et al., 2009)'
_computing_publication_material    'Olex2 1.3 (Dolomanov et al., 2009)'
_computing_structure_refinement    'olex2.refine 1.3 (Bourhis et al., 2015)'
_computing_structure_solution      'SHELXT 2018/2 (Sheldrick, 2018)'
_refine_diff_density_max           0.9793
_refine_diff_density_min           -0.6168
_refine_diff_density_rms           0.1142
_refine_ls_d_res_high              0.8391
_refine_ls_d_res_low               9.2436
_refine_ls_goodness_of_fit_ref     1.0273
_refine_ls_hydrogen_treatment      mixed
_refine_ls_matrix_type             full
_refine_ls_number_constraints      9
_refine_ls_number_parameters       256
_refine_ls_number_reflns           4347
_refine_ls_number_restraints       0
_refine_ls_R_factor_all            0.0959
_refine_ls_R_factor_gt             0.0537
_refine_ls_restrained_S_all        1.0273
_refine_ls_shift/su_max            0.0004
_refine_ls_shift/su_mean           0.0000
_refine_ls_structure_factor_coef   Fsqd
_refine_ls_weighting_details      
 'w=1/[\s^2^(Fo^2^)+(0.0657P)^2^+1.5657P] where P=(Fo^2^+2Fc^2^)/3'
_refine_ls_weighting_scheme        calc
_refine_ls_wR_factor_gt            0.1281
_refine_ls_wR_factor_ref           0.1487
_olex2_refinement_description
;
1. Fixed Uiso
 At 1.2 times of:
  All C(H) groups, All N(H) groups
2.a Aromatic/amide H refined with riding coordinates:
 N1(H1A)
;
loop_
  _atom_site_label
  _atom_site_type_symbol
  _atom_site_fract_x
  _atom_site_fract_y
  _atom_site_fract_z
  _atom_site_U_iso_or_equiv
  _atom_site_adp_type
  _atom_site_occupancy
  _atom_site_site_symmetry_order
  _atom_site_refinement_flags_posn
  _atom_site_refinement_flags_adp
  _atom_site_refinement_flags_occupancy
 Al2 Al 1.0 0.5 0.5 0.0184(3) Uani 1.000000 2 S T P
 Al1 Al 0.76478(8) 0.43319(7) 0.56482(7) 0.0204(2) Uani 1.000000 1 . . .
 Al3 Al 0.5 0.5 0.5 0.0239(3) Uani 1.000000 2 S T P
 O4 O 0.87663(19) 0.34860(15) 0.61856(16) 0.0265(5) Uani 1.000000 1 . . .
 O7 O 0.31313(19) 0.88914(15) 0.84171(16) 0.0267(6) Uani 1.000000 1 . . .
 O2 O 0.84989(19) 0.46917(15) 0.47616(17) 0.0219(5) Uani 1.000000 1 . . .
 H2 H 0.829(4) 0.455(4) 0.421(4) 0.046(16) Uiso 1.000000 1 . . .
 O5 O 1.1684(2) 0.02240(16) 0.84458(17) 0.0294(6) Uani 1.000000 1 . . .
 O1 O 0.65297(19) 0.51470(17) 0.51849(18) 0.0269(6) Uani 1.000000 1 . . .
 H1 H 0.674(5) 0.559(4) 0.489(5) 0.07(2) Uiso 1.000000 1 . . .
 O3 O 1.04054(18) 0.40194(15) 0.58891(16) 0.0266(5) Uani 1.000000 1 . . .
 O9 O 0.30859(18) 0.65419(15) 0.52734(16) 0.0254(5) Uani 1.000000 1 . . .
 O6 O 1.01833(18) 0.07696(15) 0.89597(16) 0.0258(5) Uani 1.000000 1 . . .
 O10 O 0.4914(2) 0.61229(17) 0.55970(19) 0.0350(6) Uani 1.000000 1 . . .
 O8 O 0.4909(2) 0.94061(19) 0.87919(19) 0.0383(7) Uani 1.000000 1 . . .
 N4 N 0.5480(3) 0.7429(2) 0.6944(2) 0.0397(8) Uani 1.000000 1 . . .
 H4 H 0.648(8) 0.702(6) 0.682(7) 0.12(3) Uiso 1.000000 1 . . .
 N3 N 0.5521(3) 0.8048(2) 0.7621(2) 0.0425(9) Uani 1.000000 1 . . .
 N2 N 1.1872(3) 0.1908(2) 0.7578(3) 0.0436(9) Uani 1.000000 1 . . .
 N1 N 1.1556(3) 0.2615(2) 0.7003(3) 0.0471(9) Uani 1.000000 1 . . .
 H1A H 1.2025(3) 0.2949(2) 0.6751(3) 0.0565(11) Uiso 1.000000 1 R . .
 C3 C 0.9975(3) 0.2110(2) 0.7398(2) 0.0268(8) Uani 1.000000 1 . . .
 H3 H 0.893(3) 0.205(3) 0.747(3) 0.0321(9) Uiso 1.000000 1 . . .
 C1 C 0.9826(3) 0.3480(2) 0.6258(2) 0.0251(8) Uani 1.000000 1 . . .
 C10 C 0.4100(3) 0.6597(2) 0.5719(2) 0.0264(8) Uani 1.000000 1 . . .
 C5 C 1.0935(3) 0.0799(2) 0.8454(2) 0.0243(8) Uani 1.000000 1 . . .
 C6 C 0.4141(3) 0.8924(2) 0.8321(2) 0.0299(8) Uani 1.000000 1 . . .
 C8 C 0.3683(3) 0.7830(2) 0.6885(3) 0.0297(8) Uani 1.000000 1 . . .
 H8 H 0.262(3) 0.785(3) 0.674(3) 0.0357(10) Uiso 1.000000 1 . . .
 C4 C 1.0912(3) 0.1585(2) 0.7814(3) 0.0301(8) Uani 1.000000 1 . . .
 C2 C 1.0425(3) 0.2750(2) 0.6858(3) 0.0308(8) Uani 1.000000 1 . . .
 C7 C 0.4441(3) 0.8299(3) 0.7602(3) 0.0340(9) Uani 1.000000 1 . . .
 C9 C 0.4388(3) 0.7285(3) 0.6479(3) 0.0332(9) Uani 1.000000 1 . . .

loop_
  _atom_site_aniso_label
  _atom_site_aniso_U_11
  _atom_site_aniso_U_22
  _atom_site_aniso_U_33
  _atom_site_aniso_U_12
  _atom_site_aniso_U_13
  _atom_site_aniso_U_23
 Al2 0.0193(7) 0.0190(7) 0.0178(7) 0.0012(6) 0.0056(5) 0.0015(6)
 Al1 0.0189(5) 0.0212(5) 0.0212(5) -0.0006(4) 0.0042(4) -0.0007(4)
 Al3 0.0195(7) 0.0252(7) 0.0274(8) 0.0030(6) 0.0061(6) 0.0047(6)
 O4 0.0247(13) 0.0267(13) 0.0274(13) -0.0001(10) 0.0041(10) 0.0080(10)
 O7 0.0261(13) 0.0295(13) 0.0250(13) -0.0006(11) 0.0064(10) -0.0055(10)
 O2 0.0229(12) 0.0255(12) 0.0176(13) -0.0006(10) 0.0044(10) 0.0013(10)
 O5 0.0310(13) 0.0333(14) 0.0274(13) 0.0118(12) 0.0142(10) 0.0091(11)
 O1 0.0218(13) 0.0271(14) 0.0323(14) 0.0035(11) 0.0072(10) 0.0056(11)
 O3 0.0217(12) 0.0297(13) 0.0286(13) 0.0035(10) 0.0058(10) 0.0100(10)
 O9 0.0222(13) 0.0266(13) 0.0264(13) -0.0033(10) 0.0032(10) -0.0062(10)
 O6 0.0240(12) 0.0267(13) 0.0289(13) 0.0057(10) 0.0109(10) 0.0116(10)
 O10 0.0213(13) 0.0382(15) 0.0441(16) 0.0019(12) 0.0033(11) -0.0131(12)
 O8 0.0274(14) 0.0535(17) 0.0360(15) -0.0083(13) 0.0113(11) -0.0207(13)
 N4 0.0332(18) 0.045(2) 0.0392(19) -0.0060(16) 0.0039(14) -0.0192(16)
 N3 0.0302(18) 0.053(2) 0.045(2) -0.0024(17) 0.0114(15) -0.0218(17)
 N2 0.0342(19) 0.047(2) 0.056(2) 0.0137(16) 0.0252(16) 0.0304(17)
 N1 0.0359(19) 0.052(2) 0.060(2) 0.0129(17) 0.0248(16) 0.0354(18)
 C3 0.0275(19) 0.0257(18) 0.0274(18) 0.0029(15) 0.0063(14) 0.0100(14)
 C1 0.024(2) 0.0251(18) 0.0271(18) 0.0035(15) 0.0065(14) 0.0047(14)
 C10 0.0209(19) 0.0301(19) 0.0286(19) -0.0034(16) 0.0059(15) -0.0063(15)
 C5 0.0247(18) 0.0240(18) 0.0248(18) 0.0042(16) 0.0064(14) 0.0079(14)
 C6 0.029(2) 0.039(2) 0.0239(19) -0.0031(17) 0.0093(15) -0.0087(16)
 C8 0.0270(19) 0.035(2) 0.0278(19) -0.0031(16) 0.0078(15) -0.0108(16)
 C4 0.030(2) 0.0303(19) 0.033(2) 0.0076(16) 0.0119(15) 0.0157(16)
 C2 0.0291(19) 0.0298(19) 0.034(2) 0.0067(16) 0.0089(15) 0.0148(16)
 C7 0.033(2) 0.039(2) 0.032(2) -0.0025(17) 0.0113(16) -0.0110(17)
 C9 0.0240(19) 0.039(2) 0.035(2) -0.0020(17) 0.0028(15) -0.0126(17)

loop_
  _geom_bond_atom_site_label_1
  _geom_bond_atom_site_label_2
  _geom_bond_distance
  _geom_bond_site_symmetry_2
  _geom_bond_publ_flag
 Al2 O2 1.826(2) . ?
 Al2 O2 1.826(2) 3_766 ?
 Al2 O3 1.922(2) 3_766 ?
 Al2 O3 1.922(2) . ?
 Al2 O6 1.909(2) 4_565 ?
 Al2 O6 1.909(2) 2_756 ?
 Al1 O4 1.886(2) . ?
 Al1 O7 1.884(2) 2_646 ?
 Al1 O2 1.850(3) . ?
 Al1 O5 1.903(3) 2_756 ?
 Al1 O1 1.831(3) . ?
 Al1 O9 1.921(2) 3_666 ?
 Al3 O1 1.818(3) 3_666 ?
 Al3 O1 1.818(3) . ?
 Al3 O10 1.888(3) . ?
 Al3 O10 1.888(3) 3_666 ?
 Al3 O8 1.900(3) 2_646 ?
 Al3 O8 1.900(3) 4_575 ?
 O4 C1 1.258(4) . ?
 O7 C6 1.250(4) . ?
 O5 C5 1.246(4) . ?
 O3 C1 1.246(4) . ?
 O9 C10 1.254(4) . ?
 O6 C5 1.262(4) . ?
 O10 C10 1.248(4) . ?
 O8 C6 1.247(4) . ?
 N4 N3 1.322(4) . ?
 N4 C9 1.358(5) . ?
 N3 C7 1.347(5) . ?
 N2 N1 1.336(4) . ?
 N2 C4 1.355(5) . ?
 N1 C2 1.348(5) . ?
 C3 C4 1.399(5) . ?
 C3 C2 1.398(5) . ?
 C1 C2 1.473(5) . ?
 C10 C9 1.471(5) . ?
 C5 C4 1.476(5) . ?
 C6 C7 1.475(5) . ?
 C8 C7 1.400(5) . ?
 C8 C9 1.382(5) . ?

loop_
  _geom_angle_atom_site_label_1
  _geom_angle_atom_site_label_2
  _geom_angle_atom_site_label_3
  _geom_angle
  _geom_angle_site_symmetry_1
  _geom_angle_site_symmetry_3
  _geom_angle_publ_flag
 O2 Al2 O2 180.0 3_766 . ?
 O3 Al2 O2 92.02(10) 3_766 3_766 ?
 O3 Al2 O2 92.02(10) . . ?
 O3 Al2 O2 87.98(10) 3_766 . ?
 O3 Al2 O2 87.98(10) . 3_766 ?
 O3 Al2 O3 180.0 . 3_766 ?
 O6 Al2 O2 88.52(10) 2_756 3_766 ?
 O6 Al2 O2 91.48(10) 4_565 3_766 ?
 O6 Al2 O2 91.48(10) 2_756 . ?
 O6 Al2 O2 88.52(10) 4_565 . ?
 O6 Al2 O3 89.19(10) 2_756 3_766 ?
 O6 Al2 O3 90.81(10) 2_756 . ?
 O6 Al2 O3 90.81(10) 4_565 3_766 ?
 O6 Al2 O3 89.19(10) 4_565 . ?
 O6 Al2 O6 180.0 4_565 2_756 ?
 O7 Al1 O4 84.44(10) 2_646 . ?
 O2 Al1 O4 90.93(11) . . ?
 O2 Al1 O7 175.35(12) . 2_646 ?
 O5 Al1 O4 91.90(11) 2_756 . ?
 O5 Al1 O7 88.82(11) 2_756 2_646 ?
 O5 Al1 O2 91.84(11) 2_756 . ?
 O1 Al1 O4 176.93(12) . . ?
 O1 Al1 O7 92.61(11) . 2_646 ?
 O1 Al1 O2 92.02(12) . . ?
 O1 Al1 O5 87.15(11) . 2_756 ?
 O9 Al1 O4 90.30(11) 3_666 . ?
 O9 Al1 O7 90.48(10) 3_666 2_646 ?
 O9 Al1 O2 89.05(11) 3_666 . ?
 O9 Al1 O5 177.61(11) 3_666 2_756 ?
 O9 Al1 O1 90.60(11) 3_666 . ?
 O1 Al3 O1 180.0 3_666 . ?
 O10 Al3 O1 88.64(10) . . ?
 O10 Al3 O1 88.64(10) 3_666 3_666 ?
 O10 Al3 O1 91.36(10) 3_666 . ?
 O10 Al3 O1 91.36(10) . 3_666 ?
 O10 Al3 O10 180.0 3_666 . ?
 O8 Al3 O1 93.40(11) 2_646 . ?
 O8 Al3 O1 86.60(11) 2_646 3_666 ?
 O8 Al3 O1 86.60(11) 4_575 . ?
 O8 Al3 O1 93.40(11) 4_575 3_666 ?
 O8 Al3 O10 90.87(12) 4_575 3_666 ?
 O8 Al3 O10 89.13(12) 2_646 3_666 ?
 O8 Al3 O10 89.13(12) 4_575 . ?
 O8 Al3 O10 90.87(12) 2_646 . ?
 O8 Al3 O8 180.0 2_646 4_575 ?
 C1 O4 Al1 131.6(2) . . ?
 C6 O7 Al1 134.1(2) . 2_656 ?
 Al1 O2 Al2 127.87(14) . 3_766 ?
 C5 O5 Al1 133.0(2) . 2_746 ?
 Al3 O1 Al1 128.16(15) . . ?
 C1 O3 Al2 132.5(2) . 3_766 ?
 C10 O9 Al1 130.2(2) . 3_666 ?
 C5 O6 Al2 131.5(2) . 2_746 ?
 C10 O10 Al3 133.0(2) . . ?
 C6 O8 Al3 130.0(2) . 4_576 ?
 C9 N4 N3 110.3(3) . . ?
 C7 N3 N4 106.7(3) . . ?
 C4 N2 N1 106.3(3) . . ?
 C2 N1 N2 111.2(3) . . ?
 C2 C3 C4 103.9(3) . . ?
 O3 C1 O4 127.3(3) . . ?
 C2 C1 O4 114.8(3) . . ?
 C2 C1 O3 117.9(3) . . ?
 O10 C10 O9 127.1(3) . . ?
 C9 C10 O9 117.8(3) . . ?
 C9 C10 O10 115.0(3) . . ?
 O6 C5 O5 125.8(3) . . ?
 C4 C5 O5 117.7(3) . . ?
 C4 C5 O6 116.5(3) . . ?
 O8 C6 O7 126.5(3) . . ?
 C7 C6 O7 115.5(3) . . ?
 C7 C6 O8 118.0(3) . . ?
 C9 C8 C7 103.2(3) . . ?
 C3 C4 N2 110.6(3) . . ?
 C5 C4 N2 121.5(3) . . ?
 C5 C4 C3 127.8(3) . . ?
 C3 C2 N1 108.0(3) . . ?
 C1 C2 N1 123.8(3) . . ?
 C1 C2 C3 128.2(3) . . ?
 C6 C7 N3 122.3(3) . . ?
 C8 C7 N3 110.9(3) . . ?
 C8 C7 C6 126.5(3) . . ?
 C10 C9 N4 121.3(3) . . ?
 C8 C9 N4 108.8(3) . . ?
 C8 C9 C10 129.8(3) . . ?

loop_
  _geom_torsion_atom_site_label_1
  _geom_torsion_atom_site_label_2
  _geom_torsion_atom_site_label_3
  _geom_torsion_atom_site_label_4
  _geom_torsion
  _geom_torsion_site_symmetry_1
  _geom_torsion_site_symmetry_2
  _geom_torsion_site_symmetry_3
  _geom_torsion_site_symmetry_4
  _geom_torsion_publ_flag
 Al2 O3 C1 O4 -5.7(3) 3_766 . . . ?
 Al2 O3 C1 O4 -5.7(3) . . . . ?
 Al2 O3 C1 C2 174.8(3) 3_766 . . . ?
 Al2 O3 C1 C2 174.8(3) . . . . ?
 Al2 O6 C5 O5 10.3(3) 2_746 . . . ?
 Al2 O6 C5 O5 10.3(3) 4_566 . . . ?
 Al2 O6 C5 C4 -170.0(3) 4_566 . . . ?
 Al2 O6 C5 C4 -170.0(3) 2_746 . . . ?
 Al1 O4 C1 O3 -8.0(3) . . . . ?
 Al1 O4 C1 C2 171.5(3) . . . . ?
 Al1 O7 C6 O8 -11.9(3) 2_656 . . . ?
 Al1 O7 C6 C7 165.6(3) 2_656 . . . ?
 Al1 O5 C5 O6 -22.4(3) 2_746 . . . ?
 Al1 O5 C5 C4 157.9(3) 2_746 . . . ?
 Al1 O9 C10 O10 7.0(3) 3_666 . . . ?
 Al1 O9 C10 C9 -172.4(3) 3_666 . . . ?
 Al3 O10 C10 O9 -17.9(4) . . . . ?
 Al3 O10 C10 O9 -17.9(4) 3_666 . . . ?
 Al3 O10 C10 C9 161.5(3) 3_666 . . . ?
 Al3 O10 C10 C9 161.5(3) . . . . ?
 Al3 O8 C6 O7 18.8(4) 4_576 . . . ?
 Al3 O8 C6 O7 18.8(4) 2_656 . . . ?
 Al3 O8 C6 C7 -158.7(3) 2_656 . . . ?
 Al3 O8 C6 C7 -158.7(3) 4_576 . . . ?
 O4 C1 C2 N1 178.2(3) . . . . ?
 O4 C1 C2 C3 -4.5(4) . . . . ?
 O7 C6 C7 N3 -158.8(3) . . . . ?
 O7 C6 C7 C8 15.0(4) . . . . ?
 O5 C5 C4 N2 -29.7(4) . . . . ?
 O5 C5 C4 C3 152.3(3) . . . . ?
 O3 C1 C2 N1 -2.3(4) . . . . ?
 O3 C1 C2 C3 175.0(3) . . . . ?
 O9 C10 C9 N4 -175.2(3) . . . . ?
 O9 C10 C9 C8 9.3(4) . . . . ?
 O6 C5 C4 N2 150.5(3) . . . . ?
 O6 C5 C4 C3 -27.4(4) . . . . ?
 O10 C10 C9 N4 5.3(4) . . . . ?
 O10 C10 C9 C8 -170.2(3) . . . . ?
 O8 C6 C7 N3 18.9(4) . . . . ?
 O8 C6 C7 C8 -167.3(3) . . . . ?
 N4 N3 C7 C6 174.2(3) . . . . ?
 N4 N3 C7 C8 -0.4(4) . . . . ?
 N4 C9 C8 C7 0.6(4) . . . . ?
 N3 C7 C8 C9 -0.1(4) . . . . ?
 N2 N1 C2 C3 2.1(4) . . . . ?
 N2 N1 C2 C1 179.9(3) . . . . ?
 N2 C4 C3 C2 2.5(4) . . . . ?
 N1 C2 C3 C4 -2.7(4) . . . . ?
 C10 C9 C8 C7 176.6(5) . . . . ?
 C6 C7 C8 C9 -174.5(4) . . . . ?

loop_
  _diffrn_refln_index_h
  _diffrn_refln_index_k
  _diffrn_refln_index_l
  _diffrn_refln_intensity_net
  _diffrn_refln_intensity_u
 3 0 0 473.35 31.2
 -4 0 0 2113.79 101.59
 4 0 0 2190.98 102.19
 -5 0 0 6.2 14.4
 5 0 0 4.7 15.3
 6 0 0 4555.84 213.58
 -6 0 0 4660.23 213.18
 -7 0 0 633.34 37.6
 7 0 0 590.24 39.6
 8 0 0 497.15 37.2
 -8 0 0 483.65 33.6
 -9 0 0 238.98 28.7
 9 0 0 291.87 32.2
 -10 0 0 44.5 18.9
 10 0 0 49.99 21.3
 11 0 0 192.78 26.7
 -11 0 0 169.38 23
 -12 0 0 590.34 55.09
 -13 0 0 43.7 24.9
 -13 0 0 15 16.4
 0 -1 0 0.4 6.3
 -1 -1 0 815.72 40.2
 -3 -1 0 189.18 18.7
 3 -1 0 184.98 19.7
 -3 1 0 151.48 16.7
 3 1 0 206.28 20.4
 4 -1 0 25.6 12
 -4 -1 0 31.3 18.3
 -4 1 0 12.9 11
 5 -1 0 175.18 22
 -5 -1 0 194.18 19.9
 -5 1 0 152.58 14.7
 5 1 0 173.58 21.4
 6 -1 0 633.34 36.8
 -6 -1 0 597.74 39.1
 -6 1 0 592.84 35
 6 1 0 645.74 40.4
 7 -1 0 753.72 43.7
 -7 -1 0 813.82 45.6
 7 1 0 718.93 47.4
 -7 1 0 803.82 41.9
 -8 -1 0 3.2 17.2
 8 -1 0 9.8 16.3
 8 1 0 -11.7 18.4
 -9 -1 0 -6.9 18.3
 9 -1 0 25.8 17.3
 9 1 0 18.2 20
 -10 -1 0 286.67 34.5
 10 -1 0 358.96 34.5
 10 1 0 385.96 38.6
 -10 1 0 348.97 30.8
 11 -1 0 -6 20.5
 -11 -1 0 33.2 21.2
 -11 1 0 33.2 18.7
 11 1 0 39.2 23.7
 -12 -1 0 178.28 26.2
 12 1 0 175.68 28.5
 -12 1 0 191.28 23.2
 -13 -1 0 17.1 23.1
 0 2 0 59.59 12.3
 -1 -2 0 433.36 31.4
 1 -2 0 482.65 25.1
 1 -2 0 506.65 26.9
 1 2 0 503.45 31.6
 2 -2 0 615.44 29.5
 -2 -2 0 580.04 39.2
 2 2 0 554.54 39.2
 -3 -2 0 53.59 19
 3 -2 0 57.79 7.8
 3 2 0 83.59 19.9
 4 -2 0 921.61 44
 -4 -2 0 965.9 51.89
 -4 2 0 815.42 43.9
 4 2 0 971 53.49
 5 -2 0 226.18 19.6
 -5 -2 0 213.88 23.4
 5 2 0 159.98 22.5
 -6 -2 0 2424.26 109.59
 6 -2 0 2198.98 106.39
 6 2 0 2320.87 110.39
 -6 2 0 2179.38 105.99
 -7 -2 0 1068.09 59.49
 7 -2 0 1150.08 55.79
 7 2 0 1074.19 62.09
 -7 2 0 1119.99 54.69
 -8 -2 0 1878.71 86.39
 8 -2 0 1509.85 89.79
 8 2 0 1753.82 87.99
 -8 2 0 1714.03 82.19
 -9 -2 0 114.09 23.6
 9 -2 0 95.39 17.1
 -9 2 0 129.89 16.2
 9 2 0 90.49 23.1
 -10 -2 0 93.79 22.2
 10 -2 0 106.89 18.3
 10 2 0 79.79 25.1
 -10 2 0 111.89 17.4
 -11 -2 0 366.06 38.4
 -11 2 0 313.77 30
 11 2 0 367.56 43.6
 -12 -2 0 849.61 55.49
 -12 2 0 864.21 46.7
 -12 2 0 838.52 44.8
 12 2 0 775.02 58.99
 -13 -2 0 -8 25.1
 0 -3 0 4.5 16.5
 0 3 0 8 15.8
 -1 -3 0 3295.87 150.68
 1 3 0 3113.39 151.08
 -1 3 0 3226.08 149.19
 -2 -3 0 69.29 19.5
 2 -3 0 52.89 11.8
 2 -3 0 44.4 11.6
 2 3 0 90.89 21.4
 -3 -3 0 900.41 53.79
 3 -3 0 948.11 44.6
 3 3 0 919.81 54.89
 -4 -3 0 2349.06 120.99
 4 3 0 2700.33 122.19
 5 -3 0 68.29 9
 -5 -3 0 52.09 19.7
 5 3 0 31.8 22.5
 -6 -3 0 987.7 56.49
 6 -3 0 1033.5 49
 -6 3 0 980.8 48.7
 6 3 0 1072.79 59.19
 -7 -3 0 12.3 19.1
 7 -3 0 8.6 10.7
 7 3 0 15.3 21.4
 -7 3 0 17.6 9.1
 -8 -3 0 102.79 21.2
 8 -3 0 81.49 12.6
 -8 3 0 89.09 11.3
 8 3 0 53.19 22.7
 -9 -3 0 50.49 22.4
 -9 3 0 44.5 11.5
 9 3 0 54.09 22.6
 -10 -3 0 49.9 23.1
 10 3 0 78.19 25.6
 -10 3 0 71.49 12.6
 -11 -3 0 76.39 24.6
 11 3 0 51.89 26
 -12 -3 0 757.72 53.69
 12 3 0 787.02 60.29
 -13 -3 0 -15.1 25.6
 13 3 0 -18.4 28.9
 0 -4 0 234.58 22.8
 0 4 0 179.18 22.3
 -1 -4 0 22.6 21.1
 1 4 0 17.4 21.2
 -1 4 0 6.3 18
 2 -4 0 4 12.2
 -2 -4 0 4.3 21.8
 2 -4 0 -0.6 14.6
 2 4 0 -4.2 23.4
 3 -4 0 1245.68 60.09
 -3 -4 0 1336.77 68.59
 3 -4 0 1179.18 60.69
 3 4 0 1295.57 69.99
 -4 -4 0 87.99 22.8
 4 -4 0 58.49 8.5
 4 -4 0 63.49 10
 4 4 0 121.99 25.5
 -5 -4 0 1393.56 73.19
 5 4 0 1402.56 75.09
 -6 -4 0 1532.15 77.29
 6 4 0 1418.06 78.99
 -7 -4 0 6.4 20.9
 7 4 0 13.2 21.5
 -8 -4 0 190.28 24.2
 8 4 0 162.98 25.3
 -9 -4 0 33.9 22.9
 9 4 0 5.2 24.1
 -10 -4 0 397.56 41.7
 10 4 0 244.28 55.49
 -11 -4 0 554.94 47.6
 11 4 0 581.64 51.89
 -12 -4 0 45.8 26.7
 12 4 0 28 29
 -13 -4 0 3.8 28
 13 4 0 14.7 49.3
 0 -5 0 -9.3 19.6
 0 5 0 10 22
 -1 -5 0 534.35 40.1
 1 -5 0 405.36 35.2
 -1 5 0 453.45 37.7
 1 5 0 554.34 41.4
 2 -5 0 132.79 14.8
 -2 -5 0 110.99 21.8
 2 -5 0 146.69 19
 2 5 0 187.48 27.3
 -3 -5 0 1988.2 95.79
 3 -5 0 1819.12 90.99
 3 -5 0 1980.3 90.19
 3 5 0 1852.81 97.19
 -4 -5 0 442.56 39.8
 4 -5 0 367.26 26.4
 4 -5 0 426.56 24.9
 4 5 0 384.26 42.2
 -5 -5 0 159.18 23.5
 5 5 0 221.68 28.1
 -6 -5 0 309.87 36.2
 6 5 0 303.77 40.3
 -7 -5 0 1089.69 66.49
 7 5 0 1224.58 66.09
 -8 -5 0 477.75 42.5
 8 5 0 390.76 44.2
 -9 -5 0 57.79 24.4
 9 5 0 55.79 25.8
 -10 -5 0 112.09 42.4
 10 5 0 59.29 27.6
 -11 -5 0 161.78 29.5
 11 5 0 137.79 29.9
 -12 -5 0 93.59 28.5
 12 5 0 85.59 31.4
 13 5 0 -4.9 29.6
 0 -6 0 57.99 22
 0 6 0 38.7 23
 1 -6 0 -16 17
 -1 -6 0 17.8 20.7
 -1 6 0 -4.3 20.7
 1 6 0 31.7 23.2
 2 -6 0 163.48 20.4
 -2 -6 0 125.99 22.8
 2 -6 0 157.38 15.8
 2 6 0 118.49 24.6
 -3 -6 0 15.9 24.4
 3 -6 0 4.3 14.8
 3 -6 0 0.9 13.6
 3 6 0 -20.6 23.6
 4 -6 0 1502.55 70.19
 -4 -6 0 1417.76 77.09
 4 -6 0 1456.45 71.19
 4 6 0 1475.35 79.39
 5 -6 0 74.79 10.6
 -5 -6 0 34.4 21.9
 5 -6 0 72.99 11.3
 5 6 0 44.3 23.2
 -6 -6 0 863.21 53.69
 6 6 0 728.13 58.89
 -7 -6 0 326.37 31.2
 7 6 0 321.87 40.4
 -8 -6 0 39.1 25.2
 8 6 0 -25.1 24.9
 -9 -6 0 -7.8 24.7
 9 6 0 6.8 27.2
 -10 -6 0 318.77 41.9
 10 6 0 353.36 36.4
 -11 -6 0 145.79 30.6
 11 6 0 126.99 31.1
 -12 -6 0 97.29 29.9
 12 6 0 40.6 30.7
 -13 -6 0 27.4 29.8
 13 6 0 -12.2 30.9
 0 -7 0 7.8 20.6
 0 7 0 -24.8 21.5
 -1 -7 0 4.1 21.5
 1 -7 0 -0.1 17.2
 -1 7 0 -10.6 21.5
 1 7 0 14.8 23.4
 -2 -7 0 983.9 59.09
 2 -7 0 912.81 51.19
 2 -7 0 1006.3 54.49
 2 7 0 1030.7 60.89
 3 -7 0 256.97 29.9
 3 -7 0 270.97 25.7
 -3 -7 0 299.67 37.7
 3 7 0 337.17 30.3
 4 -7 0 10.6 12.8
 -4 -7 0 11.6 22.7
 4 -7 0 16.7 15
 4 7 0 70.29 24.9
 5 -7 0 277.57 23.7
 5 -7 0 257.57 22
 -5 -7 0 306.07 38.6
 5 7 0 290.57 30.8
 6 7 0 -31.5 25.3
 -7 -7 0 14.9 23.8
 7 7 0 16.3 25.6
 -8 -7 0 250.37 30.6
 8 7 0 277.37 32.6
 -9 -7 0 382.66 47.3
 9 7 0 356.46 36.3
 -10 -7 0 112.79 29.2
 10 7 0 127.89 30
 -11 -7 0 -29.2 28.3
 11 7 0 -27.9 29.1
 -12 -7 0 72.49 31.3
 12 7 0 3.5 30.5
 0 -8 0 128.09 22.3
 0 8 0 118.49 23.3
 -1 -8 0 158.78 24.3
 1 -8 0 250.77 29.3
 2 -8 0 681.33 40.8
 2 -8 0 754.32 44.1
 -2 -8 0 662.53 49.99
 2 8 0 686.43 52.39
 3 -8 0 164.88 19.2
 -3 -8 0 168.08 25.9
 3 -8 0 143.79 16.9
 3 8 0 135.79 28.2
 4 -8 0 225.68 24
 -4 -8 0 227.38 27.5
 4 -8 0 235.38 21.2
 4 8 0 269.47 29.8
 5 -8 0 306.07 26.4
 5 -8 0 307.37 24.1
 -5 -8 0 261.17 29
 5 8 0 237.58 28.8
 6 -8 0 1394.56 65.79
 -6 -8 0 1305.37 76.29
 6 -8 0 1409.96 66.39
 6 8 0 1395.56 78.19
 -7 -8 0 157.08 30.3
 7 8 0 134.89 29.3
 -8 -8 0 -3.8 26.7
 8 8 0 -3 28.4
 -9 -8 0 129.49 29.6
 9 8 0 126.39 30.1
 -10 -8 0 68.49 28.9
 10 8 0 62.79 30.9
 -11 -8 0 -35.6 28.5
 -12 -8 0 54.69 31.8
 12 8 0 50.79 31.8
 0 -9 0 23.3 21.5
 0 9 0 -24.2 23.6
 1 -9 0 5.6 18.2
 1 9 0 -15.6 24.5
 2 -9 0 216.38 26.4
 -2 -9 0 225.88 26.1
 2 -9 0 204.38 22.2
 2 9 0 251.67 28.2
 -3 -9 0 467.55 43.4
 3 -9 0 463.85 37.8
 3 -9 0 509.55 32.9
 3 9 0 442.86 46.6
 4 -9 0 152.18 20.7
 -4 -9 0 134.49 28.7
 4 -9 0 140.49 17.8
 4 9 0 131.99 26.9
 5 -9 0 8.2 14.1
 -5 -9 0 -36.7 24.3
 5 -9 0 13 15.9
 5 9 0 7.6 28
 -6 -9 0 59.99 27.2
 6 -9 0 40 14.1
 6 -9 0 46.8 13.2
 6 9 0 22.8 26.5
 -7 -9 0 107.69 30.3
 7 9 0 87.29 30
 -8 -9 0 200.88 32
 8 9 0 244.78 33.3
 -9 -9 0 86.39 29.9
 9 9 0 -26.7 32.1
 -10 -9 0 9.7 29.4
 10 9 0 58.59 33.4
 -11 -9 0 157.68 32.4
 11 9 0 107.59 34.6
 -12 -9 0 35.9 32.5
 12 9 0 -17.4 32.3
 0 -10 0 74.19 22.9
 0 10 0 49.5 24.2
 1 -10 0 3.1 13.5
 -1 -10 0 44 23.9
 1 -10 0 33.3 19.4
 1 10 0 16.4 26.2
 2 -10 0 754.82 46.9
 2 -10 0 727.23 43
 -2 -10 0 770.22 51.19
 2 10 0 536.15 71.69
 -3 -10 0 364.86 43.3
 3 -10 0 350.56 36.1
 3 -10 0 435.06 31.9
 3 10 0 378.86 47.7
 -4 -10 0 231.28 30.4
 4 10 0 346.57 35.2
 5 -10 0 72.19 19.6
 5 -10 0 98.39 17.1
 -5 -10 0 60.49 26.5
 5 10 0 106.79 27.9
 6 -10 0 543.95 34.6
 6 -10 0 529.95 35.6
 -6 -10 0 511.05 50.99
 6 10 0 473.25 53.19
 -7 -10 0 76.89 29.7
 7 -10 0 89.29 11.7
 7 10 0 116.99 31.3
 -8 -10 0 5.2 29.4
 8 10 0 2.6 29.2
 -9 -10 0 12.7 29.4
 9 10 0 44.6 30.6
 -10 -10 0 113.99 33.4
 10 10 0 23 33.7
 11 10 0 19.9 32.8
 0 -11 0 -11.3 21.7
 1 -11 0 374.86 37.4
 -1 -11 0 360.16 42.5
 1 -11 0 415.16 32.2
 1 11 0 384.36 47.3
 -2 -11 0 5.2 25.1
 2 -11 0 20.5 16.3
 2 -11 0 -7.7 19.5
 2 11 0 -8.7 26
 3 -11 0 297.27 30.1
 -3 -11 0 265.87 33.7
 3 -11 0 283.17 34.2
 3 11 0 272.17 34.2
 4 -11 0 118.99 20.5
 4 -11 0 80.59 22.2
 -4 -11 0 82.69 27.4
 4 11 0 68.09 27.9
 5 -11 0 159.78 22.4
 -5 -11 0 95.69 31.2
 5 -11 0 120.49 19.5
 5 11 0 145.79 32.9
 6 -11 0 150.48 20.7
 -6 -11 0 76.69 33.4
 6 -11 0 155.38 19.1
 6 11 0 117.09 33.4
 -7 -11 0 2.6 29.6
 7 -11 0 11.3 13.9
 7 -11 0 -11.3 14
 7 11 0 5.2 32.6
 -8 -11 0 22.8 33.4
 8 11 0 -3.5 33.1
 -9 -11 0 61.69 32.5
 9 11 0 8.2 34.2
 -10 -11 0 111.29 33.8
 10 11 0 102.89 35.5
 -11 -11 0 18.1 31.3
 11 11 0 41.9 34.9
 0 -12 0 814.82 57.89
 0 -12 0 974.5 51.19
 -1 -12 0 86.39 28.1
 1 -12 0 29.3 22.3
 1 -12 0 71.39 17.9
 1 12 0 108.59 28.8
 -2 -12 0 366.66 47
 2 -12 0 361.76 31.3
 2 -12 0 275.97 36.5
 2 12 0 221.98 32.2
 -3 -12 0 -23.7 27.1
 3 -12 0 42.9 18.2
 3 -12 0 23.3 20.6
 3 12 0 21 30.7
 -4 -12 0 120.89 29.6
 4 -12 0 108.49 24.6
 4 -12 0 143.79 22.5
 4 12 0 174.58 33.2
 -5 -12 0 -5.2 30.5
 5 -12 0 -11.7 18.9
 5 -12 0 2.3 21.4
 5 12 0 -24.2 29.3
 6 -12 0 -6.5 20.1
 -6 -12 0 41.9 30.9
 6 -12 0 -5.1 17.4
 6 12 0 2.4 29.4
 -7 -12 0 -51.19 31.5
 7 -12 0 12.5 16.4
 7 -12 0 27.2 17.2
 7 12 0 -51.89 32.6
 -8 -12 0 0.8 34.6
 8 12 0 58.29 33.4
 -9 -12 0 119.29 33
 9 12 0 129.19 37.9
 -10 -12 0 74.19 32.2
 10 12 0 20.7 34
 0 -13 0 46.2 27.6
 0 -13 0 -21.6 17.4
 -1 -13 0 348.87 36
 1 -13 0 292.97 30.7
 1 -13 0 285.17 33.4
 -2 -13 0 70.09 31.4
 2 13 0 26.3 30.3
 -3 -13 0 -11.9 30.5
 3 -13 0 26.1 18.3
 3 -13 0 18.8 22
 3 13 0 62.29 31.1
 4 -13 0 -14.2 22.5
 -4 -13 0 -6.4 30.4
 4 -13 0 5 21.3
 4 13 0 65.89 33.6
 5 -13 0 31.9 20.7
 5 -13 0 9.6 23.7
 -5 -13 0 -2.7 33.4
 5 13 0 22.6 35.6
 -6 -13 0 75.19 34.7
 6 -13 0 89.09 21
 6 -13 0 97.59 23.3
 6 13 0 116.59 36.1
 -7 -13 0 -14 35.2
 7 -13 0 -6.9 18.7
 7 -13 0 -15.2 17.4
 7 13 0 -19.8 33.4
 -8 -13 0 74.09 35.6
 8 13 0 22.9 32.9
 -9 -13 0 123.69 34.1
 9 13 0 136.19 39.5
 0 -14 0 611.34 52.99
 0 -14 0 442.06 40.2
 -1 -14 0 324.97 36.1
 1 -14 0 207.48 24.5
 1 -14 0 248.68 30.2
 -1 -14 0 218.18 34.2
 -2 -14 0 35.4 32.3
 2 -14 0 69.29 24.5
 2 -14 0 75.09 18.7
 -3 -14 0 189.18 35.5
 3 -14 0 259.17 33.3
 3 -14 0 255.47 28.3
 -4 -14 0 563.34 66.59
 4 -14 0 401.76 44.1
 4 -14 0 486.05 44.3
 4 14 0 501.95 58.69
 5 -14 0 24.7 22.5
 5 -14 0 58.79 26
 -5 -14 0 99.79 36.9
 5 14 0 69.39 34.2
 6 -14 0 -26.9 20.8
 -6 -14 0 17.6 35.6
 6 -14 0 33 23.3
 6 14 0 55.99 35.3
 -7 -14 0 34.4 35.1
 7 14 0 56.69 35.6
 -8 -14 0 633.94 63.29
 8 14 0 526.25 64.99
 0 -15 0 -5.4 19.8
 0 -15 0 20.7 30.3
 -1 -15 0 -30.8 31.4
 1 -15 0 15.9 25.6
 -1 -15 0 40.7 23.6
 1 -15 0 -21.1 19.4
 2 -15 0 -7.2 24.4
 -2 -15 0 -18.8 23.8
 2 -15 0 10.2 17.9
 -2 -15 0 5.7 34.4
 -3 -15 0 4.3 21
 3 -15 0 11.8 24.3
 3 -15 0 24 21.4
 -3 -15 0 63.39 34.6
 -4 -15 0 53.29 34.7
 4 -15 0 105.79 25.1
 4 -15 0 13.9 24.2
 -5 -15 0 3.3 34.4
 5 -15 0 -2.6 23.2
 5 -15 0 -1.4 24.9
 6 -15 0 22.8 24.2
 -6 -15 0 43.5 35.8
 6 -15 0 36.2 35
 -7 -15 0 26.3 35.1
 0 -16 0 -8.9 21.4
 0 -16 0 -21.7 33.1
 -1 -16 0 124.79 26.2
 1 -16 0 150.68 22.3
 -1 -16 0 120.39 35.9
 1 -16 0 124.19 29.3
 -2 -16 0 -3 34.4
 2 -16 0 24 25.9
 2 -16 0 -33.6 18.2
 -2 -16 0 -1 25.2
 -3 -16 0 66.29 34.9
 3 -16 0 96.09 26.7
 -3 -16 0 102.29 25.8
 3 -16 0 109.29 24.7
 4 -16 0 582.54 48.8
 -4 -16 0 479.95 65.79
 4 -16 0 589.34 45.7
 -5 -16 0 -2.8 24.2
 5 -16 0 -3.4 24.4
 -5 -16 0 58.89 37.3
 5 -16 0 0.3 23.9
 -6 -16 0 35.3 23.2
 -6 -16 0 45 35.5
 0 -17 0 -11.4 19.9
 0 -17 0 31.9 32.9
 -1 -17 0 73.69 26.3
 1 -17 0 27.8 29.5
 1 -17 0 89.99 20.8
 -1 -17 0 70.39 35.2
 -2 -17 0 86.19 36.2
 2 -17 0 105.59 22.1
 -2 -17 0 80.19 26.6
 2 -17 0 113.39 28.5
 3 -17 0 134.59 28.7
 3 -17 0 120.09 29.4
 -3 -17 0 129.69 37.6
 -3 -17 0 124.79 29
 -4 -17 0 41.7 36.9
 -4 -17 0 24 27.2
 4 -17 0 8.4 24.5
 4 -17 0 -1.8 23.2
 -13 0 1 2.9 15.5
 -13 0 1 15.1 20.3
 -11 0 1 -4.4 14.6
 -11 0 1 45.3 19.1
 -10 0 1 -12.9 17.1
 9 0 -1 -26.9 17.9
 -9 0 1 -4.2 15.8
 8 0 -1 -12.1 17.5
 -8 0 1 -13.1 15.8
 -7 0 1 4.3 14.3
 7 0 -1 15.3 16.3
 6 0 -1 -15.2 15.1
 -6 0 1 -24.9 14.3
 5 0 -1 -19.1 15
 -5 0 1 -13.9 13.8
 -4 0 1 11.7 15.4
 4 0 -1 27.7 15.5
 3 0 -1 30.9 14
 -2 0 1 32.7 10.5
 -2 0 1 4.6 8
 1 0 -1 -7.7 5.4
 0 0 -1 -8.5 20.4
 -1 0 -1 76.49 34.3
 1 0 1 26.1 45.4
 -2 0 -1 23.3 11.9
 2 0 1 46.6 12.5
 3 0 1 -11.2 14.9
 -4 0 -1 2.3 14.6
 4 0 1 7.6 16.2
 5 0 1 -8.2 15.6
 -5 0 -1 30.3 15.2
 -6 0 -1 -2.9 14.4
 6 0 1 -12.1 15.8
 7 0 1 -16.2 17.2
 -7 0 -1 10.5 15.1
 -8 0 -1 1.6 16.4
 8 0 1 9.6 17.5
 9 0 1 -15.6 18
 -9 0 -1 -3.7 17.7
 10 0 1 4.3 21.4
 -10 0 -1 -19.1 18.9
 11 0 1 34.5 22.5
 -11 0 -1 24.7 21.1
 12 0 1 17 25.1
 -12 0 -1 8 22.3
 13 0 1 3.3 26.4
 -13 -1 1 64.99 23.4
 -13 -1 1 68.69 18.5
 -12 -1 1 497.95 36.7
 -12 -1 1 539.85 42.2
 -12 1 1 503.65 35.4
 -12 1 1 466.35 32.1
 -11 -1 1 397.86 38.2
 -11 1 1 513.15 34.5
 -11 1 1 500.95 32
 -10 -1 1 15.3 19.5
 -10 1 1 3.2 12.8
 10 1 -1 0.4 21.4
 -10 1 1 -5.6 15.5
 -9 -1 1 61.59 18.5
 -9 1 1 45.9 14.8
 9 1 -1 63.59 21.4
 -8 -1 1 1781.42 83.69
 -8 1 1 1512.85 88.29
 8 1 -1 1761.62 85.29
 7 -1 -1 -17.9 14.2
 -7 -1 1 -5.9 16.5
 -7 1 1 22.7 12.5
 7 1 -1 5 17.4
 6 -1 -1 3547.94 165.78
 -6 -1 1 3536.85 166.98
 6 1 -1 3596.54 167.58
 -6 1 1 3618.84 165.28
 5 -1 -1 5.5 12.8
 -5 -1 1 -1 16.3
 5 1 -1 19.8 17.6
 -5 1 1 1.4 11.1
 -4 -1 1 2512.95 117.39
 -4 1 1 2426.66 114.39
 -3 -1 1 216.28 27.7
 3 1 -1 272.67 28.9
 -3 1 1 208.88 17.7
 2 -1 -1 448.66 22
 -2 -1 1 431.66 30.8
 1 -1 -1 2896.81 154.98
 1 1 -1 2844.82 155.08
 0 -1 -1 2.1 28.3
 -1 -1 -1 5157.38 246.18
 1 -1 1 4587.74 236.38
 -1 1 -1 4840.22 236.98
 -2 -1 -1 3037.3 143.39
 2 -1 1 3098.19 142.09
 -2 1 -1 3100.59 142.09
 2 1 1 3067.79 143.09
 -3 -1 -1 20.4 16.8
 3 -1 1 31.6 13.2
 3 1 1 9.8 18.6
 4 -1 1 1351.06 68.69
 -4 -1 -1 1495.95 70.79
 -4 1 -1 1397.96 68.79
 -5 -1 -1 195.18 19.6
 5 -1 1 177.98 17.7
 -5 1 -1 192.18 22.8
 5 1 1 212.48 21.3
 -6 -1 -1 2391.96 113.09
 6 -1 1 2354.26 112.19
 -6 1 -1 2395.56 111.59
 6 1 1 2330.07 114.09
 -7 -1 -1 33.1 17.1
 7 -1 1 33.3 15.8
 7 1 1 33.3 17.5
 -7 1 -1 28.7 14.6
 -8 -1 -1 784.82 46.5
 8 -1 1 748.53 45
 8 1 1 775.92 48.6
 9 -1 1 16.6 17.7
 -9 -1 -1 8.8 19.2
 9 1 1 -1.8 19.9
 -9 1 -1 5 17.2
 10 -1 1 127.69 23.1
 -10 -1 -1 185.58 23.6
 -10 1 -1 142.39 21.3
 10 1 1 169.68 25.4
 11 -1 1 322.17 37.2
 -11 -1 -1 341.97 38.3
 -11 1 -1 338.07 35.9
 11 1 1 343.47 40.9
 12 -1 1 567.14 47
 -12 -1 -1 602.84 45.9
 -12 1 -1 587.84 43.4
 12 1 1 600.34 50.99
 -13 -1 -1 141.89 27.1
 13 1 1 154.88 30.4
 -13 -2 1 21.4 18.9
 -13 -2 1 37.9 25.3
 -12 -2 1 981.3 54.39
 -12 -2 1 975.5 58.39
 -12 2 1 989.2 50.49
 -12 2 1 941.11 49.6
 -11 -2 1 238.98 27.5
 -11 2 1 254.67 22.4
 -11 2 1 346.07 26.6
 -10 -2 1 -12.6 21.5
 -10 2 1 -11 13.5
 -10 2 1 3.1 10.7
 10 2 -1 -8.5 22.5
 -9 -2 1 25.4 21.2
 -9 2 1 7.7 12.1
 9 2 -1 26.1 22.1
 -9 2 1 5.8 10.4
 -8 -2 1 64.99 18.8
 8 2 -1 74.99 21.1
 -8 2 1 37.6 11.5
 -8 2 1 75.29 10.1
 -7 -2 1 -7.4 17.6
 7 2 -1 5.9 19.1
 -7 2 1 -18.5 9.7
 -6 -2 1 1544.15 79.29
 -6 2 1 1635.84 72.79
 -6 2 1 1489.85 73.09
 6 2 -1 1575.44 79.99
 -5 -2 1 66.89 20.5
 -5 2 1 75.89 8.4
 5 2 -1 89.29 21.1
 -4 -2 1 208.28 22
 4 2 -1 185.28 22.1
 -3 -2 1 30.8 19.4
 3 2 -1 29.3 19.4
 2 -2 -1 600.94 29.5
 -2 -2 1 652.43 39.8
 2 2 -1 616.14 41.5
 1 -2 -1 120.59 11.1
 -1 -2 1 134.59 17.3
 -1 -2 1 128.39 13.6
 -1 2 1 123.69 16.6
 0 -2 1 1318.67 62.89
 0 -2 -1 1321.67 62.99
 0 2 -1 1354.86 62.49
 0 2 1 1248.88 63.39
 1 -2 1 9999 458.45
 -1 2 -1 9635.54 456.95
 2 -2 1 634.34 35.4
 -2 -2 -1 700.13 40.3
 2 2 1 654.93 41.5
 -2 2 -1 686.83 37.7
 -3 -2 -1 846.42 45.7
 3 -2 1 710.53 40.9
 -3 2 -1 816.62 40.8
 3 2 1 765.22 47.5
 4 -2 1 933.41 46.6
 -4 -2 -1 933.61 51.99
 4 2 1 961.8 51.99
 -4 2 -1 884.21 46.5
 5 -2 1 -16.9 12.3
 -5 -2 -1 -7.7 18.9
 -5 2 -1 -19.6 12.6
 5 2 1 -23.7 19.2
 -6 -2 -1 667.53 43.9
 6 -2 1 657.23 38.4
 -6 2 -1 691.73 38
 6 2 1 731.23 45
 7 -2 1 394.06 29.3
 -7 -2 -1 384.66 34.4
 -7 2 -1 398.96 28.1
 7 2 1 405.56 36.2
 -8 -2 -1 32.9 19.6
 -8 2 -1 25.1 14.8
 8 2 1 19.4 19.9
 -9 -2 -1 75.49 31.2
 9 -2 1 65.09 17.1
 9 2 1 97.19 23.1
 10 -2 1 686.63 46
 -10 -2 -1 819.42 49.4
 -10 2 -1 738.93 43.6
 10 2 1 641.74 52.09
 -11 -2 -1 290.87 36.9
 11 -2 1 251.87 33.6
 11 2 1 245.68 29.8
 -11 2 -1 230.88 29
 12 -2 1 85.99 23.2
 -12 -2 -1 88.59 25.6
 12 2 1 36.1 27.5
 -12 2 -1 122.29 18.9
 -13 -2 -1 0.4 25.9
 13 2 1 -2.1 29.1
 -13 -3 1 14.7 19.9
 -13 -3 1 21.7 25.4
 -12 -3 1 531.75 47.8
 -11 -3 1 259.47 30
 11 3 -1 268.17 31.1
 -10 -3 1 45.8 22.8
 10 3 -1 44.3 24.3
 -9 -3 1 51.99 22
 9 3 -1 99.89 24.9
 -8 -3 1 540.55 43.1
 8 3 -1 622.34 45.2
 -7 -3 1 930.81 54.89
 7 3 -1 957 56.09
 -6 -3 1 906.41 54.99
 6 3 -1 1004.1 56.19
 -5 -3 1 58.39 21.4
 5 3 -1 42.1 21.1
 -4 -3 1 343.77 38.7
 4 3 -1 440.76 39.9
 -3 -3 1 179.88 24.5
 3 3 -1 161.38 23.9
 2 -3 -1 60.99 10.9
 -2 -3 1 51.69 20.9
 -2 3 1 36.3 12.1
 2 3 -1 69.59 22.5
 -1 -3 1 597.34 38.4
 1 -3 -1 525.55 32.5
 -1 3 1 556.74 34.3
 0 -3 1 206.48 24.3
 0 -3 -1 210.48 25.1
 1 -3 1 92.39 13.6
 -1 -3 -1 139.29 19.1
 -1 3 -1 103.89 13.2
 1 3 1 71.89 19.2
 -2 -3 -1 105.89 22.2
 2 -3 1 105.89 14.1
 2 3 1 139.59 23.6
 -2 3 -1 158.38 15.3
 -3 -3 -1 936.21 54.59
 3 -3 1 905.11 47.5
 3 3 1 964.2 56.79
 -3 3 -1 1026.7 48.4
 -4 -3 -1 -33 19.2
 4 -3 1 2.6 10.8
 4 3 1 13.1 22.1
 -4 3 -1 -14.5 11.4
 -5 -3 -1 933.71 51.69
 5 3 1 810.22 52.19
 -6 -3 -1 1490.05 76.09
 6 -3 1 1409.46 70.89
 6 3 1 1529.95 77.29
 -6 3 -1 1523.65 70.99
 7 -3 1 45 13.3
 -7 -3 -1 55.59 20.5
 7 3 1 43 21.9
 -7 3 -1 28.8 12
 -8 -3 -1 1050.29 58.99
 8 -3 1 980.5 53.09
 8 3 1 1081.89 60.49
 -8 3 -1 1040.7 52.09
 9 -3 1 37.1 14.8
 -9 -3 -1 0.4 21.3
 -9 3 -1 10.9 13.6
 9 3 1 -26.8 22.6
 10 -3 1 126.59 18.1
 -10 -3 -1 135.19 24.7
 10 3 1 87.69 26
 -10 3 -1 116.59 16.1
 11 -3 1 -3.8 17.7
 -11 -3 -1 -0.4 24.3
 11 3 1 33.1 25.5
 -12 -3 -1 66.79 26.5
 -12 3 -1 152.18 16.8
 12 3 1 98.19 29.9
 -13 -3 -1 30.4 27.2
 13 3 1 16.7 29.2
 -13 -4 1 6.8 25.4
 -13 -4 1 21.9 27
 -12 -4 1 36 26.8
 -11 -4 1 428.26 44.7
 11 4 -1 479.05 50.89
 -10 -4 1 72.99 24
 10 4 -1 33.4 35.7
 -9 -4 1 121.89 24.9
 9 4 -1 70.09 26.3
 -8 -4 1 157.18 25
 8 4 -1 212.28 25.8
 -7 -4 1 1209.58 67.39
 7 4 -1 1231.68 68.59
 -6 -4 1 24.5 21
 6 4 -1 29.1 22.1
 -5 -4 1 80.99 23.3
 5 4 -1 89.79 22.3
 -4 -4 1 181.38 25.6
 4 4 -1 185.38 24.5
 3 -4 -1 1568.04 75.09
 -3 -4 1 1710.93 83.79
 3 -4 -1 1576.44 75.39
 3 4 -1 1616.74 83.79
 -2 -4 1 144.69 27.3
 2 -4 -1 128.69 14.5
 2 4 -1 73.09 22.7
 -2 4 1 97.79 15.9
 -1 -4 1 39.2 21.6
 1 -4 -1 -15.4 14.7
 -1 4 1 4.2 19.3
 1 4 -1 7.2 21.5
 0 -4 1 24.1 18
 0 -4 1 73.99 16.3
 0 4 1 35.9 19.2
 -1 -4 -1 239.38 23.1
 1 -4 1 272.17 23.8
 1 4 1 195.08 22.9
 2 -4 1 644.84 37.8
 -2 -4 -1 669.93 45.1
 2 4 1 692.53 46.4
 -2 4 -1 631.14 36.2
 -3 -4 -1 1227.38 66.89
 3 -4 1 1302.77 59.99
 3 4 1 1148.69 67.09
 -3 4 -1 1218.98 59.59
 -4 -4 -1 2564.34 125.59
 4 -4 1 2614.14 120.69
 -4 4 -1 2603.84 120.79
 4 4 1 2616.84 125.39
 5 -4 1 153.48 16.6
 -5 -4 -1 105.19 20.9
 -5 4 -1 157.68 18.3
 5 4 1 95.59 23.2
 -6 -4 -1 46.7 20.6
 6 -4 1 46.6 11.2
 -6 4 -1 22.6 10.8
 6 4 1 25 22.3
 -7 -4 -1 46 20.9
 7 -4 1 18 11.3
 7 4 1 35.7 22.6
 -7 4 -1 36.9 11.2
 8 -4 1 285.57 22.8
 -8 -4 -1 262.47 27.6
 8 4 1 252.97 28.3
 -8 4 -1 244.68 21.2
 9 -4 1 171.28 22.2
 -9 -4 -1 194.88 26.4
 9 4 1 199.88 27.4
 -9 4 -1 173.58 19.6
 10 -4 1 245.88 23.6
 -10 -4 -1 230.08 28.8
 -10 4 -1 272.57 21.4
 -11 -4 -1 3.1 24.4
 11 4 1 10.5 26.9
 -12 -4 -1 602.54 52.09
 12 4 1 615.64 55.79
 -13 -4 -1 -6.3 27.5
 -13 -5 1 11.4 22.2
 -12 -5 1 13.6 29
 -11 -5 1 100.69 28
 11 5 -1 49.7 28.8
 10 5 -1 434.56 49.6
 -9 -5 1 30.8 24.7
 9 5 -1 20.7 26.2
 -8 -5 1 -40.2 22.8
 8 5 -1 11.9 24.9
 -7 -5 1 79.99 23.1
 7 5 -1 83.09 24.9
 -6 -5 1 105.49 22.8
 6 5 -1 141.29 24
 -5 -5 1 800.12 50.59
 5 5 -1 745.13 52.59
 4 -5 -1 149.19 15.5
 -4 -5 1 203.18 25.2
 4 -5 -1 157.48 15
 4 5 -1 278.67 29.4
 -3 -5 1 42.3 23.3
 3 -5 -1 4.2 11.9
 3 5 -1 30.6 22.3
 -2 -5 1 598.74 44.8
 2 -5 -1 493.05 32.3
 2 5 -1 432.16 44.5
 -2 5 1 393.76 34.2
 -1 -5 1 -11.2 20.7
 1 -5 -1 -5.2 16.3
 1 5 -1 -10.2 23.3
 -1 5 1 -1.4 18.9
 0 -5 1 46 16.4
 0 -5 1 21 19.4
 0 5 1 8.9 21.2
 1 -5 1 41.2 17.2
 1 -5 1 103.39 14.1
 -1 -5 -1 80.39 21.8
 1 5 1 167.78 24.6
 2 -5 1 151.18 18.6
 -2 -5 -1 74.49 20.8
 2 -5 1 160.48 17.2
 2 5 1 121.99 25.7
 -3 -5 -1 402.16 38.7
 3 -5 1 471.55 29.5
 3 5 1 409.36 40.7
 -3 5 -1 434.46 26.9
 -4 -5 -1 1279.27 68.39
 4 5 1 1261.67 68.79
 -4 5 -1 1219.28 60.19
 -5 -5 -1 152.88 22.9
 5 -5 1 113.39 13
 5 5 1 105.39 25.5
 -5 5 -1 162.68 16.5
 -6 -5 -1 1566.94 79.99
 6 -5 1 1559.84 73.19
 6 5 1 1511.15 81.49
 -6 5 -1 1556.34 72.89
 7 -5 1 278.87 20.3
 -7 -5 -1 309.07 37.5
 7 5 1 303.67 40.9
 -7 5 -1 313.17 19.6
 -8 -5 -1 -17.2 22.6
 8 5 1 22.9 24.9
 -9 -5 -1 26.9 24.8
 9 5 1 18.2 26
 -10 -5 -1 167.08 29.4
 10 5 1 158.18 28.7
 -11 -5 -1 174.98 29.3
 11 5 1 194.28 31.8
 -12 -5 -1 174.08 30
 12 5 1 97.59 30.7
 -13 -5 -1 -9.7 30
 13 5 1 -0.1 31.3
 -13 -6 1 21.6 30.5
 -13 -6 1 0.7 20.9
 -12 -6 1 59.39 29.6
 -11 -6 1 109.39 29
 11 6 -1 114.59 31.8
 -10 -6 1 63.09 27.6
 10 6 -1 97.19 29.3
 -9 -6 1 2.9 26.3
 9 6 -1 1.6 27.8
 -8 -6 1 118.49 26.5
 8 6 -1 117.69 27.5
 -7 -6 1 1332.37 74.09
 7 6 -1 1291.67 74.69
 -6 -6 1 49.6 21.7
 6 6 -1 39.8 39.4
 -5 -6 1 0.3 20.8
 5 -6 -1 8 7
 5 6 -1 -16.8 24.4
 4 -6 -1 69.99 11.7
 -4 -6 1 58.69 22
 4 -6 -1 74.29 12.4
 4 6 -1 108.99 26.2
 -3 -6 1 509.75 45.5
 3 -6 -1 526.25 33.6
 3 6 -1 560.64 46.6
 2 -6 -1 1112.09 56.09
 -2 -6 1 1111.29 62.19
 2 6 -1 1017.7 63.09
 -2 6 1 1021.6 57.39
 1 -6 -1 1707.53 87.09
 -1 -6 1 1811.12 91.59
 1 6 -1 1828.22 91.29
 -1 6 1 1802.72 89.19
 0 -6 -1 494.45 38.2
 0 -6 1 477.95 40.8
 0 -6 1 441.76 34.2
 -1 -6 -1 505.25 38.7
 1 -6 1 380.16 29.6
 1 -6 1 357.36 33.7
 1 6 1 406.36 40.1
 2 -6 1 422.76 31.3
 -2 -6 -1 391.16 39.5
 2 -6 1 439.66 34.2
 2 6 1 439.26 41.6
 -3 -6 -1 11.6 20
 3 -6 1 32.8 14.7
 3 -6 1 -7.9 15.3
 3 6 1 -6.2 22.1
 -4 -6 -1 718.43 49.4
 4 -6 1 780.12 41.2
 4 -6 1 745.73 43
 4 6 1 762.12 51.39
 5 -6 1 951 47.5
 -5 -6 -1 861.41 57.19
 5 -6 1 1021.7 49.8
 5 6 1 965.9 58.29
 6 -6 1 283.97 20.6
 -6 -6 -1 372.56 36.7
 6 6 1 240.28 32.5
 -7 -6 -1 83.39 24.1
 7 -6 1 122.29 14.6
 7 6 1 113.39 27
 -8 -6 -1 99.79 25
 8 6 1 93.09 28.4
 -9 -6 -1 343.27 44.8
 9 6 1 330.27 44.6
 -10 -6 -1 128.19 29.2
 10 6 1 115.39 28.8
 -11 -6 -1 34.3 27.9
 11 6 1 -23.2 28.6
 -12 -6 -1 -37.3 27.4
 12 6 1 16.9 29.6
 -13 -7 1 -42.7 31.1
 -13 -7 1 -13.3 20.9
 -12 -7 1 9.1 29.8
 -11 -7 1 113.19 30.4
 11 7 -1 93.59 31.3
 -10 -7 1 235.78 32.6
 10 7 -1 216.78 33.2
 -9 -7 1 10.2 28.2
 9 7 -1 10.4 29.1
 -8 -7 1 28.2 26
 8 7 -1 29.6 28.2
 -7 -7 1 2.8 23.8
 7 7 -1 7.7 26.2
 6 7 -1 2814.42 137.89
 -5 -7 1 107.39 24.6
 5 -7 -1 173.68 17.4
 5 -7 -1 175.28 17.1
 5 7 -1 216.58 28.2
 4 -7 -1 580.64 32.3
 4 -7 -1 541.35 33.8
 -4 -7 1 604.14 46.5
 4 7 -1 538.75 48.1
 -3 -7 1 93.69 26.3
 3 -7 -1 116.29 16.5
 3 7 -1 52.59 23.6
 -2 -7 1 90.99 26
 2 -7 -1 124.59 19.2
 2 7 -1 121.29 25.7
 -2 7 1 98.09 19
 1 -7 -1 184.88 21.4
 -1 -7 1 200.48 25.1
 -1 7 1 156.68 22.3
 0 -7 1 578.94 36
 0 -7 -1 462.65 43.6
 0 -7 1 545.75 42
 0 7 1 420.36 43.8
 -1 -7 -1 127.59 23.6
 1 -7 1 172.78 22.1
 1 -7 1 165.68 17.5
 1 7 1 111.99 24.7
 2 -7 1 970.3 51.09
 -2 -7 -1 934.21 57.19
 2 -7 1 992.3 53.99
 2 7 1 932.01 59.79
 3 -7 1 1671.13 81.29
 3 -7 1 1692.03 82.99
 -3 -7 -1 1665.73 85.49
 3 7 1 1670.13 87.79
 -4 -7 -1 490.25 43.4
 4 -7 1 654.73 34.6
 4 -7 1 552.54 37.6
 4 7 1 574.94 49.3
 -5 -7 -1 325.07 38.8
 5 -7 1 299.27 23
 5 -7 1 258.27 26.6
 5 7 1 331.17 41.6
 6 -7 1 508.55 29.4
 6 -7 1 532.35 32.2
 6 7 1 549.95 49.5
 -7 -7 -1 814.32 52.99
 7 7 1 729.73 56.69
 -8 -7 -1 206.88 28.6
 8 7 1 234.48 31.2
 -9 -7 -1 16.1 26.8
 9 7 1 -8.8 27.9
 -10 -7 -1 572.54 53.89
 10 7 1 524.55 52.09
 -11 -7 -1 7.6 28.4
 11 7 1 -5 29.3
 -12 -7 -1 120.89 30.5
 12 7 1 42.1 30.3
 -12 -8 1 -32.2 29.7
 -11 -8 1 327.97 36.8
 -10 -8 1 240.68 34.5
 10 8 -1 170.98 32.8
 -9 -8 1 699.73 58.59
 9 8 -1 642.94 58.49
 -8 -8 1 1148.69 71.09
 8 8 -1 1200.88 73.09
 -7 -8 1 192.38 30.6
 7 8 -1 198.58 31.6
 -6 -8 1 -18.6 25.3
 6 8 -1 -3.7 25.1
 5 -8 -1 -6.6 11.6
 5 -8 -1 5.7 12.3
 -5 -8 1 0.8 25.6
 5 8 -1 11.9 24.1
 4 -8 -1 1072.99 52.19
 -4 -8 1 1052.99 62.09
 4 -8 -1 996.1 53.59
 4 8 -1 964.6 63.69
 3 -8 -1 230.68 28.9
 3 -8 -1 232.08 24.1
 -3 -8 1 225.08 28.8
 3 8 -1 269.87 30.4
 2 -8 -1 2178.78 108.89
 -2 -8 1 2407.06 113.49
 -2 8 1 2215.68 110.59
 2 8 -1 2308.87 113.19
 -1 -8 1 372.06 31.9
 1 -8 -1 269.87 31.3
 -1 8 1 317.17 35.5
 0 -8 1 225.58 28.4
 0 -8 -1 212.98 24.1
 0 -8 1 218.28 24.6
 0 8 1 240.58 26.8
 -1 -8 -1 205.58 27.1
 1 -8 1 159.68 22
 1 -8 1 178.48 18.3
 -2 -8 -1 -7.8 21
 2 -8 1 7.2 14.7
 2 -8 1 2.8 18.9
 2 8 1 3.5 24.7
 3 -8 1 598.44 44.7
 -3 -8 -1 755.02 49.5
 3 -8 1 764.72 40.5
 3 8 1 606.94 51.29
 4 -8 1 -21.1 17.5
 4 -8 1 9.6 14.3
 -4 -8 -1 16.8 24.3
 4 8 1 4.8 23.3
 5 -8 1 19.3 16.7
 -5 -8 -1 22.9 25.5
 5 -8 1 5.4 13.6
 5 8 1 50.59 26.7
 -6 -8 -1 4.1 23.9
 6 -8 1 5.3 14.6
 6 -8 1 -2.5 11.6
 6 8 1 25.7 25.6
 7 -8 1 5 10.2
 -7 -8 -1 62.39 26.6
 7 -8 1 4 12
 7 8 1 28.2 27.7
 -8 -8 -1 102.29 28.6
 8 8 1 89.79 28
 -9 -8 -1 119.99 29.2
 9 8 1 169.68 31.1
 -10 -8 -1 8.3 29.8
 10 8 1 -11.1 29.7
 -11 -8 -1 9.5 29.8
 11 8 1 -11.6 33.3
 -12 -8 -1 18.4 29.5
 12 8 1 25 33.4
 -12 -9 1 73.69 32
 -11 -9 1 -25.4 30.8
 -10 -9 1 60.99 31
 10 9 -1 -8.4 31.2
 -9 -9 1 -32.4 29.7
 9 9 -1 15.2 29.7
 -8 -9 1 71.49 29.1
 8 9 -1 3.1 30.9
 -7 -9 1 21.1 27.7
 7 9 -1 -16.4 27.3
 6 -9 -1 806.22 43.2
 -6 -9 1 808.52 59.09
 6 -9 -1 867.11 43.2
 6 9 -1 853.31 61.29
 -5 -9 1 280.97 32.6
 5 -9 -1 332.17 27.2
 5 -9 -1 357.36 26.1
 5 9 -1 294.97 34.4
 4 -9 -1 46.2 16.8
 4 -9 -1 45.9 14.6
 -4 -9 1 31.9 25.3
 4 9 -1 -8.9 26.6
 3 -9 -1 260.07 27
 3 -9 -1 218.08 28.9
 -3 -9 1 266.67 30.9
 3 9 -1 259.17 29.2
 2 -9 -1 4615.74 218.58
 -2 -9 1 4654.53 221.38
 2 9 -1 4703.33 221.78
 -2 9 1 4814.52 219.68
 1 -9 -1 27.9 17.7
 -1 9 1 21.5 22.4
 0 -9 -1 36.9 21.9
 0 -9 1 32.8 16.8
 0 -9 1 41.8 23.1
 0 9 1 41.1 22.5
 1 -9 1 159.48 22.1
 1 -9 1 190.78 18.8
 1 9 1 168.58 26.8
 2 -9 1 64.49 19.7
 2 -9 1 39.5 15.1
 -2 -9 -1 60.39 23
 2 9 1 63.39 25.3
 3 -9 1 22.7 17.3
 3 -9 1 69.39 20.2
 -3 -9 -1 51.99 24.2
 3 9 1 18.4 23.8
 4 -9 1 137.49 18
 4 -9 1 152.68 21.4
 -4 -9 -1 167.58 26.3
 4 9 1 139.69 29.8
 5 -9 1 645.54 42
 5 -9 1 665.63 39.2
 -5 -9 -1 615.34 51.29
 5 9 1 650.53 53.89
 -6 -9 -1 781.42 54.09
 6 -9 1 697.83 40.1
 6 -9 1 688.73 42.5
 6 9 1 721.23 54.99
 7 -9 1 35.1 11.7
 -7 -9 -1 29.6 26.5
 7 -9 1 34.5 14.7
 7 9 1 21.4 26.6
 -8 -9 -1 -12.9 27.8
 8 9 1 13.1 29.9
 -9 -9 -1 357.16 46
 9 9 1 320.07 38.2
 -10 -9 -1 -24.1 29.5
 10 9 1 -6 31.1
 -11 -9 -1 66.79 32.2
 11 9 1 -7.2 32.9
 -10 -10 1 21.6 31.4
 10 10 -1 18.2 33.1
 -9 -10 1 125.69 35.3
 9 10 -1 194.58 35.6
 -8 -10 1 47 31.5
 8 10 -1 17.7 31.5
 -7 -10 1 30.6 36.4
 7 10 -1 -47.5 31.9
 6 -10 -1 180.68 22.8
 -6 -10 1 143.09 31.5
 6 -10 -1 198.48 24.4
 6 10 -1 181.38 31.5
 -5 -10 1 50.09 27.3
 5 -10 -1 82.39 17.2
 5 -10 -1 41.5 14.8
 5 10 -1 65.19 30.8
 -4 -10 1 79.49 27.5
 4 10 -1 140.49 30
 -3 -10 1 1340.07 78.19
 3 -10 -1 1464.15 71.19
 3 -10 -1 1348.37 70.39
 3 10 -1 1364.06 79.59
 -2 -10 1 48.3 25.5
 2 -10 -1 56.59 17.9
 -2 10 1 56.69 23.5
 -1 -10 1 18.5 18.4
 1 -10 -1 -46.4 17.9
 -1 -10 1 -20.8 24
 -1 10 1 -17.8 22.6
 0 -10 -1 -36.9 21.4
 0 -10 1 -20.6 16.5
 0 -10 1 -26.4 22
 0 10 1 -32 22.2
 1 -10 1 1058.99 57.79
 1 -10 1 1143.09 61.59
 -1 -10 -1 1053.49 63.99
 1 10 1 1073.49 65.19
 -2 -10 -1 167.98 25.5
 2 -10 1 169.48 22.5
 2 -10 1 153.48 17.8
 2 10 1 168.38 33.6
 3 -10 1 -28.8 16.6
 3 -10 1 7 20.4
 -3 -10 -1 34.2 25
 3 10 1 -17.5 25.3
 -4 -10 -1 329.47 34.1
 4 10 1 388.66 44.1
 5 -10 1 19.1 16.4
 5 -10 1 -23.1 19.2
 -5 -10 -1 30.1 27.2
 5 10 1 26.7 27.3
 -6 -10 -1 117.29 31
 6 -10 1 116.99 20.5
 6 -10 1 154.38 17.4
 6 10 1 103.69 28.9
 7 -10 1 115.39 14.4
 -7 -10 -1 164.38 29.9
 7 -10 1 100.29 17.6
 7 10 1 118.39 32
 -8 -10 -1 112.99 30.3
 8 10 1 64.09 32.1
 -9 -10 -1 17.4 28.3
 9 10 1 10.5 32.3
 -10 -10 -1 104.29 30.8
 10 10 1 95.49 35.1
 11 10 1 41.6 33.4
 -11 -11 1 -18.6 31.8
 -10 -11 1 21.3 33.3
 -9 -11 1 95.09 33.4
 9 11 -1 20.9 34.3
 -8 -11 1 71.59 32.8
 8 11 -1 19.4 32.3
 -7 -11 1 150.28 33.4
 7 -11 -1 179.18 20.5
 7 11 -1 158.68 33.8
 6 -11 -1 152.58 18.6
 -6 -11 1 64.79 29.9
 6 -11 -1 106.59 17.2
 6 11 -1 85.09 31.9
 5 -11 -1 17.2 18.2
 -5 -11 1 7.1 29.6
 5 -11 -1 23.5 18.1
 5 11 -1 16.2 29.8
 4 -11 -1 305.57 31.4
 -4 -11 1 389.66 47.2
 4 -11 -1 320.87 34.6
 4 11 -1 324.67 37.1
 3 -11 -1 197.88 21
 -3 -11 1 185.58 31.5
 3 -11 -1 178.68 21.9
 -2 -11 1 144.49 23.5
 2 -11 -1 186.68 21.7
 -2 -11 1 172.28 34.3
 1 -11 -1 -5.3 19.8
 -1 -11 1 10 26.1
 -1 -11 1 -2.2 18.6
 -1 11 1 -6.8 24.7
 0 -11 1 190.78 21.6
 0 -11 -1 221.28 26.9
 0 -11 1 184.48 25.9
 0 11 1 178.08 29.4
 1 -11 1 117.09 22.7
 1 -11 1 134.09 18.9
 -1 -11 -1 65.29 24.3
 1 11 1 54.29 26.3
 2 -11 1 688.43 42.6
 2 -11 1 652.43 47.4
 -2 -11 -1 809.62 51.99
 2 11 1 709.33 54.39
 3 -11 1 257.57 32.5
 3 -11 1 235.08 26.6
 -3 -11 -1 326.57 42
 3 11 1 256.97 32.6
 -4 -11 -1 124.49 30.6
 4 -11 1 106.89 20.2
 4 -11 1 109.29 24.3
 4 11 1 75.59 31.1
 5 -11 1 38.9 21.8
 -5 -11 -1 24.3 30.1
 5 -11 1 3.4 18
 5 11 1 34.8 31
 6 -11 1 108.29 18.1
 6 -11 1 126.69 22.2
 -6 -11 -1 78.49 29.9
 6 11 1 100.29 31.2
 7 -11 1 47 18.1
 7 -11 1 3.7 14
 -7 -11 -1 -7.5 27.9
 7 11 1 -5.9 31.4
 -8 -11 -1 249.38 34.6
 8 11 1 159.88 35.5
 -9 -11 -1 40.5 29.9
 9 11 1 67.49 35.8
 -10 -11 -1 111.49 32.5
 10 11 1 17.4 33.2
 -10 -12 1 88.29 33.9
 -9 -12 1 8 33.6
 -8 -12 1 25.4 33.7
 7 -12 -1 178.28 23.7
 7 -12 -1 150.28 18.7
 -7 -12 1 180.28 36.2
 7 12 -1 115.69 35.1
 -6 -12 1 228.18 35.8
 6 -12 -1 365.96 32.7
 6 -12 -1 357.26 33.3
 6 12 -1 355.66 40.2
 5 -12 -1 191.08 23
 5 -12 -1 216.18 23.1
 -5 -12 1 129.39 32.4
 4 -12 -1 -5.9 17.8
 -4 -12 1 -14.2 28.9
 4 -12 -1 43.7 20.4
 -3 -12 1 473.75 51.79
 3 -12 -1 513.35 40.6
 3 -12 -1 555.44 40
 -2 -12 1 167.58 30.7
 2 -12 -1 166.88 23.5
 2 -12 -1 212.58 27.6
 -2 -12 1 185.88 23.2
 1 -12 -1 1239.18 66.79
 -1 -12 1 1199.28 72.29
 -1 -12 1 1180.48 65.69
 -1 12 1 1117.69 71.39
 0 -12 1 28.4 26.3
 0 -12 -1 91.79 26
 0 -12 1 58.39 19.8
 0 12 1 74.59 27
 1 -12 1 17.5 22.6
 -1 -12 -1 62.09 26.4
 1 -12 1 55.79 17.5
 1 12 1 46.1 28.6
 -2 -12 -1 102.09 29.9
 2 -12 1 102.79 23.7
 2 -12 1 145.09 19.4
 2 12 1 116.49 30.4
 3 -12 1 70.69 20
 -3 -12 -1 61.29 29.6
 3 -12 1 82.09 24
 3 12 1 56.39 29.7
 -4 -12 -1 34.6 28
 4 -12 1 -0.1 24.4
 4 -12 1 15 18.9
 4 12 1 -1 30
 5 -12 1 18.1 19.4
 5 -12 1 25.9 24.5
 -5 -12 -1 57.79 30.7
 5 12 1 73.99 33.7
 6 -12 1 56.99 22.9
 -6 -12 -1 36.1 30.7
 6 -12 1 26.6 19.6
 6 12 1 15.2 31.1
 7 -12 1 42.7 18.2
 7 -12 1 32.1 19.9
 -7 -12 -1 47.4 30.8
 7 12 1 55.59 30.9
 -8 -12 -1 520.65 50.69
 8 12 1 327.57 41.9
 -9 -12 -1 142.39 32.4
 9 12 1 231.28 38.3
 -10 -12 -1 134.49 33.8
 10 12 1 128.69 35.2
 -9 -13 1 -35.6 35.5
 -9 -13 1 -6.9 23.6
 -8 -13 1 435.26 45.6
 7 -13 -1 105.39 19.2
 -7 -13 1 115.59 36.8
 7 -13 -1 137.79 18.6
 -6 -13 1 49.3 34.3
 6 -13 -1 32.7 20.2
 6 -13 -1 32.3 19.4
 -5 -13 1 -0.5 36.1
 5 -13 -1 -1.5 20.5
 5 -13 -1 -10.8 20.3
 4 -13 -1 159.28 22.3
 -4 -13 1 148.19 24.2
 -4 -13 1 117.59 32.4
 4 -13 -1 174.78 23.9
 3 -13 -1 44.7 20.3
 -3 -13 1 6.1 29.1
 3 -13 -1 25 21.4
 -3 -13 1 3.8 20.1
 -2 -13 1 1.3 30.9
 -2 -13 1 11.5 21.3
 1 -13 -1 62.69 24
 -1 -13 1 79.79 31.7
 -1 -13 1 129.69 24.1
 0 -13 -1 1099.49 68.99
 0 -13 1 1166.68 62.69
 0 -13 1 1121.39 69.99
 0 13 1 1028.1 70.69
 -1 -13 -1 105.79 30.1
 1 -13 1 110.49 19.2
 1 -13 1 79.99 24.9
 1 13 1 20.3 28.7
 -2 -13 -1 327.17 35.9
 2 13 1 265.17 34.2
 3 -13 1 350.46 41.7
 3 -13 1 305.37 35.9
 -3 -13 -1 426.46 50.29
 3 13 1 297.47 35.7
 4 -13 1 474.95 39.9
 4 -13 1 509.25 47.2
 -4 -13 -1 447.46 54.79
 4 13 1 441.76 56.49
 5 -13 1 150.38 23.1
 -5 -13 -1 214.78 35.2
 5 -13 1 186.48 28.6
 5 13 1 171.38 37.1
 6 -13 1 -32.7 24.9
 6 -13 1 3.5 21.8
 -6 -13 -1 -17.7 31.6
 6 13 1 13.4 33
 -7 -13 -1 77.79 32.5
 7 -13 1 69.09 23.1
 7 -13 1 76.69 20.2
 7 13 1 58.99 36
 -8 -13 -1 -11.4 32.1
 8 13 1 41.6 33
 -9 -13 -1 529.65 54.89
 9 13 1 501.55 63.49
 -8 -14 1 71.69 24.6
 -8 -14 1 61.59 39
 -7 -14 1 -31.9 36.4
 -7 -14 1 5.5 23.4
 -6 -14 1 3.2 22.6
 -6 -14 1 19.1 35.4
 6 -14 -1 -11.6 21.2
 6 -14 -1 2 20.6
 5 -14 -1 -1.3 20.7
 -5 -14 1 8.6 33.3
 -5 -14 1 -29.3 24.2
 5 -14 -1 -8.6 19.9
 -4 -14 1 14.1 35.5
 4 -14 -1 7.1 20.7
 4 -14 -1 16.1 20.8
 -4 -14 1 -20.2 36.4
 3 -14 -1 35.8 22.9
 -3 -14 1 47.7 22.2
 3 -14 -1 13.3 20.3
 -3 -14 1 81.89 34.4
 2 -14 -1 4.4 23.1
 -2 -14 1 -7.6 30.4
 2 -14 -1 -24.9 18.4
 -2 -14 1 21.9 23.3
 1 -14 -1 19.7 17.1
 1 -14 -1 49.3 26
 -1 -14 1 55.79 31.2
 -1 -14 1 29.5 24
 0 -14 -1 80.49 30
 0 -14 1 47.8 28.2
 0 -14 1 40.9 22.3
 -1 -14 -1 159.98 32.2
 1 -14 1 174.28 21.5
 1 -14 1 173.38 28.6
 1 14 1 221.28 35.3
 2 -14 1 2.5 23.7
 -2 -14 -1 60.19 30.6
 2 -14 1 11.1 18.4
 2 14 1 26.1 32.8
 3 -14 1 -10.6 20.1
 -3 -14 -1 39 32.9
 3 -14 1 42.8 24.2
 3 14 1 34.1 31.8
 4 -14 1 56.29 26.6
 4 -14 1 41.1 21.1
 4 14 1 9.1 31.1
 -5 -14 -1 94.49 33.5
 5 -14 1 107.09 23.5
 5 -14 1 97.89 28.8
 5 14 1 86.29 35.9
 6 -14 1 220.78 26.5
 -6 -14 -1 212.08 35.7
 6 -14 1 261.77 30.7
 6 14 1 204.28 39.5
 -7 -14 -1 26.4 31.9
 7 14 1 3.9 34
 -8 -14 -1 -2 33
 8 14 1 42.9 38.4
 -7 -15 1 116.89 26.3
 -7 -15 1 59.39 38.8
 6 -15 -1 50.59 24.8
 6 -15 -1 51.49 24.1
 -6 -15 1 80.29 36.8
 -6 -15 1 56.19 23.8
 5 -15 -1 29.6 21.8
 5 -15 -1 34.2 22
 -5 -15 1 -28.1 25.8
 -5 -15 1 -22.3 34.1
 4 -15 -1 426.86 42.5
 -4 -15 1 247.28 40.5
 4 -15 -1 341.27 31.7
 -4 -15 1 459.75 44
 -3 -15 1 28.1 36.2
 -3 -15 1 32.4 24.5
 3 -15 -1 17.9 22.9
 3 -15 -1 45.9 20.9
 -2 -15 1 44.4 36.2
 -2 -15 1 50.89 25.4
 2 -15 -1 24.5 19.3
 2 -15 -1 62.39 24.4
 1 -15 -1 -36.3 26.1
 -1 -15 1 33.9 25.1
 1 -15 -1 26.2 19.3
 -1 -15 1 65.09 33.8
 0 -15 -1 81.99 31.9
 0 -15 1 61.09 31.1
 0 -15 -1 36.9 19.2
 0 -15 1 10.8 20.5
 -1 -15 -1 16.3 32.3
 1 -15 1 24.9 18.9
 1 -15 1 -9.8 25.7
 2 -15 1 63.99 26.9
 2 -15 1 27.6 20.6
 -2 -15 -1 43.5 33.7
 2 15 1 25.9 34.2
 3 -15 1 -27.4 24.4
 -3 -15 -1 44.1 32.8
 3 -15 1 11.4 21.6
 3 15 1 24.4 34.4
 4 -15 1 498.05 47.5
 4 -15 1 418.96 41.2
 -4 -15 -1 509.25 57.39
 4 15 1 301.77 39.9
 -5 -15 -1 10.8 32.2
 5 -15 1 23.3 23.3
 5 -15 1 28 28
 6 -15 1 99.49 36.5
 -6 -15 -1 148.99 37.4
 6 15 1 156.28 39.7
 -7 -15 -1 92.99 35.8
 7 15 1 36.6 36.1
 -6 -16 1 4.8 23.9
 -6 -16 1 2.7 37
 5 -16 -1 22.1 22.4
 -5 -16 1 23 36.3
 -5 -16 1 36.1 25.3
 5 -16 -1 -35.4 22.9
 4 -16 -1 13.8 25
 -4 -16 1 -55.39 25.3
 -4 -16 1 19.3 35.6
 4 -16 -1 -24.2 22.3
 3 -16 -1 86.39 25.1
 -3 -16 1 74.89 35.8
 3 -16 -1 139.69 23.6
 -3 -16 1 98.19 29.1
 -2 -16 1 6.1 35
 -2 -16 1 17.6 27.4
 2 -16 -1 0.5 24.8
 2 -16 -1 -14.7 19.7
 1 -16 -1 56.89 21
 1 -16 -1 96.89 29.3
 -1 -16 1 108.29 25.2
 -1 -16 1 75.59 35.2
 0 -16 -1 29.9 20.7
 0 -16 1 103.89 22
 0 -16 -1 122.19 33.4
 0 -16 1 104.19 34.8
 1 -16 1 -36.1 27.2
 -1 -16 -1 41.2 33.3
 -1 -16 -1 53.09 23.9
 1 -16 1 -16.2 19.3
 2 -16 1 66.49 27.5
 2 -16 1 46.9 22.5
 -2 -16 -1 0.8 32.7
 3 -16 1 -25.9 19
 -3 -16 -1 67.59 34.5
 3 -16 1 21.3 25.5
 -4 -16 -1 -36.3 32.3
 4 -16 1 19 22.8
 4 -16 1 -1.1 26.4
 4 16 1 15.7 32.8
 5 -16 1 22.5 23.7
 5 -16 1 -4.5 29.4
 -5 -16 -1 35.9 33.3
 5 16 1 36 37.9
 -4 -17 1 351.26 45.4
 4 -17 -1 265.97 30.9
 4 -17 -1 366.56 46.5
 -4 -17 1 300.07 34.9
 3 -17 -1 -37.2 24.2
 3 -17 -1 -2.9 22.9
 -3 -17 1 23.2 37.9
 -3 -17 1 -3.3 27
 2 -17 -1 150.08 28.8
 -2 -17 1 154.98 30
 -2 -17 1 118.39 36.8
 2 -17 -1 174.48 23.5
 -1 -17 1 73.79 35.3
 1 -17 -1 111.79 31.1
 1 -17 -1 96.49 22.1
 -1 -17 1 107.39 26.4
 0 -17 -1 105.69 33.5
 0 -17 1 74.49 33.4
 0 -17 -1 41.9 21
 0 -17 1 31.4 22
 1 -17 1 65.39 22
 1 -17 1 46.8 28.7
 -1 -17 -1 97.29 25
 -1 -17 -1 112.59 35.2
 2 -17 1 -26.1 21.4
 -2 -17 -1 23.1 32.9
 -2 -17 -1 29.1 25.9
 2 -17 1 -18.6 26
 -3 -17 -1 -27.6 32.7
 -3 -17 -1 16.2 23.5
 3 -17 1 49.9 21.7
 3 -17 1 22.2 26.7
 -13 0 2 324.57 31.9
 -13 0 2 355.16 34.6
 -11 0 2 1765.32 85.59
 -11 0 2 1677.63 83.59
 -10 0 2 -4.6 14.4
 -10 0 2 34.3 17.7
 -9 0 2 112.49 17.4
 -9 0 2 108.19 15.1
 -8 0 2 5287.87 245.78
 -8 0 2 5344.47 245.08
 -7 0 2 192.28 21.7
 -7 0 2 204.28 18.9
 -6 0 2 3161.48 143.59
 -6 0 2 3019.5 144.69
 -5 0 2 644.34 39.7
 -5 0 2 652.43 36
 -4 0 2 1893.81 87.09
 -4 0 2 1783.72 88.49
 3 0 -2 1798.72 84.79
 -2 0 2 4589.44 257.87
 2 0 -2 4242.48 238.28
 1 0 -2 3511.65 192.58
 -1 0 2 3776.32 194.08
 0 0 2 74.69 14.1
 0 0 -2 47.6 12.3
 -1 0 -2 1266.77 63.19
 1 0 2 1326.97 64.19
 -2 0 -2 57.89 18.5
 2 0 2 44.4 16.1
 3 0 2 332.27 29.4
 -4 0 -2 1597.34 77.09
 4 0 2 1546.65 77.79
 5 0 2 533.65 36.3
 -5 0 -2 562.84 36.8
 -6 0 -2 587.04 37.4
 6 0 2 580.24 39
 -7 0 -2 890.71 50.49
 7 0 2 954.7 52.29
 8 0 2 515.25 38.1
 -8 0 -2 464.65 35.9
 -9 0 -2 -16.1 18.7
 9 0 2 8.7 20.6
 10 0 2 552.14 44.3
 -10 0 -2 518.55 42.1
 11 0 2 727.23 50.59
 -11 0 -2 619.34 47.8
 -12 0 -2 263.97 29.9
 13 0 2 172.38 40.3
 -13 -1 2 47.2 22.8
 -13 -1 2 18.1 18
 -12 -1 2 100.69 22.4
 -12 -1 2 52.69 17.1
 -12 1 2 82.99 16.2
 -12 1 2 92.19 17.6
 -11 -1 2 394.16 37.2
 -11 -1 2 364.06 31.6
 -11 1 2 351.96 29.3
 -11 1 2 375.46 28.7
 -10 -1 2 56.19 15.8
 -10 -1 2 66.19 19.7
 -10 1 2 49.99 13.6
 -10 1 2 29.6 15.1
 -9 -1 2 16.6 17.7
 -9 -1 2 -4.2 14.2
 -9 1 2 24.2 11.9
 -9 1 2 19.9 14
 -8 -1 2 6.6 18.1
 -8 -1 2 19.1 13.3
 -8 1 2 17.5 14.5
 -7 -1 2 484.05 35.6
 -7 -1 2 455.65 30.7
 -7 1 2 468.55 30.2
 -7 1 2 476.75 27.7
 -6 -1 2 -5.1 12.7
 -6 -1 2 1.6 16.8
 -6 1 2 17.7 10.7
 -6 1 2 14.6 12.7
 -5 -1 2 -7.1 12.8
 -5 -1 2 21.5 17.6
 -5 1 2 -7 12.9
 -5 1 2 -4.1 11
 -4 -1 2 223.58 24.8
 -4 -1 2 250.77 30.7
 -4 1 2 241.38 22.9
 -4 1 2 259.47 21.1
 -3 -1 2 178.18 23.3
 -3 -1 2 232.38 20.2
 -3 1 2 145.99 19.6
 -2 -1 2 690.53 39.1
 2 -1 -2 621.54 35.8
 -2 1 2 671.33 35.6
 2 1 -2 705.33 36.9
 0 -1 -2 333.37 25.6
 0 -1 2 317.97 26.6
 0 1 2 398.76 24.8
 0 1 -2 305.97 26.8
 1 -1 2 197.38 24.2
 -1 -1 -2 192.28 18.7
 1 1 2 179.18 24.2
 -1 1 -2 147.69 17.1
 -2 -1 -2 1900.21 96.89
 2 -1 2 2131.39 96.89
 2 1 2 2059.79 97.59
 -2 1 -2 2046.3 96.69
 3 -1 2 -6 14.4
 -3 -1 -2 3.7 18.2
 3 1 2 19.4 18.3
 -3 1 -2 15.2 15.1
 -4 -1 -2 906.61 50.09
 4 -1 2 874.51 47.3
 -4 1 -2 878.91 48.3
 5 -1 2 82.69 16.6
 -5 -1 -2 88.59 17.8
 5 1 2 58.49 20.1
 -5 1 -2 107.49 16.5
 6 -1 2 545.35 34.6
 -6 -1 -2 525.45 36.3
 6 1 2 515.15 37.6
 -6 1 -2 486.85 35.4
 7 -1 2 73.49 17.6
 -7 -1 -2 80.39 19.9
 7 1 2 78.49 19.2
 -7 1 -2 72.39 17
 -8 -1 -2 134.59 20
 8 -1 2 98.79 19.3
 8 1 2 111.39 22.3
 9 -1 2 41.6 20
 -9 -1 -2 27.5 20.2
 -9 1 -2 -9.5 19.1
 10 -1 2 5.7 20.5
 -10 -1 -2 4.4 21.1
 10 1 2 -9.7 22.4
 -10 1 -2 -9.1 20.5
 11 -1 2 215.18 27.5
 -11 -1 -2 243.58 27.2
 11 1 2 221.88 29.2
 -11 1 -2 207.38 25.9
 12 -1 2 0 23.2
 12 1 2 24.3 26
 -12 1 -2 6.6 21.6
 -13 -1 -2 -13.3 26.1
 13 1 2 12.8 28.5
 -13 -2 2 -16.3 17.7
 -13 -2 2 15.1 23.2
 -12 -2 2 226.48 29.9
 -12 -2 2 208.68 27.4
 -12 2 2 195.78 21.9
 -11 -2 2 207.78 26
 -11 -2 2 225.18 29
 -11 2 2 208.48 20.8
 -11 2 2 184.68 21.3
 -10 -2 2 134.69 23.1
 -10 -2 2 121.99 18.4
 -10 2 2 140.69 14.3
 -10 2 2 153.38 18.7
 -9 -2 2 92.99 16.5
 -9 -2 2 85.99 24.1
 -9 2 2 105.69 12.2
 -9 2 2 82.49 12.5
 -8 -2 2 489.35 38.4
 -8 2 2 426.76 26
 -8 2 2 449.46 26
 -7 -2 2 20.8 19.2
 -7 2 2 18.8 9.4
 -7 2 2 15.3 9.3
 -6 -2 2 714.63 44.7
 -6 2 2 699.13 34.4
 -6 2 2 649.74 34.3
 -5 -2 2 465.25 35.8
 -5 -2 2 398.06 28.7
 -5 2 2 333.37 21.8
 -5 2 2 351.76 21.1
 -4 -2 2 1282.77 65.09
 -4 -2 2 1204.58 61.29
 -4 2 2 1149.19 56.69
 -3 -2 2 473.25 37
 3 -2 -2 378.06 22.1
 -3 -2 2 381.56 31.3
 -3 2 2 332.07 22.5
 2 -2 -2 3740.23 172.08
 -1 -2 2 2758.62 126.09
 1 2 -2 2605.64 125.79
 -1 2 2 2707.73 125.09
 -1 -2 -2 3612.74 169.78
 1 2 2 3731.43 170.18
 -1 2 -2 3618.34 169.48
 -2 -2 -2 1814.12 91.69
 2 -2 2 1976.7 90.49
 2 2 2 1889.81 91.89
 -2 2 -2 1858.41 91.29
 3 -2 2 169.98 17.5
 -3 -2 -2 169.18 20.6
 3 2 2 178.08 21.9
 -3 2 -2 151.18 17.2
 -4 -2 -2 190.28 22.3
 4 -2 2 155.88 16
 4 2 2 167.78 21.8
 -4 2 -2 137.19 16
 -5 -2 -2 681.03 43.5
 5 -2 2 680.93 38.2
 -5 2 -2 653.93 39.1
 5 2 2 703.43 44.3
 6 -2 2 1983.6 96.59
 -6 -2 -2 2051.99 98.79
 6 2 2 1990.7 99.09
 -6 2 -2 2088.79 96.99
 -7 -2 -2 18 19.1
 7 -2 2 20.7 15.4
 -7 2 -2 -4.7 15.3
 7 2 2 41.7 19.8
 -8 -2 -2 655.13 44
 -8 2 -2 618.54 39
 8 2 2 618.04 45.6
 9 -2 2 221.08 23.6
 9 2 2 276.87 28.3
 -9 2 -2 251.47 28.4
 10 -2 2 29.8 19.7
 -10 -2 -2 66.79 23.4
 -10 2 -2 46.1 18.7
 10 2 2 33.1 23.3
 11 -2 2 -10.7 21.1
 -11 -2 -2 -27.8 23.5
 11 2 2 45.9 26.5
 -11 2 -2 -2.2 18.7
 -12 -2 -2 52.69 26
 12 -2 2 96.09 24.4
 -12 2 -2 57.09 19.8
 12 2 2 37.8 27.1
 -13 -2 -2 57.49 28.2
 13 2 2 91.89 30.1
 -13 -3 2 -4.7 25.4
 -13 -3 2 27.8 19.9
 -12 -3 2 258.07 30.6
 -12 -3 2 250.87 33.4
 -11 -3 2 287.77 32.4
 -11 -3 2 328.27 40.6
 -10 -3 2 86.09 18.2
 -10 -3 2 134.19 25
 -9 -3 2 268.67 28.4
 -8 -3 2 243.88 26.4
 -7 -3 2 1562.24 80.69
 -6 -3 2 698.73 47.1
 -5 -3 2 33.7 21.5
 -4 -3 2 293.77 27.8
 -4 -3 2 290.37 28
 -3 -3 2 408.96 39.2
 -3 -3 2 422.86 34
 3 -3 -2 428.06 24.5
 -3 3 2 455.15 24.8
 2 -3 -2 -29.1 11.1
 -2 -3 2 -10.4 20.6
 -2 -3 2 22.6 18.5
 -2 3 2 -22.6 11.5
 -1 -3 2 3049.4 141.19
 1 -3 -2 3124.29 139.89
 -1 3 2 2907.81 140.09
 1 3 -2 2955 140.69
 0 -3 -2 1680.53 80.39
 0 -3 2 1588.44 80.09
 0 3 2 1656.13 80.59
 0 3 -2 1615.04 79.39
 1 -3 2 4934.31 224.48
 -1 -3 -2 4711.53 225.58
 1 3 2 4946.51 225.48
 2 -3 2 415.06 34.3
 -2 -3 -2 606.44 40.6
 -2 3 -2 543.05 35
 2 3 2 641.64 41.7
 -3 -3 -2 986.6 57.69
 3 -3 2 1056.79 53.49
 3 3 2 1035.9 59.29
 -3 3 -2 1014.2 52.99
 -4 -3 -2 321.17 35.3
 4 -3 2 354.76 29.4
 -4 3 -2 400.46 28.7
 4 3 2 418.96 38.3
 5 -3 2 -19.9 13.5
 -5 -3 -2 19.5 19.4
 5 3 2 12.4 19.3
 -5 3 -2 -13.7 13.9
 6 -3 2 563.24 33.1
 -6 -3 -2 530.95 40
 -6 3 -2 508.45 32.7
 6 3 2 482.35 40.9
 7 -3 2 481.65 31
 -7 -3 -2 517.75 38.3
 -7 3 -2 435.66 31.2
 7 3 2 413.06 39.9
 -8 -3 -2 138.49 23
 8 -3 2 106.59 17.4
 -8 3 -2 136.89 16.7
 8 3 2 109.49 23.4
 9 -3 2 33.8 17.2
 -9 -3 -2 4.9 22.1
 -9 3 -2 16.1 16
 9 3 2 12.8 23.6
 -10 -3 -2 51.09 24.1
 10 -3 2 58.89 19
 10 3 2 62.79 24.8
 -10 3 -2 57.99 17
 11 -3 2 138.99 23.7
 -11 -3 -2 93.29 26.9
 -11 3 -2 170.78 19.6
 11 3 2 128.59 29.6
 12 -3 2 42.7 21.9
 -12 -3 -2 10.1 26
 12 3 2 -13.9 27.1
 -12 3 -2 11.4 26.2
 -13 -3 -2 -8.7 27.5
 13 3 2 -8 30.1
 -13 -4 2 45.4 30.1
 -12 -4 2 362.86 35.7
 -12 -4 2 299.47 33.4
 -11 -4 2 38.6 19.8
 -11 -4 2 53.19 26.1
 -10 -4 2 660.73 43.5
 -10 -4 2 715.43 51.89
 -9 -4 2 65.19 24.8
 -8 -4 2 343.07 39.7
 -7 -4 2 374.36 40.8
 7 4 -2 415.76 41.4
 -6 -4 2 -1.5 21.8
 6 4 -2 1.1 21.7
 -5 -4 2 109.19 23.9
 -4 -4 2 7.4 22.2
 3 -4 -2 888.11 41.7
 -3 -4 2 836.02 53.69
 -3 -4 2 826.22 48.8
 -3 4 2 823.92 43.8
 -2 -4 2 26.6 16.6
 2 -4 -2 18.1 11.6
 -2 -4 2 64.29 21.9
 -2 4 2 19.7 14.7
 -1 -4 2 826.02 43.7
 1 -4 -2 627.84 41.6
 0 -4 -2 124.29 20.6
 0 -4 2 178.48 20.6
 0 4 -2 87.69 17.5
 0 4 2 138.49 21.9
 -1 -4 -2 510.15 36.9
 1 -4 2 421.06 34.3
 1 4 2 530.35 39.3
 -1 4 -2 508.75 32.7
 2 -4 2 138.29 16.5
 -2 -4 -2 154.78 22.9
 2 4 2 154.88 24.8
 -2 4 -2 149.88 18
 3 -4 2 13.7 13.2
 -3 -4 -2 53.79 20.9
 -3 4 -2 44 15
 3 4 2 14.4 22.3
 4 -4 2 533.05 34.7
 -4 -4 -2 637.34 41.7
 -4 4 -2 573.84 34.7
 4 4 2 537.15 42.8
 5 -4 2 0.1 12.7
 -5 -4 -2 -10.2 21.5
 5 4 2 4.3 20.9
 -5 4 -2 3.2 13.3
 6 -4 2 340.77 25.7
 -6 -4 -2 381.66 35.8
 -6 4 -2 377.16 26.6
 6 4 2 303.67 36.7
 -7 -4 -2 33.9 21.2
 7 -4 2 39.3 14.3
 7 4 2 -18.5 20.9
 -7 4 -2 36.8 13.9
 8 -4 2 149.69 17.2
 -8 -4 -2 87.39 23.3
 -8 4 -2 138.09 16.6
 8 4 2 109.99 25.3
 9 -4 2 66.29 16.8
 -9 -4 -2 93.09 23.9
 9 4 2 83.19 25.8
 -9 4 -2 77.59 16.2
 -10 -4 -2 49.2 25.2
 10 -4 2 38.8 17.4
 -10 4 -2 33.2 15.4
 10 4 2 7 34.2
 -11 -4 -2 -9.6 25.8
 11 -4 2 17.4 18.3
 -11 4 -2 -5.5 14.5
 11 4 2 7.2 28
 -12 -4 -2 125.89 28.6
 12 4 2 45.3 29.3
 -13 -4 -2 30.8 28.6
 13 4 2 -4.9 30.1
 -13 -5 2 -18.8 45
 -13 -5 2 11.2 21.7
 -12 -5 2 4.9 20.6
 -12 -5 2 -41.1 26.9
 -11 -5 2 902.21 55.19
 -11 -5 2 988.5 62.79
 -9 -5 2 15.6 25
 -8 -5 2 149.88 26.6
 -7 -5 2 930.51 59.89
 7 5 -2 1008.2 60.79
 -6 -5 2 180.18 24.7
 6 5 -2 216.68 27.5
 -5 -5 2 2.3 22.9
 5 5 -2 25.9 24.2
 4 -5 -2 103.89 13.2
 -4 -5 2 172.58 27.9
 -4 5 2 122.89 12.5
 3 -5 -2 267.17 21.4
 -3 -5 2 283.27 30.9
 -3 -5 2 375.96 39
 -3 5 2 278.77 25.5
 2 -5 -2 302.67 25.1
 -2 -5 2 237.48 26.1
 -2 -5 2 391.96 31.7
 -2 5 2 322.87 30
 -1 -5 2 659.83 41.7
 -1 -5 2 667.03 46.4
 1 -5 -2 506.55 38.8
 -1 5 2 663.83 41.3
 0 -5 2 587.14 37.9
 0 -5 -2 507.15 39.4
 0 5 2 501.85 41.1
 1 -5 2 1407.06 70.09
 -1 -5 -2 1457.25 72.49
 1 5 2 1477.15 73.99
 -1 5 -2 1301.97 69.99
 2 -5 2 2289.97 108.59
 -2 -5 -2 2096.19 111.19
 2 5 2 2389.86 112.29
 -2 5 -2 2394.56 108.49
 3 -5 2 16.6 13.2
 -3 -5 -2 13.6 21.4
 -3 5 -2 11.3 13.9
 3 5 2 3.6 24.4
 4 -5 2 4033.9 186.28
 -4 -5 -2 4081.79 188.98
 4 5 2 3874.31 189.88
 -4 5 -2 4111.89 186.38
 -5 -5 -2 417.56 38.8
 5 -5 2 443.66 29.6
 5 5 2 397.26 42.4
 -5 5 -2 495.05 29.5
 -6 -5 -2 123.59 23.4
 6 -5 2 89.99 14.1
 6 5 2 128.79 23.8
 -6 5 -2 119.69 14.3
 7 -5 2 733.03 39.1
 -7 -5 -2 767.92 50.59
 7 5 2 709.53 49.4
 -7 5 -2 647.14 38.8
 -8 -5 -2 3.3 22.9
 8 -5 2 5.7 13.2
 8 5 2 17.1 24.9
 -8 5 -2 7.9 12.9
 -9 -5 -2 650.83 51.89
 9 -5 2 757.02 41.3
 9 5 2 758.22 55.09
 -9 5 -2 747.43 40.2
 -10 -5 -2 18.5 25.2
 10 -5 2 2.4 14.5
 -10 5 -2 0.8 12.7
 10 5 2 24.1 28
 -11 -5 -2 27.9 26.7
 11 5 2 -11 28.5
 -12 -5 -2 115.29 29.6
 12 5 2 132.89 30.9
 -13 -6 2 109.79 31.5
 -13 -6 2 47.3 22.8
 -12 -6 2 -29.4 28.7
 -12 -6 2 -4.3 20.1
 -11 -6 2 -3.2 28.8
 -11 -6 2 23.8 20.8
 -10 -6 2 365.96 49.4
 -9 -6 2 161.48 29
 -8 -6 2 3.3 25.7
 -7 -6 2 -3.6 24.7
 7 6 -2 -19.8 25
 -6 -6 2 1279.77 71.59
 -5 -6 2 56.89 24.3
 5 6 -2 81.49 25.7
 -4 -6 2 163.28 25.2
 4 -6 -2 178.88 17.1
 -4 6 2 175.88 22
 -3 -6 2 73.69 17.3
 -3 -6 2 60.19 24.5
 3 -6 -2 72.89 14.1
 -3 6 2 33.2 16.2
 -2 -6 2 376.86 35.2
 2 -6 -2 453.95 29
 -2 -6 2 417.06 42.2
 -2 6 2 396.76 34.1
 1 -6 -2 92.19 17
 -1 -6 2 116.09 22.3
 -1 -6 2 131.79 20.8
 -1 6 2 115.59 20.5
 0 -6 -2 1038.6 59.99
 0 -6 2 1094.29 58.29
 0 -6 2 1150.78 62.49
 -1 -6 -2 444.86 38.9
 1 -6 2 500.55 33.3
 1 -6 2 438.26 35.8
 1 6 2 501.05 41.2
 -2 -6 -2 1894.01 95.29
 2 -6 2 1926.71 92.09
 2 6 2 1966.1 96.69
 -2 6 -2 1877.61 91.49
 3 -6 2 2351.56 108.59
 -3 -6 -2 2321.97 112.19
 3 6 2 2271.47 113.19
 -3 6 -2 2234.38 108.39
 4 -6 2 86.29 13.8
 -4 -6 -2 88.99 22.7
 4 6 2 104.19 25.3
 -4 6 -2 62.09 13.5
 -5 -6 -2 909.11 52.69
 5 -6 2 816.92 44.9
 5 6 2 917.51 54.59
 -5 6 -2 849.91 44.7
 6 -6 2 1106.89 56.19
 -6 -6 -2 1143.89 62.89
 -6 6 -2 1131.89 54.69
 6 6 2 972.6 68.79
 -7 -6 -2 708.33 49.99
 7 -6 2 591.64 35.7
 -7 6 -2 630.54 35
 7 6 2 659.73 49.3
 8 -6 2 301.07 24.7
 -8 -6 -2 357.86 40.9
 8 6 2 385.46 42.2
 -8 6 -2 325.07 23.4
 9 -6 2 11.8 13
 -9 -6 -2 48.6 25.7
 9 6 2 62.69 28.3
 -9 6 -2 30.3 10.2
 -10 -6 -2 39.3 28.2
 10 6 2 22.9 28.3
 -11 -6 -2 20.7 27.1
 11 6 2 -28.8 28.8
 -12 -6 -2 230.98 33.4
 12 6 2 222.18 34.6
 -13 -7 2 -0.7 22.4
 -13 -7 2 16 31
 -12 -7 2 26.8 30.8
 -12 -7 2 10.6 21.3
 -11 -7 2 91.79 31.1
 -11 -7 2 40.4 22
 -10 -7 2 57.69 30.5
 -10 -7 2 62.39 21
 -9 -7 2 34.7 28
 -8 -7 2 1156.38 69.79
 -7 -7 2 113.79 27.4
 7 7 -2 136.69 28.9
 -6 -7 2 -20.9 24.3
 6 7 -2 36.1 27.6
 5 -7 -2 264.77 17.9
 5 -7 -2 240.08 19
 -5 -7 2 331.47 42.2
 4 -7 -2 412.96 27.6
 -4 -7 2 434.36 45.7
 -4 7 2 449.46 31.5
 -3 -7 2 612.34 48.4
 3 -7 -2 557.14 33.3
 -3 -7 2 516.35 38.5
 -3 7 2 554.64 37.2
 -2 -7 2 1723.63 91.99
 2 -7 -2 1753.32 85.19
 -2 -7 2 1839.52 87.79
 -2 7 2 1732.63 87.79
 1 -7 -2 10.4 16.7
 -1 -7 2 54.09 20.7
 -1 -7 2 39.3 22.3
 -1 7 2 12.7 19.3
 0 -7 2 304.27 29.5
 0 -7 2 291.77 36.7
 0 7 2 295.07 37.4
 1 -7 2 2279.97 111.89
 -1 -7 -2 2322.17 114.69
 1 -7 2 2351.96 112.99
 1 7 2 2437.36 115.39
 2 -7 2 73.89 15.9
 -2 -7 -2 70.39 21.8
 2 -7 2 97.29 19.3
 2 7 2 82.09 22.9
 -3 -7 -2 222.48 26.4
 3 -7 2 285.37 31.8
 3 -7 2 303.67 26.2
 3 7 2 287.17 30.1
 -4 -7 -2 688.93 46.5
 4 -7 2 687.03 39.1
 4 7 2 627.64 49.1
 -5 -7 -2 1.8 22.8
 5 -7 2 33 14.4
 -5 7 -2 46.6 12.5
 5 7 2 28.7 24.1
 6 -7 2 56.99 14.2
 -6 7 -2 79.69 12.9
 6 7 2 74.39 27.4
 -7 -7 -2 111.99 25.9
 7 -7 2 88.59 14.3
 7 7 2 115.89 27.1
 -8 -7 -2 6.9 26.6
 8 -7 2 27.3 13.2
 8 7 2 -36.6 27.5
 -9 -7 -2 475.35 46.2
 9 7 2 405.36 50.09
 -10 -7 -2 -24 26.5
 10 7 2 27.7 29.2
 -11 -7 -2 20.1 28.4
 11 7 2 -0.6 28.9
 -12 -7 -2 5.5 29.2
 12 7 2 58.69 31.9
 -12 -8 2 11 31.2
 -12 -8 2 -10.8 22.3
 -11 -8 2 148.39 24.1
 -11 -8 2 168.78 33.7
 -10 -8 2 471.25 55.59
 -10 -8 2 400.56 38.5
 -9 -8 2 81.49 29.9
 -8 -8 2 15.8 27.2
 -7 -8 2 192.98 31.1
 -6 -8 2 1601.04 87.19
 5 -8 -2 226.68 19.9
 5 -8 -2 224.98 20.3
 -5 -8 2 276.57 29.8
 -4 -8 2 42.4 24.4
 4 -8 -2 54.99 14.3
 -3 -8 2 44.1 24.1
 -3 -8 2 25.6 17.2
 3 -8 -2 29.8 14.4
 -3 8 2 45.2 18.4
 -2 -8 2 3031.4 147.79
 -2 -8 2 2985.9 144.29
 2 -8 -2 3009 142.99
 -2 8 2 3149.68 144.89
 1 -8 -2 -2.5 17.2
 -1 -8 2 -15.9 22.2
 -1 -8 2 19.3 19
 -1 8 2 1.6 21.7
 0 -8 -2 518.95 42
 0 -8 2 592.34 42.4
 0 -8 2 564.94 38.5
 0 8 2 484.85 43.6
 1 -8 2 235.08 28.1
 1 -8 2 280.67 31.8
 -1 -8 -2 278.07 34.8
 -2 -8 -2 485.95 42
 2 -8 2 429.66 37.5
 2 -8 2 418.86 32
 2 8 2 541.35 42.4
 3 -8 2 90.29 19.6
 3 -8 2 122.99 16.5
 -3 -8 -2 86.09 22
 3 8 2 77.29 25.3
 4 -8 2 120.99 16.8
 -4 -8 -2 157.58 26.3
 4 -8 2 160.28 21.1
 4 8 2 155.78 28.7
 -5 -8 -2 743.43 50.99
 5 -8 2 727.53 45.2
 5 -8 2 703.63 40.7
 5 8 2 771.82 52.89
 6 -8 2 318.47 31.1
 6 -8 2 311.37 25.6
 -6 -8 -2 288.47 31.4
 6 8 2 343.27 42.9
 7 -8 2 -4.2 14.5
 7 -8 2 -9.9 16
 -7 -8 -2 -2.5 26
 7 8 2 -4.6 27.6
 8 -8 2 167.58 20.3
 -8 -8 -2 194.58 30
 8 -8 2 210.48 23.3
 8 8 2 211.18 34.1
 -9 -8 -2 162.48 31.2
 9 8 2 125.09 31.1
 -10 -8 -2 213.28 31.4
 10 8 2 71.29 30.6
 -11 -8 -2 71.59 30.5
 11 8 2 174.68 33.7
 -12 -8 -2 41.9 30.9
 12 8 2 90.69 34.3
 -12 -9 2 82.29 33.2
 -12 -9 2 42.9 23
 -11 -9 2 3.5 32.8
 -11 -9 2 38.5 31.8
 -10 -9 2 65.99 23.9
 -10 -9 2 53.19 32.1
 -9 -9 2 72.89 32.4
 -9 -9 2 48 22.6
 -8 -9 2 929.41 68.19
 -7 -9 2 183.78 29.6
 6 -9 -2 53.09 10
 -6 -9 2 32.6 26.1
 6 -9 -2 56.89 11.5
 5 -9 -2 266.47 24.4
 5 -9 -2 290.57 24
 -4 -9 2 -14 18.1
 -4 -9 2 -8.4 26.3
 4 -9 -2 14.7 14.5
 3 -9 -2 627.14 41.5
 -3 -9 2 832.52 46.7
 -3 -9 2 710.43 53.69
 -3 9 2 750.62 46.4
 2 -9 -2 715.93 41.2
 -2 -9 2 673.53 44.8
 -2 -9 2 713.43 50.99
 -2 9 2 650.33 46.9
 1 -9 -2 681.93 43.9
 -1 -9 2 702.73 66.39
 -1 9 2 708.63 48.5
 0 -9 2 107.59 25.1
 0 -9 2 89.39 19
 0 -9 -2 76.29 21.5
 0 9 2 20.4 22.4
 1 -9 2 358.66 35.9
 -1 -9 -2 359.16 44.9
 1 -9 2 361.36 29.4
 1 9 2 388.06 43.7
 2 -9 2 -5.6 15.7
 -2 -9 -2 -58.29 22.5
 2 -9 2 13.8 19
 2 9 2 2.6 24.6
 3 -9 2 -4.5 14.5
 -3 -9 -2 -13.8 22.8
 3 -9 2 0.3 18.8
 3 9 2 19.3 25.4
 4 -9 2 123.99 21.6
 -4 -9 -2 149.09 25.4
 4 -9 2 129.79 17.4
 4 9 2 103.69 26.5
 -5 -9 -2 28.7 24.2
 5 -9 2 6.5 14.2
 5 -9 2 20.4 18.9
 5 9 2 17.3 28
 6 -9 2 275.07 30.8
 6 -9 2 225.78 24.1
 -6 -9 -2 211.08 30.2
 6 9 2 144.59 30.9
 -7 -9 -2 5.1 26.3
 7 -9 2 -23.9 14.4
 7 -9 2 -38.1 17.6
 7 9 2 13.2 29.7
 8 -9 2 37.7 13.4
 8 -9 2 54.19 15.4
 -8 -9 -2 62.79 28.3
 8 9 2 41.4 30.4
 -9 -9 -2 6.1 28.8
 9 9 2 -13 30.2
 -10 -9 -2 154.48 32
 10 9 2 107.99 32.4
 -11 -9 -2 1.8 29.2
 11 9 2 9.3 50.69
 -11 -10 2 43.9 23.6
 -10 -10 2 83.49 35.3
 -10 -10 2 10.9 21.8
 -9 -10 2 226.98 35.2
 -9 -10 2 128.69 22.6
 -8 -10 2 36.6 33.4
 -8 -10 2 44.4 21.4
 -7 -10 2 95.79 39.4
 -7 -10 2 99.79 21.4
 6 -10 -2 419.56 29.5
 6 -10 -2 429.76 27.7
 -6 -10 2 417.06 50.89
 -6 -10 2 444.86 39.1
 -5 -10 2 69.89 20.7
 5 -10 -2 87.19 16.1
 -5 -10 2 64.99 27.6
 5 -10 -2 66.89 15.3
 -4 -10 2 152.08 28.4
 -4 -10 2 148.99 21.4
 -3 -10 2 -4.6 18.7
 -3 -10 2 5.5 25.6
 3 -10 -2 -12.1 14.9
 -3 10 2 -6.8 21.3
 -2 -10 2 2517.85 127.29
 2 -10 -2 2569.64 121.79
 -2 -10 2 2515.05 123.09
 -2 10 2 2568.44 124.39
 -1 -10 2 33.7 26.3
 -1 -10 2 2 20.3
 1 -10 -2 -6.8 18.8
 -1 10 2 19.5 21.7
 0 -10 -2 -14.7 21.5
 0 -10 2 25.5 23.4
 0 -10 2 -4.1 16.8
 0 10 2 -6.2 23.2
 1 -10 2 -10.9 20.3
 1 -10 2 2.8 15.1
 -1 -10 -2 40.5 22.9
 1 10 2 -27.8 23.2
 -2 -10 -2 319.87 39.8
 2 -10 2 310.67 31.2
 2 -10 2 402.56 37.6
 2 10 2 302.47 32.2
 -3 -10 -2 67.69 25
 3 -10 2 99.59 22.7
 3 -10 2 26.5 16.1
 3 10 2 74.49 25.9
 -4 -10 -2 136.59 26.6
 4 10 2 91.39 27.6
 5 -10 2 470.75 42.7
 -5 -10 -2 537.15 47.7
 5 -10 2 531.05 36.6
 5 10 2 463.05 50.99
 6 -10 2 103.19 18.5
 6 -10 2 85.29 22.1
 -6 -10 -2 102.09 27.6
 6 10 2 48.5 31.5
 7 -10 2 68.99 15.8
 7 -10 2 80.49 19.9
 -7 -10 -2 54.39 28.8
 7 10 2 7.9 31.8
 -8 -10 -2 449.16 49.2
 8 10 2 451.95 54.39
 -9 -10 -2 385.86 52.09
 9 10 2 540.95 56.19
 -10 -10 -2 -11.6 30.6
 10 10 2 -10.8 33.5
 -11 -10 -2 26.8 34.2
 11 10 2 -24.1 32.9
 -11 -11 2 65.09 35.5
 -11 -11 2 9.9 24.6
 -10 -11 2 -47.4 35.2
 -10 -11 2 0.2 25.9
 -9 -11 2 17.2 21.9
 -9 -11 2 51.79 33.8
 -8 -11 2 76.59 23
 -8 -11 2 123.49 33.6
 7 -11 -2 431.66 26.2
 -7 -11 2 484.05 41.3
 -7 -11 2 451.65 54.29
 -6 -11 2 208.28 26
 -6 -11 2 156.08 33.2
 -5 -11 2 9 29
 -5 -11 2 44.3 22.5
 5 -11 -2 26.2 16.1
 5 -11 -2 17.3 16.6
 4 -11 -2 601.54 39
 -4 -11 2 593.04 45.3
 -4 -11 2 498.45 54.39
 4 -11 -2 641.14 40.7
 -3 -11 2 1168.18 70.89
 3 -11 -2 994.7 57.79
 -3 -11 2 1141.49 61.99
 -3 11 2 995 74.59
 2 -11 -2 697.23 45.1
 -2 -11 2 733.33 55.49
 -2 -11 2 783.52 68.19
 -2 11 2 694.43 51.09
 1 -11 -2 638.34 44.8
 -1 -11 2 633.34 47.7
 -1 -11 2 571.64 53.69
 -1 11 2 702.93 50.39
 0 -11 2 175.88 21.1
 0 -11 -2 150.18 26.3
 0 -11 2 200.18 27.7
 0 11 2 195.08 27.4
 1 -11 2 401.56 38.3
 -1 -11 -2 343.17 40.5
 1 -11 2 307.67 31.8
 1 11 2 358.86 43.4
 2 -11 2 -22.5 20.7
 2 -11 2 12.9 17.3
 -2 -11 -2 7.8 25
 2 11 2 23 26.9
 3 -11 2 479.85 45.6
 -3 -11 -2 586.04 48.4
 3 -11 2 607.44 39.4
 3 11 2 583.84 52.89
 4 -11 2 82.09 24.6
 4 -11 2 85.29 19
 -4 -11 -2 78.59 26.4
 4 11 2 86.19 29.6
 -5 -11 -2 -3 27.5
 5 -11 2 61.89 22.8
 5 -11 2 19.7 17.7
 5 11 2 3.5 30
 -6 -11 -2 -14.3 27.3
 6 -11 2 20.8 16.2
 6 -11 2 26.4 22.7
 6 11 2 31.9 28.2
 -7 -11 -2 -19.2 28
 7 -11 2 20.4 20.7
 7 -11 2 -12 15.8
 7 11 2 2.4 31.2
 8 -11 2 821.72 45.8
 -8 -11 -2 877.51 64.39
 8 -11 2 893.11 49.2
 -9 -11 -2 44.3 31.7
 9 11 2 58.59 33.9
 -10 -11 -2 253.17 36.4
 10 11 2 183.58 37.1
 -10 -12 2 124.99 38.2
 -10 -12 2 78.09 26.3
 -9 -12 2 36.2 24.4
 -9 -12 2 4.2 34.5
 -8 -12 2 199.28 27.2
 -8 -12 2 288.27 37.3
 7 -12 -2 11.3 12.1
 -7 -12 2 -8.5 24.6
 -7 -12 2 -21.9 32.2
 7 -12 -2 -6.7 14.7
 6 -12 -2 164.08 18.9
 6 -12 -2 114.89 18.7
 -6 -12 2 135.69 25.6
 -6 -12 2 188.88 35.2
 -5 -12 2 6.3 23.8
 5 -12 -2 22.7 17.7
 -5 -12 2 45.6 30.9
 5 -12 -2 30.8 18.1
 -4 -12 2 292.27 36.8
 4 -12 -2 297.77 33.5
 -4 -12 2 289.17 38.2
 4 -12 -2 280.17 31.5
 -3 -12 2 236.08 32.5
 -3 -12 2 212.78 26.1
 3 -12 -2 197.78 23.3
 2 -12 -2 -9.2 18.9
 -2 -12 2 22.1 22.4
 -2 -12 2 11.5 30.9
 -2 12 2 -2.9 24.2
 1 -12 -2 2.6 21.7
 -1 -12 2 -11.3 29.8
 -1 -12 2 25.3 22.9
 -1 12 2 -19.1 25
 0 -12 -2 537.25 46.9
 0 -12 2 562.94 50.09
 0 -12 2 490.55 39.5
 0 12 2 379.56 48.4
 1 -12 2 12.2 23.4
 1 -12 2 32.2 17.8
 -1 -12 -2 17.3 26.1
 1 12 2 67.09 27.6
 2 -12 2 282.17 29
 -2 -12 -2 331.27 33
 2 -12 2 281.57 33.9
 2 12 2 225.98 32.9
 3 -12 2 599.84 50.99
 3 -12 2 753.62 43.8
 -3 -12 -2 586.04 52.39
 3 12 2 706.53 56.59
 4 -12 2 414.76 46.3
 -4 -12 -2 373.56 47.1
 4 -12 2 420.46 36.5
 4 12 2 485.15 52.79
 5 -12 2 243.48 30.3
 -5 -12 -2 242.78 33.9
 5 -12 2 302.97 32.1
 5 12 2 247.98 35.2
 -6 -12 -2 148.79 31.1
 6 -12 2 159.88 21.2
 6 -12 2 233.28 27.3
 6 12 2 127.49 33.3
 7 -12 2 39.1 17.1
 7 -12 2 26.8 23.7
 -7 -12 -2 43.5 30.8
 7 12 2 2.8 32.3
 -8 -12 -2 29.9 29.2
 8 -12 2 24.3 18.7
 8 -12 2 5.4 23.3
 8 12 2 -3.3 33.8
 -9 -12 -2 161.18 32.8
 9 12 2 127.89 34.8
 -9 -13 2 11.8 24.1
 -9 -13 2 -2.4 35.9
 -8 -13 2 -2.9 33.7
 -8 -13 2 13.6 23.6
 -7 -13 2 -9.3 23.6
 -7 -13 2 7.2 35.5
 7 -13 -2 7.5 16.2
 7 -13 -2 15.2 13.9
 -6 -13 2 54.09 33.4
 6 -13 -2 55.99 18.8
 6 -13 -2 49.3 17.9
 -6 -13 2 14.2 23.2
 -5 -13 2 28.1 31.7
 5 -13 -2 83.09 20.1
 -5 -13 2 128.19 24.1
 5 -13 -2 75.19 20.1
 -4 -13 2 115.99 24.6
 -4 -13 2 109.69 34.1
 4 -13 -2 110.49 21.9
 4 -13 -2 106.29 20.3
 -3 -13 2 364.56 39.6
 3 -13 -2 363.36 37
 3 -13 -2 402.16 35.9
 -3 -13 2 380.76 43.1
 -2 -13 2 162.78 26.3
 -2 -13 2 138.19 33.5
 2 -13 -2 122.19 31.5
 -2 13 2 122.49 28.9
 -1 -13 2 5.6 30.3
 1 -13 -2 -33.5 23.4
 -1 -13 2 -38.5 21.1
 -1 13 2 20.1 27.2
 0 -13 2 135.69 21.7
 0 -13 -2 188.78 29.1
 0 -13 2 125.59 29.7
 0 13 2 133.49 29.6
 1 -13 2 29.5 24.7
 -1 -13 -2 21.9 27.1
 1 -13 2 39.2 18.6
 1 13 2 16.1 27.9
 -2 -13 -2 5.2 27.6
 2 13 2 11.9 28.5
 3 -13 2 55.69 25.8
 -3 -13 -2 58.99 28.4
 3 -13 2 46.1 18.5
 3 13 2 72.69 32.4
 4 -13 2 8.6 18.9
 4 -13 2 45.3 26.6
 -4 -13 -2 -4.7 28.1
 4 13 2 -17.5 33.6
 5 -13 2 138.09 21.6
 -5 -13 -2 96.79 31.2
 5 -13 2 113.59 28.4
 5 13 2 73.39 33.6
 -6 -13 -2 -5.3 29.1
 6 13 2 72.69 35.7
 7 -13 2 14.9 24.5
 -7 -13 -2 10 29.5
 7 -13 2 -15.3 18.8
 7 13 2 24.1 33.6
 -8 -13 -2 180.58 35
 8 13 2 172.88 39.5
 -9 -13 -2 27.4 32.6
 9 13 2 -55.19 34.8
 -8 -14 2 16.1 27.2
 -8 -14 2 29.2 36.1
 -7 -14 2 38.5 25.3
 -7 -14 2 27.8 35.3
 6 -14 -2 10.7 18.3
 6 -14 -2 26 19.9
 -6 -14 2 39.6 26.9
 -6 -14 2 66.89 36.1
 -5 -14 2 31.2 26.2
 -5 -14 2 5.8 33.7
 5 -14 -2 19.4 19.9
 5 -14 -2 -12.1 20.9
 -4 -14 2 241.78 40.8
 4 -14 -2 265.17 34
 -4 -14 2 157.98 33.7
 4 -14 -2 186.08 25.5
 3 -14 -2 -20.8 20.4
 -3 -14 2 -6.6 24.4
 3 -14 -2 -12.1 20.6
 -3 -14 2 17 35.5
 -2 -14 2 246.58 38.5
 2 -14 -2 413.36 39.9
 -2 -14 2 376.46 43.7
 -1 -14 2 184.18 35.3
 -1 -14 2 149.29 24.2
 1 -14 -2 180.98 29.8
 -1 14 2 181.68 32.5
 0 -14 2 245.68 26.8
 0 -14 2 282.87 35.5
 0 -14 -2 245.88 33
 0 14 2 448.86 50.59
 -1 -14 -2 33.2 28.4
 1 -14 2 44.2 27
 1 -14 2 17.6 19.9
 1 14 2 46.4 30.6
 -2 -14 -2 213.88 33.6
 2 -14 2 159.48 28.2
 2 -14 2 185.28 23.8
 2 14 2 238.08 34.1
 -3 -14 -2 12.4 30.4
 3 -14 2 2.5 18.1
 3 -14 2 -11.4 25.5
 3 14 2 -14.6 31.3
 4 -14 2 322.67 35.1
 -4 -14 -2 254.17 51.89
 4 -14 2 260.57 34.7
 4 14 2 250.17 38.3
 5 -14 2 44.2 21.8
 5 -14 2 69.29 29.9
 -5 -14 -2 63.09 33.5
 5 14 2 36.1 33
 6 -14 2 15.9 20.9
 -6 -14 -2 10.4 30
 6 -14 2 41.3 28.2
 6 14 2 14.6 34.4
 -7 -14 -2 2.2 30
 7 14 2 32.3 34.8
 -8 -14 -2 -35.5 29.8
 8 14 2 13.9 35
 -7 -15 2 70.99 39.2
 -7 -15 2 32.8 26.5
 -6 -15 2 48.6 37.8
 6 -15 -2 51.49 23.9
 6 -15 -2 49.4 24.7
 -6 -15 2 38.6 28.1
 -5 -15 2 63.79 27.7
 5 -15 -2 -15.8 23.5
 -5 -15 2 2.5 36.7
 5 -15 -2 -20.7 20.2
 4 -15 -2 95.79 23.6
 -4 -15 2 71.89 36.7
 4 -15 -2 98.79 23.1
 -4 -15 2 55.39 27.2
 -3 -15 2 -7.4 36.1
 3 -15 -2 23.6 22.1
 -3 -15 2 20 27.2
 3 -15 -2 -14.4 21.1
 -2 -15 2 93.99 35.3
 2 -15 -2 102.19 20.1
 -2 -15 2 24.1 24.1
 2 -15 -2 85.19 24.5
 -1 -15 2 33.3 24.6
 -1 -15 2 17 35.5
 1 -15 -2 46.9 27.4
 0 -15 2 67.39 31.2
 0 -15 2 80.69 22.4
 0 -15 -2 100.69 31.2
 1 -15 2 -5.5 20.6
 -1 -15 -2 -39.3 29.3
 1 -15 2 24.9 28.8
 1 15 2 -16.3 30.5
 2 -15 2 40.2 27.3
 2 -15 2 20.5 20.1
 -2 -15 -2 32.6 32.7
 2 15 2 27.8 34.1
 -3 -15 -2 5.2 32.3
 3 -15 2 -28.6 18.8
 3 -15 2 45 27.5
 3 15 2 -34.3 32.8
 4 -15 2 19.1 29.3
 -4 -15 -2 32.9 30.5
 4 -15 2 -6 20.3
 4 15 2 -26.4 34.1
 5 -15 2 45.7 31
 -5 -15 -2 -33.9 30
 5 -15 2 10 21.6
 5 15 2 -14.5 44.4
 -6 -15 -2 30.3 32.5
 6 15 2 40.4 35.2
 -6 -16 2 8.2 27.2
 -6 -16 2 -2.4 36.8
 5 -16 -2 34 22.6
 5 -16 -2 5.3 25.9
 -5 -16 2 40.1 39.9
 -5 -16 2 38.4 28.3
 4 -16 -2 301.67 39.6
 -4 -16 2 248.58 43.4
 4 -16 -2 290.87 38.9
 3 -16 -2 48.4 23.6
 3 -16 -2 38.8 23.5
 -3 -16 2 21.7 37
 -3 -16 2 47.5 27
 2 -16 -2 230.68 30
 -2 -16 2 203.78 28.5
 -2 -16 2 241.18 39.8
 2 -16 -2 208.58 24.5
 1 -16 -2 19.8 28.3
 -1 -16 2 15.4 35.2
 -1 -16 2 -4.8 23.2
 1 -16 -2 -1.1 17.9
 0 -16 2 129.69 33.5
 0 -16 -2 50.79 30.9
 0 -16 2 48.3 22.3
 1 -16 2 145.59 30.6
 -1 -16 -2 104.59 32.8
 1 -16 2 97.19 23.8
 1 16 2 113.29 48.1
 -2 -16 -2 7.5 30.9
 2 -16 2 -2.7 18.9
 2 -16 2 29.7 27.1
 2 16 2 -17 32
 3 -16 2 -2.2 20.2
 3 -16 2 15.8 26.5
 -3 -16 -2 24.9 33.5
 3 16 2 -4.4 34.7
 4 -16 2 199.98 32.6
 4 -16 2 165.98 25
 -4 -16 -2 111.89 33.4
 4 16 2 165.08 36.7
 -5 -16 -2 197.68 35.7
 5 -16 2 143.79 27.3
 5 -16 2 199.58 38.7
 5 16 2 156.38 39.4
 -4 -17 2 78.19 39.2
 4 -17 -2 120.79 26
 4 -17 -2 63.29 25.2
 -4 -17 2 1.9 25.7
 -3 -17 2 96.39 26.7
 3 -17 -2 48.4 23.4
 3 -17 -2 29.8 23.7
 -3 -17 2 7.1 37.6
 -2 -17 2 63.39 26.3
 2 -17 -2 16.4 20.5
 -2 -17 2 118.39 40.2
 2 -17 -2 65.79 26.3
 -1 -17 2 24.6 24.9
 1 -17 -2 43.8 20.8
 -1 -17 2 8.1 35.9
 1 -17 -2 26.4 30
 0 -17 2 20.5 23.5
 0 -17 -2 61.29 32.3
 0 -17 2 27.5 34.4
 0 -17 -2 16.3 18.7
 1 -17 2 142.59 24.8
 -1 -17 -2 72.09 33
 1 -17 2 196.78 32.9
 2 -17 2 103.09 29.5
 -2 -17 -2 45 32.3
 2 -17 2 105.59 22.2
 3 -17 2 25.5 21.6
 -3 -17 -2 9.3 32.1
 3 -17 2 7.5 27.8
 3 17 2 -19.7 35.6
 -13 0 3 1.1 19.2
 -13 0 3 -15.3 17.3
 -11 0 3 -8.9 18.3
 -11 0 3 16.2 16.8
 -10 0 3 7.2 17.6
 -10 0 3 27.2 15.5
 -9 0 3 -21.4 14
 -9 0 3 17.3 17.5
 -8 0 3 -2.3 16.3
 -8 0 3 -12.6 13.1
 -7 0 3 -21.8 13.3
 -7 0 3 -7.4 16.5
 -6 0 3 12.7 13.4
 -6 0 3 17.6 17.4
 -5 0 3 17.9 15.8
 -5 0 3 -7.9 13.5
 4 0 -3 -6.6 12.4
 -4 0 3 -13.7 14.8
 3 0 -3 5.3 14.9
 -3 0 3 -3.6 16.9
 -2 0 3 -10.8 15.3
 2 0 -3 -20.9 15.1
 -1 0 3 31.4 16.4
 1 0 -3 -23.7 18.2
 0 0 3 12.2 19.7
 0 0 -3 27 17.6
 -1 0 -3 -16.2 17.3
 1 0 3 -23.6 17.9
 -2 0 -3 -48.5 18
 2 0 3 4 17.7
 3 0 3 -0.5 17
 4 0 3 -7.7 18
 5 0 3 25.8 17.7
 -5 0 -3 25 19.5
 -6 0 -3 16.9 18.3
 6 0 3 10.2 18.6
 -7 0 -3 -43.2 18.2
 7 0 3 -16.9 19.3
 -8 0 -3 31.1 20.4
 8 0 3 21.1 19.7
 -9 0 -3 24.6 21.3
 9 0 3 -27.1 20.3
 -10 0 -3 6.9 22.8
 10 0 3 -11.4 23.1
 11 0 3 17.3 23.9
 -11 0 -3 10.1 23.9
 -12 0 -3 59.79 26.4
 12 0 3 -0.1 25.8
 -13 -1 3 -14 19
 -13 -1 3 8.6 20.8
 -12 -1 3 93.49 20.1
 -12 -1 3 65.59 23.4
 -12 1 3 87.89 17.1
 -12 1 3 88.79 16.8
 -11 -1 3 22.6 20.5
 -11 -1 3 -1.1 17
 -11 1 3 43.7 15.4
 -11 1 3 22.9 15.6
 -10 -1 3 277.67 36.8
 -10 -1 3 374.06 30.8
 -10 1 3 357.26 28.1
 -10 1 3 353.56 29.2
 -9 -1 3 227.78 24
 -9 -1 3 216.28 25.5
 -9 1 3 214.88 23.5
 -9 1 3 230.88 24.7
 -8 -1 3 2445.56 115.99
 -8 -1 3 2356.36 113.39
 -7 -1 3 -1 14.2
 -7 -1 3 -7.8 18.8
 -7 1 3 6.8 12.4
 -7 1 3 -9.6 14.3
 -6 -1 3 312.97 35.1
 -6 -1 3 422.56 28.9
 -6 1 3 337.47 29.5
 -6 1 3 383.66 26.9
 -5 -1 3 77.19 15.7
 -5 -1 3 47.1 18.1
 -5 1 3 38.8 13.4
 -5 1 3 53.89 15.3
 -4 -1 3 323.87 29
 4 -1 -3 296.67 23.7
 4 1 -3 318.17 27.4
 -4 1 3 320.57 25.9
 -3 -1 3 1861.21 88.99
 3 1 -3 1859.61 87.49
 -3 1 3 1763.92 86.99
 2 -1 -3 334.67 26.4
 -2 -1 3 259.77 29.4
 2 1 -3 216.78 20.8
 -2 1 3 223.68 25.5
 1 -1 -3 1766.62 85.09
 -1 -1 3 1771.72 86.19
 1 1 -3 1726.93 86.29
 -1 1 3 1799.02 85.39
 0 -1 -3 40 18.8
 0 -1 3 -4.9 17.1
 0 1 -3 24 16
 0 1 3 30 18.5
 1 -1 3 102.69 20.8
 -1 1 -3 120.19 18.9
 1 1 3 58.69 17.2
 -2 -1 -3 37 20.6
 2 -1 3 45.9 18.4
 2 1 3 37.4 18.7
 -2 1 -3 30.6 17.7
 3 -1 3 119.39 18.9
 -3 -1 -3 124.89 19.5
 3 1 3 178.78 22.6
 -3 1 -3 107.59 19.2
 4 -1 3 290.87 30.1
 -4 1 -3 269.17 29.4
 -5 -1 -3 93.29 20.4
 5 -1 3 114.19 18.4
 5 1 3 130.99 20.1
 -5 1 -3 124.09 18.6
 -6 -1 -3 873.51 51.29
 6 -1 3 859.41 50.49
 6 1 3 913.31 51.99
 -6 1 -3 950 50.79
 -7 -1 -3 612.14 40.6
 7 -1 3 611.34 39.1
 -7 1 -3 549.05 39.8
 7 1 3 582.34 41.3
 8 -1 3 72.59 20.2
 -8 -1 -3 92.69 20.7
 8 1 3 69.19 21.7
 -8 1 -3 109.59 20.6
 -9 -1 -3 339.37 37.3
 9 -1 3 308.77 35.6
 -9 1 -3 338.77 36.9
 10 -1 3 96.39 24.3
 -10 -1 -3 96.59 24.7
 -10 1 -3 109.39 23.2
 10 1 3 102.89 24.8
 -11 -1 -3 40.4 25.1
 11 -1 3 0.8 23.2
 11 1 3 43 25.3
 -11 1 -3 4.3 22.6
 12 -1 3 41.2 25
 -12 -1 -3 52.99 28.9
 12 1 3 -10.6 27.1
 -12 1 -3 46.8 22.8
 13 1 3 19.2 28.9
 -13 -2 3 19.6 25.4
 -13 -2 3 18.5 20.4
 -12 -2 3 0.5 23.3
 -12 -2 3 26 19.4
 -11 -2 3 85.49 18
 -11 -2 3 31.3 23.6
 -11 2 3 72.49 12.5
 -11 2 3 76.39 12.8
 -10 -2 3 216.08 26.6
 -10 -2 3 167.98 20.1
 -10 2 3 197.78 20.2
 -10 2 3 235.98 20.3
 -9 -2 3 49.3 16.9
 -9 -2 3 106.89 29.7
 -9 2 3 70.69 12
 -9 2 3 89.79 12.3
 -8 -2 3 126.39 17.4
 -8 -2 3 151.98 21.9
 -8 2 3 132.29 17.6
 -8 2 3 137.69 13.4
 -7 -2 3 428.46 31.2
 -7 -2 3 428.26 38.2
 -7 2 3 448.16 26.7
 -7 2 3 393.96 25.6
 -6 -2 3 3.1 14
 -6 -2 3 7.1 20.2
 -6 2 3 11.8 10.1
 -6 2 3 3 11.9
 -5 -2 3 43.5 19.5
 -5 -2 3 50.89 15.8
 -5 2 3 53.69 10.7
 -4 -2 3 264.67 24.9
 4 -2 -3 176.88 19.8
 -4 -2 3 202.78 20.5
 -4 2 3 229.28 20.3
 -3 -2 3 47.8 17.2
 3 -2 -3 28.8 12.1
 3 2 -3 10.8 14.9
 -3 2 3 10.9 12.9
 2 -2 -3 0.2 14.6
 -2 -2 3 22.1 17.3
 2 2 -3 13.7 17.4
 -1 -2 3 8772.12 428.36
 1 -2 -3 8393.16 440.46
 1 2 -3 8975.1 427.76
 0 -2 -3 350.96 30.9
 0 -2 3 388.66 33.6
 0 2 -3 377.46 33.1
 0 2 3 335.57 31.9
 -1 -2 -3 2901.21 142.19
 1 -2 3 3141.49 142.19
 1 2 3 3081.19 142.49
 -1 2 -3 2983.4 142.29
 -2 -2 -3 2608.54 128.39
 2 -2 3 2858.41 128.39
 -2 2 -3 2618.24 129.39
 2 2 3 2748.32 128.89
 -3 -2 -3 23.3 19.7
 3 -2 3 27.9 18.1
 -3 2 -3 47.6 17
 3 2 3 50.09 21.8
 4 -2 3 57.69 17.7
 -4 -2 -3 14.7 20.2
 -4 2 -3 19.9 16.5
 4 2 3 28.7 19.7
 5 -2 3 23 16
 -5 -2 -3 24.9 19.3
 5 2 3 22.3 19.2
 -5 2 -3 0.8 16
 -6 -2 -3 334.97 31.8
 6 -2 3 365.56 29.9
 6 2 3 362.26 33.4
 -6 2 -3 373.96 30.7
 7 -2 3 164.18 19.4
 -7 -2 -3 123.39 21.3
 -7 2 -3 149.39 18.7
 7 2 3 180.58 24.6
 8 -2 3 258.97 32
 -8 -2 -3 364.56 36.3
 -8 2 -3 320.37 30.5
 8 2 3 324.27 37.1
 9 -2 3 22.6 20
 -9 -2 -3 31.2 25.9
 -9 2 -3 5.8 18.5
 9 2 3 37.7 24.1
 10 -2 3 8.7 21.2
 -10 -2 -3 43.3 24
 -10 2 -3 64.89 20.2
 10 2 3 12.3 23.9
 -11 -2 -3 25.6 25
 11 -2 3 -1.6 22.7
 -11 2 -3 24.6 36.2
 11 2 3 17.1 25.9
 12 -2 3 34.3 23.6
 -12 -2 -3 44 27
 -12 2 -3 -4.2 20.4
 12 2 3 21.8 28.1
 -13 -2 -3 -37.1 27.3
 13 2 3 36.7 29.3
 -13 -3 3 105.09 22.8
 -13 -3 3 99.19 28.1
 -12 -3 3 138.69 20.6
 -12 -3 3 63.69 26.8
 -11 -3 3 31.4 17.8
 -11 -3 3 -2 25.4
 -10 -3 3 -6.7 23.5
 -10 -3 3 25.6 17.6
 -9 -3 3 970.5 53.79
 -9 -3 3 968.7 59.79
 -8 -3 3 802.32 46.3
 -8 -3 3 798.02 52.29
 -7 -3 3 24.7 15.5
 -7 -3 3 25.8 21.6
 -6 -3 3 -5.2 21.9
 -6 -3 3 8.8 15.9
 5 -3 -3 138.09 13.4
 -5 -3 3 141.69 18.6
 -5 -3 3 127.29 21.5
 4 -3 -3 47 10.8
 -4 -3 3 28.6 19.9
 -4 -3 3 46.8 16.2
 -4 3 3 46.1 10.5
 3 -3 -3 140.89 14.4
 -3 -3 3 98.39 18.4
 -3 3 3 136.09 14.5
 3 3 -3 171.28 17.9
 -2 -3 3 4479.85 206.28
 2 3 -3 4478.55 205.78
 -2 3 3 4350.06 204.68
 -1 -3 3 246.28 32.4
 1 -3 -3 238.38 25.2
 -1 3 3 272.07 27.4
 1 3 -3 146.89 20.2
 0 -3 3 4506.45 203.68
 0 -3 -3 4408.26 203.38
 0 3 3 4331.07 203.58
 0 3 -3 4292.17 203.68
 1 -3 3 2401.56 114.59
 -1 -3 -3 2370.86 114.89
 1 3 3 2429.06 115.39
 -1 3 -3 2409.06 114.39
 2 -3 3 33.8 18.9
 -2 -3 -3 60.19 20.5
 2 3 3 31.8 20.3
 -2 3 -3 31.9 17.6
 -3 -3 -3 32.1 20.6
 3 -3 3 17.3 16.7
 -3 3 -3 9.6 16.4
 3 3 3 19.7 20.5
 4 3 3 129.99 23.3
 5 -3 3 289.97 26.8
 -5 -3 -3 358.56 34.1
 5 3 3 277.87 35.3
 -5 3 -3 288.87 29
 6 -3 3 547.45 34.5
 -6 -3 -3 547.15 39.6
 -6 3 -3 536.65 36.2
 6 3 3 596.94 43.5
 -7 -3 -3 76.69 21
 7 -3 3 76.89 17.7
 -7 3 -3 46.8 17.7
 7 3 3 35.1 21.3
 -8 -3 -3 86.39 23.3
 8 -3 3 136.99 19.1
 8 3 3 137.89 24.9
 -8 3 -3 128.79 18.8
 9 -3 3 44.8 19
 -9 -3 -3 11.2 22.8
 9 3 3 11.8 24.5
 -9 3 -3 64.69 18.5
 -10 -3 -3 22.1 24.5
 10 -3 3 11.5 20.3
 -10 3 -3 -4.1 18.2
 10 3 3 16.5 25.7
 -11 -3 -3 15.8 25.8
 11 3 3 -0.4 25.4
 -11 3 -3 2 18.7
 -12 -3 -3 15.8 27.1
 12 -3 3 53.79 24.8
 12 3 3 53.49 29.4
 -13 -3 -3 -32.9 28.6
 13 3 3 -24.8 29
 -13 -4 3 89.19 29.5
 -12 -4 3 8.2 19.5
 -12 -4 3 -29 26.6
 -11 -4 3 637.04 53.99
 -11 -4 3 605.74 43.7
 -10 -4 3 202.08 22.7
 -10 -4 3 181.78 28.3
 -9 -4 3 162.48 21
 -9 -4 3 113.39 25.9
 -8 -4 3 14.3 17.1
 -8 -4 3 -31.8 22.5
 -7 -4 3 589.34 47
 -7 -4 3 571.14 39.6
 -6 -4 3 1591.64 79.39
 -6 -4 3 1557.34 83.39
 -5 -4 3 0.6 21.8
 -5 -4 3 -26.3 17.8
 4 -4 -3 -3.1 10.7
 -4 -4 3 18.8 21.6
 -4 -4 3 36 16.7
 -4 4 3 20.6 10.5
 -3 -4 3 82.59 18.3
 3 -4 -3 87.39 14.5
 -3 -4 3 69.19 23.4
 -3 4 3 80.29 14.3
 2 -4 -3 1895.71 87.99
 -2 -4 3 1757.22 90.79
 -2 4 3 1866.71 88.39
 2 4 -3 1833.42 89.79
 -1 -4 3 5697.83 252.57
 1 -4 -3 5224.28 251.87
 0 -4 3 206.88 22.9
 0 -4 -3 167.18 20.5
 0 4 3 173.28 22.1
 0 4 -3 202.68 22.3
 -1 -4 -3 4278.47 203.08
 1 -4 3 4476.55 202.58
 1 4 3 4490.95 203.48
 -1 4 -3 4207.68 202.78
 -2 -4 -3 3773.02 172.98
 2 -4 3 3698.53 171.98
 -2 4 -3 3516.25 171.98
 2 4 3 3760.02 173.58
 -3 -4 -3 126.69 22.8
 3 -4 3 130.49 19.9
 3 4 3 59.59 22
 -3 4 -3 88.79 17.9
 -4 -4 -3 1840.02 90.19
 4 -4 3 1757.12 88.19
 -4 4 -3 1807.42 87.69
 4 4 3 1850.71 91.29
 -5 -4 -3 -5.4 20.3
 5 -4 3 43.4 16.4
 5 4 3 13 22
 -5 4 -3 23.1 15.5
 6 -4 3 958.4 50.09
 -6 -4 -3 940.51 55.49
 6 4 3 952.7 57.79
 -6 4 -3 901.71 50.59
 -7 -4 -3 1 21.3
 7 -4 3 12.6 19.7
 7 4 3 45.8 23.1
 -7 4 -3 41.5 16.2
 8 -4 3 73.79 16.8
 -8 -4 -3 83.59 24.2
 8 4 3 46.8 25.5
 -8 4 -3 72.59 17
 9 -4 3 19.7 18.3
 -9 -4 -3 37.1 24
 -9 4 -3 71.89 18
 9 4 3 42.8 24.4
 10 -4 3 602.94 40.7
 -10 -4 -3 548.45 47.5
 -10 4 -3 551.94 38
 10 4 3 459.45 50.49
 -11 -4 -3 148.79 29.1
 11 -4 3 166.98 22.9
 -11 4 -3 158.68 20.7
 11 4 3 155.78 29.8
 -12 -4 -3 7.1 27.9
 12 4 3 18.6 29.3
 -13 -5 3 4.7 20.3
 -13 -5 3 -30 57.79
 -12 -5 3 144.69 23.4
 -12 -5 3 161.48 31.8
 -11 -5 3 32.3 28.9
 -11 -5 3 -9.2 19.7
 -10 -5 3 833.32 73.79
 -9 -5 3 -4.2 24.4
 -9 -5 3 -11.7 19.4
 -8 -5 3 309.17 40.8
 -8 -5 3 262.17 32.5
 -7 -5 3 184.58 27.2
 -7 -5 3 239.38 30.8
 -6 -5 3 962.1 53.39
 -6 -5 3 907.91 57.79
 -5 -5 3 365.86 47.3
 -5 -5 3 324.77 32.7
 -5 5 3 242.08 18.4
 -4 -5 3 357.06 35.5
 -4 -5 3 368.46 42.1
 4 -5 -3 380.66 24.9
 -4 5 3 364.46 25.4
 -3 -5 3 636.64 49.3
 3 -5 -3 679.03 37.8
 -3 -5 3 760.92 44.6
 -3 5 3 685.53 39.7
 -2 -5 3 176.78 21.7
 -2 -5 3 190.58 24.3
 2 -5 -3 207.48 25.1
 -2 5 3 112.49 18.5
 -1 -5 3 96.79 21
 -1 5 3 70.89 19
 1 5 -3 120.99 19.1
 0 -5 3 2650.53 122.89
 0 -5 -3 2560.84 122.89
 0 5 -3 2545.45 121.79
 0 5 3 2514.25 123.49
 1 -5 3 672.93 43.2
 -1 -5 -3 725.93 46.7
 1 5 3 714.33 46.9
 -1 5 -3 690.53 41.4
 -2 -5 -3 167.88 23.8
 2 -5 3 147.89 18.5
 2 5 3 156.78 24.1
 -2 5 -3 165.18 20.1
 3 -5 3 4259.67 196.38
 -3 -5 -3 4092.79 197.98
 3 5 3 4167.58 198.68
 -3 5 -3 4389.76 196.38
 -4 -5 -3 230.88 26.1
 4 -5 3 226.28 26.7
 4 5 3 181.78 25.6
 -4 5 -3 227.38 19.8
 5 -5 3 61.39 16.9
 -5 -5 -3 55.19 22.7
 -5 5 -3 81.79 15.9
 5 5 3 70.79 24.3
 6 -5 3 461.15 30.6
 -6 -5 -3 366.66 37.6
 6 5 3 363.76 39.5
 -6 5 -3 379.86 30.7
 -7 -5 -3 190.58 25
 7 -5 3 147.09 17.9
 -7 5 -3 153.98 17.8
 7 5 3 130.39 26.9
 8 -5 3 503.65 34.9
 -8 -5 -3 458.55 44
 -8 5 -3 473.15 34.1
 8 5 3 487.75 45.8
 9 -5 3 100.19 18.4
 -9 -5 -3 118.89 26.7
 9 5 3 55.19 26.7
 -9 5 -3 81.59 17.3
 10 -5 3 168.08 21.3
 -10 -5 -3 198.18 29.2
 10 5 3 113.89 29.3
 -11 -5 -3 10.9 27.8
 11 -5 3 1.7 18.7
 11 5 3 -28.7 28.9
 -11 5 -3 -15.2 15
 -12 -5 -3 117.39 30.2
 12 5 3 145.79 33.2
 -13 -6 3 -6.3 20.9
 -13 -6 3 22.6 30.9
 -12 -6 3 59.99 31.3
 -12 -6 3 29.6 21.9
 -11 -6 3 60.09 30.8
 -11 -6 3 23.1 21.5
 -10 -6 3 410.36 38
 -10 -6 3 347.07 39.1
 -9 -6 3 19 26
 -9 -6 3 29.2 20.5
 -8 -6 3 993.1 56.39
 -8 -6 3 985.5 64.99
 -7 -6 3 190.68 22.1
 -7 -6 3 236.58 30
 -6 -6 3 50.69 18.3
 -6 -6 3 45.4 24.9
 5 -6 -3 151.78 17
 -5 -6 3 184.88 21.4
 -5 -6 3 138.59 27.3
 -5 6 3 201.98 18.8
 4 -6 -3 643.94 33.9
 -4 -6 3 583.04 48.1
 -4 -6 3 622.84 42.1
 -4 6 3 627.04 36.6
 -3 -6 3 43.7 22.7
 3 -6 -3 47.4 13.1
 -3 -6 3 53.49 18.1
 -3 6 3 30.6 15.8
 2 -6 -3 218.28 26.2
 -2 -6 3 287.77 31.7
 -2 -6 3 299.97 28.3
 -2 6 3 257.17 31
 -1 -6 3 295.07 37.2
 1 -6 -3 266.37 31.2
 -1 -6 3 300.77 33.7
 -1 6 3 244.38 32.9
 0 -6 3 -25.8 18.4
 0 -6 -3 18.3 19.5
 0 6 -3 -11 15.5
 1 -6 3 3752.72 170.48
 -1 -6 -3 3700.73 171.68
 -1 6 -3 3554.04 169.68
 1 6 3 3539.35 171.88
 2 -6 3 920.51 49.8
 -2 -6 -3 899.61 54.59
 -2 6 -3 902.11 49.4
 2 6 3 910.81 55.29
 3 -6 3 354.06 29.2
 -3 -6 -3 343.07 37.4
 3 6 3 323.97 39
 -3 6 -3 349.07 29.4
 -4 -6 -3 1476.65 81.89
 4 -6 3 1633.14 77.19
 -4 6 -3 1496.25 77.29
 4 6 3 1703.23 82.89
 5 -6 3 84.79 17.1
 -5 -6 -3 71.39 22.5
 -5 6 -3 75.89 15.6
 5 6 3 100.49 26
 6 -6 3 35.1 16.8
 -6 -6 -3 31.6 23.3
 6 6 3 -8.8 29.5
 -6 6 -3 21.2 15
 -7 -6 -3 342.57 38.7
 7 -6 3 365.26 29.2
 -7 6 -3 370.56 28.4
 7 6 3 245.18 30.1
 8 -6 3 13 16.6
 -8 -6 -3 -1.6 24.6
 -8 6 -3 38.3 15.4
 8 6 3 27 26.2
 -9 -6 -3 -5.5 24.6
 9 -6 3 -21.5 15.9
 -9 6 -3 -17.2 14.3
 9 6 3 -3.2 26.9
 10 -6 3 98.09 18.6
 -10 6 -3 91.19 15.4
 10 6 3 108.99 29.4
 -11 -6 -3 32.1 27.8
 11 6 3 12.9 30.9
 -12 -6 -3 152.58 31.8
 12 6 3 101.59 32.5
 -13 -7 3 4.1 21.4
 -13 -7 3 22.6 32
 -12 -7 3 26.2 32.1
 -12 -7 3 21.2 21.8
 -11 -7 3 49.9 23.1
 -11 -7 3 30.9 32
 -10 -7 3 422.16 41.9
 -10 -7 3 523.95 55.79
 -9 -7 3 16.8 28.3
 -9 -7 3 18.1 20
 -8 -7 3 65.79 19.8
 -8 -7 3 61.69 29.3
 -7 -7 3 149.59 30
 -7 -7 3 67.39 20.3
 -6 -7 3 639.64 53.89
 -6 -7 3 775.62 48.5
 5 -7 -3 307.47 23
 -5 -7 3 450.15 44.2
 -5 -7 3 371.86 34.8
 -5 7 3 307.17 25.8
 -4 -7 3 335.97 42.6
 -4 -7 3 362.46 35.2
 4 -7 -3 335.57 23.9
 -4 7 3 361.26 29.5
 -3 -7 3 8.4 20.9
 -3 -7 3 -14.7 23.2
 3 -7 -3 -8.7 13
 -3 7 3 3.9 16.4
 -2 -7 3 1529.35 74.49
 -2 -7 3 1453.65 77.99
 2 -7 -3 1409.16 71.89
 -2 7 3 1404.86 74.49
 1 -7 -3 29.3 19.7
 -1 -7 3 42.3 19.9
 -1 -7 3 23.6 21.7
 -1 7 3 29.8 21
 0 -7 3 1744.73 88.59
 0 -7 3 1731.43 86.89
 0 7 3 1694.03 87.99
 -1 -7 -3 1464.85 75.59
 1 -7 3 1519.05 72.09
 -1 7 -3 1455.25 70.99
 1 7 3 1252.67 75.99
 2 -7 3 1763.82 81.69
 -2 -7 -3 1601.14 84.59
 2 7 3 1688.63 86.19
 -2 7 -3 1585.34 81.59
 -3 -7 -3 269.27 36
 3 -7 3 278.67 26.6
 3 7 3 299.57 31.1
 -3 7 -3 250.27 27.1
 -4 -7 -3 732.53 47.8
 4 -7 3 679.63 39.2
 -4 7 -3 602.54 39.6
 4 7 3 738.03 50.09
 -5 -7 -3 1392.26 78.09
 5 -7 3 1464.25 71.89
 5 7 3 1510.05 79.19
 -5 7 -3 1454.55 71.49
 6 -7 3 473.75 33.4
 6 7 3 480.85 44.3
 -6 7 -3 462.55 31.3
 -7 -7 -3 -21.2 24.6
 7 -7 3 26.9 16
 7 7 3 18.4 25.3
 -7 7 -3 22.6 13.8
 8 -7 3 17.3 15.3
 -8 -7 -3 -2.2 25.6
 -8 7 -3 1.7 13.2
 8 7 3 17.2 27.3
 9 -7 3 26.4 15.5
 -9 -7 -3 38.3 27.4
 9 7 3 9.5 27.4
 -9 7 -3 27 13.7
 10 -7 3 8.7 15.5
 -10 -7 -3 -18.5 27
 10 7 3 -27.7 29.6
 -10 7 -3 -11 11.6
 -11 -7 -3 -3.9 28.5
 11 7 3 42.1 31.1
 -12 -7 -3 310.07 36.8
 12 7 3 316.57 38.3
 -12 -8 3 98.89 34.6
 -12 -8 3 81.99 23.8
 -11 -8 3 -19 22.6
 -11 -8 3 2.5 32.4
 -10 -8 3 -8.8 32.1
 -10 -8 3 26.7 21.5
 -9 -8 3 433.06 53.19
 -9 -8 3 341.67 39.1
 -8 -8 3 601.24 44.8
 -8 -8 3 610.24 56.59
 -7 -8 3 -6.6 27.8
 -7 -8 3 -4.5 19.6
 6 -8 -3 295.97 19.7
 6 -8 -3 298.67 19.9
 -6 -8 3 273.67 34.7
 -6 -8 3 281.07 34.7
 -5 -8 3 603.64 51.79
 5 -8 -3 626.24 33.5
 -5 -8 3 603.84 43.9
 -5 8 3 604.54 37.5
 -4 -8 3 356.06 34.4
 4 -8 -3 291.27 23.6
 -4 -8 3 284.87 33.2
 -4 8 3 264.07 30.3
 -3 -8 3 513.55 47.7
 -3 -8 3 551.04 42.1
 3 -8 -3 577.94 35.2
 -3 8 3 588.04 39.2
 -2 -8 3 70.19 25.6
 -2 -8 3 90.09 20.6
 2 -8 -3 55.19 17.4
 -2 8 3 48.3 19.8
 -1 -8 3 289.77 32.8
 -1 -8 3 223.78 26.8
 1 -8 -3 362.26 32.9
 -1 8 3 317.47 36.2
 0 -8 3 65.59 19.2
 0 -8 -3 47.4 20
 0 -8 3 67.39 20.9
 0 8 3 21.7 22.1
 1 -8 3 20 18.7
 -1 -8 -3 12.8 20.9
 1 -8 3 -9.1 15.9
 1 8 3 15.7 24.5
 2 -8 3 197.18 23.1
 2 -8 3 214.58 26.1
 -2 -8 -3 227.68 25.7
 2 8 3 190.48 26.6
 3 -8 3 -14.7 14.4
 -3 -8 -3 7.9 22.4
 3 8 3 -7.3 23
 -4 -8 -3 33.3 22.1
 4 -8 3 53.49 15.8
 4 8 3 40.6 25.6
 -4 8 -3 45.7 14.9
 5 -8 3 15.8 19.3
 -5 -8 -3 -7.5 25
 -5 8 -3 9.8 14.4
 5 8 3 10.1 25.7
 6 -8 3 382.56 30.4
 -6 -8 -3 323.17 33.8
 6 8 3 332.07 35.4
 -6 8 -3 319.77 28.8
 -7 -8 -3 101.39 27.3
 7 -8 3 99.69 19
 -7 8 -3 101.49 16.3
 7 8 3 82.99 28.4
 -8 -8 -3 -1.3 27
 8 -8 3 2.9 16.1
 8 8 3 -2.7 28.6
 -9 -8 -3 246.48 32.4
 9 -8 3 386.16 34.1
 9 8 3 228.88 35
 -10 -8 -3 9.6 28.7
 10 8 3 10.2 29.5
 -11 -8 -3 148.89 32.2
 11 8 3 97.49 32.5
 -12 -9 3 -4.5 33.8
 -12 -9 3 -24.3 23
 -11 -9 3 370.06 46.6
 -11 -9 3 311.97 41
 -10 -9 3 351.26 42.5
 -10 -9 3 541.95 57.79
 -9 -9 3 429.56 42.7
 -9 -9 3 432.06 53.99
 -8 -9 3 786.32 63.19
 -8 -9 3 800.02 53.09
 -7 -9 3 447.06 41
 -7 -9 3 527.85 55.29
 -6 -9 3 1104.89 70.79
 -6 -9 3 1102.19 62.69
 6 -9 -3 1080.69 53.79
 6 -9 -3 1082.09 53.49
 -5 -9 3 131.39 22.4
 -5 -9 3 176.88 30.3
 5 -9 -3 162.18 20.3
 -4 -9 3 179.78 28.4
 4 -9 -3 168.58 17.6
 -4 -9 3 241.48 26
 -4 9 3 206.08 22.9
 3 -9 -3 210.18 25.3
 -3 -9 3 185.48 24.5
 -3 -9 3 135.09 28.7
 -3 9 3 160.98 22.1
 -2 -9 3 1913.91 95.09
 2 -9 -3 1873.11 93.49
 -2 -9 3 1881.31 99.69
 -2 9 3 2010 95.89
 -1 -9 3 60.79 25.5
 -1 -9 3 61.89 30.5
 1 -9 -3 52.49 19.7
 -1 9 3 67.89 22.7
 0 -9 3 14.9 18.1
 0 -9 3 34 21.6
 0 -9 -3 2.8 20.7
 0 9 3 1.9 22.2
 1 -9 3 13.7 18.6
 1 -9 3 19.2 15.8
 -1 -9 -3 -32.2 21.1
 1 9 3 -3.6 24
 2 -9 3 720.43 43.9
 -2 -9 -3 801.42 48.7
 2 -9 3 707.43 46.9
 2 9 3 695.03 53.99
 -3 -9 -3 72.49 23.5
 3 -9 3 95.69 17.4
 3 -9 3 41.7 21.4
 3 9 3 96.29 27
 -4 -9 -3 272.77 30.2
 4 -9 3 266.87 28.5
 4 -9 3 257.47 26.4
 4 9 3 279.77 33.2
 5 -9 3 460.25 32.7
 5 -9 3 423.76 40.5
 -5 -9 -3 471.75 46.4
 5 9 3 463.45 47.8
 6 -9 3 110.19 18.3
 6 -9 3 141.19 22.4
 -6 -9 -3 94.59 27.9
 6 9 3 147.19 30.2
 7 -9 3 154.38 19.8
 7 -9 3 118.59 22.7
 -7 -9 -3 104.29 28.7
 7 9 3 170.28 32.5
 8 -9 3 1674.73 82.39
 -8 -9 -3 1642.84 88.89
 8 -9 3 1627.84 80.19
 8 9 3 1533.25 92.39
 9 -9 3 390.36 30.8
 -9 -9 -3 290.87 34.2
 9 -9 3 324.47 28.8
 9 9 3 298.37 40.2
 -10 -9 -3 55.59 30.5
 10 9 3 58.89 33.3
 -11 -9 -3 60.39 30
 -11 -10 3 14.1 25.4
 -10 -10 3 6.3 33.3
 -10 -10 3 10 24.6
 -9 -10 3 314.77 41.4
 -9 -10 3 254.37 37.4
 -8 -10 3 2.1 22.4
 -8 -10 3 23.1 33.3
 -7 -10 3 793.82 58.39
 -6 -10 3 -1 23.2
 -6 -10 3 -24.1 30.9
 6 -10 -3 -10.9 12.8
 6 -10 -3 -9.5 11.6
 -5 -10 3 15.6 29.6
 -5 -10 3 27.4 22.2
 4 -10 -3 376.16 35.4
 -4 -10 3 332.17 37.1
 -4 -10 3 380.66 39.4
 -4 10 3 314.97 36.5
 -3 -10 3 579.54 46.1
 -3 -10 3 520.05 51.69
 3 -10 -3 550.34 38
 -3 10 3 582.44 43.1
 2 -10 -3 1591.24 82.29
 -2 -10 3 1613.44 89.99
 -2 -10 3 1692.73 84.19
 -2 10 3 1699.43 85.79
 1 -10 -3 5.3 20.4
 -1 -10 3 -3.6 26.1
 -1 -10 3 1.6 19.9
 -1 10 3 -23.8 23.4
 0 -10 -3 367.76 36.8
 0 -10 3 382.86 35.6
 0 -10 3 371.06 39.9
 0 10 3 386.76 42.1
 1 -10 3 -4 16.8
 1 -10 3 19.9 19.4
 -1 -10 -3 1.4 22.1
 1 10 3 13.4 24.7
 2 -10 3 14.1 16.2
 2 -10 3 12.7 19.5
 -2 -10 -3 35.2 22.4
 2 10 3 19.3 26.3
 -3 -10 -3 418.96 42.9
 3 -10 3 365.66 32.2
 3 -10 3 352.86 38.2
 3 10 3 360.86 44.9
 4 -10 3 77.39 22.3
 -4 -10 -3 116.49 26.2
 4 -10 3 108.69 30.2
 4 10 3 111.49 28.6
 -5 -10 -3 259.37 30.1
 5 -10 3 240.98 28.1
 5 -10 3 206.88 26.1
 5 10 3 179.38 32
 6 -10 3 27.7 18.4
 6 -10 3 5.2 21.7
 -6 -10 -3 -6.9 26.3
 6 10 3 -16.9 29.9
 7 -10 3 60.89 18.2
 7 -10 3 77.39 22.7
 -7 -10 -3 80.99 29.2
 7 10 3 62.09 32
 8 -10 3 523.75 41.7
 8 -10 3 558.44 37
 -8 -10 -3 584.74 53.09
 8 10 3 484.55 58.69
 -9 -10 -3 9.2 30
 9 -10 3 31.1 15.8
 9 -10 3 27.9 18.1
 9 10 3 -17.9 33.2
 -10 -10 -3 299.87 35.7
 10 10 3 255.47 36.3
 -11 -11 3 13.5 25.5
 -11 -11 3 15.9 36
 -10 -11 3 29 26.9
 -10 -11 3 -23 34.8
 -9 -11 3 -24.1 24.3
 -9 -11 3 20.2 36.9
 -8 -11 3 95.79 27.6
 -8 -11 3 116.29 34.5
 -7 -11 3 -16.1 24.6
 -7 -11 3 38.8 31.6
 7 -11 -3 9.6 11.7
 -6 -11 3 440.16 43.3
 6 -11 -3 517.35 30.9
 -6 -11 3 420.66 45.3
 6 -11 -3 427.56 32
 5 -11 -3 55.79 15.5
 5 -11 -3 45.8 17.1
 -5 -11 3 102.99 33.9
 -5 -11 3 48.9 25.8
 -4 -11 3 356.16 38.9
 -4 -11 3 294.97 40.4
 4 -11 -3 342.77 30.5
 -4 11 3 354.06 39.3
 -3 -11 3 30 20.3
 -3 -11 3 36.2 29.2
 3 -11 -3 8.9 17.3
 -3 11 3 10.9 23.7
 -2 -11 3 1002.1 71.19
 -2 -11 3 1166.48 88.09
 2 -11 -3 1313.37 66.49
 -2 11 3 1360.26 69.69
 -1 -11 3 -3 19.6
 -1 -11 3 26.3 29.8
 1 -11 -3 29 21.4
 -1 11 3 -10.5 24.2
 0 -11 -3 316.37 36.8
 0 -11 3 294.17 31.9
 0 -11 3 339.97 36.3
 0 11 3 300.57 32.4
 1 -11 3 29.5 18.4
 -1 -11 -3 38.1 24.2
 1 -11 3 15.9 22.8
 1 11 3 46.1 27.4
 2 -11 3 170.78 20.2
 -2 -11 -3 99.29 25.9
 2 -11 3 135.99 24.1
 2 11 3 94.99 29.6
 3 -11 3 -4.5 22.7
 -3 -11 -3 -4.7 24.9
 3 -11 3 8 17.6
 3 11 3 2.3 30.3
 4 -11 3 379.06 43.2
 4 -11 3 319.17 32.2
 -4 -11 -3 371.16 44.4
 4 11 3 421.46 50.09
 -5 -11 -3 11.8 27.4
 5 -11 3 25.2 17.6
 5 -11 3 0.6 24.1
 5 11 3 25.8 30.1
 -6 -11 -3 115.29 29.1
 6 -11 3 86.39 20.4
 6 -11 3 104.99 25.7
 6 11 3 55.99 35
 7 -11 3 -12.9 23.9
 -7 -11 -3 0.2 29.9
 7 -11 3 -6.4 17.7
 7 11 3 27.1 33.3
 8 -11 3 20.4 21.8
 -8 -11 -3 12 30.5
 8 -11 3 -0.9 18.8
 8 11 3 -6.8 31.2
 -9 -11 -3 2.4 31.2
 9 11 3 7.1 31.7
 -10 -11 -3 2.6 30.2
 10 11 3 -44.8 32.4
 -10 -12 3 -11.6 33.7
 -10 -12 3 -45.4 24.8
 -9 -12 3 38.5 37.3
 -9 -12 3 43.6 27.4
 -8 -12 3 61.19 25.4
 -8 -12 3 96.89 34.5
 7 -12 -3 75.49 14.8
 -7 -12 3 103.39 34.3
 7 -12 -3 69.79 15.3
 -7 -12 3 57.09 24.9
 6 -12 -3 12.8 16.7
 -6 -12 3 -22.7 25.3
 6 -12 -3 -15.6 14.9
 -6 -12 3 -4.4 33
 5 -12 -3 -1.1 16
 5 -12 -3 18.4 18.3
 -5 -12 3 6.4 31.2
 -5 -12 3 -2.6 23.9
 -4 -12 3 750.82 54.89
 -4 -12 3 819.22 64.69
 4 -12 -3 804.82 47.8
 -3 -12 3 463.95 42.6
 3 -12 -3 490.85 38.5
 -3 -12 3 425.96 55.79
 -3 12 3 486.15 46.5
 2 -12 -3 466.55 41.2
 -2 -12 3 529.25 42.1
 -2 -12 3 401.26 55.29
 -2 12 3 555.74 47.3
 -1 -12 3 -37.3 28.5
 -1 -12 3 10.7 20.4
 1 -12 -3 8.8 23.2
 -1 12 3 13.6 24.8
 0 -12 3 288.27 27.9
 0 -12 3 292.17 33.9
 0 -12 -3 275.67 30.1
 0 12 3 236.18 31
 1 -12 3 384.96 44.1
 1 -12 3 271.77 34.8
 -1 -12 -3 361.36 43.9
 1 12 3 358.36 45.8
 2 -12 3 261.47 31.8
 2 -12 3 279.47 30.3
 -2 -12 -3 265.97 31
 2 12 3 259.57 34.8
 3 -12 3 114.39 27.7
 3 -12 3 126.59 20.1
 -3 -12 -3 121.79 29.2
 3 12 3 87.39 29.7
 4 -12 3 11 18.3
 -4 -12 -3 25.5 28.8
 4 -12 3 41 27.8
 4 12 3 34.8 29.5
 5 -12 3 126.39 21.1
 5 -12 3 76.79 28.5
 -5 -12 -3 136.09 30.3
 5 12 3 83.39 32.5
 -6 -12 -3 178.48 31.2
 6 -12 3 181.98 28.5
 6 -12 3 127.29 20.7
 6 12 3 84.89 31.9
 -7 -12 -3 37.7 30.2
 7 -12 3 63.59 19
 7 -12 3 50.69 25.3
 7 12 3 -18 29.6
 -8 -12 -3 414.96 51.89
 8 12 3 345.97 40.5
 -9 -12 -3 151.98 32.7
 9 12 3 147.69 34.1
 -9 -13 3 152.98 30.6
 -9 -13 3 154.38 40
 -8 -13 3 19.5 26.5
 -8 -13 3 -12.1 38.7
 7 -13 -3 19.1 16.7
 7 -13 -3 13.8 14.5
 -7 -13 3 2.9 36.3
 -7 -13 3 58.99 25.7
 6 -13 -3 0.2 19.3
 -6 -13 3 15.5 27.7
 6 -13 -3 11.5 21.3
 -6 -13 3 33.7 34.2
 5 -13 -3 19.2 19.5
 -5 -13 3 -11.9 34.9
 5 -13 -3 23.6 17.6
 -5 -13 3 -45.8 24.6
 4 -13 -3 187.58 22.2
 4 -13 -3 207.78 23.8
 -4 -13 3 226.08 38.6
 -4 -13 3 139.99 25.5
 -3 -13 3 389.06 41.8
 3 -13 -3 504.85 40
 -3 -13 3 436.96 43.9
 -3 13 3 442.76 47.6
 2 -13 -3 691.23 48.1
 -2 -13 3 751.62 50.69
 -2 -13 3 727.13 63.19
 -2 13 3 654.63 55.59
 -1 -13 3 712.73 52.39
 1 -13 -3 807.62 53.79
 -1 -13 3 679.13 61.89
 -1 13 3 674.63 57.19
 0 -13 3 48.8 22.6
 0 -13 3 -38 28
 0 -13 -3 35.6 26.3
 0 13 3 -16.9 26.7
 -1 -13 -3 70.09 27.3
 1 -13 3 68.79 25.9
 1 -13 3 49.99 20.4
 1 13 3 52.39 27.4
 2 -13 3 99.89 27.2
 -2 -13 -3 104.79 27.7
 2 -13 3 132.99 36.8
 2 13 3 65.99 29.8
 3 -13 3 15.6 18.6
 -3 -13 -3 20 27.3
 3 -13 3 9.1 24.8
 3 13 3 -5.4 30.3
 4 -13 3 167.78 30.4
 4 -13 3 102.89 20.7
 -4 -13 -3 117.59 31
 4 13 3 95.19 40.4
 5 -13 3 1.4 20.1
 5 -13 3 -0.2 27.8
 -5 -13 -3 8.5 28.5
 5 13 3 -35.8 31.8
 -6 -13 -3 389.56 39.8
 6 13 3 290.07 40.1
 7 -13 3 13.6 26.6
 7 -13 3 12.7 19.2
 -7 -13 -3 16.7 31.8
 7 13 3 11.6 33.2
 -8 -13 -3 24.9 33
 8 13 3 33.7 34.7
 -8 -14 3 73.79 36.8
 -8 -14 3 107.59 29.6
 -7 -14 3 68.99 39.3
 -7 -14 3 26.7 27.7
 6 -14 -3 47.7 18.8
 6 -14 -3 28.9 21.5
 -6 -14 3 33.1 28.8
 -6 -14 3 79.29 36.9
 -5 -14 3 49.1 24.1
 -5 -14 3 111.59 37.9
 5 -14 -3 88.69 22.5
 5 -14 -3 140.09 21.4
 4 -14 -3 23.9 21.7
 -4 -14 3 -4.8 25.3
 -4 -14 3 8.6 40
 4 -14 -3 14 20.3
 3 -14 -3 0.3 21.4
 -3 -14 3 15.3 21.7
 -3 -14 3 23.2 34.8
 2 -14 -3 351.36 39.8
 -2 -14 3 368.06 40.8
 -2 -14 3 248.48 28.8
 -2 14 3 252.77 33.6
 -1 -14 3 103.59 25.4
 -1 -14 3 71.49 34.3
 -1 14 3 108.69 30.1
 0 -14 3 110.99 24.8
 0 -14 3 103.59 30.5
 0 -14 -3 124.59 29
 0 14 3 78.29 31.4
 1 -14 3 6.2 18.5
 -1 -14 -3 8.1 27.5
 1 -14 3 -24.2 26.7
 1 14 3 10.3 30.4
 2 -14 3 22.7 19.2
 -2 -14 -3 32.4 28.9
 2 -14 3 -17.2 25.5
 2 14 3 20.7 32.1
 -3 -14 -3 -19.8 29
 3 -14 3 -15.2 25.9
 3 -14 3 8.9 19.5
 3 14 3 14.7 32.6
 -4 -14 -3 59.39 30.5
 4 -14 3 43.1 20
 4 -14 3 11.6 29.6
 4 14 3 2.6 31.3
 -5 -14 -3 16.3 28.7
 5 -14 3 -10.9 20.5
 5 -14 3 -5.8 29.7
 5 14 3 78.09 34.4
 6 -14 3 -14.4 29
 -6 -14 -3 11.5 30.6
 6 -14 3 34.2 20.5
 6 14 3 0.7 33.2
 -7 -14 -3 0.9 30.9
 7 14 3 47 36.5
 -7 -15 3 -5.4 24.4
 -7 -15 3 39.6 40.7
 -6 -15 3 -32.8 24.4
 -6 -15 3 6.3 39.7
 5 -15 -3 150.88 23.4
 5 -15 -3 194.18 24.6
 -5 -15 3 75.59 26.4
 -5 -15 3 88.79 38
 4 -15 -3 247.28 27.4
 -4 -15 3 332.27 43.7
 -4 -15 3 232.58 29.5
 4 -15 -3 194.68 27
 -3 -15 3 21.4 38.5
 -3 -15 3 -24.5 22.9
 3 -15 -3 7.6 20.5
 3 -15 -3 16.3 22.4
 -2 -15 3 29.6 36.4
 2 -15 -3 118.79 27
 -2 -15 3 119.89 25.4
 -2 15 3 156.98 32.8
 -1 -15 3 178.28 36.8
 -1 -15 3 167.78 28.4
 1 -15 -3 159.98 30.4
 -1 15 3 177.88 32.3
 0 -15 -3 282.57 34.4
 0 -15 3 233.68 29.1
 0 -15 3 384.36 39
 0 15 3 261.17 40.2
 1 -15 3 115.79 21.3
 -1 -15 -3 186.78 31.8
 1 -15 3 153.58 30.9
 1 15 3 92.69 31.7
 -2 -15 -3 34.6 30.8
 2 -15 3 35.8 26.8
 2 -15 3 42.8 20.5
 2 15 3 70.09 33
 -3 -15 -3 16.9 30.6
 3 -15 3 34.2 28
 3 -15 3 3 20
 3 15 3 -13 34.5
 4 -15 3 62.39 31
 -4 -15 -3 34.8 30.9
 4 -15 3 49.7 21.5
 4 15 3 38.8 33.3
 5 -15 3 424.26 39.9
 5 -15 3 377.56 40.7
 -5 -15 -3 301.17 37.1
 5 15 3 460.85 60.69
 -6 -15 -3 2.8 31.4
 6 15 3 21.7 35.9
 -6 -16 3 -10.5 25.4
 -6 -16 3 -5.1 38.4
 5 -16 -3 38 23.6
 -5 -16 3 112.09 42
 5 -16 -3 36.5 23.2
 -5 -16 3 44 26.7
 -4 -16 3 -33.1 24.4
 -4 -16 3 23.1 39.9
 4 -16 -3 11.8 22.4
 4 -16 -3 44.2 24.6
 3 -16 -3 20.5 24.8
 3 -16 -3 54.09 24
 -3 -16 3 45.5 37.7
 -3 -16 3 83.09 28.2
 2 -16 -3 1.4 26.4
 -2 -16 3 -30.6 22.8
 -2 -16 3 7.1 37.9
 -1 -16 3 -35.7 36.5
 1 -16 -3 11.1 28.7
 -1 -16 3 5.4 25.9
 -1 16 3 24.2 33.5
 0 -16 -3 -7.6 27.8
 0 -16 3 23.7 33.5
 0 -16 3 -0.9 22.6
 0 16 3 -34.4 31
 1 -16 3 71.99 29.7
 -1 -16 -3 80.59 30.9
 1 -16 3 52.69 21.4
 2 -16 3 17 28.4
 -2 -16 -3 -30.3 29.6
 2 -16 3 23 20.7
 2 16 3 19.2 33.3
 3 -16 3 35.9 28.9
 -3 -16 -3 39.6 30.4
 3 -16 3 34.5 20.9
 3 16 3 60.19 36.3
 4 -16 3 62.49 32.8
 4 -16 3 21.7 21.4
 -4 -16 -3 -4.7 29.7
 4 16 3 45.7 34.2
 -5 -16 -3 14.2 32.5
 5 16 3 -60.99 35.2
 -3 -17 3 36.8 25.5
 3 -17 -3 71.89 24.6
 3 -17 -3 -0.9 25.7
 -3 -17 3 25.7 37.3
 -2 -17 3 40.3 27.8
 2 -17 -3 7.7 20.2
 2 -17 -3 68.49 29
 -2 -17 3 46.6 37.3
 -1 -17 3 80.29 38.1
 1 -17 -3 38.9 31
 -1 -17 3 0.2 26
 0 -17 3 50.29 34.2
 0 -17 -3 -5.8 29.7
 0 -17 3 -5.3 24.2
 0 17 3 1.6 34.3
 -1 -17 -3 62.69 32.1
 1 -17 3 121.69 23.4
 1 -17 3 118.59 32.2
 1 17 3 147.29 34.7
 2 -17 3 74.29 22.9
 2 -17 3 39.1 30.2
 -2 -17 -3 100.69 31.8
 2 17 3 113.39 52.89
 -13 0 4 373.26 33.9
 -13 0 4 298.17 33.7
 -11 0 4 789.92 47.3
 -11 0 4 781.22 48.7
 -10 0 4 128.49 18.9
 -10 0 4 106.89 20.9
 -9 0 4 804.12 45.8
 -9 0 4 785.42 48.8
 -8 0 4 116.49 20.2
 -8 0 4 167.18 18.5
 -7 0 4 674.13 43.1
 -7 0 4 682.33 40.5
 -6 0 4 210.98 26.8
 -6 0 4 226.68 30.4
 5 0 -4 -10.6 13.6
 -5 0 4 -2.9 17.1
 4 0 -4 23.4 15.9
 -4 0 4 -13.6 16.4
 -3 0 4 1762.72 84.79
 3 0 -4 1703.13 84.79
 2 0 -4 488.45 36.6
 -2 0 4 522.85 38
 1 0 -4 447.36 35.9
 -1 0 4 422.06 33.9
 0 0 -4 186.38 22.8
 0 0 4 297.27 33.5
 1 0 4 1622.54 81.49
 -1 0 -4 1584.54 80.29
 -2 0 -4 114.19 21
 2 0 4 138.89 21.4
 3 0 4 1597.34 79.29
 -4 0 -4 6.8 18.1
 4 0 4 10.6 18
 -5 0 -4 81.59 21.2
 5 0 4 53.19 19.1
 -6 0 -4 2930.51 138.49
 6 0 4 2883.81 138.29
 7 0 4 574.34 42.9
 -7 0 -4 659.33 44.4
 -8 0 -4 166.98 24.4
 8 0 4 183.98 25.4
 9 0 4 1158.78 66.79
 -9 0 -4 1186.38 67.19
 10 0 4 107.09 25.6
 -10 0 -4 120.49 26.2
 -11 0 -4 19 25.5
 11 0 4 16.6 26
 -12 0 -4 83.59 27.5
 12 0 4 86.49 28.3
 -13 -1 4 8.3 20.4
 -13 -1 4 1.2 22.5
 -12 -1 4 176.58 25.5
 -12 -1 4 144.29 22.2
 -12 1 4 150.98 18.9
 -12 1 4 186.88 24.8
 -11 -1 4 253.27 32.6
 -11 -1 4 293.77 28.5
 -11 1 4 281.67 28
 -11 1 4 262.17 28.3
 -10 -1 4 219.68 29.1
 -10 -1 4 174.18 25.3
 -10 1 4 207.38 26.3
 -10 1 4 167.78 20.4
 -9 -1 4 236.18 26
 -9 -1 4 226.28 28.5
 -9 1 4 229.38 25.5
 -9 1 4 223.38 21.2
 -8 -1 4 221.08 27
 -8 -1 4 238.88 24.5
 -7 -1 4 494.85 33.2
 -7 -1 4 443.66 39
 -7 1 4 423.16 33.8
 -7 1 4 480.65 30.7
 -6 -1 4 348.87 35.1
 -6 -1 4 355.46 30.7
 -6 1 4 369.16 28.1
 5 -1 -4 21.1 12.8
 -5 -1 4 43.8 17.1
 -5 1 4 20.7 14.8
 5 1 -4 32.1 13.5
 4 -1 -4 955.2 48.6
 -4 -1 4 946.91 51.89
 4 1 -4 826.82 48.6
 -4 1 4 927.81 49
 -3 -1 4 643.74 43.9
 3 -1 -4 715.53 45.7
 -3 1 4 680.13 40.4
 3 1 -4 700.43 42
 2 -1 -4 256.77 22.7
 -2 -1 4 295.17 25.5
 2 1 -4 257.17 24
 -2 1 4 234.28 22.4
 -1 -1 4 624.14 42
 1 -1 -4 630.94 39.7
 1 1 -4 633.74 42.3
 -1 1 4 568.74 41.3
 0 -1 -4 210.88 23.7
 0 -1 4 329.37 31.9
 0 1 4 241.48 25.7
 0 1 -4 253.27 23.9
 -1 -1 -4 701.43 45
 1 -1 4 704.03 46.9
 -1 1 -4 779.72 45.8
 1 1 4 745.23 45.6
 -2 -1 -4 35.5 19.4
 2 -1 4 33.2 20.2
 2 1 4 49.2 18.9
 -2 1 -4 58.79 18.4
 -3 -1 -4 87.09 20.9
 3 -1 4 69.59 20.4
 3 1 4 56.49 19.3
 -3 1 -4 89.09 19.9
 4 -1 4 674.23 39.7
 -4 -1 -4 586.24 42.2
 -4 1 -4 648.64 42.6
 5 -1 4 -4.3 16
 -5 -1 -4 38.5 20.9
 5 1 4 18.8 19.4
 -5 1 -4 13.1 17.7
 6 -1 4 1167.18 62.39
 -6 -1 -4 1230.08 64.69
 6 1 4 1194.78 63.89
 -6 1 -4 1160.88 62.39
 -7 -1 -4 268.97 34.8
 7 -1 4 261.07 31.2
 -7 1 -4 249.18 32.3
 7 1 4 296.77 34.2
 -8 -1 -4 42.3 22.6
 8 -1 4 14.7 19.6
 -8 1 -4 44.9 21.1
 8 1 4 -3 21.2
 9 -1 4 142.09 24.1
 -9 -1 -4 177.08 26.3
 9 1 4 148.89 25.6
 -9 1 -4 75.99 23
 -10 -1 -4 99.89 25.5
 10 -1 4 8.8 23.2
 -10 1 -4 49.9 22.9
 10 1 4 10.6 24.8
 11 -1 4 172.68 28.1
 -11 -1 -4 138.59 28.7
 -11 1 -4 116.49 25
 11 1 4 155.48 27.9
 -12 -1 -4 -36 28
 12 -1 4 1.2 26.1
 -12 1 -4 5.1 23.8
 -13 -2 4 70.29 22.3
 -13 -2 4 52.39 25.2
 -12 -2 4 90.29 26.1
 -12 -2 4 71.59 21.5
 -11 -2 4 110.89 20.9
 -11 -2 4 143.49 26.1
 -11 2 4 86.69 13.2
 -11 2 4 92.19 14.1
 -10 -2 4 212.08 22.8
 -10 -2 4 223.28 28
 -10 2 4 202.38 21.4
 -9 -2 4 45.1 22
 -9 2 4 36 13.7
 -9 2 4 40.6 12.2
 -8 -2 4 3057.99 149.29
 -8 -2 4 3082.29 147.29
 -8 2 4 3184.58 145.49
 -8 2 4 3148.08 144.89
 -7 -2 4 322.57 27.8
 -7 -2 4 289.27 29.8
 -7 2 4 232.38 25.7
 -7 2 4 242.98 22.2
 -6 -2 4 120.79 19
 -6 -2 4 104.19 21.3
 -6 2 4 104.79 13.5
 5 -2 -4 1523.55 74.19
 -5 -2 4 1527.45 77.09
 -5 -2 4 1493.85 79.29
 -5 2 4 1617.04 74.09
 -4 -2 4 301.07 32.4
 4 -2 -4 319.57 27.4
 -4 2 4 440.56 28.2
 4 2 -4 317.27 30.2
 3 -2 -4 2305.47 108.69
 -3 -2 4 2335.37 110.69
 3 2 -4 2318.47 109.69
 -3 2 4 2222.08 108.79
 2 -2 -4 1083.19 55.89
 -2 -2 4 1091.79 58.89
 -2 2 4 1047.4 57.59
 2 2 -4 1022.5 57.99
 -1 -2 4 34.2 22.8
 1 -2 -4 13.4 17.8
 -1 2 4 4.4 18.1
 1 2 -4 19.3 18.3
 0 -2 4 346.27 34.2
 0 -2 -4 347.97 33.6
 0 2 -4 374.36 35.4
 0 2 4 338.67 31.8
 -1 -2 -4 487.25 37.9
 1 -2 4 516.95 38.2
 -1 2 -4 518.15 39.8
 1 2 4 482.95 37.5
 -2 -2 -4 1150.28 63.39
 2 -2 4 1274.47 63.99
 2 2 4 1286.27 64.09
 -2 2 -4 1077.69 64.89
 3 -2 4 137.39 22
 -3 -2 -4 200.08 23
 3 2 4 173.28 23.2
 -3 2 -4 118.79 19.8
 4 -2 4 65.29 19
 -4 -2 -4 76.29 23.2
 -4 2 -4 87.59 18.8
 4 2 4 91.29 20.7
 -5 -2 -4 485.95 39.7
 5 -2 4 496.85 35.4
 5 2 4 513.95 38
 -5 2 -4 541.05 37
 -6 -2 -4 134.29 22.3
 6 -2 4 127.89 18.5
 6 2 4 99.39 21.2
 -6 2 -4 122.99 19.1
 7 -2 4 228.18 22.7
 -7 -2 -4 172.48 23.2
 7 2 4 168.58 25
 -7 2 -4 172.18 21.6
 -8 -2 -4 -7.4 21.8
 8 -2 4 -1.8 18.6
 -8 2 -4 -0.5 18.9
 8 2 4 -6.2 22.8
 -9 -2 -4 22.5 23.6
 9 -2 4 -8.4 20.9
 9 2 4 -2 23.3
 -9 2 -4 -14.6 19.7
 -10 -2 -4 120.69 27.1
 10 -2 4 109.39 24.7
 10 2 4 110.09 27.6
 11 -2 4 26.7 24.7
 -11 -2 -4 -27.3 26.2
 -11 2 -4 28.2 25.4
 11 2 4 5.7 25.4
 12 -2 4 37.4 26.2
 12 2 4 31.8 28.1
 -12 2 -4 5.3 28.8
 -13 -3 4 8.4 22.6
 -13 -3 4 15.7 28
 -12 -3 4 112.49 23.9
 -12 -3 4 198.18 30
 -11 -3 4 245.78 29.5
 -11 -3 4 110.39 22.3
 -10 -3 4 262.77 32.4
 -10 -3 4 258.17 30
 -9 -3 4 44 23.5
 -9 -3 4 32 17.3
 -8 -3 4 568.44 47.9
 -8 -3 4 606.94 39.9
 -8 3 4 611.94 31.1
 -8 3 4 583.84 30.8
 -7 -3 4 16.8 22.5
 -7 -3 4 -8.4 16.3
 -7 3 4 -17.1 11.3
 -7 3 4 -2.4 9.9
 6 -3 -4 310.57 20.3
 -6 -3 4 318.67 32.2
 -6 -3 4 306.87 27.5
 -6 3 4 265.27 22
 -5 -3 4 758.32 47.8
 -5 -3 4 769.32 50.09
 5 -3 -4 788.12 40.6
 -5 3 4 783.72 41.3
 4 -3 -4 24.3 13.5
 -4 -3 4 4.3 18.8
 4 3 -4 10.7 14.3
 -3 -3 4 10.7 18.3
 3 -3 -4 49.7 14.9
 3 3 -4 44.8 15.8
 -3 3 4 33.5 14.6
 -2 -3 4 -14.7 19.2
 -2 3 4 -17.1 16.1
 2 3 -4 5.8 20
 -1 -3 4 7409.76 341.57
 0 -3 4 52.49 21
 0 -3 -4 6.7 17.2
 0 3 -4 12.5 19.5
 0 3 4 19.8 18.5
 1 -3 4 3450.15 160.98
 -1 -3 -4 3454.95 161.08
 1 3 4 3523.55 161.58
 -1 3 -4 3279.57 160.78
 -2 -3 -4 2398.96 112.39
 2 -3 4 2382.46 111.19
 -2 3 -4 2257.97 111.89
 2 3 4 2262.57 113.09
 -3 -3 -4 544.85 38.9
 3 -3 4 521.55 38.9
 3 3 4 574.44 40.3
 -3 3 -4 484.05 38.2
 -4 -3 -4 606.44 41.7
 4 -3 4 615.74 40.3
 -4 3 -4 559.74 40.9
 4 3 4 658.03 44.5
 -5 -3 -4 -2.3 19.7
 5 -3 4 16.8 16.2
 5 3 4 -6.1 20.7
 -5 3 -4 1 16.6
 -6 -3 -4 668.83 45.9
 6 -3 4 691.73 42.4
 -6 3 -4 655.43 42.3
 6 3 4 680.53 46.9
 7 -3 4 678.03 43.3
 -7 -3 -4 701.83 47.1
 7 3 4 630.64 47.9
 -8 -3 -4 31.2 22.5
 8 -3 4 13.6 18.9
 8 3 4 22.1 23.1
 -8 3 -4 10.8 18.5
 -9 -3 -4 -3.5 24
 9 -3 4 2.3 19.7
 9 3 4 12.2 24.9
 -9 3 -4 -12.1 19.1
 10 -3 4 124.59 23.9
 -10 -3 -4 135.79 27.7
 10 3 4 164.58 29.7
 -10 3 -4 155.68 23
 -11 -3 -4 15.7 27.2
 11 -3 4 7.7 23.3
 -11 3 -4 24.7 20.6
 11 3 4 9.7 27.5
 -12 -3 -4 22.8 28.5
 12 3 4 83.79 28.5
 -13 -4 4 59.99 30.1
 -13 -4 4 101.39 36.4
 -12 -4 4 155.28 32.4
 -12 -4 4 219.28 25.6
 -11 -4 4 57.89 28.3
 -11 -4 4 80.79 21.5
 -10 -4 4 15.3 19
 -10 -4 4 48.9 26.6
 -9 -4 4 313.17 32.5
 -9 -4 4 273.07 32.2
 -8 -4 4 750.82 46.1
 -8 -4 4 797.22 54.79
 -7 -4 4 -8.8 18.1
 -7 -4 4 5.8 24.2
 6 -4 -4 1040.7 48.6
 -6 -4 4 1002.8 55.89
 -6 -4 4 1037.3 60.49
 -6 4 4 1000.7 49
 -5 -4 4 -13.7 17.1
 5 -4 -4 43 11.1
 -5 -4 4 56.89 23.3
 -5 4 4 2.8 10.5
 -4 -4 4 385.16 41.3
 -4 -4 4 473.35 38.3
 4 -4 -4 494.75 31.1
 -4 4 4 481.05 29.4
 3 -4 -4 17.8 14.5
 -3 -4 4 0 19.1
 -3 4 4 24.3 14.6
 3 4 -4 13 17.5
 2 -4 -4 4036.1 191.78
 -2 -4 4 4259.67 192.98
 -2 4 4 4057.29 191.58
 2 4 -4 4158.08 192.28
 -1 -4 4 22.4 20.5
 1 -4 -4 1.2 16.9
 -1 4 4 25.6 20
 1 4 -4 9.6 18.5
 0 -4 -4 5490.75 251.27
 0 -4 4 5511.55 251.67
 0 4 4 5281.07 251.87
 0 4 -4 5431.96 251.47
 1 -4 4 3442.16 159.08
 -1 -4 -4 3266.07 158.58
 -1 4 -4 3203.78 158.48
 1 4 4 3578.74 159.28
 2 -4 4 23.2 20.3
 -2 -4 -4 50.89 21.9
 -2 4 -4 50.59 18.4
 2 4 4 67.39 22
 3 -4 4 2051.89 99.09
 -3 -4 -4 2031.2 101.09
 3 4 4 2095.69 101.39
 -3 4 -4 1996 99.19
 -4 -4 -4 1539.85 82.59
 4 -4 4 1671.43 81.69
 4 4 4 1685.33 83.79
 -4 4 -4 1623.34 80.79
 5 -4 4 90.89 19.1
 -5 -4 -4 90.59 21.4
 5 4 4 46.2 22.4
 -5 4 -4 97.19 18.1
 6 -4 4 1265.77 64.89
 -6 -4 -4 1233.68 68.19
 -6 4 -4 1261.67 65.79
 6 4 4 1321.27 69.39
 -7 -4 -4 135.19 24
 -7 4 -4 155.68 19.9
 7 4 4 105.49 24.9
 8 -4 4 1002 57.09
 -8 -4 -4 979.9 61.39
 8 4 4 997.5 62.39
 -8 4 -4 1041.4 56.19
 -9 -4 -4 -38.2 23.9
 9 -4 4 -5.1 18.9
 -9 4 -4 -6.5 18.9
 9 4 4 23 26.8
 10 -4 4 163.68 23.9
 -10 -4 -4 191.58 29
 10 4 4 114.19 29.2
 -10 4 -4 149.79 22.5
 -11 -4 -4 -12.9 26.8
 11 -4 4 -15.2 22.2
 -11 4 -4 -14 19.6
 11 4 4 -2.7 27.8
 -12 -4 -4 23.9 28.5
 12 4 4 6.8 28.8
 -13 -5 4 159.88 28.1
 -12 -5 4 35.4 22.3
 -12 -5 4 95.89 32.4
 -11 -5 4 -3.7 29.3
 -11 -5 4 4.9 20.5
 -10 -5 4 62.79 28.6
 -9 -5 4 306.87 32.6
 -9 -5 4 314.57 34
 -8 -5 4 150.68 28.4
 -8 -5 4 156.38 20.6
 -7 -5 4 295.97 31.2
 -7 -5 4 281.37 31.7
 -6 -5 4 252.67 28.9
 6 -5 -4 192.68 14.7
 -6 -5 4 251.27 30.4
 -6 5 4 166.38 16.4
 5 -5 -4 84.39 12.6
 -5 -5 4 82.09 23.1
 -5 5 4 102.89 12.5
 -4 -5 4 777.02 47.2
 -4 -5 4 728.93 52.19
 4 -5 -4 755.42 40.5
 -4 5 4 725.33 40.4
 3 -5 -4 268.97 27.8
 -3 -5 4 265.57 32.5
 -3 5 4 251.47 25.8
 2 -5 -4 1836.02 92.69
 -2 -5 4 2004.7 94.99
 -2 5 4 1883.01 93.29
 2 5 -4 1988.3 94.59
 -1 -5 4 1238.48 67.39
 1 5 -4 1251.47 65.39
 -1 5 4 1280.37 65.09
 0 -5 4 1409.86 73.49
 0 -5 -4 1488.65 72.39
 0 5 -4 1428.86 72.49
 0 5 4 1336.87 73.29
 1 -5 4 3935.51 184.68
 -1 -5 -4 3848.91 185.28
 1 5 4 4037.9 185.38
 -1 5 -4 3976.8 184.68
 -2 -5 -4 4665.83 214.88
 2 -5 4 4767.42 214.28
 -2 5 -4 4452.35 213.98
 2 5 4 4535.35 215.38
 3 -5 4 461.75 37.5
 -3 -5 -4 519.65 38.1
 -3 5 -4 478.15 35.1
 3 5 4 432.26 42.4
 4 -5 4 330.87 32.5
 -4 -5 -4 347.07 34.4
 4 5 4 262.67 28.8
 -4 5 -4 309.67 30.6
 -5 -5 -4 251.87 34.7
 5 -5 4 278.77 31
 5 5 4 423.26 39.5
 -5 5 -4 277.47 29.9
 -6 -5 -4 582.84 45.4
 6 -5 4 645.04 39.7
 6 5 4 637.14 48.2
 -6 5 -4 672.73 42.8
 7 -5 4 2 17.3
 -7 -5 -4 24.4 23.3
 -7 5 -4 -19.5 17.3
 7 5 4 -9.2 22.9
 -8 -5 -4 229.28 28.2
 8 -5 4 155.78 22.2
 -8 5 -4 159.48 21.1
 8 5 4 178.18 29.1
 -9 -5 -4 14.3 25.8
 9 -5 4 18.7 18.6
 9 5 4 61.39 26.3
 -9 5 -4 0.4 18.6
 10 -5 4 3.5 22.8
 -10 -5 -4 -7 26.7
 -10 5 -4 4.1 18
 -11 -5 -4 144.19 30.1
 11 -5 4 159.48 24.5
 11 5 4 133.19 30.7
 -11 5 -4 131.09 29.4
 -12 -5 -4 23.2 28.8
 12 5 4 26.8 31
 -13 -6 4 4.1 22.7
 -13 -6 4 33.8 32.9
 -12 -6 4 48.7 32.7
 -12 -6 4 -12.8 21.8
 -11 -6 4 7.3 30.1
 -11 -6 4 48.5 21.2
 -10 -6 4 297.77 34.3
 -10 -6 4 306.47 36
 -9 -6 4 112.69 29.4
 -9 -6 4 116.19 21.4
 -8 -6 4 70.59 20
 -8 -6 4 76.09 28.6
 -7 -6 4 349.67 35.4
 -7 -6 4 394.56 44.7
 -6 -6 4 1027.1 63.49
 -6 -6 4 1006.9 56.09
 -6 6 4 980 48.5
 -5 -6 4 18.2 23.4
 5 -6 -4 66.69 12.5
 -5 -6 4 59.39 19.9
 -5 6 4 65.29 13
 -4 -6 4 315.07 35
 -4 -6 4 295.97 39.6
 4 -6 -4 301.07 26.3
 -4 6 4 337.47 27.3
 3 -6 -4 23.6 15.5
 -3 -6 4 16.5 18.4
 -3 -6 4 10 24.6
 -3 6 4 11 15.5
 2 -6 -4 2910.71 134.19
 -2 -6 4 2780.12 136.09
 -2 6 4 2843.92 135.09
 -1 -6 4 242.98 25.2
 1 -6 -4 220.18 22.3
 1 6 -4 274.97 31
 -1 6 4 257.27 26
 0 -6 4 6525.85 288.67
 0 -6 -4 6551.84 288.27
 0 6 4 6122.29 290.37
 0 6 -4 5729.33 288.47
 1 -6 4 2126.09 105.09
 -1 -6 -4 2113.79 105.49
 1 6 4 2173.58 106.89
 -1 6 -4 2249.07 104.19
 2 -6 4 437.16 36
 -2 -6 -4 468.45 37.8
 2 6 4 445.06 39.9
 -2 6 -4 390.96 34.7
 -3 -6 -4 1094.29 59.29
 3 -6 4 1064.19 56.69
 3 6 4 1012.6 60.69
 -3 6 -4 1036.7 56.29
 -4 -6 -4 1606.84 82.39
 4 -6 4 1608.44 79.49
 4 6 4 1607.84 83.99
 -4 6 -4 1576.64 79.39
 5 -6 4 114.89 20.2
 -5 -6 -4 177.48 25.3
 -5 6 -4 166.48 18.8
 5 6 4 105.39 25.1
 -6 -6 -4 96.69 23.6
 6 6 4 37.9 46.5
 -6 6 -4 125.19 18.7
 7 -6 4 8.1 17.1
 -7 -6 -4 20.7 24.7
 -7 6 -4 24.5 17.7
 7 6 4 10.5 26.3
 8 -6 4 69.69 17.9
 -8 -6 -4 29.4 25.6
 -8 6 -4 16.6 17.8
 8 6 4 80.99 26.9
 -9 -6 -4 -2.6 26.4
 9 -6 4 -4.8 19.6
 9 6 4 70.59 28.9
 -9 6 -4 5.4 17.8
 -10 -6 -4 0.4 32.8
 10 -6 4 27.8 20.3
 -10 6 -4 -9.7 16.6
 10 6 4 -13.9 28.8
 -11 -6 -4 35.4 28.7
 11 6 4 90.39 30.7
 -12 -6 -4 301.87 35.9
 12 6 4 287.17 38.5
 -13 -7 4 11.5 23.3
 -13 -7 4 -21 32.6
 -12 -7 4 27.1 22
 -12 -7 4 -26.4 32.5
 -11 -7 4 130.59 23.3
 -11 -7 4 188.78 33.8
 -10 -7 4 63.09 21.5
 -10 -7 4 82.39 31.7
 -9 -7 4 169.08 22.5
 -9 -7 4 183.38 32.5
 -8 -7 4 404.86 50.49
 -8 -7 4 314.47 35.8
 -7 -7 4 -36 28.9
 -7 -7 4 9.8 18.6
 -6 -7 4 53.99 28.2
 -6 -7 4 42.5 20
 6 -7 -4 58.69 10.5
 -6 7 4 58.39 12.3
 -5 -7 4 370.16 34.9
 -5 -7 4 363.76 45.3
 5 -7 -4 390.26 26.1
 -5 7 4 281.77 27.4
 -4 -7 4 63.99 20.5
 -4 -7 4 32.2 23.1
 4 -7 -4 22.8 14
 -4 7 4 10.6 15.8
 -3 -7 4 407.36 37.5
 3 -7 -4 473.95 31.8
 -3 -7 4 360.96 42.4
 -3 7 4 399.56 34
 -2 -7 4 374.36 41.5
 -2 -7 4 392.46 37.2
 2 -7 -4 346.67 31.5
 -2 7 4 342.07 35.7
 -1 -7 4 99.39 19.3
 1 -7 -4 121.99 19.7
 -1 7 4 115.89 21.8
 0 -7 -4 107.09 23.3
 0 -7 4 80.89 21
 0 7 -4 50.69 17.9
 0 7 4 59.29 21.7
 1 -7 4 28.1 18.9
 -1 -7 -4 25.2 20
 -1 7 -4 9.1 16.4
 1 7 4 27.9 21.5
 2 -7 4 59.09 16.9
 -2 -7 -4 22.7 20.3
 2 7 4 14 23.6
 -2 7 -4 31.5 16.4
 3 -7 4 11.9 17.1
 -3 -7 -4 26.4 20.9
 -3 7 -4 8 15.4
 3 7 4 -23.4 22.8
 -4 -7 -4 272.37 35.4
 4 -7 4 216.58 29.8
 4 7 4 268.87 29.8
 -4 7 -4 264.37 28.2
 5 -7 4 47.1 18.2
 -5 -7 -4 19.3 23.1
 -5 7 -4 24 16.9
 5 7 4 -5.7 22.7
 6 -7 4 509.25 37.6
 6 7 4 427.46 46.5
 -6 7 -4 528.35 36.1
 7 -7 4 72.69 18.7
 -7 -7 -4 100.19 25.9
 7 7 4 131.39 28.9
 -7 7 -4 56.59 18.6
 -8 -7 -4 41.5 26.3
 8 -7 4 22.7 18.2
 -8 7 -4 14.3 17
 8 7 4 16.4 26.9
 -9 -7 -4 30.2 27.3
 9 -7 4 -4.2 19.4
 9 7 4 13.9 28.8
 10 -7 4 40 19.4
 -10 -7 -4 9.2 28
 -10 7 -4 70.89 16.2
 10 7 4 87.59 30.3
 -11 -7 -4 6.4 28.5
 11 7 4 -17.8 31.2
 -12 -8 4 3.4 21.1
 -12 -8 4 50.89 35
 -11 -8 4 16.5 22.7
 -11 -8 4 31.1 33.9
 -10 -8 4 530.25 43.7
 -10 -8 4 515.15 55.89
 -9 -8 4 36.3 22.4
 -9 -8 4 34.1 31.9
 -8 -8 4 539.55 55.39
 -8 -8 4 449.26 42.1
 -7 -8 4 321.57 38
 -7 -8 4 339.57 36.3
 -6 -8 4 688.03 46.2
 6 -8 -4 630.64 36.1
 -6 -8 4 633.44 57.89
 -6 8 4 688.53 38
 -5 -8 4 229.08 25.1
 -5 -8 4 320.27 34.6
 -5 8 4 260.37 28.5
 -4 -8 4 301.77 31.5
 -4 -8 4 250.97 32.8
 4 -8 -4 250.97 25.4
 -4 8 4 229.38 29
 -3 -8 4 63.49 21.1
 3 -8 -4 64.49 15.6
 -3 -8 4 60.59 24.3
 -3 8 4 59.69 19.3
 -2 -8 4 320.57 31.7
 -2 -8 4 345.17 35.7
 2 -8 -4 341.27 31.1
 -2 8 4 290.87 35.5
 1 -8 -4 475.75 35.6
 -1 -8 4 345.37 35.2
 -1 -8 4 367.76 41.7
 -1 8 4 355.76 36.1
 0 -8 -4 171.08 22.9
 0 -8 4 126.39 21.4
 0 8 4 161.48 24.8
 1 -8 4 409.96 34.9
 -1 -8 -4 431.06 37.3
 1 8 4 383.46 39
 -1 8 -4 389.66 33.2
 2 -8 4 1122.79 60.29
 -2 -8 -4 1115.79 63.29
 2 8 4 1179.98 64.89
 -2 8 -4 1085.59 60.29
 3 -8 4 544.45 36.8
 -3 -8 -4 511.65 43
 3 8 4 570.64 47.5
 -3 8 -4 480.75 37.3
 -4 -8 -4 928.61 60.59
 4 -8 4 959.7 52.99
 -4 8 -4 991.1 53.39
 4 8 4 987.6 61.39
 -5 -8 -4 903.81 56.69
 5 8 4 752.22 58.69
 -5 8 -4 935.71 49.5
 -6 -8 -4 276.87 31
 6 -8 4 285.27 32.7
 -6 8 -4 323.07 29.5
 6 8 4 330.67 43.6
 7 -8 4 156.58 22.5
 -7 -8 -4 116.59 27.5
 -7 8 -4 163.68 19
 7 8 4 144.59 30.9
 8 -8 4 1170.18 61.89
 -8 -8 -4 1137.29 70.59
 8 8 4 1040.3 71.29
 -8 8 -4 1219.88 60.29
 9 -8 4 106.89 21.6
 -9 -8 -4 162.08 29.8
 -9 8 -4 170.48 18.9
 9 8 4 118.19 30.8
 -10 -8 -4 -7.5 28.1
 10 8 4 13.9 30
 -11 -8 -4 3.3 29.4
 11 8 4 -8.9 32.4
 -12 -9 4 165.58 38.1
 -12 -9 4 81.49 25.8
 -11 -9 4 15.2 22.9
 -11 -9 4 58.79 34
 -10 -9 4 -27.8 32.3
 -10 -9 4 11.3 23.7
 -9 -9 4 101.19 24.7
 -9 -9 4 56.39 35.3
 -8 -9 4 -17.6 31.9
 -8 -9 4 12 20.4
 -7 -9 4 334.47 37.7
 -7 -9 4 333.47 39.8
 6 -9 -4 6.1 13.9
 -6 -9 4 -13.5 29
 -6 -9 4 -14.8 22.1
 -5 -9 4 93.09 29.2
 5 -9 -4 25.7 14
 -5 -9 4 35.2 22.3
 -5 9 4 49.2 17.5
 -4 -9 4 529.85 51.39
 -4 -9 4 475.95 40.8
 4 -9 -4 533.05 34.3
 -3 -9 4 430.26 38.5
 3 -9 -4 399.36 32.5
 -3 -9 4 437.46 45.2
 -3 9 4 358.06 36.8
 -2 -9 4 277.67 32.2
 2 -9 -4 332.97 32.6
 -2 -9 4 362.66 36.1
 -2 9 4 348.47 36
 1 -9 -4 -19.3 19.8
 -1 -9 4 -25.3 27.2
 -1 9 4 -12.2 21.1
 0 -9 4 322.17 40.5
 0 -9 4 342.97 35.7
 0 -9 -4 352.76 35.3
 0 9 4 350.56 39.3
 1 -9 4 139.99 22.3
 -1 -9 -4 122.59 24.1
 1 -9 4 147.79 20.3
 1 9 4 131.79 26.6
 -2 -9 -4 396.76 38.5
 2 -9 4 305.67 30.9
 2 9 4 245.98 29.7
 -3 -9 -4 294.27 38.6
 3 -9 4 223.08 29.5
 -3 9 -4 246.28 28.6
 3 9 4 267.17 30.2
 4 -9 4 488.45 35.1
 -4 -9 -4 506.05 45.1
 4 9 4 459.65 48.6
 5 -9 4 111.39 20.8
 -5 -9 -4 102.59 27.8
 -5 9 -4 157.68 19.9
 5 9 4 153.08 30.4
 6 -9 4 80.99 20.4
 -6 -9 -4 80.09 26.5
 -6 9 -4 58.69 18.4
 6 9 4 32.1 28.3
 -7 -9 -4 5.6 26.6
 7 -9 4 0.2 20.3
 -7 9 -4 11.4 16.6
 7 9 4 -9.3 30.4
 8 -9 4 117.69 21
 -8 -9 -4 117.19 28.8
 8 9 4 89.09 31.3
 -9 -9 -4 35 28.9
 9 -9 4 60.19 19
 9 9 4 79.69 31.4
 -10 -9 -4 115.69 31.8
 10 9 4 128.79 36.3
 -11 -10 4 -11.8 31.4
 -10 -10 4 162.38 25.9
 -10 -10 4 289.27 39.6
 -9 -10 4 119.49 25.4
 -9 -10 4 192.88 38.5
 -8 -10 4 781.92 68.99
 -8 -10 4 835.82 53.99
 -7 -10 4 -30.3 40.1
 -6 -10 4 889.31 55.89
 6 -10 -4 938.01 48.7
 -6 -10 4 767.02 66.89
 5 -10 -4 222.28 25.3
 -5 -10 4 148.79 24.6
 -5 -10 4 198.78 33.9
 -5 10 4 229.68 23.2
 -4 -10 4 432.86 52.79
 -4 -10 4 387.16 38.6
 4 -10 -4 367.46 30.6
 -4 10 4 415.76 37.8
 3 -10 -4 380.26 32.4
 -3 -10 4 302.87 33.7
 -3 -10 4 407.16 38.8
 -3 10 4 336.17 37.7
 -2 -10 4 1698.03 91.79
 2 -10 -4 1877.81 90.59
 -2 -10 4 1964.9 95.69
 -2 10 4 1714.93 92.29
 -1 -10 4 78.19 25
 1 -10 -4 71.19 22
 -1 -10 4 53.19 20.8
 -1 10 4 51.99 23.4
 0 -10 -4 705.43 49.2
 0 -10 4 796.82 48.5
 0 -10 4 690.43 52.39
 0 10 4 794.92 52.09
 -1 -10 -4 44.2 23
 1 -10 4 27.7 21.4
 1 -10 4 65.89 20.1
 1 10 4 66.59 25.9
 2 -10 4 200.08 22.2
 2 -10 4 198.48 24.4
 -2 -10 -4 182.78 28.4
 2 10 4 227.88 30.2
 -3 -10 -4 16.8 25.1
 3 -10 4 15.8 21.3
 3 -10 4 -18.8 16.9
 3 10 4 2.9 26.2
 -4 -10 -4 420.26 44.8
 4 -10 4 374.76 34.7
 4 -10 4 434.86 42.7
 4 10 4 352.46 47.2
 -5 -10 -4 27.9 26
 5 -10 4 33.4 24.6
 5 -10 4 46.9 18.1
 5 10 4 -14.2 27.8
 6 -10 4 106.89 26
 -6 -10 -4 108.09 30.2
 6 -10 4 146.79 21.9
 6 10 4 106.39 33.3
 7 -10 4 -19.4 19.6
 7 -10 4 -5.8 23.8
 -7 -10 -4 36.8 30.4
 7 10 4 -13.1 30.6
 -8 -10 -4 359.06 48.4
 8 -10 4 356.96 41.8
 8 -10 4 411.76 34.9
 8 10 4 390.26 51.89
 -9 -10 -4 13.9 28.7
 9 10 4 -0.1 33.1
 -10 -10 -4 56.59 30.4
 10 10 4 24.7 33.5
 -11 -11 4 26.5 22.6
 -11 -11 4 18.4 36
 -10 -11 4 34.7 35.5
 -10 -11 4 -7.4 25.5
 -9 -11 4 13.9 25.5
 -9 -11 4 -55.99 33.4
 -8 -11 4 -23.7 22.5
 -8 -11 4 -8.9 35.2
 7 -11 -4 25.3 13.8
 7 -11 -4 15.2 13.7
 -7 -11 4 32.7 24.7
 -7 -11 4 5.3 33.7
 -6 -11 4 125.99 34
 -6 -11 4 129.69 26.6
 6 -11 -4 163.68 18.6
 6 -11 -4 136.69 18.4
 5 -11 -4 45.4 16.5
 -5 -11 4 -23.4 33
 -5 -11 4 -21.7 23.3
 -5 11 4 28 21.2
 -4 -11 4 577.24 45
 -4 -11 4 631.84 58.19
 4 -11 -4 580.34 39.9
 -4 11 4 610.64 46.9
 -3 -11 4 335.87 40
 3 -11 -4 248.68 32.3
 -3 -11 4 407.86 39.8
 -3 11 4 271.97 29.7
 -2 -11 4 969.7 62.29
 -2 -11 4 812.42 79.89
 2 -11 -4 968.2 57.09
 -2 11 4 998.5 60.49
 -1 -11 4 31.3 22.8
 -1 -11 4 67.79 28.7
 1 -11 -4 4.1 22.7
 -1 11 4 40.7 24.1
 0 -11 4 511.35 41.2
 0 -11 4 484.55 48.7
 0 -11 -4 504.95 42.7
 0 11 4 476.65 48
 1 -11 4 102.69 24.2
 1 -11 4 135.99 22.3
 -1 -11 -4 106.19 25.9
 1 11 4 150.58 29.3
 -2 -11 -4 486.55 48.6
 2 -11 4 528.05 37.8
 2 -11 4 449.46 43.2
 2 11 4 437.46 50.39
 3 -11 4 12.6 22.7
 3 -11 4 19.6 18.3
 -3 -11 -4 22.9 26.7
 3 11 4 48.4 27.8
 4 -11 4 59.49 20.3
 -4 -11 -4 37.1 28.2
 4 -11 4 57.39 26.3
 4 11 4 23.4 28.6
 5 -11 4 188.48 22.4
 -5 -11 -4 207.28 30.9
 5 -11 4 177.78 28.9
 5 11 4 192.58 33.9
 6 -11 4 110.19 21.6
 6 -11 4 54.49 26.2
 -6 -11 -4 101.19 31.2
 6 11 4 160.98 33.3
 7 -11 4 397.96 51.09
 -7 -11 -4 455.15 50.09
 7 -11 4 402.16 41.3
 7 11 4 408.16 52.99
 8 -11 4 304.87 29.7
 -8 -11 -4 225.58 34.1
 8 -11 4 221.38 26.3
 8 11 4 199.08 37.4
 -9 -11 -4 434.76 51.59
 9 11 4 440.06 58.79
 -10 -12 4 -17.6 34.8
 -10 -12 4 32.6 26.8
 -9 -12 4 47.9 34.7
 -9 -12 4 42.9 26.4
 -8 -12 4 10.2 37.2
 -8 -12 4 28.5 25.6
 -7 -12 4 27.6 34.4
 7 -12 -4 56.99 16.8
 -7 -12 4 94.39 26.2
 7 -12 -4 74.09 16.6
 -6 -12 4 -14.7 35.3
 6 -12 -4 42.4 16.9
 6 -12 -4 25.8 17.8
 -6 -12 4 24.8 23.7
 -5 -12 4 32.5 35.5
 5 -12 -4 0.9 17
 -5 -12 4 8.5 24.7
 -5 12 4 17.9 23.8
 -4 -12 4 93.19 32.4
 4 -12 -4 145.29 20.6
 -4 -12 4 163.38 24.9
 -4 12 4 147.59 25.9
 -3 -12 4 254.57 37.6
 3 -12 -4 203.08 24.2
 -3 -12 4 168.78 27
 -3 12 4 169.58 27.8
 2 -12 -4 48.6 23.2
 -2 -12 4 47 34.4
 -2 -12 4 37.5 21.2
 -2 12 4 97.59 41.5
 -1 -12 4 421.56 44.4
 1 -12 -4 507.65 43.2
 -1 -12 4 386.36 40.1
 -1 12 4 479.65 48.6
 0 -12 -4 -30.3 24.2
 0 -12 4 33 21
 0 -12 4 -37.3 27.1
 0 12 4 17.9 27.7
 -1 -12 -4 289.47 30.8
 1 -12 4 221.18 25.8
 1 -12 4 276.17 29.9
 1 12 4 286.17 33.3
 -2 -12 -4 25.2 27.5
 2 -12 4 59.79 19.9
 2 -12 4 91.89 24.4
 2 12 4 99.89 30.2
 3 -12 4 177.28 22.6
 3 -12 4 185.98 28.1
 3 12 4 167.78 32.6
 4 -12 4 36.5 19.5
 4 -12 4 9.7 26.9
 -4 -12 -4 2.9 27
 4 12 4 7.3 30.4
 -5 -12 -4 125.39 30.2
 5 -12 4 169.48 29.7
 5 -12 4 174.48 22.4
 5 12 4 188.48 33.9
 6 -12 4 72.39 28.9
 -6 -12 -4 93.89 30.4
 6 -12 4 105.59 23.7
 6 12 4 102.09 35.9
 -7 -12 -4 -4.1 30.4
 7 -12 4 -31.7 20.4
 7 -12 4 -14.4 27.9
 7 12 4 8.8 34.1
 -8 -12 -4 3.1 30.6
 8 12 4 -22.2 35.3
 -9 -12 -4 -25 29.7
 9 12 4 38.2 36.1
 -9 -13 4 -17.3 38.5
 -9 -13 4 -1.3 23.2
 -8 -13 4 6.4 49.4
 -8 -13 4 -34.3 24.4
 7 -13 -4 64.49 19
 -7 -13 4 113.29 37.9
 -7 -13 4 83.39 23.7
 7 -13 -4 99.99 19.3
 -6 -13 4 -14.8 21.4
 -6 -13 4 15.2 37.5
 5 -13 -4 -0.6 18.4
 -5 -13 4 33.9 35.5
 -5 -13 4 49.6 23.3
 -4 -13 4 30.6 25.5
 4 -13 -4 44.1 19.7
 -4 -13 4 12.2 37
 -4 13 4 72.59 26.8
 -3 -13 4 40.2 35.4
 -3 -13 4 69.69 25.8
 3 -13 -4 52.69 22.1
 -3 13 4 32.1 26.6
 -2 -13 4 599.04 49.5
 -2 -13 4 658.33 62.69
 2 -13 -4 595.04 49.3
 -2 13 4 615.84 52.39
 1 -13 -4 156.48 28.8
 -1 -13 4 141.19 26.9
 -1 -13 4 181.58 35.5
 -1 13 4 147.49 29.5
 0 -13 4 147.29 32.9
 0 -13 4 139.49 24
 0 -13 -4 133.79 28.7
 0 13 4 201.68 31.5
 1 -13 4 71.19 27.3
 1 -13 4 80.29 21.9
 -1 -13 -4 26 27.2
 1 13 4 37.5 31.1
 -2 -13 -4 -0.2 27.4
 2 -13 4 48.7 20.6
 2 -13 4 -9.4 26.4
 2 13 4 10.3 29.3
 -3 -13 -4 -11 28.2
 3 -13 4 -11.7 27.2
 3 -13 4 -9.9 19.2
 3 13 4 -47.1 31.4
 -4 -13 -4 68.69 30.2
 4 -13 4 59.49 31.2
 4 -13 4 26.5 19.8
 5 -13 4 133.59 32.9
 5 -13 4 88.39 20.8
 -5 -13 -4 82.29 29.9
 5 13 4 89.99 32.5
 6 -13 4 78.59 24.9
 -6 -13 -4 21.2 30.2
 6 -13 4 38.9 31.2
 6 13 4 57.29 36.5
 7 -13 4 -12.5 30.1
 -7 -13 -4 -15.1 30.9
 7 -13 4 1.6 21.7
 7 13 4 -23.2 34.3
 -8 -13 -4 198.98 34.5
 8 13 4 132.29 36.2
 -8 -14 4 2.4 25.2
 -8 -14 4 111.09 38.7
 -7 -14 4 0.5 24.6
 -7 -14 4 31.7 40.2
 6 -14 -4 -11.9 19.5
 -6 -14 4 4.4 36.3
 6 -14 -4 8.7 18.3
 -6 -14 4 6.7 24.7
 -5 -14 4 131.59 38.1
 -5 -14 4 100.09 28.1
 5 -14 -4 125.99 21.9
 5 -14 -4 81.59 22.5
 4 -14 -4 270.17 34.2
 -4 -14 4 186.68 31.1
 -4 -14 4 204.88 41.2
 -4 14 4 234.18 32.6
 -3 -14 4 100.69 24.5
 3 -14 -4 166.58 26
 -3 -14 4 113.19 38.6
 -3 14 4 184.78 30.5
 -2 -14 4 49.4 23.2
 -2 -14 4 44.2 35.4
 2 -14 -4 112.69 27
 -2 14 4 99.69 29.5
 -1 -14 4 481.65 59.19
 1 -14 -4 483.05 60.89
 -1 -14 4 507.75 45.2
 -1 14 4 405.66 52.09
 0 -14 -4 50.79 28
 0 -14 4 39.1 23.6
 0 -14 4 33.8 30.5
 0 14 4 33.7 29.2
 -1 -14 -4 185.78 31.5
 1 -14 4 141.89 26.3
 1 -14 4 201.98 37.3
 1 14 4 262.07 35.3
 2 -14 4 4.2 26.7
 2 -14 4 -2.2 19.7
 -2 -14 -4 -19.2 29.5
 2 14 4 5.8 29.2
 3 -14 4 106.79 29.8
 -3 -14 -4 66.79 30.4
 3 -14 4 100.39 22.4
 3 14 4 60.59 34
 4 -14 4 84.39 32.4
 -4 -14 -4 38 29.3
 4 -14 4 10.9 20.1
 4 14 4 22.3 34.7
 -5 -14 -4 172.68 34
 5 -14 4 137.19 30.3
 5 14 4 49.99 32.7
 6 -14 4 212.18 25.7
 6 -14 4 259.17 36.1
 -6 -14 -4 254.87 36.1
 6 14 4 154.98 36.6
 -7 -14 -4 50.99 32
 7 14 4 0.5 33.2
 -7 -15 4 -19.5 37.1
 -7 -15 4 6.7 26.8
 -6 -15 4 -4.3 27.5
 -6 -15 4 9.5 39.4
 5 -15 -4 -13.2 20.8
 -5 -15 4 7 24.6
 -5 -15 4 43.1 38.4
 5 -15 -4 11.9 23
 -4 -15 4 3.5 38
 4 -15 -4 11.7 21.8
 -4 -15 4 18.6 27.4
 3 -15 -4 114.09 26.7
 -3 -15 4 89.89 27.2
 -3 -15 4 121.99 38.1
 -3 15 4 105.79 31.2
 2 -15 -4 19.4 27.1
 -2 -15 4 62.59 37.9
 -2 -15 4 -11.5 25.3
 -2 15 4 17.8 29.1
 -1 -15 4 -41.7 34.7
 1 -15 -4 5.8 28.9
 -1 -15 4 -15.2 26.2
 -1 15 4 17.2 30.5
 0 -15 4 37.9 32.5
 0 -15 -4 12.2 40.2
 0 -15 4 34.6 23.7
 0 15 4 4.6 30.6
 1 -15 4 21.3 28.8
 1 -15 4 30.8 22.4
 -1 -15 -4 24 29.8
 1 15 4 0.4 30.7
 2 -15 4 -25.7 27.2
 2 -15 4 -8 20.3
 -2 -15 -4 36.4 31.4
 2 15 4 -15.2 32
 3 -15 4 13.9 28.5
 3 -15 4 9.1 21.2
 -3 -15 -4 31.7 30.1
 3 15 4 44 32.5
 4 -15 4 29.1 20.7
 4 -15 4 8.1 32.3
 -4 -15 -4 -17.5 30.5
 4 15 4 22.5 34
 -5 -15 -4 16.5 31.9
 5 -15 4 16.3 33.7
 5 -15 4 -4.1 21.7
 5 15 4 59.39 32.9
 -6 -15 -4 -32.6 30.6
 6 15 4 -6.1 32.7
 5 -16 -4 -11 36
 -5 -16 4 -22.5 25.9
 -5 -16 4 5.7 39.6
 -4 -16 4 91.79 41.4
 4 -16 -4 54.99 25
 -4 -16 4 72.39 27.5
 4 -16 -4 39.9 24.9
 3 -16 -4 35.2 27.4
 -3 -16 4 -13.3 38.9
 -3 -16 4 -33.3 26.4
 -2 -16 4 62.69 38.9
 2 -16 -4 45.6 29
 -2 -16 4 60.89 28.3
 -2 16 4 43.1 31.3
 1 -16 -4 62.39 30.6
 -1 -16 4 53.09 25.9
 -1 -16 4 106.09 38.6
 -1 16 4 54.79 31.6
 0 -16 4 70.69 24.2
 0 -16 -4 47.2 30.8
 0 -16 4 98.39 34.5
 0 16 4 85.19 34.2
 -1 -16 -4 124.09 33.1
 1 -16 4 147.29 26.1
 1 -16 4 204.68 32.6
 1 16 4 187.98 38.6
 2 -16 4 252.87 34.1
 -2 -16 -4 240.18 35
 2 -16 4 174.88 25.6
 2 16 4 185.58 35.4
 -3 -16 -4 48.3 30.7
 3 -16 4 79.39 22.8
 3 -16 4 102.29 30.6
 3 16 4 57.89 33.2
 -4 -16 -4 79.89 32.5
 4 -16 4 6.1 32.8
 4 -16 4 19 22
 4 16 4 15.3 35.7
 -3 -17 4 -9.5 27.2
 -3 -17 4 -58.29 39.6
 3 -17 -4 34.8 28
 3 -17 -4 1.3 22.3
 2 -17 -4 12.5 29.8
 -2 -17 4 0.2 27.7
 -2 -17 4 69.99 39.8
 -1 -17 4 24.5 24
 -1 -17 4 30.5 39.4
 1 -17 -4 19.2 31.2
 -1 17 4 64.29 33.7
 0 -17 4 94.59 26.2
 0 -17 -4 55.39 32.2
 0 -17 4 99.69 36.2
 0 17 4 69.29 33.1
 1 -17 4 -29.6 22.1
 -1 -17 -4 -44.3 31
 1 -17 4 -9.3 29.7
 1 17 4 -34.9 33.3
 -13 0 5 19.9 19.1
 -13 0 5 2.1 21
 -12 0 5 -5.9 22.6
 -11 0 5 -3.2 21.1
 -11 0 5 -21.3 18.4
 -10 0 5 -37.7 20.9
 -10 0 5 11.4 18.4
 -9 0 5 -23.1 20
 -9 0 5 -29.4 17
 -8 0 5 -1.7 16.6
 -8 0 5 -15.1 19
 -7 0 5 16.8 15.3
 -7 0 5 -10.3 18
 -6 0 5 10.7 15.5
 6 0 -5 -4.9 13.2
 -5 0 5 17 16.6
 5 0 -5 7.6 15
 -4 0 5 25.9 16.9
 4 0 -5 26.8 16.1
 -3 0 5 -23.7 19.1
 3 0 -5 10.4 18.7
 -2 0 5 -22.1 19.8
 2 0 -5 4.3 19.2
 -1 0 5 -3.6 21.7
 1 0 -5 20.4 18.5
 0 0 -5 -14.9 20.4
 0 0 5 -24.7 23.7
 1 0 5 -3.3 22
 -1 0 -5 2.8 20.3
 2 0 5 -20.3 19.5
 -2 0 -5 -8.6 18.8
 3 0 5 9.4 18.1
 4 0 5 -7.9 18.1
 -4 0 -5 18.3 22
 5 0 5 -20.7 19.2
 -5 0 -5 2.5 19.4
 -6 0 -5 -15 20.9
 6 0 5 18 19.4
 -7 0 -5 -21.4 21.6
 7 0 5 -9.4 19.6
 -8 0 -5 10.6 33.9
 8 0 5 4.5 21.5
 -9 0 -5 1.9 24.2
 9 0 5 10.6 23.3
 -10 0 -5 -3.8 24.9
 10 0 5 3.2 25.4
 11 0 5 20.5 27
 -11 0 -5 -28.8 25.6
 -12 0 -5 -15.2 25.9
 12 0 5 -43.3 27.8
 -13 -1 5 89.99 24.7
 -13 -1 5 97.59 22.1
 -12 -1 5 74.89 26.1
 -12 -1 5 121.99 22.4
 -12 1 5 156.88 19.2
 -12 1 5 105.99 18.7
 -11 -1 5 504.35 39.5
 -11 -1 5 480.15 46
 -11 1 5 418.76 34.6
 -11 1 5 515.95 37.6
 -10 -1 5 25.4 19.5
 -10 -1 5 -12.9 22.9
 -10 1 5 -11.9 18.2
 -10 1 5 -4.2 16.9
 -9 -1 5 96.89 23.4
 -9 -1 5 80.29 19.1
 -9 1 5 84.49 17.2
 -9 1 5 78.29 19.8
 -8 -1 5 428.36 34.4
 -8 -1 5 400.66 39.6
 -8 1 5 391.26 31.8
 -8 1 5 415.36 33.9
 -7 -1 5 1175.58 64.69
 -7 -1 5 1185.88 62.29
 -7 1 5 1210.28 60.39
 -7 1 5 1141.79 62.29
 6 -1 -5 22.2 13.8
 -6 -1 5 67.79 18.4
 6 1 -5 33.6 14.4
 -6 1 5 24.6 15.5
 5 -1 -5 1463.05 71.69
 -5 -1 5 1453.75 73.89
 -5 1 5 1465.35 72.09
 5 1 -5 1402.46 71.59
 4 -1 -5 745.63 43.3
 -4 -1 5 784.12 46.1
 4 1 -5 701.03 44.6
 -4 1 5 750.72 44
 3 -1 -5 1420.76 74.69
 -3 -1 5 1433.46 75.89
 -3 1 5 1494.35 74.39
 3 1 -5 1596.24 75.69
 2 -1 -5 -6.2 17.7
 -2 -1 5 12.4 20.4
 2 1 -5 19.2 20.7
 -2 1 5 -0.1 19.2
 -1 -1 5 39.8 20.1
 1 -1 -5 73.49 20.5
 -1 1 5 43.5 21.2
 1 1 -5 56.29 22.6
 0 -1 -5 51.79 19
 0 -1 5 37.2 20.1
 0 1 -5 45.1 22.3
 0 1 5 32.7 21.1
 -1 -1 -5 1676.83 91.89
 1 -1 5 2116.79 97.79
 -1 1 -5 1805.82 92.69
 1 1 5 1923.51 92.69
 -2 -1 -5 843.22 49.2
 2 -1 5 875.31 51.19
 2 1 5 842.82 49
 -2 1 -5 758.22 52.19
 -3 -1 -5 906.31 54.29
 3 -1 5 788.82 54.39
 3 1 5 998.7 53.49
 -3 1 -5 1003.8 53.99
 -4 -1 -5 680.93 47.7
 4 -1 5 687.73 42.7
 -4 1 -5 764.62 45.5
 5 -1 5 80.69 19.1
 -5 -1 -5 79.69 20.9
 5 1 5 75.89 20.8
 -5 1 -5 84.89 20.1
 6 -1 5 1717.83 90.19
 -6 -1 -5 1870.31 92.09
 -6 1 -5 1834.42 90.79
 6 1 5 1862.81 91.79
 -7 -1 -5 273.97 27.5
 7 -1 5 220.38 25.8
 7 1 5 232.48 25.6
 -7 1 -5 224.48 24.7
 8 -1 5 509.85 51.09
 -8 -1 -5 584.44 46.6
 8 1 5 532.75 45.2
 -8 1 -5 594.94 44.2
 9 -1 5 53.79 23.5
 -9 -1 -5 105.99 26.6
 9 1 5 98.49 26.2
 -9 1 -5 75.29 23.3
 -10 -1 -5 179.68 28.4
 10 -1 5 105.09 26.2
 -10 1 -5 134.39 25.6
 10 1 5 105.79 27.2
 -11 -1 -5 15 27.8
 11 -1 5 34.6 26.1
 11 1 5 3.8 27.3
 -12 -1 -5 130.19 30.2
 12 -1 5 107.89 30.4
 12 1 5 95.09 28.9
 -12 1 -5 115.19 27.7
 -13 -2 5 -1 22.3
 -13 -2 5 27.8 26.8
 -12 -2 5 1.7 26.5
 -12 -2 5 68.19 22.4
 -12 2 5 35.5 12.5
 -12 2 5 30.7 12.8
 -11 -2 5 181.88 28.9
 -11 -2 5 189.58 23.6
 -11 2 5 180.88 22.4
 -11 2 5 165.98 22.5
 -10 -2 5 658.73 50.39
 -10 -2 5 610.84 43
 -10 2 5 631.54 38.7
 -10 2 5 626.64 36.7
 -9 -2 5 116.99 34.6
 -9 2 5 99.19 17.1
 -9 2 5 68.39 14.6
 -8 -2 5 472.95 43.8
 -8 -2 5 529.85 37.6
 -8 2 5 483.15 31.8
 -8 2 5 544.35 35.2
 -7 -2 5 317.67 31.4
 -7 -2 5 312.07 36.9
 -7 2 5 263.17 24.9
 6 -2 -5 1280.27 63.19
 -6 -2 5 1313.17 67.79
 -6 2 5 1284.97 63.69
 -5 -2 5 980.4 56.09
 5 -2 -5 1017.7 52.29
 5 2 -5 999.3 53.79
 -5 2 5 997.5 52.59
 4 -2 -5 1003.4 51.19
 -4 -2 5 892.21 55.29
 4 2 -5 971.5 51.99
 -4 2 5 946.11 51.79
 3 -2 -5 653.23 39.8
 -3 -2 5 619.14 42.2
 3 2 -5 637.34 42.9
 -3 2 5 590.14 40.4
 -2 -2 5 539.75 40.5
 2 -2 -5 476.35 37
 2 2 -5 534.05 39.8
 -2 2 5 513.95 37.7
 1 -2 -5 45 19.4
 -1 -2 5 36.5 20.9
 1 2 -5 15.8 22.4
 -1 2 5 23.4 19.4
 0 -2 -5 2470.85 116.09
 0 -2 5 2306.07 116.29
 0 2 -5 2435.26 116.59
 0 2 5 2442.46 116.39
 -1 -2 -5 719.53 45.4
 1 -2 5 693.83 45.4
 -1 2 -5 658.53 46.6
 1 2 5 741.53 45.6
 2 -2 5 31.3 21.3
 -2 -2 -5 30 21.4
 2 2 5 49.99 22.2
 -2 2 -5 4.9 22.6
 3 -2 5 31.2 20.8
 -3 -2 -5 51.29 23.7
 -3 2 -5 19 20.1
 3 2 5 35.6 19.3
 -4 -2 -5 85.59 21.7
 4 -2 5 72.89 20.5
 -4 2 -5 72.69 19.5
 4 2 5 73.49 22.5
 5 -2 5 226.48 29.7
 -5 -2 -5 250.67 26.4
 5 2 5 298.77 26.9
 -5 2 -5 286.27 25.2
 6 -2 5 1408.06 71.39
 -6 -2 -5 1292.37 72.69
 6 2 5 1334.27 72.19
 -6 2 -5 1445.36 71.79
 -7 -2 -5 788.22 55.89
 7 -2 5 875.11 53.49
 7 2 5 965.2 55.09
 -7 2 -5 871.81 52.39
 -8 -2 -5 258.47 29.7
 8 -2 5 266.27 35.5
 8 2 5 314.67 39.6
 -8 2 -5 278.57 35.6
 -9 -2 -5 282.97 30.3
 9 -2 5 199.98 25.9
 -9 2 -5 175.58 25.6
 9 2 5 211.18 34.2
 10 -2 5 666.23 49.6
 -10 -2 -5 654.73 52.09
 -10 2 -5 662.63 49.1
 10 2 5 626.74 52.19
 -11 -2 -5 75.79 29
 11 2 5 86.69 30
 -11 2 -5 59.19 24.6
 12 -2 5 13 48.8
 -12 -2 -5 -28.6 28.5
 -13 -3 5 34.8 29.7
 -13 -3 5 74.89 23.7
 -12 -3 5 310.77 35
 -12 -3 5 365.36 38.8
 -11 -3 5 72.89 27.8
 -11 -3 5 88.89 22.1
 -10 -3 5 147.69 29.1
 -10 -3 5 258.17 33
 -9 -3 5 8.1 25.7
 -9 -3 5 21.2 18.6
 -9 3 5 9.9 12.5
 -9 3 5 28.3 12
 -8 -3 5 1991.7 96.59
 -8 -3 5 2094.39 101.09
 -8 3 5 1916.21 92.39
 -8 3 5 1871.71 93.39
 7 -3 -5 317.47 21.5
 -7 -3 5 317.37 32.9
 -7 -3 5 300.27 39.9
 -7 3 5 225.68 28.7
 6 -3 -5 1559.44 77.19
 -6 -3 5 1721.43 81.09
 -6 -3 5 1586.74 83.69
 -6 3 5 1590.74 77.79
 -5 -3 5 0.6 18.4
 5 -3 -5 17.4 14
 -5 3 5 2.4 14.6
 5 3 -5 -2.1 15.5
 4 -3 -5 1935.71 89.09
 -4 -3 5 1802.72 92.09
 4 3 -5 1717.03 89.89
 -4 3 5 1905.91 89.39
 -3 -3 5 8.6 20.3
 3 -3 -5 70.09 16.6
 -3 3 5 48.2 17.5
 3 3 -5 65.99 21.5
 -2 -3 5 5075.99 233.38
 2 -3 -5 4947.8 233.08
 -2 3 5 5025.4 232.18
 2 3 -5 5014.7 232.98
 1 -3 -5 10.9 17.8
 -1 -3 5 -19.8 22.3
 1 3 -5 10.6 20.7
 -1 3 5 14.3 19.9
 0 -3 -5 1557.24 78.39
 0 -3 5 1512.45 78.99
 0 3 -5 1503.25 78.49
 0 3 5 1567.54 77.99
 1 -3 5 785.02 48.8
 -1 -3 -5 763.12 50.69
 -1 3 -5 937.71 50.99
 1 3 5 767.62 49
 2 -3 5 301.77 27.3
 -2 -3 -5 284.07 33.5
 2 3 5 332.57 36.7
 -2 3 -5 260.87 33.4
 3 -3 5 76.39 21.8
 -3 -3 -5 43 19.6
 3 3 5 15.9 20.5
 -3 3 -5 3.6 19
 4 -3 5 741.13 44.7
 -4 -3 -5 589.44 45.5
 -4 3 -5 730.23 45
 4 3 5 769.32 46.5
 5 -3 5 268.57 32.2
 -5 -3 -5 286.27 35.3
 -5 3 -5 298.47 33.1
 5 3 5 272.57 34.5
 -6 -3 -5 655.63 46.8
 6 -3 5 610.44 43
 -6 3 -5 661.33 43.9
 6 3 5 712.03 45.7
 7 -3 5 9.6 19.2
 -7 -3 -5 -17.8 22.4
 -7 3 -5 7.1 19.7
 7 3 5 -23.2 22.8
 -8 -3 -5 549.65 46.9
 8 -3 5 529.75 43.2
 -8 3 -5 620.04 42.6
 8 3 5 556.34 47.7
 9 -3 5 -21 20.7
 -9 3 -5 16.6 21
 9 3 5 -18.6 24.8
 10 -3 5 319.37 39
 -10 -3 -5 385.66 45.9
 10 3 5 306.37 35.4
 -10 3 -5 377.36 38.8
 11 -3 5 53.39 25.8
 -11 -3 -5 -9.9 28.4
 -11 3 -5 28 22.9
 11 3 5 23.2 29.7
 12 3 5 41 30
 -13 -4 5 39.3 24.3
 -13 -4 5 35.9 32.5
 -12 -4 5 351.56 40.3
 -12 -4 5 366.96 38.6
 -11 -4 5 8.4 21.8
 -11 -4 5 30.3 28.8
 -10 -4 5 235.88 32.3
 -10 -4 5 276.47 36
 -9 -4 5 209.78 31.1
 -9 -4 5 208.18 24
 -8 -4 5 1498.75 76.69
 -8 -4 5 1407.36 81.89
 -8 4 5 1483.35 68.79
 -7 -4 5 -10.1 18.2
 -7 -4 5 28.5 23.1
 -7 4 5 5.7 10.3
 6 -4 -5 7.4 11.7
 -6 -4 5 27.4 18
 -6 -4 5 12.1 21.5
 -6 4 5 -10.1 11.3
 -5 -4 5 594.34 41.3
 5 -4 -5 591.84 35.3
 -5 4 5 603.94 34.9
 4 -4 -5 238.08 20.5
 -4 -4 5 219.48 23.4
 -4 4 5 208.98 19.2
 4 4 -5 328.47 30.7
 3 -4 -5 3624.74 172.58
 -3 -4 5 3813.82 174.38
 -3 4 5 3616.74 172.58
 3 4 -5 3757.82 173.28
 2 -4 -5 60.99 19.1
 -2 -4 5 85.99 23.6
 -2 4 5 63.69 17.5
 2 4 -5 70.49 20.2
 -1 -4 5 5498.85 254.77
 1 -4 -5 5550.44 254.67
 -1 4 5 5497.75 254.47
 1 4 -5 5415.76 254.77
 0 -4 -5 1266.97 66.69
 0 -4 5 1277.57 68.59
 0 4 -5 1292.67 67.89
 0 4 5 1266.07 67.19
 -1 -4 -5 2322.77 107.89
 1 -4 5 2146.69 108.29
 -1 4 -5 2145.09 110.49
 1 4 5 2251.37 108.59
 2 -4 5 2699.83 134.99
 -2 -4 -5 2869.91 135.49
 2 4 5 2857.51 136.39
 -2 4 -5 2921.11 134.99
 -3 -4 -5 561.64 39.6
 3 -4 5 525.85 40.9
 -3 4 -5 540.05 39.2
 3 4 5 466.15 40.1
 -4 -4 -5 26.1 20.5
 4 -4 5 36.1 18.9
 4 4 5 43.3 22.7
 -4 4 -5 42 17.6
 5 -4 5 296.27 34.9
 -5 -4 -5 319.97 35.3
 5 4 5 343.67 38.6
 -5 4 -5 312.27 32.8
 -6 -4 -5 446.96 39.3
 6 -4 5 398.16 35.7
 6 4 5 410.76 43.2
 -6 4 -5 474.65 37.4
 -7 -4 -5 218.88 27.9
 7 -4 5 261.57 32.2
 -7 4 -5 219.28 24
 7 4 5 248.78 29
 -8 -4 -5 70.29 25.7
 8 -4 5 62.39 21.8
 8 4 5 90.39 27.5
 -8 4 -5 86.99 21.6
 -9 -4 -5 9.3 25.9
 9 -4 5 19.6 21.4
 9 4 5 -9.7 25.9
 -9 4 -5 19.5 21.1
 -10 -4 -5 37.6 27.1
 10 -4 5 5.9 22.3
 10 4 5 4.9 28.3
 11 -4 5 67.09 25.7
 -11 -4 -5 58.09 29.2
 -11 4 -5 77.59 23.5
 11 4 5 21.9 28.5
 -12 -4 -5 42.2 30.3
 12 4 5 44.1 31.3
 -13 -5 5 15 41.8
 -12 -5 5 -15.6 23.4
 -12 -5 5 2.2 31.8
 -11 -5 5 152.18 33.1
 -11 -5 5 157.88 25
 -10 -5 5 -16 22.4
 -10 -5 5 -3.5 28.9
 -9 -5 5 103.59 23.1
 -9 -5 5 221.28 31.9
 -8 -5 5 440.86 49.7
 -8 -5 5 367.76 38.1
 -7 -5 5 387.26 44.2
 -7 -5 5 430.66 37.4
 7 -5 -5 315.97 20.6
 -7 5 5 352.26 21.6
 6 -5 -5 1309.77 63.79
 -6 -5 5 1349.16 73.59
 -6 -5 5 1434.16 70.09
 -6 5 5 1226.28 63.89
 5 -5 -5 -20.4 13
 -5 5 5 7.6 12.7
 -4 -5 5 429.86 36.5
 4 -5 -5 456.55 31.7
 -4 5 5 421.46 30.6
 4 5 -5 438.06 33.5
 3 -5 -5 541.65 36.1
 -3 -5 5 517.15 40.5
 -3 5 5 492.55 34.7
 3 5 -5 504.35 37
 -2 -5 5 3676.53 172.18
 2 -5 -5 3597.44 170.88
 -2 5 5 3590.14 170.68
 2 5 -5 3725.53 170.98
 1 -5 -5 367.96 32.5
 -1 5 5 304.67 33.4
 0 -5 5 5751.92 263.17
 0 -5 -5 5572.84 262.57
 0 5 -5 5731.33 262.77
 0 5 5 5616.74 263.17
 1 -5 5 454.15 38.1
 -1 -5 -5 525.35 37.5
 1 5 5 459.95 37.8
 -1 5 -5 403.06 36.8
 -2 -5 -5 493.65 38.2
 2 -5 5 428.26 36.7
 -2 5 -5 465.05 36.4
 2 5 5 508.55 39.9
 3 -5 5 157.18 21.1
 -3 -5 -5 210.18 24
 3 5 5 135.09 22.9
 -3 5 -5 151.48 20.4
 4 -5 5 2466.45 122.09
 -4 -5 -5 2552.64 123.29
 -4 5 -5 2513.75 121.69
 4 5 5 2642.74 124.59
 5 -5 5 47.1 19.1
 -5 -5 -5 51.19 21
 -5 5 -5 6.4 18
 5 5 5 15.8 23.1
 6 -5 5 761.32 44.3
 -6 -5 -5 633.24 47.6
 6 5 5 647.14 49.2
 -7 -5 -5 32.8 24.6
 7 -5 5 52.89 19.8
 7 5 5 76.89 26.8
 -7 5 -5 59.39 19.7
 -8 -5 -5 58.39 26.4
 8 -5 5 75.79 20.4
 -8 5 -5 52.79 20.1
 8 5 5 9.4 25.8
 -9 -5 -5 144.49 28.9
 9 -5 5 127.69 24.8
 -9 5 -5 174.28 22.8
 9 5 5 96.69 30.3
 10 -5 5 -37.1 31.4
 -10 -5 -5 2.7 27.8
 -10 5 -5 -1.2 20.8
 10 5 5 -66.09 28.4
 11 -5 5 -29.7 37.6
 -11 -5 -5 2 28.3
 11 5 5 -19.1 29
 -13 -6 5 29.9 34.6
 -13 -6 5 0.2 24.6
 -12 -6 5 61.09 33.6
 -12 -6 5 45.9 24
 -11 -6 5 66.29 23.7
 -11 -6 5 39.1 32.2
 -10 -6 5 4.1 21.8
 -10 -6 5 -18.2 36.6
 -9 -6 5 60.49 22.2
 -9 -6 5 71.29 31.4
 -8 -6 5 20.7 21
 -8 -6 5 -17.2 27.5
 -7 -6 5 20.8 27.8
 -7 -6 5 22.8 20.4
 -6 -6 5 728.23 55.39
 -6 -6 5 795.62 49
 -6 6 5 724.83 40
 -5 -6 5 459.75 38.4
 5 -6 -5 445.86 31
 -5 -6 5 546.85 45.6
 -5 6 5 458.65 31
 -4 -6 5 -14.9 23.3
 -4 -6 5 46.7 20.6
 4 -6 -5 -3.7 15.3
 -4 6 5 11.5 14.7
 -3 -6 5 107.29 21.7
 3 -6 -5 72.69 17.9
 -3 6 5 75.79 17
 3 6 -5 98.99 18.1
 2 -6 -5 155.88 19.7
 -2 -6 5 131.59 22.2
 2 6 -5 219.78 22.8
 -2 6 5 118.79 20.6
 1 -6 -5 2277.67 108.59
 -1 -6 5 2244.68 109.69
 1 6 -5 2239.08 108.59
 -1 6 5 2228.08 109.49
 0 -6 -5 794.22 48.8
 0 -6 5 884.81 50.39
 0 6 5 806.82 50.69
 0 6 -5 831.02 51.59
 1 -6 5 -59.49 19.9
 -1 -6 -5 12.2 19.4
 -1 6 -5 17.7 19.5
 1 6 5 38.4 22.1
 2 -6 5 888.01 49.99
 -2 -6 -5 792.22 50.09
 -2 6 -5 834.72 49.4
 2 6 5 771.92 51.59
 3 -6 5 63.89 19.9
 -3 -6 -5 61.99 21.4
 3 6 5 36.2 23.1
 -3 6 -5 52.69 18.8
 4 -6 5 109.09 20.6
 -4 -6 -5 79.79 22.4
 4 6 5 136.59 26.4
 -4 6 -5 102.59 19.9
 -5 -6 -5 33.5 22.4
 5 -6 5 -20.3 18.7
 -5 6 -5 3.9 18
 5 6 5 13.9 24.9
 -6 -6 -5 -12.1 23.8
 6 -6 5 23.9 24.8
 -6 6 -5 19.1 18.7
 7 -6 5 160.98 22.4
 -7 -6 -5 156.58 27.3
 7 6 5 101.49 28
 -7 6 -5 178.08 22.2
 8 -6 5 92.19 21.3
 -8 -6 -5 122.69 28.1
 8 6 5 123.39 29.3
 -8 6 -5 103.99 21.2
 9 -6 5 120.89 23.3
 -9 -6 -5 88.39 28.4
 9 6 5 75.39 29
 -9 6 -5 77.59 20.8
 10 -6 5 -12.2 21.1
 -10 -6 -5 -3.9 27.8
 10 6 5 -28.8 27.6
 -10 6 -5 -4.2 19.6
 -11 -6 -5 66.49 29.4
 11 6 5 49.3 31.4
 -13 -7 5 100.69 36.4
 -13 -7 5 33.7 25.2
 -12 -7 5 67.59 35
 -12 -7 5 3.6 24
 -11 -7 5 18 31.1
 -11 -7 5 40.8 23.8
 -10 -7 5 786.42 53.79
 -10 -7 5 835.52 66.89
 -9 -7 5 90.39 33.4
 -9 -7 5 54.59 22.7
 -8 -7 5 1024.2 61.99
 -8 -7 5 1089.39 70.39
 -7 -7 5 248.38 26.2
 -7 -7 5 168.58 32.8
 6 -7 -5 1123.69 51.69
 -6 -7 5 968.4 64.69
 -6 -7 5 879.91 59.09
 -6 7 5 1048.4 52.99
 -5 -7 5 61.09 26
 5 -7 -5 81.39 15.5
 -5 -7 5 81.59 22.8
 -5 7 5 74.69 20.2
 -4 -7 5 392.96 39.7
 4 -7 -5 427.46 32.4
 -4 -7 5 380.96 45.8
 -4 7 5 466.05 33.4
 3 -7 -5 17.3 16.3
 -3 -7 5 1.2 23.1
 -3 -7 5 18.8 17.7
 -3 7 5 3.5 17
 2 -7 -5 369.66 34.3
 -2 -7 5 437.16 36
 2 7 -5 397.66 33.9
 -2 7 5 397.56 36.2
 1 -7 -5 470.95 36.4
 -1 -7 5 468.35 37.6
 -1 7 5 424.06 39.9
 1 7 -5 444.56 36.2
 0 -7 5 1727.23 88.69
 0 -7 -5 1862.11 87.89
 0 7 5 1856.21 89.29
 0 7 -5 1540.95 86.39
 -1 -7 -5 992.8 56.39
 1 -7 5 1040 55.89
 -1 7 -5 991.3 53.59
 1 7 5 872.51 59.19
 2 -7 5 50.29 19.9
 -2 -7 -5 94.09 21.6
 2 7 5 96.69 24.9
 -2 7 -5 101.69 20
 3 -7 5 1589.34 82.39
 -3 -7 -5 1590.94 84.49
 -3 7 -5 1607.24 82.29
 3 7 5 1756.02 85.99
 -4 -7 -5 1914.41 94.49
 4 -7 5 1822.02 92.59
 -4 7 -5 1807.32 91.19
 4 7 5 1848.81 95.69
 -5 -7 -5 40.5 24.5
 5 -7 5 66.39 21.2
 5 7 5 83.39 26.8
 -6 -7 -5 310.47 40.7
 6 -7 5 355.66 35.7
 6 7 5 391.06 44
 -6 7 -5 287.57 33.9
 7 -7 5 117.19 21.8
 -7 -7 -5 88.69 27.4
 7 7 5 175.28 31.4
 -7 7 -5 153.98 21.4
 8 -7 5 253.57 33
 -8 -7 -5 205.48 31.4
 8 7 5 181.38 32.8
 -8 7 -5 220.98 23.7
 9 -7 5 -22.3 28.7
 -9 -7 -5 41.3 28.3
 -9 7 -5 19.7 19.2
 9 7 5 -36.2 29.1
 10 -7 5 -21.2 20.8
 -10 -7 -5 -57.29 41.6
 10 7 5 30.3 29.9
 -10 7 -5 38.7 32.8
 -11 -7 -5 -45.9 29
 11 7 5 -20.1 30.6
 -12 -8 5 41.2 25.3
 -12 -8 5 -53.79 33.2
 -11 -8 5 2.2 23.9
 -11 -8 5 -22.3 32.1
 -10 -8 5 42.2 22.9
 -10 -8 5 56.89 33.9
 -9 -8 5 94.09 25
 -9 -8 5 53.99 33.8
 -8 -8 5 65.59 31.7
 -8 -8 5 17.5 23.2
 -7 -8 5 9.1 23
 -7 -8 5 -2 29.8
 -6 -8 5 -2.1 18.8
 6 -8 -5 -0.3 13.6
 -6 -8 5 11.4 28.2
 -6 8 5 26.9 14.7
 -5 -8 5 61.09 28.2
 -5 -8 5 -5.5 20.9
 -5 8 5 -11.4 16.4
 4 -8 -5 29.3 16.4
 -4 -8 5 -7.8 21.9
 -4 -8 5 18.1 25.2
 -4 8 5 6.9 17.3
 3 -8 -5 296.77 29.9
 -3 -8 5 270.97 36.1
 -3 -8 5 195.38 28.6
 -3 8 5 293.37 31.7
 2 -8 -5 40.3 19.1
 -2 -8 5 53.39 21.3
 -2 -8 5 10.6 22.8
 -2 8 5 38.2 19.9
 -1 -8 5 0.9 21.5
 1 -8 -5 2.7 19.3
 1 8 -5 55.79 25.3
 -1 8 5 16.4 20.6
 0 -8 5 288.97 27
 0 -8 -5 302.27 35.1
 0 8 -5 245.88 32.7
 0 8 5 291.67 29.2
 -1 -8 -5 198.68 25.6
 1 -8 5 218.98 24.6
 1 8 5 201.18 28.1
 -2 -8 -5 34 20.8
 2 -8 5 49.7 19.8
 2 8 5 83.99 25.6
 -2 8 -5 29.6 18.6
 3 -8 5 231.08 31
 -3 -8 -5 225.28 27.3
 -3 8 -5 203.28 21.5
 3 8 5 191.68 28.6
 -4 -8 -5 518.75 43.1
 4 -8 5 491.55 40.4
 4 8 5 493.55 47.2
 -4 8 -5 501.55 37.7
 5 -8 5 169.18 24.6
 -5 -8 -5 154.48 27.2
 5 8 5 169.78 28.2
 -5 8 -5 188.88 21.3
 6 -8 5 269.77 34.5
 -6 -8 -5 251.07 30
 -6 8 -5 242.08 24
 6 8 5 227.58 32.8
 7 -8 5 30.8 22.2
 -7 -8 -5 31.3 28
 -7 8 -5 54.29 19.1
 7 8 5 21.6 28.8
 -8 -8 -5 -11.3 27.8
 8 -8 5 -27.9 20.2
 8 8 5 -15 28.5
 -8 8 -5 6.1 18.3
 -9 -8 -5 57.29 28.7
 9 -8 5 47.9 21
 -9 8 -5 43.2 17.9
 9 8 5 9.9 29.4
 -10 -8 -5 86.79 31.4
 10 8 5 100.29 31.9
 -12 -9 5 61.29 35.4
 -12 -9 5 3.2 24.7
 -11 -9 5 107.99 24.9
 -11 -9 5 174.18 35.9
 -10 -9 5 19.9 36.1
 -10 -9 5 23.2 25.6
 -9 -9 5 30.4 32.6
 -9 -9 5 26.3 22.6
 -8 -9 5 79.69 23
 -8 -9 5 113.29 34.5
 -7 -9 5 35.6 33.2
 -7 -9 5 0.5 22.3
 7 -9 -5 5.9 11.4
 6 -9 -5 357.06 31
 -6 -9 5 402.66 42.1
 -6 -9 5 429.76 42
 -6 9 5 408.86 34
 5 -9 -5 249.28 31
 -5 -9 5 327.87 34.8
 -5 -9 5 237.48 28.3
 -5 9 5 332.57 31.1
 -4 -9 5 170.48 28.6
 -4 -9 5 154.38 22.8
 4 -9 -5 164.58 20.4
 -4 9 5 181.38 26
 -3 -9 5 441.16 40.5
 -3 -9 5 451.75 47.9
 3 -9 -5 443.06 34.5
 -3 9 5 372.46 37.4
 -2 -9 5 416.46 46.9
 -2 -9 5 356.16 36.3
 2 -9 -5 412.26 36.1
 -2 9 5 386.86 38.3
 1 -9 -5 213.48 24.6
 -1 9 5 219.48 25.6
 0 -9 -5 1401.96 75.09
 0 -9 5 1400.26 75.79
 0 9 5 1534.05 78.39
 1 -9 5 312.87 34.9
 -1 -9 -5 282.07 35.6
 1 9 5 261.77 29.4
 -1 9 -5 266.27 33.4
 -2 -9 -5 146.69 24.6
 2 -9 5 145.49 21.6
 2 9 5 176.28 28.2
 -2 9 -5 177.28 22.4
 3 -9 5 45.2 20.1
 -3 -9 -5 27.6 22.9
 3 9 5 18.9 24.5
 -3 9 -5 1.7 19.4
 -4 -9 -5 477.55 46.1
 4 -9 5 486.15 40.6
 -4 9 -5 590.54 44.2
 4 9 5 542.05 49.8
 -5 -9 -5 5 25.2
 5 -9 5 -14.4 20.5
 -5 9 -5 -11.3 19
 5 9 5 5.2 27.7
 6 -9 5 116.69 23.4
 -6 -9 -5 100.19 28.4
 6 9 5 67.69 30.8
 -6 9 -5 97.99 20.7
 -7 -9 -5 44.7 27.7
 7 -9 5 43.1 22.9
 -7 9 -5 79.09 20.7
 7 9 5 79.79 29.9
 8 -9 5 502.25 54.99
 -8 -9 -5 321.27 36.8
 -8 9 -5 431.76 35.7
 8 9 5 417.76 53.49
 -9 -9 -5 0.4 29.3
 9 -9 5 -10.8 20.9
 -9 9 -5 3.2 18.4
 9 9 5 -32.2 32.3
 -10 -9 -5 36.9 29.7
 10 9 5 -37.2 30.6
 -11 -10 5 34.7 43.2
 -10 -10 5 76.89 37.8
 -10 -10 5 52.99 26.7
 -9 -10 5 260.07 30.5
 -9 -10 5 413.76 44
 -8 -10 5 249.78 38
 -8 -10 5 225.38 28.6
 -7 -10 5 109.19 51.69
 7 -10 -5 60.59 13.3
 7 -10 -5 58.99 15
 -6 -10 5 19.4 32.7
 6 -10 -5 14 17.3
 -6 -10 5 -20.1 21.3
 -6 10 5 15.5 18.6
 5 -10 -5 32.1 18.4
 -5 -10 5 42.4 22.4
 -5 -10 5 45.1 32.5
 -5 10 5 54.39 20.9
 -4 -10 5 484.55 43.3
 -4 -10 5 533.55 52.49
 4 -10 -5 441.76 37.1
 -4 10 5 482.35 38.8
 -3 -10 5 184.58 30.2
 -3 -10 5 296.87 37.9
 3 -10 -5 264.77 33.9
 -3 10 5 283.77 36.7
 -2 -10 5 97.59 21.1
 -2 -10 5 106.29 30.6
 2 -10 -5 99.69 21.7
 -2 10 5 84.49 23.3
 1 -10 -5 -9.8 20.8
 -1 -10 5 -0.3 20.1
 -1 -10 5 20.5 27.6
 -1 10 5 -6.3 22.9
 0 -10 5 761.12 56.09
 0 -10 -5 753.52 50.59
 0 -10 5 739.33 49.9
 0 10 5 702.13 53.99
 -1 -10 -5 33.7 22.5
 1 -10 5 20.1 20.7
 1 -10 5 -39 20.9
 1 10 5 -10.7 25.5
 2 -10 5 51.59 19.9
 -2 -10 -5 38.1 23.7
 2 10 5 48.5 26
 -3 -10 -5 22.5 24
 3 -10 5 44.1 21.2
 3 10 5 -6.1 25.9
 4 -10 5 11.3 19.9
 -4 -10 -5 21.8 26.3
 4 10 5 58.79 27.2
 -4 10 -5 2.7 18.6
 -5 -10 -5 44.1 25.8
 5 -10 5 7.7 22.9
 -5 10 -5 6.5 19
 5 10 5 3.6 28.1
 6 -10 5 98.49 23.7
 -6 -10 -5 72.29 29.3
 -6 10 -5 167.68 21.6
 6 10 5 108.59 31
 7 -10 5 468.65 43
 -7 -10 -5 605.94 63.69
 7 10 5 525.85 54.89
 -7 10 -5 530.85 39
 -8 -10 -5 54.59 29.6
 8 -10 5 75.29 22.6
 8 10 5 58.99 31.5
 -9 -10 -5 7.3 29.8
 9 10 5 26.1 32.2
 -11 -11 5 6.7 42.6
 -11 -11 5 25.6 24.9
 -10 -11 5 267.37 40.3
 -10 -11 5 220.68 30.1
 -9 -11 5 19.3 23.5
 -9 -11 5 -15.3 35.6
 -8 -11 5 184.48 26.5
 -8 -11 5 173.98 37.5
 7 -11 -5 74.29 16.2
 7 -11 -5 78.39 15.4
 -7 -11 5 73.29 25.1
 -7 -11 5 65.69 35.5
 -6 -11 5 27 23.8
 6 -11 -5 61.79 19.3
 -6 -11 5 108.19 33
 -6 11 5 71.99 21
 -5 -11 5 100.79 24.8
 -5 -11 5 147.19 36.1
 5 -11 -5 88.69 20
 -5 11 5 99.39 23.2
 -4 -11 5 92.69 31.7
 -4 -11 5 86.09 25.5
 4 -11 -5 107.19 21.5
 -4 11 5 75.59 24.4
 -3 -11 5 26.4 24.6
 -3 -11 5 -3.3 28.8
 -3 11 5 73.69 23.7
 -2 -11 5 27.2 25.1
 2 -11 -5 13.2 22.1
 -2 -11 5 -43 33
 -2 11 5 -8.5 23.1
 1 -11 -5 364.66 39.2
 -1 -11 5 306.87 37.7
 -1 -11 5 313.97 35.7
 -1 11 5 328.87 42.6
 0 -11 -5 104.49 24.9
 0 -11 5 115.59 28.2
 0 -11 5 67.69 22.9
 0 11 5 82.99 25.9
 -1 -11 -5 86.79 26
 1 -11 5 96.29 25.1
 1 -11 5 90.19 22.4
 1 11 5 60.19 26
 -2 -11 -5 64.39 26.8
 2 -11 5 80.19 24.3
 2 -11 5 45.1 20.7
 2 11 5 39.8 26.4
 3 -11 5 31.9 21.8
 -3 -11 -5 40.9 27
 3 -11 5 28.9 24.4
 3 11 5 8.2 30.2
 -4 -11 -5 -31.9 26.7
 4 -11 5 5.2 26.6
 4 -11 5 -3.4 19.4
 4 11 5 -55.29 28.4
 5 -11 5 198.38 30.8
 5 -11 5 196.48 26.8
 -5 -11 -5 148.29 31
 5 11 5 135.19 32.5
 6 -11 5 103.39 24
 -6 -11 -5 37 30.1
 6 -11 5 85.99 29.1
 6 11 5 94.29 33.9
 7 -11 5 9.2 34.5
 7 -11 5 4.7 41.1
 -7 -11 -5 7.6 28.4
 7 11 5 22.1 33.1
 8 -11 5 266.97 32.9
 -8 -11 -5 205.78 34.8
 8 -11 5 239.38 28.4
 8 11 5 213.78 37.9
 -9 -11 -5 71.09 31.5
 9 11 5 120.59 36.1
 -10 -12 5 40.6 35.5
 -10 -12 5 63.89 26.5
 -9 -12 5 -19 35.4
 -9 -12 5 -32.3 25.4
 -8 -12 5 20.7 36.3
 -8 -12 5 -43.5 24.3
 7 -12 -5 22.9 16.6
 -7 -12 5 54.69 27.2
 -7 -12 5 114.69 39.7
 7 -12 -5 35.6 17.8
 6 -12 -5 74.49 21.4
 -6 -12 5 61.49 35.3
 -6 -12 5 71.89 26.8
 -6 12 5 108.79 23.6
 -5 -12 5 20 22.9
 -5 -12 5 -13.7 32.9
 5 -12 -5 79.59 20.4
 -5 12 5 62.79 24.4
 -4 -12 5 43.6 34.3
 -4 -12 5 30 25.7
 4 -12 -5 66.59 21.9
 -4 12 5 119.89 25.7
 3 -12 -5 205.18 26.5
 -3 -12 5 236.38 39.5
 -3 -12 5 165.48 28.3
 -3 12 5 202.58 28.6
 -2 -12 5 889.31 55.59
 2 -12 -5 900.91 55.69
 -2 -12 5 830.42 66.09
 -2 12 5 703.03 80.19
 1 -12 -5 518.55 45.9
 -1 -12 5 469.85 42.8
 -1 -12 5 563.54 54.59
 -1 12 5 442.36 46.1
 0 -12 5 102.19 28.7
 0 -12 -5 99.89 26.2
 0 -12 5 53.59 23.3
 0 12 5 72.79 27.6
 1 -12 5 26.1 22.2
 -1 -12 -5 2.4 26.3
 1 -12 5 16.5 24
 1 12 5 25.2 26.8
 2 -12 5 29.4 21.2
 2 -12 5 21.7 24.1
 -2 -12 -5 3.4 26
 2 12 5 35.7 29.6
 3 -12 5 35.5 24.7
 3 -12 5 8.1 20.1
 3 12 5 14.5 30.1
 -4 -12 -5 -10.1 28.4
 4 -12 5 39.8 27.8
 4 -12 5 -29.9 19.8
 4 12 5 -5 30.3
 5 -12 5 179.68 31.9
 -5 -12 -5 117.99 29.6
 5 -12 5 143.99 23.5
 5 12 5 170.68 35.2
 -6 -12 -5 -10.3 29.3
 6 -12 5 -9.3 28.7
 6 -12 5 6.4 22.2
 6 12 5 42.9 32.8
 -7 -12 -5 79.89 30.3
 7 -12 5 119.39 25.2
 7 -12 5 101.89 30.3
 7 12 5 180.78 36
 -8 -12 -5 46.3 31.9
 8 12 5 13.5 34.9
 -9 -13 5 87.49 28.5
 -9 -13 5 55.39 38.1
 -8 -13 5 -20.6 27.8
 7 -13 -5 70.29 20.4
 -7 -13 5 56.39 37.4
 -7 -13 5 61.49 27.7
 7 -13 -5 94.89 18.3
 6 -13 -5 165.38 26.8
 -6 -13 5 171.28 28.7
 -6 -13 5 129.69 38.1
 -5 -13 5 370.26 46
 5 -13 -5 500.95 40.6
 -5 -13 5 495.75 62.49
 -5 13 5 435.66 46.5
 -4 -13 5 241.48 30.2
 -4 -13 5 291.37 38.4
 4 -13 -5 250.97 27.5
 -4 13 5 216.58 30.6
 3 -13 -5 20.3 24.1
 -3 -13 5 -11 34.7
 -3 -13 5 53.19 24.1
 -3 13 5 52.69 27.2
 -2 -13 5 340.87 40.9
 2 -13 -5 377.46 42
 -2 -13 5 313.27 40.9
 -2 13 5 276.67 34.1
 1 -13 -5 196.88 28.9
 -1 -13 5 114.99 25.3
 -1 -13 5 149.39 36.6
 -1 13 5 168.38 30.9
 0 -13 5 21.6 29.9
 0 -13 -5 -9.5 26.1
 0 -13 5 46.6 23.9
 0 13 5 11.5 28.6
 1 -13 5 -36.5 25.9
 1 -13 5 -20.3 22.2
 -1 -13 -5 44.4 27.5
 1 13 5 38.7 28.5
 -2 -13 -5 -2.8 28.3
 2 -13 5 23.6 25.7
 2 -13 5 -3.8 21.5
 2 13 5 36.6 28.9
 -3 -13 -5 -25.7 28.1
 3 -13 5 -9.6 20.1
 3 -13 5 -10.8 26
 3 13 5 -48.6 29.3
 4 -13 5 13.6 29.5
 -4 -13 -5 -43.6 28.8
 4 -13 5 -7.1 21
 4 13 5 -1.1 36.1
 5 -13 5 2.4 30.1
 5 -13 5 -40.8 20.3
 -5 -13 -5 2.9 30.8
 5 13 5 -8.3 32.9
 -6 -13 -5 91.79 32.1
 6 -13 5 76.69 32.3
 6 -13 5 93.89 25.9
 6 13 5 102.59 35.9
 -7 -13 -5 65.89 32.4
 7 13 5 -43.9 33.9
 -8 -14 5 4.1 26.1
 -8 -14 5 -5.1 40
 -7 -14 5 -17.6 26.5
 -7 -14 5 8.4 38.1
 6 -14 -5 43.1 22.8
 -6 -14 5 78.69 38
 6 -14 -5 39.2 22.2
 -6 -14 5 39 25.6
 5 -14 -5 -21.8 29.7
 -5 -14 5 21.4 38
 -5 -14 5 23.8 25.6
 -5 14 5 -40.8 27.7
 -4 -14 5 11 39
 4 -14 -5 30.6 24.1
 -4 -14 5 4 28.6
 -4 14 5 -10.1 27.2
 -3 -14 5 351.46 45.4
 -3 -14 5 362.76 42.4
 3 -14 -5 431.26 44.2
 -3 14 5 398.46 50.29
 -2 -14 5 -5.1 36.5
 2 -14 -5 -7.8 25.8
 -2 -14 5 9.3 24.1
 -2 14 5 33.2 27.6
 -1 -14 5 59.29 24.8
 1 -14 -5 14.4 27.2
 -1 -14 5 17.7 36.6
 -1 14 5 2.6 28.4
 0 -14 -5 27.3 28
 0 -14 5 -12.5 23
 0 -14 5 46.3 34.1
 0 14 5 28.1 29.8
 -1 -14 -5 9.3 28.7
 1 14 5 16.5 29.1
 -2 -14 -5 59.19 29.4
 2 -14 5 -6.9 21.5
 2 -14 5 -2.5 27.7
 2 14 5 27.7 32.1
 -3 -14 -5 -26.5 28.7
 3 -14 5 32.5 29
 3 -14 5 -29.4 20.1
 3 14 5 -30.9 32.8
 4 -14 5 7.4 22.5
 4 -14 5 20.5 32.9
 -4 -14 -5 -18.2 29.8
 4 14 5 -3 34.8
 5 -14 5 45.7 27
 -5 -14 -5 77.89 31.9
 5 -14 5 14.9 38.6
 5 14 5 70.49 34.7
 6 -14 5 27.9 35.3
 -6 -14 -5 4.5 31.2
 6 -14 5 -1.3 25.2
 6 14 5 63.49 35.6
 -7 -15 5 -2.6 23.4
 -7 -15 5 -0.5 41.3
 -6 -15 5 57.69 39.7
 -6 -15 5 17 24.7
 5 -15 -5 -31.6 23.5
 -5 -15 5 -2.8 38
 -5 -15 5 -10.1 23.4
 -4 -15 5 107.79 27.6
 4 -15 -5 26.2 25.7
 -4 -15 5 72.69 41.3
 -3 -15 5 278.67 42.2
 -3 -15 5 332.87 43.3
 3 -15 -5 286.77 32.6
 -3 15 5 249.28 35.3
 2 -15 -5 87.69 28.4
 -2 -15 5 72.79 36.8
 -2 -15 5 105.49 25.9
 -2 15 5 64.49 31.3
 1 -15 -5 263.77 33.3
 -1 -15 5 272.77 40.6
 -1 -15 5 180.78 29.6
 -1 15 5 211.58 33.8
 0 -15 -5 -10.1 42.9
 0 -15 5 18.2 25.6
 0 -15 5 31.5 33.7
 0 15 5 -7.8 30.3
 1 -15 5 151.28 32.6
 -1 -15 -5 145.19 31.1
 1 -15 5 137.79 26.3
 1 15 5 161.98 33.8
 2 -15 5 194.18 26.5
 2 -15 5 300.87 35.3
 -2 -15 -5 234.78 34.1
 2 15 5 182.68 35.2
 3 -15 5 32.1 21.6
 -3 -15 -5 56.89 31
 3 -15 5 -39.6 28.8
 3 15 5 105.29 35.8
 4 -15 5 -21.1 27.8
 -4 -15 -5 25.4 30.5
 4 -15 5 -50.09 41.4
 4 15 5 -18.4 34.1
 5 -15 5 -16.4 22.2
 -5 -15 -5 35.1 50.09
 5 -15 5 -2.7 35.2
 5 15 5 -39.8 35.7
 -5 -16 5 -29.3 26.3
 -5 -16 5 -4.5 42.8
 4 -16 -5 -17.2 26.5
 -4 -16 5 -51.09 37.5
 -4 -16 5 13.7 27.2
 -3 -16 5 58.09 38.6
 -3 -16 5 20 26.4
 3 -16 -5 11.5 27.7
 -3 16 5 -26.1 41.3
 -2 -16 5 -26.5 25.3
 -2 -16 5 -6.7 39.3
 2 -16 -5 8.4 28.4
 -2 16 5 16.2 30.4
 1 -16 -5 76.19 30.1
 -1 -16 5 130.39 39.8
 -1 -16 5 33 26.6
 -1 16 5 55.59 33.4
 0 -16 5 60.69 35
 0 -16 -5 -17.1 29.7
 0 -16 5 39.9 27.2
 0 16 5 22.4 32.5
 1 -16 5 -28.8 29.6
 1 -16 5 -23.6 23.1
 1 16 5 31.8 31.7
 -2 -16 -5 65.69 31.4
 2 -16 5 56.99 24.1
 2 -16 5 12.1 29.1
 2 16 5 1.8 32.8
 3 -16 5 47.6 30.5
 -3 -16 -5 32.6 31.1
 3 -16 5 47.2 22.3
 3 16 5 35.8 32.5
 -13 0 6 112.39 28.8
 -12 0 6 -0.4 20.2
 -12 0 6 33.2 23.2
 -11 0 6 540.55 42.6
 -11 0 6 614.14 48.1
 -10 0 6 63.29 23.4
 -10 0 6 33.1 19.9
 -9 0 6 7.2 21.6
 -9 0 6 6.3 18.7
 -8 0 6 850.71 53.09
 -8 0 6 845.72 49.99
 -7 0 6 1502.35 73.89
 7 0 -6 1405.96 71.99
 -6 0 6 534.75 35.9
 6 0 -6 496.15 33.7
 5 0 -6 4201.98 203.58
 -5 0 6 4552.34 203.88
 4 0 -6 1358.96 68.39
 -4 0 6 1265.27 68.59
 3 0 -6 1569.94 80.79
 -3 0 6 1649.93 81.19
 -2 0 6 40.6 19
 2 0 -6 45.1 20.2
 -1 0 6 35.6 21.2
 1 0 -6 41.5 22
 0 0 -6 393.16 37.7
 0 0 6 414.26 39.6
 -1 0 -6 2071.69 104.99
 1 0 6 2206.08 105.69
 2 0 6 1778.42 86.79
 -2 0 -6 1642.34 86.59
 3 0 6 50.69 20.5
 4 0 6 2041.4 99.39
 -4 0 -6 1998.6 100.79
 5 0 6 22.8 20.2
 -5 0 -6 25.3 20.5
 6 0 6 2047.2 101.09
 -6 0 -6 1995.2 100.19
 -7 0 -6 34.8 23.5
 7 0 6 71.99 23.6
 -8 0 -6 1041.8 64.29
 8 0 6 862.31 58.39
 -9 0 -6 208.68 28.7
 9 0 6 185.28 27.9
 -10 0 -6 35.1 25.7
 10 0 6 76.69 27
 11 0 6 33.1 27.1
 -11 0 -6 71.09 26.9
 -12 0 -6 195.38 31.1
 12 0 6 129.89 32.1
 -13 -1 6 9.3 21
 -13 -1 6 9.3 25.1
 -12 -1 6 109.99 23.6
 -12 -1 6 124.89 34.9
 -12 1 6 80.79 21.3
 -12 1 6 124.09 19.8
 -11 -1 6 12.1 25.8
 -11 -1 6 37.1 22.1
 -11 1 6 51.89 17.5
 -11 1 6 34.6 21.1
 -10 -1 6 351.36 42.8
 -10 -1 6 320.47 35.7
 -10 1 6 317.07 37
 -10 1 6 298.87 30.6
 -9 -1 6 56.09 20.6
 -9 -1 6 74.79 24
 -9 1 6 70.69 17.2
 -9 1 6 23.7 20.1
 -8 -1 6 -29.6 18.7
 -8 -1 6 13.5 21.5
 -8 1 6 -10.2 18.8
 -8 1 6 38 17.2
 -7 -1 6 824.72 46.9
 7 -1 -6 743.03 43.8
 -7 1 6 789.42 45.5
 -6 -1 6 81.69 19.4
 6 -1 -6 50.89 15.6
 -6 1 6 76.09 16.8
 6 1 -6 77.29 16.6
 -5 -1 6 642.74 42.6
 5 -1 -6 567.94 39.9
 -5 1 6 611.34 39.9
 5 1 -6 662.83 40.5
 -4 -1 6 456.35 38.1
 4 -1 -6 517.65 37.1
 4 1 -6 444.66 37.5
 -4 1 6 561.94 36.2
 -3 -1 6 4.8 20.4
 3 -1 -6 -1.3 18.7
 3 1 -6 13.4 18.8
 -3 1 6 2.2 19.4
 -2 -1 6 504.05 38.2
 2 -1 -6 484.75 38.5
 2 1 -6 501.35 40.8
 1 -1 -6 900.81 52.49
 -1 -1 6 921.21 53.09
 1 1 -6 816.72 53.29
 -1 1 6 873.61 53.79
 0 -1 -6 951.7 54.69
 0 -1 6 956.7 56.29
 0 1 -6 884.01 55.89
 0 1 6 924.01 55.49
 1 -1 6 20.6 23.2
 -1 -1 -6 36.5 22.6
 -1 1 -6 -21 21.9
 1 1 6 66.19 21.3
 -2 -1 -6 137.59 23
 2 -1 6 107.79 23.4
 2 1 6 132.49 21
 -2 1 -6 106.29 22.3
 -3 -1 -6 20.7 20.5
 3 1 6 -5.8 20.8
 -3 1 -6 9.9 19.6
 4 -1 6 1.4 18.7
 -4 -1 -6 -13.4 21.1
 -4 1 -6 -19 18.9
 4 1 6 -19.9 19.7
 5 -1 6 773.62 48.4
 -5 -1 -6 786.12 50.59
 -5 1 -6 717.33 49.6
 5 1 6 795.72 49.99
 -6 -1 -6 125.69 24.1
 6 -1 6 94.49 21.5
 6 1 6 92.49 23.6
 -6 1 -6 86.69 21.8
 7 -1 6 81.19 23
 -7 -1 -6 70.19 25.3
 7 1 6 125.89 23.3
 -7 1 -6 110.39 23.5
 8 -1 6 173.08 31.8
 -8 -1 -6 159.98 27.5
 8 1 6 106.69 25.6
 -8 1 -6 154.68 25
 9 -1 6 99.99 24.7
 -9 -1 -6 67.39 27.4
 9 1 6 31.8 25.9
 -9 1 -6 46.4 24.8
 10 -1 6 91.49 27.2
 -10 -1 -6 67.49 28.3
 10 1 6 82.69 27.7
 -10 1 -6 106.49 26
 11 -1 6 -2.2 33.4
 -11 -1 -6 17.3 27.9
 11 1 6 -2.4 27.7
 -11 1 -6 -7 25.8
 12 -1 6 8.1 29.7
 -12 -1 -6 -1.7 28.5
 12 1 6 9.6 29.9
 -13 -2 6 7.4 22.3
 -13 -2 6 13.1 28.5
 -12 -2 6 657.73 49.9
 -12 -2 6 809.42 56.99
 -12 2 6 695.83 40.7
 -12 2 6 718.23 40.4
 -11 -2 6 303.37 28.9
 -11 -2 6 337.07 34
 -11 2 6 319.27 27.5
 -11 2 6 284.87 30.5
 -10 -2 6 72.79 27.8
 -10 -2 6 97.39 22.5
 -10 2 6 105.09 16.6
 -10 2 6 117.39 20
 -9 -2 6 104.89 26.6
 -9 -2 6 32.4 22.5
 -9 2 6 53.39 15.6
 -9 2 6 89.79 19.7
 -8 -2 6 66.19 20
 -8 -2 6 59.79 23.9
 -8 2 6 61.49 15.7
 -7 -2 6 551.44 42.3
 -7 -2 6 643.64 47.4
 7 -2 -6 580.44 35.5
 -7 2 6 630.34 36.5
 6 -2 -6 381.06 30.8
 -6 -2 6 443.86 37.6
 -6 2 6 416.66 31.9
 6 2 -6 449.46 34
 -5 -2 6 78.39 19.8
 5 -2 -6 103.99 17.8
 -5 2 6 119.99 17.7
 5 2 -6 87.89 17.5
 4 -2 -6 1378.56 69.69
 -4 -2 6 1332.17 71.99
 -4 2 6 1392.86 70.19
 4 2 -6 1353.16 70.79
 -3 -2 6 -26 22
 3 -2 -6 -4.1 18.8
 -3 2 6 0.8 18.7
 3 2 -6 23.9 18.6
 2 -2 -6 775.02 53.59
 -2 -2 6 1041.5 55.29
 -2 2 6 1041.7 53.69
 2 2 -6 854.91 54.29
 1 -2 -6 134.29 22.7
 -1 2 6 110.89 22.4
 1 2 -6 101.49 22.7
 0 -2 -6 1384.06 73.29
 0 -2 6 1506.95 74.69
 0 2 6 1410.16 73.99
 0 2 -6 1354.36 74.59
 -1 -2 -6 307.47 36.5
 1 -2 6 294.37 39.9
 1 2 6 357.86 33.7
 -1 2 -6 352.56 35.8
 2 -2 6 59.19 22.9
 -2 -2 -6 19.3 21.7
 2 2 6 34.5 19.3
 -3 -2 -6 667.73 46.5
 3 -2 6 709.33 47.9
 -3 2 -6 691.23 45.2
 3 2 6 686.13 44.5
 -4 -2 -6 80.39 22.9
 4 -2 6 73.19 20.9
 4 2 6 68.29 20.8
 -4 2 -6 106.69 21.1
 -5 -2 -6 19.8 22
 5 -2 6 22.8 18.2
 5 2 6 27 21.7
 -5 2 -6 27.4 20.5
 6 -2 6 2341.97 110.59
 -6 -2 -6 2256.07 112.49
 6 2 6 2230.48 110.99
 -6 2 -6 2202.48 110.79
 7 -2 6 43 20.9
 -7 -2 -6 13.2 24.4
 -7 2 -6 13.6 22
 7 2 6 -17.2 22.7
 8 -2 6 8.7 23.2
 -8 -2 -6 23.7 26.1
 -8 2 -6 21.2 23
 8 2 6 5.5 24.9
 -9 -2 -6 13.1 27.2
 9 -2 6 48.2 23.6
 9 2 6 17.3 33.4
 -9 2 -6 85.59 24.3
 -10 -2 -6 583.04 49.5
 10 -2 6 437.06 45.8
 -10 2 -6 417.66 44.1
 10 2 6 376.86 48.1
 11 -2 6 78.99 27.6
 -11 -2 -6 53.29 30.2
 -11 2 -6 75.49 26
 11 2 6 99.39 29.7
 -13 -3 6 78.99 31.3
 -13 -3 6 114.09 26.2
 -12 -3 6 27.2 24.1
 -12 -3 6 18.6 29.6
 -11 -3 6 307.17 36.7
 -11 -3 6 460.25 40.8
 -11 3 6 392.86 24
 -10 -3 6 54.69 28.7
 -10 -3 6 39.8 22.2
 -10 3 6 29.4 14
 -10 3 6 57.69 15.5
 -9 -3 6 213.08 26.6
 -9 -3 6 328.67 33.1
 -9 3 6 277.17 26.3
 -9 3 6 271.77 29.5
 -8 -3 6 1258.47 69.89
 -8 -3 6 1329.27 74.29
 -8 3 6 1305.77 65.09
 -7 -3 6 442.16 38.3
 7 -3 -6 385.06 28.2
 -7 -3 6 462.15 43.6
 -6 -3 6 819.22 51.39
 6 -3 -6 814.42 45.5
 6 3 -6 855.51 47.6
 -6 3 6 838.32 46.5
 -5 -3 6 900.01 53.09
 5 -3 -6 875.11 47.9
 5 3 -6 825.92 49.9
 -5 3 6 891.11 49.1
 4 -3 -6 1433.66 70.79
 -4 -3 6 1352.46 76.89
 -4 3 6 1369.96 71.09
 4 3 -6 1430.36 71.79
 3 -3 -6 1831.72 93.29
 -3 -3 6 1896.11 94.49
 3 3 -6 1935.21 93.99
 -3 3 6 1924.41 92.79
 2 -3 -6 644.14 43.2
 -2 -3 6 692.33 45.7
 -2 3 6 686.43 41.9
 2 3 -6 595.64 44.2
 -1 -3 6 27.5 22
 1 -3 -6 1.8 19.8
 1 3 -6 -14.4 19.1
 -1 3 6 -10.6 17.6
 0 -3 -6 429.76 37.5
 0 -3 6 422.56 39.8
 0 3 6 504.05 38.3
 0 3 -6 509.65 39.7
 -1 -3 -6 362.56 37.3
 1 -3 6 371.96 36.6
 -1 3 -6 386.56 39.2
 1 3 6 455.95 36.9
 2 -3 6 522.75 43.4
 -2 -3 -6 497.35 40.9
 -2 3 -6 488.55 40.2
 2 3 6 457.65 39.6
 -3 -3 -6 -10.1 22.2
 3 -3 6 40.7 20.8
 -3 3 -6 23 20.1
 3 3 6 47.8 19.8
 -4 -3 -6 400.46 40.3
 4 -3 6 369.46 38.1
 4 3 6 413.46 39
 -4 3 -6 403.66 36.3
 5 -3 6 459.45 37.9
 -5 -3 -6 354.56 40.6
 -5 3 -6 485.75 38.5
 5 3 6 496.25 39.3
 -6 -3 -6 500.15 44
 6 -3 6 464.45 39.5
 6 3 6 514.25 42.9
 -6 3 -6 578.84 40.8
 7 -3 6 728.93 48
 -7 -3 -6 822.82 55.39
 -7 3 -6 768.72 50.79
 7 3 6 750.62 53.69
 8 -3 6 434.66 42.1
 -8 -3 -6 458.75 47.7
 8 3 6 493.75 46.5
 -8 3 -6 474.95 42.2
 9 -3 6 176.98 26.8
 -9 -3 -6 181.38 32
 -9 3 -6 201.98 26
 9 3 6 173.18 30.3
 -10 -3 -6 106.69 29.3
 10 -3 6 94.69 25.6
 10 3 6 59.19 28.8
 -10 3 -6 73.79 24.9
 11 -3 6 -42.8 25.5
 -11 -3 -6 2.6 29.6
 11 3 6 27.3 30.3
 -11 3 -6 5.6 24.3
 -13 -4 6 69.29 32.5
 -13 -4 6 51.29 25.9
 -12 -4 6 22.2 31.2
 -12 -4 6 -10.8 23.4
 -11 -4 6 84.09 24.1
 -11 -4 6 44.4 30.9
 -10 -4 6 480.45 54.29
 -10 -4 6 539.55 44
 -9 -4 6 65.79 22
 -9 -4 6 107.99 30.1
 -9 4 6 72.79 14.4
 -9 4 6 68.49 11.6
 -8 -4 6 1395.26 70.39
 -8 -4 6 1218.48 75.59
 -8 4 6 1291.17 63.59
 -7 -4 6 123.29 22.3
 -7 -4 6 160.08 26.9
 7 -4 -6 147.69 16.5
 -7 4 6 175.08 21.9
 -6 -4 6 1983.3 98.39
 6 -4 -6 1847.42 91.99
 -6 -4 6 1978.3 96.49
 -6 4 6 1914.91 91.99
 5 -4 -6 28.5 14.9
 -5 -4 6 40.9 20.8
 -5 4 6 3.2 14.1
 -4 -4 6 50.39 20.8
 4 -4 -6 45.3 18.3
 -4 4 6 30.7 15.6
 4 4 -6 30.7 17
 3 -4 -6 758.42 46.7
 -3 -4 6 827.82 51.09
 -3 4 6 838.32 46.6
 3 4 -6 783.32 48.5
 -2 -4 6 5243.88 243.28
 2 -4 -6 5166.18 242.58
 2 4 -6 5385.96 243.18
 -2 4 6 5109.29 242.38
 1 -4 -6 -11.3 20.8
 -1 -4 6 -23.1 22.3
 -1 4 6 0.6 18.1
 1 4 -6 -10.3 19.4
 0 -4 -6 4596.04 220.68
 0 -4 6 4758.42 221.28
 0 4 -6 4678.63 220.68
 0 4 6 4891.21 220.98
 1 -4 6 172.78 24.6
 -1 -4 -6 145.09 22.9
 -1 4 -6 166.48 27.6
 1 4 6 130.69 24.1
 -2 -4 -6 226.38 24.6
 2 -4 6 219.58 23.6
 2 4 6 266.07 33.7
 -2 4 -6 246.88 24.6
 -3 -4 -6 146.39 23.9
 3 -4 6 204.58 24.8
 3 4 6 213.78 26
 -3 4 -6 178.88 23.4
 -4 -4 -6 627.04 44.7
 4 -4 6 656.73 45.4
 -4 4 -6 636.84 44.9
 4 4 6 662.73 47
 5 -4 6 305.77 35
 -5 -4 -6 281.47 35.5
 -5 4 -6 235.28 25
 5 4 6 264.27 28.2
 6 -4 6 137.29 23
 -6 -4 -6 152.28 26.3
 6 4 6 109.79 26.6
 -6 4 -6 135.39 22.4
 -7 -4 -6 5.1 24.7
 7 -4 6 -20.2 21
 7 4 6 22.9 26
 -7 4 -6 -6.5 21.2
 -8 -4 -6 74.29 27.4
 8 -4 6 61.49 22.1
 -8 4 -6 81.09 23.5
 8 4 6 96.49 28
 -9 -4 -6 122.49 29.2
 9 -4 6 69.49 25.1
 9 4 6 63.49 28.3
 -9 4 -6 56.69 24.2
 10 -4 6 -43.5 25.1
 -10 -4 -6 -19.4 28.5
 10 4 6 -29.4 27.5
 -10 4 -6 12.2 24.2
 -11 -4 -6 48.7 29.8
 11 -4 6 28.9 26.3
 11 4 6 63.29 31.1
 -13 -5 6 -22.9 35.3
 -12 -5 6 101.49 34.3
 -12 -5 6 145.09 26.5
 -11 -5 6 -5.3 32.1
 -11 -5 6 53.59 24.5
 -10 -5 6 23 31.8
 -10 -5 6 75.19 23.5
 -9 -5 6 281.97 35
 -9 -5 6 213.48 26.1
 -8 -5 6 336.17 45
 -8 -5 6 290.47 37.3
 -8 5 6 296.97 21.5
 7 -5 -6 74.69 13
 -7 -5 6 70.09 22
 -7 -5 6 45.5 25
 -7 5 6 78.29 13.4
 -6 -5 6 200.88 30
 6 -5 -6 153.28 17.3
 -6 -5 6 232.58 24.5
 5 -5 -6 -10.2 14.6
 -5 5 6 -23.5 14.4
 -4 -5 6 38.4 21.7
 4 -5 -6 19.6 17
 4 5 -6 20 19.4
 -4 5 6 5.7 15
 3 -5 -6 1283.67 67.79
 -3 -5 6 1334.67 70.99
 -3 5 6 1263.97 67.19
 3 5 -6 1377.26 68.49
 2 -5 -6 476.45 36.6
 -2 -5 6 431.76 39.8
 2 5 -6 443.66 37.3
 -2 5 6 439.06 36.1
 -1 -5 6 70.69 20.1
 1 -5 -6 101.49 21.6
 1 5 -6 91.59 20
 -1 5 6 136.09 21.3
 0 -5 6 1720.53 86.89
 0 -5 -6 1774.12 85.99
 0 5 -6 1638.64 85.99
 0 5 6 1706.93 86.19
 -1 -5 -6 3802.12 179.48
 1 -5 6 3789.52 180.58
 -1 5 -6 3803.32 179.78
 1 5 6 3864.01 180.38
 -2 -5 -6 14.8 20.1
 2 -5 6 -8 20
 2 5 6 43.9 22.5
 -2 5 -6 3.1 20.4
 3 -5 6 46.5 21.2
 -3 -5 -6 54.39 21.4
 3 5 6 33.5 21.2
 -3 5 -6 55.79 19.8
 4 -5 6 197.38 24.7
 -4 -5 -6 165.78 26.2
 -4 5 -6 256.77 32.8
 4 5 6 161.48 26.2
 5 -5 6 83.69 21.6
 -5 -5 -6 17 24.3
 5 5 6 90.69 25.2
 -5 5 -6 27.4 19.9
 6 -5 6 20.2 20.1
 -6 -5 -6 38.3 25.2
 6 5 6 17.8 25.6
 -6 5 -6 -22.6 20.2
 7 -5 6 95.29 22.3
 -7 -5 -6 94.19 26.3
 -7 5 -6 98.89 22.3
 7 5 6 85.19 27.1
 -8 -5 -6 88.49 27.8
 8 -5 6 43.4 21.9
 -8 5 -6 62.59 22.4
 8 5 6 66.19 28.3
 -9 -5 -6 75.09 29.4
 9 -5 6 80.09 25
 -9 5 -6 77.59 22.9
 9 5 6 102.79 29.3
 -10 -5 -6 39.8 29.2
 10 -5 6 61.29 24.2
 10 5 6 96.29 31.4
 -10 5 -6 65.19 23.2
 -11 -5 -6 77.49 31.8
 11 5 6 34.4 30.2
 -13 -6 6 -7.3 26.1
 -12 -6 6 63.19 25.2
 -12 -6 6 -3.6 32.8
 -11 -6 6 68.39 24.3
 -11 -6 6 82.69 34.3
 -10 -6 6 227.58 31.4
 -9 -6 6 -4.9 31.1
 -9 -6 6 -39.8 22
 -8 -6 6 1512.45 85.29
 -8 -6 6 1400.86 77.09
 -7 -6 6 412.86 47.1
 -7 -6 6 368.66 37.7
 7 -6 -6 325.47 25.3
 -7 6 6 329.87 25.1
 -6 -6 6 904.41 55.69
 6 -6 -6 941.61 50.69
 -6 -6 6 861.61 62.29
 -6 6 6 967.7 48.5
 5 -6 -6 277.87 28.1
 -5 -6 6 245.08 33.4
 -5 -6 6 275.27 30.6
 -5 6 6 256.47 26
 4 -6 -6 939.11 52.69
 -4 -6 6 977.8 56.59
 4 6 -6 999.3 53.89
 -4 6 6 922.51 51.59
 -3 -6 6 50.89 20.9
 3 -6 -6 50.49 17.8
 3 6 -6 8.6 17.4
 -3 6 6 28.6 18.5
 2 -6 -6 -5.8 18.3
 -2 -6 6 36.8 22
 -2 6 6 6.5 19.3
 2 6 -6 9.3 19
 1 -6 -6 1484.55 75.19
 -1 -6 6 1450.05 75.89
 1 6 -6 1442.16 74.79
 -1 6 6 1451.85 75.29
 0 -6 -6 510.95 38.1
 0 -6 6 500.45 40.5
 0 6 -6 468.55 44.5
 0 6 6 493.35 40.3
 1 -6 6 39.3 20.4
 -1 -6 -6 86.19 21.9
 -1 6 -6 12.8 18.9
 1 6 6 54.09 23.1
 2 -6 6 16.8 20.4
 -2 -6 -6 28.1 21.1
 2 6 6 41.4 23.1
 -2 6 -6 20.5 20.2
 -3 -6 -6 409.46 40
 3 -6 6 523.75 39.5
 3 6 6 435.36 41.2
 -3 6 -6 496.15 39.3
 -4 -6 -6 2566.14 124.49
 4 -6 6 2502.55 124.19
 -4 6 -6 2555.14 123.29
 4 6 6 2580.94 125.89
 -5 -6 -6 -10.9 23.2
 5 -6 6 -18.2 21.1
 5 6 6 25.5 24.4
 -5 6 -6 4.3 20.4
 6 -6 6 1495.65 77.49
 -6 -6 -6 1452.35 79.19
 -6 6 -6 1395.46 75.89
 7 -6 6 71.19 21.7
 -7 -6 -6 45.4 26.1
 -7 6 -6 62.79 21.3
 7 6 6 20.4 27.6
 -8 -6 -6 578.24 48.5
 8 -6 6 484.55 43.4
 8 6 6 488.25 49.99
 -8 6 -6 545.35 42.6
 -9 -6 -6 34.5 29
 9 -6 6 15 24
 9 6 6 1.4 29.5
 10 -6 6 95.99 25.4
 -10 -6 -6 57.79 29.3
 -10 6 -6 71.99 22.8
 -11 -6 -6 87.39 31.1
 11 6 6 87.39 31.3
 -12 -7 6 18.2 34.6
 -12 -7 6 72.59 26.1
 -11 -7 6 -1.5 25.2
 -11 -7 6 51.99 35.1
 -10 -7 6 158.68 27.7
 -10 -7 6 145.49 36.9
 -9 -7 6 86.69 33.3
 -9 -7 6 8.2 23.2
 -8 -7 6 158.48 35
 -8 -7 6 135.29 26
 -7 -7 6 56.89 22.2
 -7 -7 6 53.59 27.3
 7 -7 -6 72.69 13.2
 -7 7 6 61.79 14.8
 -6 -7 6 350.36 35.2
 6 -7 -6 314.57 27.9
 -6 -7 6 298.77 37.4
 -6 7 6 377.56 29.3
 -5 -7 6 35 21.9
 -5 -7 6 24.1 25.4
 5 -7 -6 22.3 16.1
 4 -7 -6 122.19 19.5
 -4 -7 6 98.69 26.9
 -4 -7 6 95.79 20.7
 -4 7 6 79.89 17.6
 3 -7 -6 40.4 18.3
 -3 -7 6 53.19 22.4
 3 7 -6 44.6 19.5
 -3 7 6 43.1 18.9
 2 -7 -6 454.95 35.8
 -2 -7 6 413.36 38.8
 2 7 -6 452.15 37.4
 -2 7 6 434.86 37.1
 1 -7 -6 955.9 54.89
 -1 -7 6 951.3 55.99
 1 7 -6 955.7 54.59
 -1 7 6 943.01 54.99
 0 -7 -6 216.58 23.9
 0 -7 6 171.28 24.6
 0 7 -6 170.68 21.3
 0 7 6 226.08 24.7
 1 -7 6 10 21.5
 1 7 6 72.99 22.4
 -1 7 -6 47.9 19.9
 2 -7 6 198.58 25
 -2 -7 -6 249.08 26.4
 2 7 6 234.28 28.4
 -2 7 -6 187.28 23.4
 -3 -7 -6 62.99 22.6
 3 -7 6 6.5 21.4
 3 7 6 23 24.5
 -3 7 -6 9.2 19.7
 4 -7 6 534.25 41.1
 -4 -7 -6 516.05 42.3
 4 7 6 435.96 45.4
 -4 7 -6 473.45 39.4
 5 -7 6 49.7 23
 -5 -7 -6 65.29 24.6
 5 7 6 -7.4 24.9
 -5 7 -6 50.99 21.5
 -6 -7 -6 61.29 27
 6 -7 6 14.4 22.8
 -6 7 -6 20.2 21.1
 6 7 6 31.3 28.6
 7 -7 6 11 21.9
 -7 -7 -6 60.99 26.6
 7 7 6 9.2 28.8
 -7 7 -6 22.2 20.9
 8 -7 6 2.6 22.2
 -8 -7 -6 20.5 28.4
 8 7 6 26.2 28.7
 -8 7 -6 -17 20.8
 9 -7 6 24.8 22.6
 -9 -7 -6 42.8 28.8
 9 7 6 -5.9 30.5
 -9 7 -6 -33.8 20.8
 -10 -7 -6 63.49 35.5
 10 7 6 51.99 30
 -12 -8 6 23.2 27.1
 -12 -8 6 22.3 35.2
 -11 -8 6 85.69 35.8
 -11 -8 6 60.19 26.2
 -10 -8 6 16.7 35.6
 -10 -8 6 0 24.9
 -9 -8 6 205.18 29.7
 -9 -8 6 279.87 39
 -8 -8 6 70.79 23.4
 -8 -8 6 107.19 34.7
 -7 -8 6 16.1 21.6
 7 -8 -6 15.3 13.4
 -7 -8 6 7.5 30.7
 -7 8 6 5.1 14.3
 -6 -8 6 377.66 41.2
 -6 -8 6 374.36 49.6
 -6 8 6 399.46 32.5
 -5 -8 6 212.18 25.1
 5 -8 -6 250.97 29.2
 -5 -8 6 198.28 30.7
 -5 8 6 257.57 30.1
 -4 -8 6 557.44 42.6
 4 -8 -6 505.85 38.2
 -4 -8 6 519.95 50.99
 -4 8 6 540.15 39.3
 -3 -8 6 339.07 38.2
 3 -8 -6 413.06 35.4
 -3 -8 6 396.06 44.5
 -3 8 6 403.26 36.8
 2 -8 -6 500.55 36.8
 -2 -8 6 440.66 39.4
 -2 8 6 430.56 39.5
 2 8 -6 417.26 36.7
 -1 -8 6 37.3 22.8
 1 -8 -6 30.7 19.8
 -1 8 6 60.79 21.6
 1 8 -6 118.09 37.8
 0 -8 6 4169.78 202.28
 0 -8 -6 4226.48 202.18
 0 8 -6 4427.26 201.88
 0 8 6 4413.46 203.28
 -1 -8 -6 394.76 38.2
 1 -8 6 385.86 37.5
 1 8 6 382.46 40.9
 -1 8 -6 430.66 35.4
 2 -8 6 70.59 22.1
 -2 -8 -6 38.5 23
 2 8 6 85.69 25.4
 -2 8 -6 77.19 20.1
 3 -8 6 201.58 25.3
 -3 -8 -6 226.68 28.4
 -3 8 -6 206.38 24.7
 3 8 6 201.18 29.3
 -4 -8 -6 667.13 49.2
 4 -8 6 640.64 48.1
 -4 8 -6 562.94 44.9
 4 8 6 701.93 53.89
 -5 -8 -6 223.28 29.9
 5 -8 6 219.08 27.9
 5 8 6 226.68 32.1
 -5 8 -6 251.37 26
 -6 -8 -6 54.99 27.6
 6 -8 6 72.29 24.5
 6 8 6 81.59 28.5
 -6 8 -6 70.99 22.6
 -7 -8 -6 152.38 30.4
 7 -8 6 171.78 26.7
 7 8 6 166.88 31.6
 -7 8 -6 201.88 25.1
 8 -8 6 26.8 22.7
 -8 -8 -6 10.3 28.4
 -8 8 -6 58.69 22.9
 8 8 6 17.8 29.8
 9 -8 6 89.79 23.6
 -9 -8 -6 133.69 30.7
 -9 8 -6 93.49 22.5
 9 8 6 68.19 30.7
 -10 -8 -6 -13.1 29.5
 10 8 6 -3.9 30.5
 -12 -9 6 151.68 38.2
 -12 -9 6 43.7 26.4
 -11 -9 6 -33.2 36.8
 -11 -9 6 -26.5 25.7
 -10 -9 6 56.69 26.1
 -10 -9 6 27.4 35.8
 -9 -9 6 262.47 41.3
 -9 -9 6 384.06 42.9
 -8 -9 6 353.26 43.2
 -8 -9 6 408.86 42.6
 7 -9 -6 768.32 41.2
 -7 -9 6 675.83 64.39
 -7 -9 6 764.12 52.99
 -7 9 6 696.83 43.4
 6 -9 -6 49 17.3
 -6 -9 6 25.1 30.9
 -6 -9 6 65.69 25.3
 -6 9 6 55.99 18.1
 -5 -9 6 49.7 24.2
 5 -9 -6 55.89 19.3
 -5 -9 6 68.99 31.3
 -5 9 6 51.49 19.2
 -4 -9 6 37.5 23.4
 4 -9 -6 17.9 19.2
 -4 -9 6 44.8 28.9
 -4 9 6 29.1 20.2
 3 -9 -6 307.87 35.3
 -3 -9 6 424.36 47.5
 -3 -9 6 385.66 36.9
 -3 9 6 327.27 38.4
 -2 -9 6 -24.7 23.5
 2 -9 -6 -28.5 19.4
 -2 -9 6 15.1 19.9
 -2 9 6 17.3 21.8
 1 -9 -6 72.09 21.7
 -1 9 6 60.99 23.6
 1 9 -6 74.89 18.9
 0 -9 6 1226.58 65.49
 0 -9 -6 1142.69 64.89
 0 9 6 1205.08 67.29
 0 9 -6 1101.99 64.59
 -1 -9 -6 -4.8 22.7
 1 -9 6 -24.3 19.8
 -1 9 -6 0.1 20
 1 9 6 4.2 25.6
 -2 -9 -6 60.59 24.1
 2 -9 6 87.49 23.4
 2 9 6 78.79 26
 -2 9 -6 72.69 21.8
 -3 -9 -6 -1.7 24.9
 3 -9 6 4.8 21.9
 -3 9 -6 43 20.6
 3 9 6 36.7 26.6
 -4 -9 -6 186.08 28.4
 4 -9 6 142.49 25.8
 4 9 6 75.29 27.9
 -4 9 -6 81.09 21.6
 5 -9 6 13.9 23.2
 -5 -9 -6 25.7 26.9
 -5 9 -6 -28.2 19.6
 5 9 6 -34.6 26.5
 6 -9 6 15.1 23.8
 -6 -9 -6 37 26.6
 -6 9 -6 44.6 20.4
 6 9 6 66.39 30.6
 7 -9 6 99.89 24.8
 -7 -9 -6 73.29 28.6
 -7 9 -6 144.69 22
 7 9 6 16.4 36.5
 -8 -9 -6 -0.9 29.6
 8 -9 6 29.9 23.3
 -8 9 -6 -23 19.6
 8 9 6 -15.2 28.5
 -9 -9 -6 143.29 31.7
 9 -9 6 115.39 29
 9 9 6 149.09 35.3
 -11 -10 6 109.39 39.8
 -11 -10 6 14.3 37.8
 -10 -10 6 1.1 36.7
 -10 -10 6 4.6 23.7
 -9 -10 6 -22.7 24.5
 -9 -10 6 9.1 36.3
 -8 -10 6 0.3 22.4
 -8 -10 6 28.5 35.5
 7 -10 -6 135.79 18.5
 -7 -10 6 107.99 43.5
 -7 -10 6 122.59 41.6
 -7 10 6 93.79 19.3
 -6 -10 6 34.5 31.8
 6 -10 -6 8.8 18.6
 -6 -10 6 -6.5 22.7
 -6 10 6 -16 18.1
 -5 -10 6 254.27 31.2
 5 -10 -6 388.46 35.1
 -5 -10 6 316.77 37
 -5 10 6 315.17 35.5
 4 -10 -6 11.6 19.5
 -4 -10 6 -39 29.6
 -4 -10 6 17.1 20.3
 -4 10 6 36.8 21.3
 3 -10 -6 29.7 20.5
 -3 -10 6 18.1 23.7
 -3 -10 6 20 27.4
 -3 10 6 -13 21.1
 2 -10 -6 64.59 22.3
 -2 -10 6 86.89 30.5
 -2 10 6 96.89 25.3
 1 -10 -6 375.46 38.4
 -1 -10 6 329.17 37.7
 -1 -10 6 284.57 34.1
 -1 10 6 275.57 29.4
 0 -10 6 174.98 25.9
 0 -10 -6 216.38 26.6
 0 10 6 185.48 27.6
 1 -10 6 -11.7 21.2
 -1 -10 -6 -13.7 23.1
 -1 10 -6 27.2 19.2
 1 10 6 38.1 25.6
 2 -10 6 21.2 22.4
 2 10 6 36.3 26.2
 -2 10 -6 4.7 21.4
 -3 -10 -6 84.89 26.5
 3 -10 6 28.1 21.8
 3 10 6 67.59 29.6
 -3 10 -6 47.5 22.8
 -4 -10 -6 23.8 26.9
 4 -10 6 2 22
 -4 10 -6 39.9 21.5
 4 10 6 15.5 29.6
 -5 -10 -6 200.18 31.4
 5 -10 6 172.98 27
 -5 10 -6 174.68 24.9
 5 10 6 147.19 33.7
 6 -10 6 52.39 25
 -6 -10 -6 37.5 28.2
 6 10 6 -2.6 32.6
 -6 10 -6 3.4 21.5
 7 -10 6 -15.7 24.3
 -7 -10 -6 -39 40.8
 7 10 6 1.6 28.6
 8 -10 6 524.25 44.6
 -8 -10 -6 610.64 52.99
 -8 10 -6 518.65 43.3
 8 10 6 580.94 56.69
 -9 -10 -6 33.2 30.4
 9 10 6 61.09 33.3
 -10 -11 6 460.25 46.8
 -10 -11 6 297.07 43.8
 -9 -11 6 17.5 26.7
 -9 -11 6 -21.3 36.9
 -8 -11 6 59.39 25
 -8 -11 6 95.69 38.4
 7 -11 -6 3.6 17.4
 -7 -11 6 25.3 24.1
 -7 -11 6 -18.4 37.9
 -7 11 6 10.3 20.1
 -6 -11 6 22 26.2
 -6 -11 6 48.9 37.9
 6 -11 -6 4.5 19.9
 -6 11 6 2.7 21.6
 5 -11 -6 25.7 21.5
 -5 -11 6 6.6 23
 -5 -11 6 3.4 33.4
 -5 11 6 37.7 21.4
 -4 -11 6 347.97 38
 -4 -11 6 326.67 37.9
 4 -11 -6 243.18 26.7
 -4 11 6 255.27 28.2
 -3 -11 6 48.3 30.3
 3 -11 -6 -13.7 22.3
 -3 -11 6 28.4 23.8
 -3 11 6 19.4 23
 -2 -11 6 89.69 23.7
 2 -11 -6 120.69 23.8
 -2 -11 6 103.29 36.5
 -2 11 6 114.49 25.6
 -1 -11 6 372.46 39
 1 -11 -6 325.27 38.8
 -1 -11 6 389.36 38.1
 -1 11 6 378.46 44.5
 0 -11 6 16.2 28.7
 0 -11 -6 9.8 24.1
 0 -11 6 19.6 23.9
 0 11 6 2.6 26.9
 1 -11 6 250.17 28.2
 -1 -11 -6 256.07 29.8
 1 -11 6 262.37 30.4
 1 11 6 356.96 44.8
 -2 -11 -6 308.57 32
 2 -11 6 302.07 38.6
 2 11 6 217.58 31.7
 -3 -11 -6 -9 27.1
 4 -11 6 28.1 22.6
 -4 -11 -6 25.2 27.6
 4 11 6 40 28.4
 5 -11 6 443.26 46.7
 -5 -11 -6 555.14 51.79
 5 11 6 546.15 53.69
 -5 11 -6 526.95 40.9
 -6 -11 -6 -33 28.8
 6 -11 6 -37.6 24.6
 6 11 6 -54.99 30.8
 -7 -11 -6 288.17 36
 7 -11 6 230.88 30.1
 7 11 6 278.77 37.8
 -8 -11 -6 18.2 30.4
 8 11 6 -12.3 34.4
 -10 -12 6 88.89 26.4
 -10 -12 6 355.86 44.7
 -9 -12 6 1.3 26.1
 -9 -12 6 48.2 38.7
 -8 -12 6 379.66 43.8
 -8 -12 6 203.48 28.7
 -7 -12 6 -20.4 39.1
 -7 -12 6 -30 22.9
 7 -12 -6 8.1 18.4
 6 -12 -6 305.77 37.5
 -6 -12 6 254.37 39.8
 -6 -12 6 300.17 32.7
 -6 12 6 279.37 29.3
 5 -12 -6 107.59 23.7
 -5 -12 6 90.19 25.4
 -5 -12 6 125.49 39.1
 -5 12 6 107.99 26.1
 -4 -12 6 285.77 39.8
 -4 -12 6 203.08 27.2
 4 -12 -6 225.18 27
 -4 12 6 249.58 28.5
 3 -12 -6 48.8 23.5
 -3 -12 6 50.09 24.3
 -3 -12 6 -10.9 31
 -3 12 6 17.8 23.6
 2 -12 -6 294.77 39.5
 -2 -12 6 224.78 28.6
 -2 -12 6 326.67 37.7
 -2 12 6 341.47 43.8
 -1 -12 6 -16.9 22.3
 1 -12 -6 34.4 25
 -1 -12 6 30.9 31.7
 -1 12 6 -1.4 25.3
 0 -12 -6 11.4 25.8
 0 -12 6 12.3 30.5
 0 -12 6 -3.8 23.4
 0 12 6 22.3 27.4
 1 -12 6 13.1 24.8
 1 -12 6 9.3 26.3
 -1 -12 -6 21.4 26.9
 1 12 6 54.49 28.2
 -2 -12 -6 155.38 29.5
 2 -12 6 50.09 26
 2 -12 6 57.99 23.1
 2 12 6 21.1 27.6
 -3 -12 -6 18.8 27.5
 3 -12 6 -24.8 24.5
 3 -12 6 -1.8 23.5
 3 12 6 -14.1 29
 4 -12 6 27.8 28.9
 4 -12 6 -16.7 23.1
 -4 -12 -6 30.5 29
 4 12 6 12.9 31.5
 -5 -12 -6 -19.5 29.4
 5 -12 6 35.4 26.7
 5 -12 6 12.8 31.6
 5 12 6 -32.4 31
 6 -12 6 122.89 33.1
 6 -12 6 94.59 48
 -6 -12 -6 98.19 31.2
 6 12 6 132.29 36.4
 -7 -12 -6 43.9 30.5
 7 -12 6 -25.8 25.1
 7 -12 6 27.5 31.5
 7 12 6 -20.8 33.2
 -9 -13 6 3.7 40.6
 -9 -13 6 37.6 26.6
 -7 -13 6 19.9 41.2
 -7 -13 6 44.7 27.5
 7 -13 -6 14.1 20.8
 7 -13 -6 3.1 18
 -6 -13 6 165.18 41.1
 6 -13 -6 144.09 24.3
 -6 -13 6 65.19 25.3
 -6 13 6 111.09 25.6
 -5 -13 6 99.19 40.2
 -5 -13 6 51.79 27.5
 5 -13 -6 51.79 23.4
 -5 13 6 40.3 26.2
 4 -13 -6 -22.2 23
 -4 -13 6 16.3 24.3
 -4 -13 6 -12.5 35.8
 -4 13 6 20.3 26.3
 3 -13 -6 146.59 26.8
 -3 -13 6 117.99 27.3
 -3 -13 6 165.68 38
 -3 13 6 151.58 30
 -2 -13 6 107.39 34.1
 -2 -13 6 63.39 24.1
 2 -13 -6 139.79 26.9
 -2 13 6 109.69 28.6
 -1 -13 6 9.7 25
 -1 -13 6 -19.2 34.5
 1 -13 -6 28.3 26.5
 0 -13 -6 17.9 27
 0 -13 6 24.5 33.1
 0 -13 6 51.99 25.6
 0 13 6 58.09 28.7
 1 -13 6 17 26.8
 -1 -13 -6 45.9 27.4
 1 -13 6 -4.5 24.7
 1 13 6 -25.2 28.8
 -2 -13 -6 15.8 27.9
 2 -13 6 4 22.3
 2 -13 6 41.4 26.6
 2 13 6 56.19 32.1
 3 -13 6 -17.1 26
 -3 -13 -6 11.6 28.6
 3 -13 6 0.7 24.2
 3 13 6 -2.4 30.9
 -4 -13 -6 115.59 30.2
 4 -13 6 146.09 25.7
 4 -13 6 159.48 32.9
 4 13 6 86.49 34
 5 -13 6 98.59 28.8
 5 -13 6 188.48 35
 -5 -13 -6 158.08 31.4
 5 13 6 116.89 35.3
 6 -13 6 -2.3 24.9
 -6 -13 -6 -20.1 31.1
 6 -13 6 -4.1 31.7
 6 13 6 26.7 34.8
 -7 -13 -6 84.89 33
 7 13 6 30.4 35.2
 -8 -14 6 45.6 28.5
 -8 -14 6 -54.49 40.5
 -7 -14 6 21 40.9
 -7 -14 6 22 28.1
 6 -14 -6 44.6 23.9
 -6 -14 6 -5.8 39.3
 -6 -14 6 26.5 25
 -6 14 6 73.69 26.7
 -5 -14 6 73.69 39.1
 -5 -14 6 -4.4 23.8
 5 -14 -6 35.5 37.5
 -5 14 6 -1.3 26.7
 -4 -14 6 101.89 41
 4 -14 -6 137.09 27.3
 -4 -14 6 43.5 26.6
 -4 14 6 116.39 29.2
 -3 -14 6 105.79 41.1
 3 -14 -6 208.98 29.3
 -3 -14 6 149.49 28.3
 -3 14 6 143.89 31.4
 -2 -14 6 207.98 40.9
 2 -14 -6 213.58 30.2
 -2 -14 6 208.88 28.8
 -2 14 6 211.08 32.5
 -1 -14 6 41.8 26.3
 -1 -14 6 37.8 36.9
 1 -14 -6 58.49 27.3
 -1 14 6 -19.9 28.9
 0 -14 6 -20.2 23.9
 0 -14 -6 -2.4 28.6
 0 -14 6 85.89 34.4
 0 14 6 8.7 30.2
 1 -14 6 -8 29.7
 1 -14 6 28.4 27.6
 -1 -14 -6 33.4 28.6
 1 14 6 -35.7 29.7
 2 -14 6 380.76 42.8
 -2 -14 -6 393.16 49.9
 2 -14 6 517.75 51.49
 2 14 6 506.55 55.39
 3 -14 6 91.79 26.2
 -3 -14 -6 137.29 32.1
 3 -14 6 120.19 30.3
 3 14 6 42.8 32.2
 4 -14 6 11.4 23.4
 -4 -14 -6 52.49 29.6
 4 -14 6 -18 32.2
 4 14 6 -64.79 31.9
 5 -14 6 59.69 24.8
 -5 -14 -6 31.2 30.7
 5 -14 6 37.6 34.7
 5 14 6 29 34.8
 -6 -15 6 29 38.4
 -6 -15 6 -3.4 25
 -5 -15 6 -60.59 37.3
 -5 -15 6 29.2 24.6
 5 -15 -6 -2.1 25.3
 -5 15 6 51.89 28.8
 -4 -15 6 86.99 39.1
 -4 -15 6 63.99 25.5
 -4 15 6 107.79 31.7
 -3 -15 6 75.09 27.7
 -3 -15 6 12.9 39
 3 -15 -6 32.1 27.9
 -3 15 6 64.59 30.7
 -2 -15 6 -17.4 24.2
 -2 -15 6 55.69 40
 2 -15 -6 27.2 27.7
 -2 15 6 -30.3 29.2
 -1 -15 6 50.59 25.2
 -1 -15 6 36.3 38.6
 1 -15 -6 50.69 28.6
 -1 15 6 114.89 31.9
 0 -15 6 -11.4 30.2
 0 -15 6 2.4 46.2
 0 -15 -6 28 29.9
 0 15 6 -8.2 32.1
 1 -15 6 19.8 26.3
 -1 -15 -6 -13.1 29.2
 1 -15 6 1.6 29.7
 1 15 6 -55.49 32.1
 2 -15 6 50.29 30.4
 -2 -15 -6 35.7 29.6
 2 -15 6 13 24
 2 15 6 55.29 33.4
 3 -15 6 -9.5 30.2
 -3 -15 -6 37.4 31
 3 -15 6 37.2 25
 3 15 6 10.1 34.7
 -4 -15 -6 39 29.8
 4 -15 6 125.09 41.6
 4 -15 6 28.5 33.3
 4 15 6 69.29 37.9
 -4 -16 6 10.4 25.2
 4 -16 -6 76.29 27.7
 -4 -16 6 1.8 38.6
 -4 16 6 70.99 32.2
 -3 -16 6 62.59 27.2
 -3 -16 6 60.79 38.7
 -3 16 6 54.19 38.2
 -2 -16 6 143.19 29.6
 -2 -16 6 284.87 42.8
 2 -16 -6 263.37 32.7
 -2 16 6 226.08 35.5
 -1 -16 6 25.3 38.6
 -1 -16 6 36.5 26.3
 1 -16 -6 76.59 30.2
 -1 16 6 82.69 32.4
 0 -16 6 51.59 27.4
 0 -16 6 71.59 35.7
 0 -16 -6 13 29.5
 0 16 6 29.2 32.3
 1 -16 6 310.07 37.6
 -1 -16 -6 224.68 34.7
 1 -16 6 162.88 29.7
 1 16 6 194.98 36
 -2 -16 -6 427.36 52.39
 2 -16 6 372.36 39.9
 2 -16 6 340.17 44.1
 2 16 6 517.05 59.99
 -12 0 7 -54.69 25.1
 -12 0 7 -45.6 18.8
 -11 0 7 -2.5 19.5
 -11 0 7 30.6 25.6
 -10 0 7 11.6 19.4
 -10 0 7 24 25.2
 -9 0 7 9.2 18.7
 -9 0 7 1.9 22.8
 -8 0 7 10 21.5
 -7 0 7 5.1 17.7
 7 0 -7 -16.8 14.8
 -6 0 7 -9.7 18.1
 6 0 -7 6.6 17.8
 5 0 -7 -6 17
 -5 0 7 -31.3 18.9
 -4 0 7 0.2 18.5
 4 0 -7 8.7 18.3
 -3 0 7 25.4 19.5
 3 0 -7 -25.8 19.5
 -2 0 7 -18.3 20.8
 2 0 -7 -2.5 20.9
 1 0 -7 16.1 21.9
 -1 0 7 4 22.7
 0 0 -7 4.6 20.9
 0 0 7 23.5 22.7
 -1 0 -7 -2.6 20.9
 1 0 7 -12 20.9
 -2 0 -7 33.3 21.3
 2 0 7 14.2 21.6
 3 0 7 5.5 20.9
 -3 0 -7 -25 21.2
 4 0 7 -12.4 19.5
 -4 0 -7 10.6 21.9
 5 0 7 -10.8 20.6
 -5 0 -7 -4.7 21.8
 -6 0 -7 -1.9 23
 6 0 7 -31.9 21.1
 -7 0 -7 -15.3 23.9
 7 0 7 41.1 23.5
 -8 0 -7 44.5 24.9
 8 0 7 -7.1 23.7
 9 0 7 -35.2 24.8
 -9 0 -7 -44.1 25.1
 -10 0 -7 16.6 26.5
 10 0 7 18.2 28
 11 0 7 2.4 29.1
 -11 0 -7 -44.5 27.7
 -13 -1 7 -8.8 27
 -13 -1 7 -24.9 22.4
 -12 1 7 151.88 21.6
 -12 1 7 145.39 24.8
 -11 -1 7 537.55 51.89
 -11 -1 7 632.04 46
 -11 1 7 547.05 46.2
 -11 1 7 593.94 41
 -10 -1 7 377.86 39.2
 -10 -1 7 414.36 47.9
 -10 1 7 387.06 42.1
 -10 1 7 425.56 35.5
 -9 -1 7 33.5 25
 -9 -1 7 18.4 20.7
 -9 1 7 -18.3 22
 -9 1 7 16.2 18
 -8 -1 7 258.17 34
 -8 1 7 216.08 22.2
 -7 -1 7 672.13 45.2
 7 -1 -7 694.93 40.2
 -7 1 7 644.44 41.6
 7 1 -7 635.44 42.3
 -6 -1 7 1510.45 76.99
 6 -1 -7 1492.55 75.09
 6 1 -7 1472.35 74.89
 -6 1 7 1500.85 75.09
 -5 -1 7 294.37 31.4
 5 -1 -7 265.57 31.3
 -5 1 7 278.97 30.4
 5 1 -7 332.57 33.2
 4 -1 -7 590.64 40.2
 -4 -1 7 538.15 41.6
 4 1 -7 607.44 41.6
 -4 1 7 571.84 40.6
 3 -1 -7 119.49 21.2
 -3 -1 7 74.49 22.4
 3 1 -7 122.19 21.5
 -3 1 7 122.59 24
 2 -1 -7 1543.35 83.39
 -2 -1 7 1647.34 82.89
 2 1 -7 1576.04 82.09
 -2 1 7 1681.63 83.29
 -1 -1 7 44.1 24.3
 1 -1 -7 20.5 21.9
 -1 1 7 2 22
 1 1 -7 46.2 20.3
 0 -1 -7 915.81 54.59
 0 -1 7 831.82 55.29
 0 1 7 909.91 56.19
 0 1 -7 906.11 53.89
 1 -1 7 127.89 24.2
 -1 -1 -7 76.49 22.2
 -1 1 -7 64.99 21.8
 2 -1 7 5.3 21
 -2 -1 -7 -44.3 19.9
 2 1 7 56.29 20.1
 -2 1 -7 -22.5 21
 -3 -1 -7 -11.1 21.8
 -3 1 -7 43.3 21.1
 3 1 7 1.3 20.9
 4 -1 7 57.49 21.3
 -4 -1 -7 56.89 22.9
 4 1 7 40.8 21.2
 -4 1 -7 31.3 21.8
 5 -1 7 70.39 21.6
 -5 -1 -7 69.39 23.7
 -5 1 -7 94.39 22.8
 5 1 7 111.29 22.2
 -6 -1 -7 2723.53 129.49
 6 -1 7 2533.55 127.49
 -6 1 -7 2643.34 128.19
 6 1 7 2613.74 128.09
 -7 -1 -7 73.29 26.9
 7 -1 7 22.7 24.1
 -7 1 -7 59.09 23.4
 7 1 7 33.1 24.3
 -8 -1 -7 0.4 27
 8 -1 7 18.5 24.6
 -8 1 -7 39.1 24.5
 8 1 7 22.7 24.1
 9 -1 7 95.79 26
 -9 -1 -7 18.8 27.6
 9 1 7 97.89 27
 -9 1 -7 49.2 25.8
 10 -1 7 136.09 29.1
 -10 -1 -7 199.48 31
 -10 1 -7 176.98 29.3
 10 1 7 141.39 30.7
 -11 -1 -7 -49.6 27.1
 11 -1 7 8.6 27.8
 -11 1 -7 35.3 28
 11 1 7 -3.4 28.3
 -13 -2 7 22.7 24
 -13 -2 7 39.2 31.1
 -12 -2 7 189.08 33.3
 -12 -2 7 95.49 25.7
 -12 2 7 233.08 26.8
 -12 2 7 157.28 21.5
 -11 -2 7 262.07 33.4
 -11 -2 7 183.88 26.4
 -11 2 7 186.18 21.2
 -11 2 7 221.88 35.4
 -10 -2 7 70.09 23.4
 -10 -2 7 62.79 29
 -10 2 7 64.89 17.5
 -10 2 7 56.29 22
 -9 -2 7 22.2 25.6
 -9 -2 7 12.3 21.1
 -9 2 7 -6.3 20.3
 -9 2 7 30.1 17.3
 -8 -2 7 143.49 26.7
 -8 -2 7 142.49 23.2
 8 -2 -7 172.68 18
 -8 2 7 148.69 19.1
 7 -2 -7 467.55 33.9
 -7 -2 7 456.95 37.7
 -7 2 7 514.65 35.3
 7 2 -7 410.26 35.6
 6 -2 -7 293.27 30
 -6 -2 7 285.67 34.1
 -6 2 7 265.47 30.2
 6 2 -7 328.27 30.5
 -5 -2 7 636.14 45.8
 5 -2 -7 665.53 41.5
 5 2 -7 675.13 43.8
 -5 2 7 631.34 42.7
 4 -2 -7 1021.7 55.59
 -4 -2 7 992.5 57.29
 -4 2 7 1019.1 55.79
 4 2 -7 927.91 58.29
 -3 -2 7 2212.78 104.89
 3 -2 -7 2176.18 103.49
 3 2 -7 1995 104.39
 -3 2 7 2112.99 104.09
 2 -2 -7 215.98 24.6
 -2 -2 7 257.37 27.7
 -2 2 7 239.48 25.4
 2 2 -7 175.88 24
 -1 -2 7 270.37 27.4
 1 -2 -7 255.97 33.1
 -1 2 7 206.18 25.5
 1 2 -7 216.78 24.6
 0 -2 -7 546.15 40.3
 0 -2 7 464.05 42.1
 0 2 7 443.96 39.5
 0 2 -7 392.26 40.7
 -1 -2 -7 15.7 22.1
 1 -2 7 24.1 22.8
 1 2 7 14.9 19
 -1 2 -7 76.79 22.9
 2 -2 7 368.56 40
 -2 -2 -7 396.06 37.7
 2 2 7 299.67 35.9
 -3 -2 -7 11.3 22.5
 3 -2 7 14.3 20.3
 3 2 7 -24.6 20.4
 -3 2 -7 15.3 21
 -4 -2 -7 311.67 39.6
 4 -2 7 310.47 28.2
 -4 2 -7 342.97 35.8
 4 2 7 297.17 35.1
 5 -2 7 968.5 57.79
 -5 -2 -7 1069.19 60.49
 -5 2 -7 1064.99 59.99
 5 2 7 982.1 59.29
 6 -2 7 18.1 22
 -6 -2 -7 -3.3 24.6
 6 2 7 2.6 23.6
 -6 2 -7 29.5 22.4
 -7 -2 -7 366.06 45.5
 7 -2 7 352.06 37.4
 7 2 7 313.37 38.7
 -8 -2 -7 142.79 29.8
 8 -2 7 106.79 26.2
 8 2 7 132.39 26.8
 -8 2 -7 124.09 26.5
 9 -2 7 1 23.8
 -9 -2 -7 8 28.8
 -9 2 -7 -2 24.6
 9 2 7 18.6 27.9
 -10 -2 -7 -17.7 28.9
 10 -2 7 -8.4 25.3
 -10 2 -7 -12.3 25.1
 10 2 7 -20.2 28
 11 -2 7 9.7 28
 -11 -2 -7 29.6 29.6
 -11 2 -7 23 26.6
 11 2 7 6.1 28.3
 -13 -3 7 62.49 32.9
 -13 -3 7 82.59 26.6
 -12 -3 7 95.39 25.5
 -12 -3 7 134.39 33.1
 -11 -3 7 10.8 23.5
 -11 -3 7 1.8 30.2
 -11 3 7 9.3 14.5
 -11 3 7 -27.3 16.3
 -10 -3 7 4.4 30.9
 -10 -3 7 16.5 22.7
 -10 3 7 -7.8 16.2
 -10 3 7 35.3 19.5
 -9 -3 7 150.48 45.5
 -9 -3 7 94.39 24.7
 -9 3 7 123.79 21.2
 -9 3 7 130.19 19.2
 8 -3 -7 128.59 16.8
 -8 -3 7 186.38 24.4
 -8 -3 7 153.58 28.8
 -8 3 7 148.39 19.8
 -7 -3 7 410.26 37.8
 7 -3 -7 249.78 28.6
 -7 3 7 285.07 30.4
 6 -3 -7 664.33 38.7
 -6 -3 7 602.24 45.1
 -6 3 7 553.54 39.6
 6 3 -7 583.74 40.9
 5 -3 -7 56.29 16.9
 -5 -3 7 42.8 19.9
 -5 3 7 42.4 18.6
 5 3 -7 74.69 19
 4 -3 -7 7.9 18.6
 4 3 -7 -0.8 20.4
 -4 3 7 39.5 18.6
 3 -3 -7 405.26 37.6
 -3 -3 7 482.85 39.5
 -3 3 7 405.06 34.2
 3 3 -7 424.16 38.1
 -2 -3 7 767.92 46.7
 2 -3 -7 589.14 46.2
 -2 3 7 706.53 45.4
 2 3 -7 736.23 47.5
 -1 -3 7 1062.39 56.59
 -1 3 7 905.81 53.79
 1 3 -7 871.81 56.19
 0 -3 7 2044.3 101.29
 0 -3 -7 2010 101.09
 0 3 -7 1988.6 101.39
 0 3 7 2125.39 100.69
 1 -3 7 124.69 23.8
 -1 -3 -7 52.89 20.2
 1 3 7 99.99 20.4
 -1 3 -7 121.59 24
 -2 -3 -7 1279.27 72.79
 -2 3 -7 1321.37 72.09
 2 3 7 1450.45 71.59
 -3 -3 -7 512.95 42.5
 3 -3 7 502.25 42.9
 3 3 7 511.35 41.1
 -3 3 -7 510.45 42.9
 4 -3 7 165.78 24.6
 -4 -3 -7 145.39 25.9
 4 3 7 104.29 23.8
 -4 3 -7 146.19 22.6
 -5 -3 -7 2.2 24.7
 5 -3 7 67.69 21.8
 -5 3 -7 10.1 21.9
 5 3 7 49 23.4
 -6 -3 -7 364.16 34
 6 -3 7 326.17 36.3
 6 3 7 331.47 38.8
 -6 3 -7 409.16 39.8
 -7 -3 -7 -18.4 26.7
 -7 3 -7 7 22.9
 7 3 7 -14.6 24.7
 -8 -3 -7 13.4 27.5
 8 -3 7 -0.2 24.3
 -8 3 -7 -20.1 23.1
 8 3 7 3.2 26.8
 -9 -3 -7 146.39 31
 9 -3 7 106.49 28.1
 9 3 7 109.79 36.4
 -9 3 -7 147.49 26.7
 10 -3 7 113.69 27.1
 -10 -3 -7 106.29 30.7
 10 3 7 48.7 29.6
 11 -3 7 -1.2 28.4
 -11 -3 -7 40 31.2
 11 3 7 12.2 29.5
 -11 3 -7 52.69 28.6
 -13 -4 7 23 26.1
 -13 -4 7 1.3 32.5
 -12 -4 7 76.99 34.3
 -12 -4 7 41.9 25.9
 -11 -4 7 8.8 24.5
 -11 -4 7 4 32.5
 -10 -4 7 11.8 23.4
 -10 -4 7 -25.7 31.8
 -10 4 7 45.6 15.5
 -10 4 7 29.2 12.4
 -9 -4 7 364.66 37.2
 -9 -4 7 389.26 40.6
 -9 4 7 391.16 28.3
 -9 4 7 355.96 33.7
 8 -4 -7 241.58 23.4
 -8 -4 7 207.18 27
 -8 -4 7 179.48 29.3
 -8 4 7 250.57 24.6
 -7 -4 7 1040.5 68.09
 7 -4 -7 1117.19 57.19
 -7 -4 7 1171.88 63.69
 -7 4 7 1087.19 57.29
 6 -4 -7 463.35 34.5
 -6 -4 7 580.34 41.5
 -6 4 7 504.45 34.2
 6 4 -7 468.15 38.2
 -5 -4 7 59.69 22.2
 5 -4 -7 108.29 17.4
 5 4 -7 69.29 22.1
 -5 4 7 125.19 18.6
 4 -4 -7 267.87 24.1
 -4 -4 7 267.47 34.9
 -4 4 7 278.17 29.3
 4 4 -7 329.07 32.5
 -3 -4 7 783.92 48.8
 3 -4 -7 773.72 46.6
 -3 4 7 748.13 45.1
 3 4 -7 702.33 47.9
 -2 -4 7 355.96 37.8
 2 -4 -7 388.46 35.7
 2 4 -7 375.86 36.5
 -2 4 7 379.56 33.2
 1 -4 -7 2147.39 104.89
 -1 -4 7 2166.48 104.79
 1 4 -7 2048.2 104.99
 -1 4 7 2127.59 103.89
 0 -4 7 -16.3 22.6
 0 -4 -7 31.2 20.9
 0 4 7 -8.7 20.5
 0 4 -7 26.2 19.5
 -1 -4 -7 525.05 40.4
 1 -4 7 452.35 40.6
 1 4 7 500.45 40.3
 -2 -4 -7 152.98 24
 2 -4 7 143.39 24
 -2 4 -7 156.58 22.9
 2 4 7 149.88 23.5
 -3 -4 -7 -12.2 22.5
 3 -4 7 -26 21.9
 3 4 7 11.2 23
 -3 4 -7 -9.1 20.7
 -4 -4 -7 3.8 24.6
 4 -4 7 -10 21.3
 -4 4 -7 13.1 21.1
 4 4 7 16.1 22.1
 5 -4 7 123.29 24.7
 -5 -4 -7 120.79 27.1
 5 4 7 108.69 24.5
 -5 4 -7 107.39 23.5
 6 -4 7 77.59 23.3
 -6 -4 -7 92.29 28.3
 -6 4 -7 87.19 24.3
 6 4 7 107.99 26.5
 7 -4 7 25 22.5
 -7 -4 -7 74.59 28.2
 -7 4 -7 15.5 23.2
 7 4 7 4.2 26.5
 8 -4 7 357.66 40
 -8 -4 -7 354.96 46.2
 -8 4 -7 379.56 42
 8 4 7 324.07 43.8
 9 -4 7 468.15 46.2
 9 4 7 437.26 50.69
 -9 4 -7 463.05 45.1
 10 -4 7 -1.4 25.1
 -10 -4 -7 7.3 28.9
 10 4 7 -35.1 28.2
 -10 4 -7 -25.3 24.8
 -11 -4 -7 28.6 31.6
 11 4 7 67.39 31.9
 -13 -5 7 35.8 27.2
 -13 -5 7 35.6 34.4
 -12 -5 7 9.5 33.6
 -12 -5 7 6.4 25.6
 -11 -5 7 15.7 25.3
 -11 -5 7 27.3 33.5
 -10 -5 7 69.69 33.9
 -10 -5 7 15.2 23.8
 -9 -5 7 263.17 29.4
 -9 -5 7 217.28 34.8
 -9 5 7 254.17 21.3
 8 -5 -7 1830.22 86.99
 -8 -5 7 1806.62 98.79
 -8 -5 7 1782.72 93.49
 -8 5 7 1844.92 87.29
 7 -5 -7 74.69 15.8
 -7 -5 7 41.8 23
 -7 -5 7 53.29 27.5
 -7 5 7 88.29 15.6
 6 -5 -7 899.31 50.59
 -6 -5 7 886.91 55.69
 -6 5 7 945.61 49.6
 5 -5 -7 440.76 32.2
 -5 -5 7 291.17 38.6
 -5 5 7 404.86 30.9
 5 5 -7 363.96 37.2
 4 -5 -7 1293.87 66.49
 -4 -5 7 1311.67 69.69
 -4 5 7 1213.18 65.69
 4 5 -7 1327.17 67.69
 -3 -5 7 -12.4 20.9
 3 -5 -7 9.3 18.6
 3 5 -7 40.5 20.6
 -3 5 7 0.6 17.3
 2 -5 -7 1126.79 63.19
 -2 -5 7 1221.28 65.29
 2 5 -7 1225.68 64.99
 -2 5 7 1148.49 63.49
 1 -5 -7 308.37 34.7
 -1 -5 7 311.87 36.8
 -1 5 7 357.76 33.9
 1 5 -7 384.26 36.6
 0 -5 -7 1196.18 68.59
 0 -5 7 1273.97 69.19
 0 5 7 1219.38 68.29
 0 5 -7 1288.57 67.29
 -1 -5 -7 54.39 22.6
 1 -5 7 27.9 23.3
 -1 5 -7 21.1 20.8
 1 5 7 34.4 21
 -2 -5 -7 76.09 23.4
 2 -5 7 36.2 20.4
 -2 5 -7 52.89 21.3
 2 5 7 57.49 22.8
 -3 -5 -7 -17.4 22.6
 3 -5 7 39.1 23.1
 -3 5 -7 3.5 21.6
 3 5 7 -9.9 22.1
 -4 -5 -7 820.42 53.99
 4 -5 7 835.32 53.89
 4 5 7 833.92 53.99
 -4 5 -7 801.32 52.79
 -5 -5 -7 32.2 26.6
 5 -5 7 -9.1 21.9
 -5 5 -7 24.9 21.5
 5 5 7 -7.7 25
 6 -5 7 481.05 41.9
 -6 -5 -7 529.35 46.6
 6 5 7 568.94 46.8
 -6 5 -7 432.46 43.1
 -7 -5 -7 74.79 28.7
 7 -5 7 78.59 23.6
 7 5 7 81.39 28.5
 -7 5 -7 104.59 23.6
 8 -5 7 244.28 28.6
 -8 -5 -7 248.08 33.7
 -8 5 -7 282.47 28.8
 8 5 7 314.47 33.8
 -9 -5 -7 41.6 30.7
 9 -5 7 32.2 26.3
 -9 5 -7 53.89 23.8
 9 5 7 55.09 29.7
 10 -5 7 51.59 26.1
 -10 -5 -7 37.8 31
 10 5 7 32.5 30
 -10 5 -7 15.3 24.2
 -13 -6 7 202.78 54.09
 -12 -6 7 -1.1 26.4
 -12 -6 7 -14 35.5
 -11 -6 7 13.1 24.2
 -11 -6 7 16.3 35.2
 -10 -6 7 3.8 35.4
 -9 -6 7 54.39 31.9
 -9 -6 7 -12.8 24.2
 -8 -6 7 168.28 27.2
 -8 -6 7 202.78 33.3
 8 -6 -7 190.38 17.2
 -8 6 7 185.48 21.1
 -7 -6 7 -6.8 26.5
 -7 -6 7 -47.6 22.5
 7 -6 -7 10.8 14.7
 -7 6 7 10.5 14.6
 -6 -6 7 11.1 21.6
 6 -6 -7 62.79 16.5
 -6 -6 7 70.89 28.9
 -6 6 7 69.29 16.2
 -5 -6 7 56.29 22.9
 5 -6 -7 60.69 19.2
 5 6 -7 66.39 18
 -5 6 7 83.69 16.7
 4 -6 -7 25.3 17.6
 -4 -6 7 -12 22.4
 -4 6 7 7.7 17.9
 4 6 -7 12.7 18.1
 -3 -6 7 1338.27 71.19
 3 -6 -7 1309.07 68.49
 -3 6 7 1257.47 67.79
 3 6 -7 1311.47 69.29
 2 -6 -7 -2.4 19.2
 -2 -6 7 -25.3 17.9
 2 6 -7 27.4 18
 -2 6 7 17.6 18.9
 -1 -6 7 62.79 23.1
 1 -6 -7 108.49 22.5
 -1 6 7 89.79 21.4
 1 6 -7 100.19 21.9
 0 -6 -7 32.7 22.8
 0 -6 7 31.7 21.3
 0 6 7 25.4 22.3
 -1 -6 -7 1478.85 76.19
 1 -6 7 1410.86 76.59
 1 6 7 1509.65 76.79
 -1 6 -7 1414.86 76.39
 2 -6 7 53.39 21.4
 -2 -6 -7 63.99 22.2
 -2 6 -7 44.9 21.3
 2 6 7 4.5 21.4
 3 -6 7 4.3 21.2
 -3 -6 -7 17.6 23.1
 3 6 7 -3.4 23.8
 -3 6 -7 17.9 20.7
 -4 -6 -7 785.72 53.29
 4 -6 7 815.12 53.19
 -4 6 -7 806.12 52.69
 4 6 7 815.82 54.39
 -5 -6 -7 76.39 25.5
 5 -6 7 80.49 24.7
 -5 6 -7 67.99 22.8
 5 6 7 91.29 28.1
 6 -6 7 53.99 24.8
 -6 -6 -7 116.39 28.1
 6 6 7 52.99 30.1
 -6 6 -7 43.8 23.1
 7 -6 7 109.69 24.5
 -7 -6 -7 69.89 28.6
 7 6 7 100.59 29.4
 -7 6 -7 120.99 24.5
 -8 -6 -7 61.49 28.7
 8 -6 7 40.1 24
 -8 6 -7 12.4 23.5
 8 6 7 69.39 30.8
 -9 -6 -7 19.4 30.4
 9 -6 7 4 34.9
 -9 6 -7 -52.29 22.8
 9 6 7 5.1 29.8
 10 -6 7 162.18 30.6
 -10 -6 -7 188.28 34.3
 10 6 7 202.98 34.6
 -12 -7 7 -13.7 35.3
 -12 -7 7 11.7 26.2
 -11 -7 7 29.8 36.8
 -11 -7 7 44.1 25
 -10 -7 7 47.9 34.7
 -10 -7 7 -20.6 25.4
 -9 -7 7 50.99 25.8
 -9 -7 7 65.99 35.2
 8 -7 -7 120.29 14.6
 -8 -7 7 106.39 25.4
 -8 -7 7 185.28 33.9
 -8 7 7 132.19 16
 -7 -7 7 99.09 24.5
 7 -7 -7 206.68 25.5
 -7 -7 7 219.88 33.1
 -7 7 7 216.68 25.6
 6 -7 -7 69.79 17.2
 -6 -7 7 96.09 28.6
 -6 -7 7 76.89 25
 -6 7 7 75.39 17
 5 -7 -7 214.98 21.8
 -5 -7 7 171.88 29.6
 -5 -7 7 183.38 24.3
 -5 7 7 244.98 28.2
 4 -7 -7 1074.29 59.99
 -4 -7 7 1029.1 62.59
 -4 7 7 1156.78 58.79
 4 7 -7 1090.59 60.89
 3 -7 -7 10.5 18.8
 -3 -7 7 -4.3 21.3
 -3 7 7 15.4 17.9
 3 7 -7 -3.9 20.7
 -2 -7 7 82.99 22.6
 2 -7 -7 103.29 22.5
 2 7 -7 95.89 19.8
 -2 7 7 95.89 21
 -1 -7 7 679.73 48
 1 -7 -7 813.82 47.5
 1 7 -7 749.92 47.3
 -1 7 7 664.83 48.1
 0 -7 -7 1706.13 90.79
 0 7 -7 1866.21 91.69
 0 7 7 1842.22 91.89
 -1 -7 -7 -37.9 21.5
 1 -7 7 6.2 20.8
 -1 7 -7 13.8 21.6
 1 7 7 37.6 24
 2 -7 7 78.89 23
 -2 -7 -7 114.39 23
 -2 7 -7 38.9 22.5
 2 7 7 78.89 23.4
 -3 -7 -7 68.79 25.4
 3 -7 7 29.3 23.8
 -3 7 -7 18.8 21.4
 3 7 7 46.1 24.6
 -4 -7 -7 591.34 48.3
 4 -7 7 536.85 47.2
 4 7 7 529.05 49.2
 -4 7 -7 541.85 44.9
 5 -7 7 67.39 25.2
 -5 -7 -7 94.29 27.4
 -5 7 -7 94.39 22.9
 5 7 7 100.89 28.6
 -6 -7 -7 596.94 53.69
 6 -7 7 627.64 48.3
 -6 7 -7 708.73 48
 6 7 7 701.83 54.19
 7 -7 7 87.09 24.6
 -7 -7 -7 67.39 28.3
 -7 7 -7 82.99 24.2
 7 7 7 61.29 30.9
 8 -7 7 371.76 42
 -8 -7 -7 412.66 50.49
 -8 7 -7 357.76 41.5
 8 7 7 457.65 53.39
 -9 -7 -7 66.59 30.4
 9 -7 7 17.7 23.6
 -9 7 -7 35.1 23.7
 9 7 7 44.5 32.7
 -10 -7 -7 91.59 32.1
 10 7 7 62.29 48.2
 -12 -8 7 23.4 26.4
 -12 -8 7 17.5 36.9
 -11 -8 7 121.79 38.6
 -11 -8 7 56.39 26.5
 -10 -8 7 21.5 35.8
 -10 -8 7 -30.4 24.5
 -9 -8 7 -15.1 23.8
 -9 -8 7 15.7 37.3
 8 -8 -7 349.37 26.6
 -8 -8 7 377.16 42
 -8 8 7 339.47 27.5
 -7 -8 7 1146.99 74.79
 -7 -8 7 1175.08 67.19
 7 -8 -7 1149.08 58.89
 -7 8 7 1080.69 60.19
 -6 -8 7 649.34 82.09
 6 -8 -7 808.52 47.7
 -6 -8 7 802.12 55.89
 -6 8 7 770.92 46.8
 -5 -8 7 31.5 26.9
 -5 -8 7 -7.2 22
 5 -8 -7 12.3 18.9
 -5 8 7 23.8 18.8
 -4 -8 7 441.86 41.5
 4 -8 -7 443.46 38.5
 -4 8 7 453.35 37.9
 3 -8 -7 422.06 38.4
 -3 -8 7 457.85 41.2
 3 8 -7 482.05 38.9
 -3 8 7 471.75 38.2
 2 -8 -7 516.75 39.2
 -2 -8 7 498.35 41.8
 2 8 -7 465.95 41.7
 -2 8 7 464.45 40.6
 -1 -8 7 276.87 36.3
 1 -8 -7 325.17 36.6
 -1 8 7 296.17 38.4
 0 -8 7 2228.78 109.39
 0 -8 -7 2135.99 107.99
 0 8 7 2180.98 109.39
 0 8 -7 2221.68 107.79
 1 -8 7 5.9 22.5
 -1 -8 -7 -30.6 22.1
 -1 8 -7 -3.7 19.5
 1 8 7 11 23.9
 -2 -8 -7 179.08 26.9
 2 -8 7 219.48 26.3
 -2 8 -7 119.69 25
 2 8 7 208.18 30.2
 3 -8 7 21.5 24.2
 -3 -8 -7 24.2 24.5
 3 8 7 -33.8 24.6
 -3 8 -7 -36.8 21.9
 4 -8 7 32.5 23
 -4 -8 -7 51.19 25
 4 8 7 33.9 28.1
 -4 8 -7 11.1 23.2
 5 -8 7 27.2 25
 -5 -8 -7 -10.3 26.6
 -5 8 -7 19.3 22.9
 5 8 7 25.5 30.7
 -6 -8 -7 80.99 28.5
 6 -8 7 51.59 25.4
 6 8 7 137.09 31.2
 -6 8 -7 91.19 24.9
 7 -8 7 -4.5 24.8
 -7 -8 -7 1 28
 -7 8 -7 25.9 23.5
 7 8 7 -44.7 28.8
 -8 -8 -7 17.1 30.5
 8 -8 7 1.5 24.3
 8 8 7 52.89 31.1
 -8 8 -7 66.19 25.5
 9 -8 7 62.99 25.3
 -9 -8 -7 65.69 30.4
 9 8 7 60.29 33.4
 -9 8 -7 12.9 24.5
 -11 -9 7 -25.3 25.9
 -11 -9 7 -23.2 37.7
 -10 -9 7 -19.1 25.5
 -10 -9 7 61.39 39.7
 -9 -9 7 249.48 40.4
 -9 -9 7 217.88 30.2
 -8 -9 7 44 36.9
 -8 -9 7 13.2 24.7
 8 -9 -7 29.7 13.5
 -7 -9 7 55.09 31.8
 7 -9 -7 56.29 17
 -7 -9 7 14.3 24.9
 -7 9 7 50.69 17.6
 6 -9 -7 -4.8 18
 -6 -9 7 -19.2 29.7
 -6 -9 7 -17.7 22.6
 -6 9 7 -6.2 18.8
 -5 -9 7 408.86 43.4
 5 -9 -7 427.46 38.8
 -5 -9 7 467.35 53.09
 -5 9 7 453.85 39.4
 -4 -9 7 34.3 22.5
 -4 -9 7 21.1 29
 -4 9 7 -11.1 19.4
 3 -9 -7 36.2 21.3
 -3 -9 7 -14.9 22.2
 -3 9 7 26.1 20.6
 -2 -9 7 1.4 24
 2 -9 -7 -2.9 20.7
 -2 9 7 21.8 22.8
 2 9 -7 -27.5 21.6
 1 -9 -7 670.03 46.2
 -1 9 7 657.83 48.3
 1 9 -7 693.43 48.4
 0 -9 -7 787.02 51.59
 0 -9 7 769.92 51.19
 0 9 -7 765.82 50.09
 0 9 7 732.73 54.39
 -1 -9 -7 40.1 23
 1 -9 7 39.3 23.8
 -1 9 -7 63.19 21.1
 1 9 7 127.99 26.8
 -2 -9 -7 300.27 29.9
 2 -9 7 252.97 29.2
 -2 9 -7 324.27 37.5
 3 -9 7 485.75 43.4
 -3 -9 -7 396.76 43.8
 -3 9 -7 411.36 38.8
 3 9 7 372.96 46.9
 -4 -9 -7 133.39 27.3
 -4 9 -7 179.18 24.9
 4 9 7 214.58 33.8
 5 -9 7 1.5 25.7
 -5 -9 -7 27.5 28.1
 -5 9 -7 8.3 22.3
 5 9 7 23.1 27.5
 6 -9 7 165.78 28
 -6 -9 -7 166.18 31.2
 6 9 7 129.49 31
 -6 9 -7 185.48 25.4
 -7 -9 -7 52.99 30.2
 7 -9 7 33.6 26.2
 -7 9 -7 33.6 22.7
 8 -9 7 180.88 27.3
 -8 -9 -7 118.79 32.6
 8 9 7 200.38 35.1
 -8 9 -7 111.29 24.8
 -9 -9 -7 102.29 32.4
 9 9 7 47.4 30.8
 -11 -10 7 84.89 39.5
 -11 -10 7 20.8 26.2
 -10 -10 7 195.68 30.3
 -10 -10 7 219.88 42.4
 -9 -10 7 -39 36.4
 -9 -10 7 6.2 26
 -8 -10 7 77.29 36.8
 8 -10 -7 42 14.1
 -8 -10 7 34.6 23.6
 -8 10 7 76.09 17.2
 -7 -10 7 122.39 38.5
 -7 -10 7 48.6 26.5
 -7 10 7 103.29 20.2
 -6 -10 7 118.29 33.3
 -6 -10 7 74.19 27.3
 6 -10 -7 148.29 21.1
 -6 10 7 109.09 21.7
 5 -10 -7 36.6 21.8
 -5 -10 7 46.6 25.3
 -5 -10 7 81.79 35
 -5 10 7 37.9 21.1
 -4 -10 7 83.99 24.7
 -4 -10 7 82.49 35.2
 4 -10 -7 59.69 23.4
 -4 10 7 80.39 22.9
 -3 -10 7 104.69 31.8
 3 -10 -7 77.29 23
 -3 -10 7 71.39 24.7
 2 -10 -7 68.99 22.3
 -2 -10 7 66.69 30.6
 -2 -10 7 49.99 24.3
 -2 10 7 66.09 24.7
 -1 -10 7 175.98 26.2
 1 -10 -7 153.88 25.4
 -1 10 7 172.68 28.1
 0 -10 -7 -42.9 22.9
 0 -10 7 -20.3 21.1
 0 10 -7 24.3 22
 0 10 7 32.4 26.6
 1 -10 7 518.75 45
 -1 -10 -7 513.15 47.4
 -1 10 -7 508.75 46.2
 1 10 7 577.54 51.39
 2 -10 7 119.89 26
 -2 10 -7 85.69 24.1
 2 10 7 76.29 29.2
 3 -10 7 72.29 25.3
 -3 -10 -7 92.49 28.2
 3 10 7 35 28.9
 -3 10 -7 87.29 38.5
 -4 -10 -7 95.99 29.4
 4 -10 7 104.69 28.1
 -4 10 -7 65.99 23.5
 4 10 7 77.89 29.7
 -5 -10 -7 382.06 46.4
 5 -10 7 309.07 33.2
 5 10 7 438.66 49.9
 -5 10 -7 310.57 39.9
 -6 -10 -7 37.6 30
 6 -10 7 33.3 26.6
 -6 10 -7 60.79 23.4
 6 10 7 64.69 33.3
 7 -10 7 37.1 31.4
 -7 10 -7 44.8 23.4
 7 10 7 79.89 33.9
 -8 -10 -7 -34.5 29.4
 8 -10 7 -37 24.4
 8 10 7 -13.6 31.5
 -8 10 -7 0.9 25.7
 -10 -11 7 -5.6 24.3
 -10 -11 7 65.39 39.8
 -9 -11 7 -43.1 22.9
 -9 -11 7 11.2 39.5
 -8 -11 7 38 36.6
 8 -11 -7 27.5 15.3
 -8 -11 7 59.49 26.2
 -8 11 7 17.8 17.6
 -7 -11 7 41.2 24.3
 -7 -11 7 71.99 38.3
 -7 11 7 38.3 21.3
 -6 -11 7 191.68 37.9
 -6 -11 7 139.39 27.7
 6 -11 -7 149.09 23.9
 -6 11 7 112.69 22.9
 5 -11 -7 -13 22.2
 -5 -11 7 2.5 24.3
 -5 -11 7 73.89 32.4
 -5 11 7 8.1 21.6
 -4 -11 7 -11.2 34.9
 4 -11 -7 -29.6 22.3
 -4 -11 7 -24.6 22.9
 -4 11 7 2.9 23
 3 -11 -7 95.69 23.7
 -3 -11 7 60.19 26.1
 -3 -11 7 76.89 32.8
 -3 11 7 35.4 24.3
 -2 -11 7 -13.8 24.3
 -2 -11 7 -37.4 33.1
 2 -11 -7 -1.3 22.7
 -2 11 7 -17.3 24.2
 1 -11 -7 3 23.4
 -1 -11 7 3.4 23.3
 -1 -11 7 7.8 30.1
 -1 11 7 54.69 25.2
 0 -11 -7 60.99 24.6
 0 -11 7 38.8 24.5
 0 11 7 75.19 27.8
 1 -11 7 59.19 24.2
 -1 -11 -7 69.19 25.7
 1 11 7 38.8 26.7
 2 -11 7 37.7 25.8
 -2 -11 -7 80.99 26.8
 2 11 7 45.7 27.3
 -2 11 -7 63.09 22.8
 -3 -11 -7 96.49 28.5
 3 -11 7 84.49 26.5
 -3 11 -7 121.99 25.4
 3 11 7 125.09 37
 -4 -11 -7 158.68 30.4
 4 -11 7 117.19 29.2
 4 11 7 84.99 32.6
 -4 11 -7 120.19 25.7
 5 -11 7 -5.8 25.8
 -5 -11 -7 -11.6 28.4
 5 11 7 -12.7 31.4
 -5 11 -7 -4 24.1
 -6 -11 -7 31.9 31.1
 6 -11 7 22.2 26.6
 6 11 7 19.2 32.6
 -6 11 -7 5.4 24.1
 -7 -11 -7 13.3 30.5
 7 -11 7 10.8 26.6
 -7 11 -7 13.1 24.3
 7 11 7 50.19 34.2
 -8 -11 -7 124.89 33.1
 8 11 7 85.39 34.9
 -9 -12 7 -24.7 36.7
 -9 -12 7 -18.9 24.2
 -8 -12 7 3.6 25.8
 -8 -12 7 99.59 37.9
 7 -12 -7 27.3 20.1
 -7 -12 7 -0.2 25.7
 -7 -12 7 0.8 37.1
 -7 12 7 50.19 22.5
 -6 -12 7 24.8 25.9
 -6 -12 7 57.19 41.4
 -5 -12 7 -0.8 22
 5 -12 -7 -12.9 22.8
 -5 -12 7 -18.1 34.6
 -5 12 7 19 24.3
 -4 -12 7 -19.4 35
 -4 -12 7 5 25.7
 4 -12 -7 -0.6 23.5
 -4 12 7 4.1 23.8
 -3 -12 7 220.68 41.2
 3 -12 -7 272.87 28.4
 -3 -12 7 200.48 30.4
 -3 12 7 215.48 29
 -2 -12 7 34.6 32.8
 -2 -12 7 0.5 25.1
 -2 12 7 26.3 25.1
 -1 -12 7 18.7 32.9
 1 -12 -7 13 24.8
 -1 -12 7 -6.2 25.7
 -1 12 7 -53.89 26.6
 0 -12 7 73.19 33.3
 0 -12 7 37.7 25.3
 0 -12 -7 49.7 26.4
 0 12 7 28 29.6
 1 -12 7 126.09 31
 -1 -12 -7 148.39 28.6
 1 -12 7 160.68 26.9
 1 12 7 151.18 32.8
 2 -12 7 36.1 26.4
 -2 -12 -7 9.9 26.6
 2 -12 7 -17.1 25.4
 2 12 7 2.3 28.1
 3 -12 7 108.49 26.2
 -3 -12 -7 136.99 30.8
 3 12 7 154.18 33.7
 4 -12 7 10.5 25.3
 -4 -12 -7 -10.9 28.8
 4 12 7 25.2 29.6
 5 -12 7 330.97 34.8
 -5 -12 -7 317.77 35.2
 5 12 7 307.37 38.6
 6 -12 7 119.69 29.6
 -6 -12 -7 37.9 30.8
 6 12 7 92.49 34.1
 -7 -12 -7 152.58 31.9
 7 -12 7 171.58 33
 7 12 7 142.99 37.3
 -8 -13 7 260.27 45.7
 -7 -13 7 3.9 40.1
 -7 -13 7 10.4 25.6
 -6 -13 7 94.19 28.8
 -6 -13 7 122.49 40.1
 6 -13 -7 184.88 26.5
 -6 13 7 153.38 27.5
 -5 -13 7 4.7 23.6
 -5 -13 7 74.29 40.4
 5 -13 -7 -7.3 24.6
 -5 13 7 27.1 26.4
 4 -13 -7 369.86 42.7
 -4 -13 7 226.68 31.4
 -4 -13 7 426.96 44.9
 -4 13 7 363.56 43.9
 3 -13 -7 102.69 26.3
 -3 -13 7 158.48 39
 -3 -13 7 75.59 25.9
 -3 13 7 96.39 27.3
 2 -13 -7 370.86 45.1
 -2 -13 7 452.65 46.2
 -2 13 7 392.76 48.9
 -1 -13 7 -42.3 32.5
 1 -13 -7 27.5 26
 -1 -13 7 14.2 26.1
 -1 13 7 19.4 28.1
 0 -13 7 39.8 32.8
 0 -13 -7 31.1 26.7
 0 -13 7 47 27.3
 0 13 7 19.3 28.5
 -1 -13 -7 51.19 26.5
 1 -13 7 -6.7 24.2
 1 -13 7 -24.1 29.5
 1 13 7 41.3 31
 -2 -13 -7 690.13 55.99
 2 -13 7 720.73 55.09
 2 -13 7 632.84 56.09
 2 13 7 671.03 59.39
 3 -13 7 32.8 25.3
 -3 -13 -7 44.1 29.8
 3 -13 7 55.79 27.6
 3 13 7 18.2 32.7
 -4 -13 -7 47.9 33.3
 4 -13 7 13.6 25.4
 4 -13 7 -14.8 29.3
 4 13 7 -19.1 31.9
 5 -13 7 112.69 36.4
 -5 -13 -7 64.99 31
 5 -13 7 55.99 31.4
 5 13 7 107.69 34.9
 -6 -13 -7 280.67 37.2
 6 -13 7 280.37 40.5
 6 -13 7 272.27 34.4
 6 13 7 324.27 40.9
 -7 -14 7 26.1 25.8
 -7 -14 7 -6.1 41.3
 6 -14 -7 -19.8 24.9
 -6 -14 7 -13.4 25.3
 -6 -14 7 19.4 38.5
 -5 -14 7 65.99 40.2
 5 -14 -7 5.6 26
 -5 -14 7 9.9 25.9
 -5 14 7 7 27.4
 -4 -14 7 130.89 50.29
 4 -14 -7 61.99 25.7
 -4 14 7 6.1 28.2
 -3 -14 7 70.09 38
 -3 -14 7 -19.6 25.1
 3 -14 -7 34.5 25.8
 -3 14 7 48.2 29
 2 -14 -7 210.28 29.6
 -2 -14 7 156.78 28.6
 -2 -14 7 158.68 39.2
 -2 14 7 204.98 32.5
 -1 -14 7 25.2 26.8
 -1 -14 7 20 37.3
 1 -14 -7 -31.4 26.7
 -1 14 7 -32.8 27.4
 0 -14 -7 144.39 30.4
 0 -14 7 125.49 35.5
 0 -14 7 78.69 28.4
 1 -14 7 6.3 24.9
 1 -14 7 -2.5 29.3
 -1 -14 -7 51.39 29.8
 1 14 7 28.3 32.3
 2 -14 7 -0.8 27.6
 -2 -14 -7 -21 28.9
 2 -14 7 13.6 26.1
 2 14 7 38 32.5
 -3 -14 -7 -43.1 28.6
 3 -14 7 -38.5 26.9
 3 -14 7 -26 25
 3 14 7 -31.9 32.1
 4 -14 7 40.5 32.5
 4 -14 7 -7.7 25.5
 -4 -14 -7 14 30
 4 14 7 29.4 33.4
 5 -14 7 52.69 35.5
 5 -14 7 -26 30.1
 -5 -14 -7 23.9 31.5
 5 14 7 58.89 39.6
 5 -15 -7 -5.8 27
 -5 -15 7 42.1 38.5
 -5 -15 7 13.2 24.7
 -5 15 7 23.2 29.3
 4 -15 -7 55.59 26.4
 -4 -15 7 -1.8 25.3
 -4 -15 7 59.09 40.9
 -4 15 7 -9.4 28.7
 3 -15 -7 20.1 27.1
 -3 -15 7 3.4 27.2
 -3 -15 7 -27.1 39.9
 -3 15 7 -1 30.7
 -2 -15 7 439.16 50.99
 2 -15 -7 593.94 50.89
 -2 15 7 448.16 56.09
 1 -15 -7 53.19 28.4
 -1 -15 7 16.9 27.8
 -1 -15 7 -26.5 38
 -1 15 7 -56.99 30.1
 0 -15 7 87.59 70.69
 0 -15 -7 7.7 28.6
 0 15 7 -8.1 30.2
 -1 -15 -7 91.89 30.6
 1 -15 7 3.1 30.2
 1 -15 7 52.49 26.3
 1 15 7 46.4 32.7
 2 -15 7 662.43 56.69
 -2 -15 -7 657.93 61.69
 2 -15 7 896.21 61.59
 2 15 7 685.63 62.49
 -3 -15 -7 122.89 32
 3 -15 7 13.4 27
 3 -15 7 59.79 30.1
 3 15 7 22.6 33
 -3 -16 7 2.3 40
 -3 -16 7 -13.3 27.4
 -3 16 7 15.5 31.2
 -2 -16 7 31.1 41.7
 -2 -16 7 20.7 28.4
 2 -16 -7 44.2 28.3
 -2 16 7 70.49 32.5
 1 -16 -7 84.69 29.4
 -1 -16 7 -0.9 45.6
 -1 -16 7 9.5 29.2
 -1 16 7 117.29 33
 0 -16 7 -32.6 27.1
 0 -16 7 -6.7 37.2
 0 -16 -7 5 29.6
 0 16 7 -31.8 32.6
 -12 0 8 68.89 28.3
 -12 0 8 55.19 22.5
 -11 0 8 934.71 65.49
 -11 0 8 934.61 57.39
 -10 0 8 885.61 60.29
 -10 0 8 863.91 54.19
 -9 0 8 486.65 40.5
 -8 0 8 14.4 26.9
 8 0 -8 38.3 18
 7 0 -8 351.06 31.7
 -7 0 8 288.37 34.7
 6 0 -8 1357.66 69.99
 -6 0 8 1290.37 69.89
 -5 0 8 -14 19.3
 5 0 -8 6.2 18.8
 4 0 -8 9.4 20.5
 -4 0 8 -15.6 18.1
 -3 0 8 31.7 20.4
 3 0 -8 -8.2 23.7
 2 0 -8 3097.19 149.79
 -2 0 8 3182.98 150.18
 1 0 -8 216.48 27.8
 -1 0 8 146.89 25.4
 0 0 8 466.35 43.5
 0 0 -8 512.05 41.3
 1 0 8 550.04 44
 -1 0 -8 548.25 44.3
 2 0 8 1121.29 60.89
 -2 0 -8 994.4 62.59
 3 0 8 85.29 23.6
 -3 0 -8 92.29 24.3
 4 0 8 148.39 23.5
 -4 0 -8 126.09 25
 -5 0 -8 200.28 27.8
 5 0 8 183.18 25.1
 -6 0 -8 2563.14 123.79
 6 0 8 2414.16 121.99
 7 0 8 422.66 45.1
 -7 0 -8 479.65 47.6
 -8 0 -8 90.79 28
 -9 0 -8 6.1 27.2
 9 0 8 22.2 25.9
 -10 0 -8 226.78 30.7
 10 0 8 153.38 31.5
 -13 -1 8 52.99 31.6
 -12 -1 8 -0.2 30.2
 -12 -1 8 30.1 23.6
 -12 1 8 46.6 20
 -12 1 8 35.2 24.9
 -11 -1 8 2.1 23
 -11 -1 8 -0.1 30.2
 -11 1 8 27.2 20
 -11 1 8 -24.5 26.4
 -10 -1 8 362.86 38.7
 -10 -1 8 328.57 34.5
 -10 1 8 333.17 35.4
 -10 1 8 295.27 31.4
 -9 -1 8 96.39 26.7
 -9 -1 8 55.39 22.2
 -9 1 8 55.29 19.8
 8 -1 -8 88.69 18.6
 -8 -1 8 102.39 21.6
 8 1 -8 89.19 19.9
 -8 1 8 113.19 20.2
 7 -1 -8 33.6 18.9
 -7 -1 8 53.99 19.9
 -7 1 8 79.59 18.6
 7 1 -8 27.2 17.8
 -6 -1 8 690.23 47
 6 -1 -8 679.73 44.2
 6 1 -8 669.73 44.9
 -6 1 8 695.33 44.1
 -5 -1 8 45.4 21.2
 5 -1 -8 49.7 19.8
 -5 1 8 72.39 19.7
 5 1 -8 67.69 20.3
 -4 -1 8 68.19 20.4
 4 -1 -8 75.49 20.9
 -4 1 8 27.3 20.4
 4 1 -8 50.99 20.8
 3 -1 -8 839.32 51.99
 -3 1 8 904.71 54.29
 3 1 -8 829.42 52.09
 2 -1 -8 225.68 25.9
 -2 -1 8 277.27 26.1
 2 1 -8 285.57 27.1
 -2 1 8 290.87 31.5
 1 -1 -8 49.2 20.7
 -1 -1 8 19.6 25.1
 -1 1 8 -4.1 23.5
 1 1 -8 27 20.8
 0 -1 -8 395.66 41.3
 0 -1 8 317.37 41.1
 0 1 -8 318.97 37.5
 0 1 8 396.16 40.5
 -1 -1 -8 61.99 22.4
 1 -1 8 26.9 23.7
 -1 1 -8 13 22.9
 1 1 8 3.4 20.9
 2 -1 8 493.25 41.5
 -2 -1 -8 397.96 40.1
 -2 1 -8 410.46 40.1
 2 1 8 384.96 38.4
 -3 -1 -8 82.49 23.7
 3 -1 8 109.19 30.2
 -3 1 -8 132.49 24.1
 3 1 8 134.59 22.6
 4 -1 8 101.29 23.7
 -4 -1 -8 100.09 25.4
 4 1 8 88.99 21.9
 -4 1 -8 85.89 24.3
 5 -1 8 8.2 22.2
 -5 -1 -8 33.8 24.6
 -5 1 -8 19.7 25.2
 5 1 8 41.5 21.6
 6 -1 8 67.19 22.3
 -6 -1 -8 47.5 27.1
 -6 1 -8 114.99 26.2
 6 1 8 62.59 24
 -7 -1 -8 353.16 33.5
 7 -1 8 277.87 31.6
 -7 1 -8 298.07 32.1
 7 1 8 283.37 32.4
 -8 -1 -8 -72.19 40.2
 8 -1 8 36.3 26.7
 8 1 8 22.8 25.8
 -8 1 -8 23.9 26.6
 9 -1 8 18.9 25.7
 -9 -1 -8 56.19 27.6
 9 1 8 36.5 27.6
 -9 1 -8 58.09 27.9
 10 -1 8 16.6 27.5
 -10 -1 -8 27 27.9
 10 1 8 -16 29.1
 -10 1 -8 -10.4 27.3
 -13 -2 8 44 33.2
 -13 -2 8 43.3 26.2
 -12 -2 8 11.1 25.6
 -12 -2 8 -16.6 47.3
 -12 2 8 21.6 19.5
 -12 2 8 -7.9 21.7
 -11 -2 8 -13.2 31.5
 -11 -2 8 31.3 24.3
 -11 2 8 2.5 26.7
 -10 -2 8 118.49 24.9
 -10 -2 8 114.29 30.3
 -10 2 8 114.99 25.5
 -10 2 8 82.39 20.3
 -9 -2 8 41.9 22.9
 9 -2 -8 66.89 16.3
 -9 -2 8 93.09 28.1
 -9 2 8 42 19.6
 8 -2 -8 708.73 42
 -8 -2 8 706.73 49.4
 -8 2 8 684.83 45.1
 8 2 -8 687.13 44.3
 -7 -2 8 156.38 23.9
 7 -2 -8 127.19 20.8
 7 2 -8 160.58 21.1
 -7 2 8 169.98 22.5
 6 -2 -8 1333.07 71.89
 -6 -2 8 1390.36 74.19
 -6 2 8 1413.96 71.79
 6 2 -8 1408.16 71.69
 5 -2 -8 122.49 19.6
 -5 -2 8 108.89 21.7
 5 2 -8 87.49 20.9
 -5 2 8 87.99 20.7
 -4 -2 8 57.29 21.7
 4 -2 -8 84.39 20.9
 -4 2 8 52.39 20.7
 -3 -2 8 13.2 20.1
 3 -2 -8 -3.8 20.6
 -3 2 8 -4.3 20.6
 3 2 -8 7.8 21.3
 2 -2 -8 1807.42 90.29
 -2 -2 8 1826.62 91.79
 2 2 -8 1822.22 90.69
 -2 2 8 1729.63 90.89
 1 -2 -8 730.63 49
 -1 -2 8 767.02 48.7
 -1 2 8 692.53 48.6
 1 2 -8 764.82 49.9
 0 -2 8 696.73 45.6
 0 -2 -8 528.75 43.8
 0 2 8 521.25 42.5
 0 2 -8 525.75 44.3
 -1 -2 -8 54.69 22.1
 1 -2 8 11 21.9
 1 2 8 21.2 18.8
 -1 2 -8 24.6 22.5
 -2 -2 -8 465.25 43.3
 2 -2 8 546.15 44.3
 2 2 8 514.65 41.1
 -3 -2 -8 189.18 25.4
 3 -2 8 95.19 24.3
 -3 2 -8 193.98 26.6
 3 2 8 142.89 23.9
 4 -2 8 17.3 22.6
 -4 -2 -8 7.5 25.1
 4 2 8 13.7 21.2
 -4 2 -8 18.7 22.1
 -5 -2 -8 53.09 26.3
 5 -2 8 15.4 20.9
 -5 2 -8 58.79 24.1
 5 2 8 46.9 24.4
 -6 -2 -8 785.82 57.79
 6 -2 8 775.12 53.39
 -6 2 -8 850.01 55.09
 6 2 8 730.13 56.59
 -7 -2 -8 -8.8 27.7
 7 -2 8 2.9 22.9
 -7 2 -8 19.2 24.1
 7 2 8 -8.5 23.8
 -8 -2 -8 -19.4 28.1
 8 -2 8 -11.9 25.2
 8 2 8 -24.8 25.8
 -8 2 -8 9.2 25
 -9 -2 -8 472.65 50.89
 9 -2 8 413.36 46.2
 -9 2 -8 343.27 44.8
 9 2 8 383.26 47.8
 -10 -2 -8 53.89 29.2
 10 -2 8 -30.2 27
 10 2 8 -35 28.7
 -13 -3 8 21.5 26.5
 -13 -3 8 -3.8 34.2
 -12 -3 8 135.19 36
 -12 -3 8 164.58 28
 -11 -3 8 140.59 34.8
 -11 -3 8 93.49 25.8
 -11 3 8 156.38 22.7
 -11 3 8 128.79 19.3
 -10 -3 8 89.49 25
 -10 -3 8 124.79 31.8
 -10 3 8 68.79 19.4
 -10 3 8 54.49 22.1
 -9 -3 8 25.9 30.9
 9 -3 -8 -0.1 15.7
 -9 3 8 21.6 19
 -8 -3 8 8.9 21
 8 -3 -8 -16.8 15.6
 -8 3 8 -0.9 19.1
 -7 -3 8 524.15 40.9
 7 3 -8 522.75 41
 -7 3 8 493.75 38.4
 6 -3 -8 39.2 17.7
 -6 -3 8 14.2 21.3
 6 3 -8 44.4 18.4
 -6 3 8 42.9 20.1
 5 -3 -8 247.28 33
 -5 -3 8 288.97 37.7
 5 3 -8 285.97 32.9
 -5 3 8 271.67 25.7
 4 -3 -8 288.77 32.8
 -4 3 8 292.37 25.6
 4 3 -8 243.28 25.3
 3 -3 -8 589.64 41.8
 -3 -3 8 526.05 42.9
 3 3 -8 484.55 41.5
 -3 3 8 560.14 39.5
 -2 -3 8 5.9 21.8
 2 -3 -8 4.3 20
 -2 3 8 39.6 19.9
 2 3 -8 53.99 21.1
 -1 -3 8 1202.68 69.59
 1 -3 -8 1261.47 68.69
 -1 3 8 1249.47 67.29
 1 3 -8 1328.67 69.09
 0 -3 -8 -19 21.9
 0 -3 8 -8.8 20.9
 0 3 -8 19.8 21.4
 0 3 8 26.5 19.2
 -1 -3 -8 23.5 22.1
 1 -3 8 55.79 24.9
 1 3 8 66.09 20.8
 -1 3 -8 39.4 20.9
 -2 -3 -8 28.1 23.9
 -2 3 -8 35.1 21.5
 2 3 8 13.4 20.9
 -3 -3 -8 47.6 23.9
 3 -3 8 54.79 23.3
 -3 3 -8 4.9 22.8
 3 3 8 45.9 21.6
 4 -3 8 14.3 23.8
 -4 -3 -8 15.3 25.2
 4 3 8 -3.7 21.1
 -4 3 -8 24.1 23.2
 5 -3 8 818.32 53.09
 -5 -3 -8 802.22 55.79
 -5 3 -8 835.82 53.99
 5 3 8 739.73 54.49
 -6 -3 -8 5.9 27.4
 6 -3 8 41 22.9
 -6 3 -8 29.4 24.4
 6 3 8 -4.9 23.4
 -7 -3 -8 117.09 29.8
 7 -3 8 83.69 24.3
 7 3 8 117.29 28.1
 -7 3 -8 110.29 26
 -8 -3 -8 85.49 30.6
 8 -3 8 67.69 25.6
 -8 3 -8 38.5 26
 8 3 8 44.8 27.2
 9 -3 8 122.89 29.3
 -9 -3 -8 178.48 32.5
 -9 3 -8 108.89 26.7
 9 3 8 102.59 31.9
 -10 -3 -8 155.98 33.8
 10 3 8 201.68 34.1
 -10 3 -8 206.28 30
 -13 -4 8 40.1 28
 -13 -4 8 65.19 36
 -12 -4 8 365.06 42.7
 -12 -4 8 350.56 46.5
 -11 -4 8 21.5 25.4
 -11 -4 8 -48.1 33.1
 -11 4 8 14.5 16.6
 -11 4 8 31.1 13.6
 -10 -4 8 925.91 58.49
 -10 -4 8 926.61 67.29
 -10 4 8 867.01 49
 -10 4 8 914.71 53.09
 -9 -4 8 67.39 30.8
 9 -4 -8 49.99 15.9
 -9 -4 8 100.59 26.2
 -9 4 8 53.09 16.7
 -8 -4 8 638.84 48.5
 -8 -4 8 630.04 55.09
 8 -4 -8 554.24 38.6
 -8 4 8 561.44 37.7
 7 -4 -8 107.49 18.8
 -7 -4 8 124.59 25
 -7 4 8 150.08 19.3
 7 4 -8 111.49 19.7
 6 -4 -8 270.67 23.6
 -6 -4 8 223.58 25.4
 6 4 -8 289.07 33.9
 -6 4 8 236.38 29.1
 5 -4 -8 302.67 31.9
 -5 -4 8 267.87 35.9
 5 4 -8 275.77 32
 -5 4 8 299.17 31.7
 -4 -4 8 612.44 44.6
 4 -4 -8 564.84 40.9
 4 4 -8 560.04 44.2
 -4 4 8 540.15 40.2
 3 -4 -8 48.4 19.5
 -3 -4 8 83.09 22.9
 3 4 -8 97.79 22.6
 -3 4 8 78.49 19.3
 -2 -4 8 108.09 23.3
 2 -4 -8 150.18 22.6
 -2 4 8 146.99 20.6
 2 4 -8 185.48 23
 -1 -4 8 387.66 39.3
 1 -4 -8 373.06 36.9
 1 4 -8 434.66 39.3
 -1 4 8 439.46 37
 0 -4 8 230.08 26.9
 0 -4 -8 258.87 27.3
 0 4 -8 254.27 27.6
 0 4 8 271.77 26.4
 -1 -4 -8 222.78 26.7
 1 -4 8 182.68 24.8
 1 4 8 320.97 33.7
 2 -4 8 416.06 41.7
 -2 -4 -8 505.55 42.9
 2 4 8 479.85 40.5
 -2 4 -8 403.56 40.4
 3 -4 8 73.99 24.6
 -3 -4 -8 41.1 23.6
 3 4 8 49.3 22.1
 -3 4 -8 86.89 22.9
 4 -4 8 479.25 45.4
 -4 -4 -8 551.94 46.5
 -4 4 -8 501.05 45.7
 4 4 8 505.75 45.8
 -5 -4 -8 113.59 28.4
 5 -4 8 114.69 25.3
 5 4 8 106.69 26.3
 -5 4 -8 135.19 26.6
 6 -4 8 217.68 27.5
 -6 -4 -8 173.18 30.2
 6 4 8 197.78 28.6
 7 -4 8 26.5 23.8
 -7 -4 -8 -11.8 28.2
 7 4 8 23.3 25.9
 -7 4 -8 22 25.4
 8 -4 8 9.5 23.7
 -8 -4 -8 19.7 30.3
 8 4 8 10.4 29.2
 -8 4 -8 26.1 26.4
 -9 -4 -8 -21.8 30.3
 9 -4 8 15.9 27.6
 9 4 8 57.29 29.4
 -9 4 -8 15.6 26.7
 -10 -4 -8 39.2 31.3
 10 -4 8 79.89 28.3
 10 4 8 98.99 31.6
 -10 4 -8 41.7 28.3
 -13 -5 8 17.7 36.2
 -13 -5 8 -23.4 26.9
 -12 -5 8 229.58 30.7
 -12 -5 8 183.28 39.5
 -11 -5 8 13.6 26
 -11 -5 8 17.6 35.4
 -10 -5 8 65.09 26.6
 -10 -5 8 117.99 35.1
 -10 5 8 134.69 14.9
 -10 5 8 113.79 19
 9 -5 -8 34.1 14.7
 -9 -5 8 73.49 31.7
 -9 -5 8 29.6 24.5
 -9 5 8 33.1 14.8
 -8 -5 8 175.28 30.3
 -8 -5 8 56.19 25.1
 8 -5 -8 100.29 17.2
 -8 5 8 112.99 18.1
 7 -5 -8 383.96 32.6
 -7 -5 8 350.46 40.5
 -7 5 8 388.26 32.3
 6 -5 -8 47.5 19.8
 -6 -5 8 71.99 24.8
 6 5 -8 99.79 22.4
 -6 5 8 56.99 17.8
 5 -5 -8 29.1 18.2
 -5 -5 8 21.5 20.7
 -5 5 8 86.19 18.9
 5 5 -8 40.3 19.7
 4 -5 -8 6.2 19.7
 -4 -5 8 1.3 20.2
 -4 5 8 -6.6 18.6
 4 5 -8 34.1 20.6
 -3 -5 8 1423.86 75.59
 3 -5 -8 1389.76 72.99
 -3 5 8 1413.06 71.99
 3 5 -8 1343.07 74.69
 -2 -5 8 48.6 24.1
 2 -5 -8 20.8 20.7
 2 5 -8 32.1 20.7
 -2 5 8 43.3 19.2
 1 -5 -8 454.85 41.5
 -1 -5 8 475.75 41.6
 -1 5 8 502.75 38.5
 1 5 -8 441.16 40.7
 0 -5 -8 295.47 37.8
 0 -5 8 317.87 36.9
 0 5 8 364.16 39.1
 0 5 -8 280.17 38
 -1 -5 -8 111.79 23.3
 1 5 8 81.19 21
 -1 5 -8 112.59 22.9
 -2 -5 -8 59.99 24.2
 2 -5 8 50.79 23.6
 2 5 8 55.59 22.9
 -2 5 -8 64.79 23.8
 3 -5 8 -55.29 23.2
 -3 -5 -8 -2.6 25.5
 -3 5 -8 -1.1 21.8
 3 5 8 20.7 23.9
 4 -5 8 550.44 46.4
 -4 -5 -8 503.75 47.4
 -4 5 -8 530.65 45.9
 4 5 8 524.75 45
 5 -5 8 -14.9 24.2
 -5 5 -8 -50.19 23.3
 5 5 8 20.5 25.9
 -6 -5 -8 155.28 29.8
 6 -5 8 133.99 33.6
 6 5 8 136.49 28.9
 -6 5 -8 131.09 25.3
 -7 -5 -8 119.79 30.9
 7 -5 8 124.79 25.8
 7 5 8 136.39 31.4
 -7 5 -8 152.68 26.1
 -8 -5 -8 83.59 30.4
 8 -5 8 93.99 25.6
 8 5 8 46.5 29.3
 -8 5 -8 82.69 26.1
 9 -5 8 148.79 30
 -9 -5 -8 163.08 32.2
 9 5 8 123.29 32.8
 -10 -5 -8 195.38 34.3
 10 -5 8 153.68 32
 10 5 8 176.78 33.9
 -10 5 -8 180.28 31
 -12 -6 8 15.9 37
 -12 -6 8 -3.1 26.7
 -11 -6 8 -21 35.3
 -11 -6 8 -12.3 26.2
 -10 -6 8 38.3 26.3
 -10 -6 8 44.4 36.8
 -9 -6 8 -24.7 30.7
 9 -6 -8 5 13.4
 -9 -6 8 1.8 25.4
 -9 6 8 2.6 13.3
 -8 -6 8 238.48 36.2
 -8 -6 8 203.28 27.9
 8 -6 -8 205.48 26.3
 -8 6 8 214.78 26.3
 7 -6 -8 20.2 17.2
 -7 -6 8 1.4 28
 -7 -6 8 -14.8 22.9
 -7 6 8 16.5 16.8
 6 -6 -8 36 17.8
 -6 -6 8 40.1 23.2
 -6 6 8 -6.6 17.4
 -5 -6 8 19.7 23.3
 5 -6 -8 17.9 19.7
 5 6 -8 13.3 19.6
 -5 6 8 6.1 17.3
 -4 -6 8 1671.83 85.29
 4 -6 -8 1693.73 83.49
 4 6 -8 1560.04 83.79
 -4 6 8 1618.64 82.49
 -3 -6 8 -40.2 21.3
 3 -6 -8 -2.5 21.3
 -3 6 8 -10.3 18.9
 3 6 -8 1.9 18.4
 -2 -6 8 336.97 39.6
 2 -6 -8 350.76 38.7
 -2 6 8 396.06 36.6
 2 6 -8 364.16 38.8
 -1 -6 8 180.28 25.3
 1 -6 -8 228.48 26.6
 -1 6 8 196.58 24.3
 1 6 -8 175.28 25
 0 -6 8 3689.33 177.48
 0 -6 -8 3696.73 179.08
 0 6 8 3811.92 177.58
 -1 -6 -8 54.19 24
 1 -6 8 76.09 24.3
 -1 6 -8 59.99 22.2
 1 6 8 47.8 22.8
 -2 -6 -8 9.1 24.9
 2 -6 8 16.4 22.4
 2 6 8 2.1 23.5
 -2 6 -8 -9.2 22.7
 3 -6 8 218.98 28.7
 -3 -6 -8 239.78 30.3
 -3 6 -8 208.48 27.7
 3 6 8 183.18 27.7
 -4 -6 -8 13.5 26.1
 4 -6 8 -2.9 24.8
 4 6 8 -10.7 25.5
 -4 6 -8 -0.4 22.8
 -5 -6 -8 0.5 28.3
 5 -6 8 19.3 25.1
 -5 6 -8 -3.7 35.6
 5 6 8 -3.4 26.8
 -6 -6 -8 335.97 35
 6 -6 8 315.67 32.8
 -6 6 -8 301.57 30.4
 6 6 8 296.17 34.8
 7 -6 8 -7.3 24
 -7 -6 -8 -32.8 29.3
 7 6 8 53.99 29.9
 -7 6 -8 28.4 24.9
 -8 -6 -8 180.68 33.2
 8 -6 8 178.48 28
 8 6 8 148.29 33
 -8 6 -8 154.98 28.1
 9 -6 8 337.07 43
 -9 -6 -8 327.77 37.9
 -9 6 -8 321.57 43.1
 9 6 8 243.08 35.3
 -12 -7 8 49.6 37.9
 -12 -7 8 39.1 28.1
 -11 -7 8 81.49 28.5
 -11 -7 8 81.19 38.4
 -10 -7 8 -12.6 27.4
 -9 -7 8 2.1 25.1
 -9 -7 8 35.2 33.9
 9 -7 -8 -20.1 20.9
 -9 7 8 25.8 13.8
 8 -7 -8 13.5 16.1
 -8 -7 8 -19 29.8
 -8 -7 8 28.7 25.2
 -8 7 8 21.6 15.8
 -7 -7 8 344.17 41
 7 -7 -8 367.06 32.9
 -7 -7 8 386.96 39.6
 -7 7 8 351.86 31.2
 -6 -7 8 549.54 56.49
 -6 -7 8 639.54 48
 6 -7 -8 618.04 41.1
 -6 7 8 538.05 38.6
 -5 -7 8 2.2 24.3
 5 7 -8 14.1 20.3
 -5 7 8 2.9 18
 4 -7 -8 278.07 34.2
 -4 -7 8 297.87 39.2
 4 7 -8 284.87 36.8
 -4 7 8 253.77 33.2
 3 -7 -8 4.4 21.1
 -3 -7 8 -0.8 22
 3 7 -8 0.3 20.6
 -3 7 8 -21.9 19.6
 2 -7 -8 179.58 23.7
 -2 -7 8 195.68 24.7
 2 7 -8 101.09 22.2
 -2 7 8 184.18 24.1
 1 -7 -8 22.5 21.7
 -1 -7 8 0.7 22.4
 1 7 -8 -19.5 21.6
 -1 7 8 22.5 22
 0 -7 -8 460.05 45.1
 0 7 -8 461.05 42.8
 0 7 8 475.65 40.1
 -1 -7 -8 309.97 39.6
 1 -7 8 277.17 37.5
 -1 7 -8 273.47 29.2
 -2 -7 -8 117.89 27.3
 2 -7 8 113.29 25.1
 -2 7 -8 152.08 26.2
 2 7 8 120.49 27
 -3 -7 -8 9.6 24.7
 3 -7 8 4.9 22.8
 3 7 8 33.6 25.7
 -3 7 -8 8.6 24.2
 -4 -7 -8 40.3 25.1
 4 -7 8 7 25.2
 -4 7 -8 27.2 23.8
 4 7 8 -1.1 26.4
 -5 -7 -8 -10.4 26.2
 -5 7 -8 33.7 25
 5 7 8 -10.1 29.8
 -6 -7 -8 87.29 29.3
 6 -7 8 27.3 26
 -6 7 -8 33.2 25.2
 6 7 8 37.6 30.1
 -7 -7 -8 75.79 30.3
 7 -7 8 35.3 25.1
 7 7 8 29.1 30.2
 -7 7 -8 61.99 26.1
 8 -7 8 -39.7 25
 -8 -7 -8 -40.1 30.2
 8 7 8 61.39 29.4
 -8 7 -8 17 27.2
 -9 -7 -8 22.3 31.2
 9 -7 8 37.1 25.9
 9 7 8 -1.6 30.2
 -9 7 -8 3.8 26
 -12 -8 8 65.29 28.7
 -11 -8 8 75.59 27.7
 -11 -8 8 145.79 40.4
 -10 -8 8 63.49 38.4
 -10 -8 8 36.1 27.1
 -9 -8 8 75.19 37.5
 -9 -8 8 56.69 27.3
 -9 8 8 71.69 14.3
 -8 -8 8 355.16 39.9
 8 -8 -8 253.57 28.4
 -8 -8 8 249.48 31.1
 -8 8 8 225.38 29
 -7 -8 8 238.28 30.6
 7 -8 -8 235.18 23.1
 -7 -8 8 312.87 39
 -7 8 8 286.47 31.6
 6 -8 -8 185.88 23.6
 -6 8 8 175.88 22
 -5 -8 8 196.88 33.3
 5 -8 -8 238.68 24.3
 -5 -8 8 155.58 26.9
 -5 8 8 207.88 23.8
 -4 -8 8 57.79 25.7
 4 -8 -8 77.69 22.3
 4 8 -8 60.89 20.2
 -4 8 8 66.69 35.7
 -3 -8 8 248.68 29.5
 3 -8 -8 400.26 38.5
 3 8 -8 339.87 40
 -3 8 8 311.67 35.5
 -2 -8 8 158.98 23.4
 2 -8 -8 328.27 37.6
 2 8 -8 273.87 27.6
 -2 8 8 191.78 25.6
 -1 -8 8 14.1 22.6
 1 -8 -8 -26.7 23.5
 -1 8 8 -14.1 22
 0 -8 -8 -22.8 22.7
 0 -8 8 9.5 24
 0 8 -8 54.09 20.8
 0 8 8 6.8 22.9
 1 -8 8 440.06 44.2
 -1 8 -8 531.95 46.2
 1 8 8 587.14 45.4
 -2 -8 -8 360.06 41.6
 2 -8 8 303.67 39.9
 2 8 8 331.67 42.8
 -2 8 -8 371.16 43.2
 -3 -8 -8 102.49 26.6
 3 -8 8 21.7 26.2
 -3 8 -8 79.99 25.8
 3 8 8 92.19 28.3
 4 -8 8 184.58 28.9
 -4 -8 -8 147.29 28.8
 4 8 8 188.98 31.6
 -5 -8 -8 -42.4 26.6
 5 -8 8 4.1 26.3
 5 8 8 29.5 28.2
 -5 8 -8 -26.4 24.7
 6 -8 8 -33.5 25.3
 -6 -8 -8 6.8 28.5
 6 8 8 5.4 31
 -6 8 -8 19.9 24.5
 -7 -8 -8 -37.7 29.8
 7 -8 8 -9.4 25
 -7 8 -8 2 25.5
 7 8 8 46 29.9
 8 -8 8 431.46 46.6
 -8 -8 -8 441.06 52.39
 8 8 8 443.76 51.99
 -8 8 -8 474.85 45.9
 -9 -8 -8 153.18 34.2
 9 8 8 136.29 36.3
 -11 -9 8 21.2 27.5
 -11 -9 8 -12.7 38.7
 -10 -9 8 93.69 29.7
 -10 -9 8 143.29 40
 -9 -9 8 192.18 41.3
 -9 -9 8 187.28 30.3
 -8 -9 8 22.3 36.8
 -8 -9 8 40.6 26.8
 -8 9 8 -0.3 17.3
 7 -9 -8 27 18.6
 -7 -9 8 34.9 25.2
 -7 -9 8 60.59 35
 -7 9 8 52.79 20.3
 6 -9 -8 626.14 43.4
 -6 -9 8 620.54 60.59
 -6 -9 8 552.74 49.4
 -6 9 8 632.44 44.1
 -5 -9 8 9.3 33.3
 5 -9 -8 21.3 21.1
 -5 -9 8 -39.3 25.3
 -5 9 8 5.7 20.5
 -4 -9 8 16.6 25.4
 4 -9 -8 20.4 22.6
 -4 9 8 37.2 21.5
 3 -9 -8 39.7 23.6
 -3 -9 8 5.2 23.5
 -3 9 8 42.6 23.3
 3 9 -8 44.4 22.3
 -2 -9 8 600.64 46.9
 2 -9 -8 650.13 48.6
 -2 9 8 590.24 47.5
 2 9 -8 598.14 48.9
 -1 -9 8 252.57 33.3
 1 -9 -8 317.67 29.9
 1 9 -8 337.17 40.2
 -1 9 8 278.77 31.2
 0 -9 8 116.69 26.6
 0 -9 -8 129.09 25.8
 0 9 8 182.78 28.9
 0 9 -8 95.39 23.3
 -1 -9 -8 421.36 43.2
 1 -9 8 419.36 44.2
 1 9 8 405.56 44.5
 -1 9 -8 476.25 41.1
 2 -9 8 -19.3 23.4
 -2 -9 -8 37.7 26.1
 -2 9 -8 16 22
 -3 -9 -8 22.5 27
 3 -9 8 53.09 27.2
 3 9 8 17 29
 -3 9 -8 39.8 23.3
 4 -9 8 193.08 29.7
 -4 -9 -8 279.07 32.1
 -4 9 -8 287.27 29.4
 4 9 8 259.67 33
 -5 -9 -8 148.89 30.4
 5 -9 8 136.09 28.8
 5 9 8 141.59 33.6
 -5 9 -8 167.98 27.2
 -6 -9 -8 237.28 33.1
 6 -9 8 220.28 30.7
 6 9 8 231.18 36.3
 -6 9 -8 215.58 28.7
 -7 -9 -8 135.09 32.8
 7 -9 8 79.99 28.8
 -7 9 -8 49.4 29.6
 -8 -9 -8 13.3 31.4
 8 -9 8 12.6 25.7
 8 9 8 -32.9 32.6
 -8 9 -8 -16.7 25.2
 -10 -10 8 -24.5 37.4
 -10 -10 8 6.5 25.1
 -9 -10 8 114.09 27.4
 -9 -10 8 97.29 40
 -8 -10 8 4.2 24.7
 8 -10 -8 7.2 16.8
 -8 -10 8 10.2 36.6
 -8 10 8 6.1 18.4
 -7 -10 8 50.99 34.7
 -7 -10 8 39.7 26.9
 7 -10 -8 32 19.4
 -7 10 8 40 21.9
 -6 -10 8 18.4 37.7
 6 -10 -8 82.49 22.2
 -6 -10 8 77.69 25.7
 -6 10 8 78.29 22.6
 -5 -10 8 137.69 35.5
 5 -10 -8 126.49 24.1
 -5 -10 8 89.99 25.9
 -5 10 8 106.89 24.4
 -4 -10 8 36.3 32.5
 4 -10 -8 41.7 23.7
 -4 -10 8 -3.9 25.1
 -4 10 8 -12.2 22.3
 3 -10 -8 120.29 25.2
 -3 -10 8 136.99 34.9
 -3 -10 8 90.29 27
 -3 10 8 62.29 24.4
 -2 -10 8 52.19 24.3
 2 -10 -8 6.8 24
 -2 10 8 6.8 23.2
 2 10 -8 0.2 24.4
 -1 -10 8 226.68 28.4
 1 -10 -8 220.48 28.3
 1 10 -8 233.98 26.4
 -1 10 8 234.78 29.9
 0 -10 -8 160.28 27.5
 0 -10 8 133.49 26
 0 10 -8 187.88 28
 0 10 8 141.79 28.3
 1 -10 8 152.68 29
 -1 -10 -8 247.08 30.7
 1 10 8 241.88 32.2
 -1 10 -8 214.68 27.5
 2 -10 8 20.5 25.2
 -2 -10 -8 14.6 26.7
 -2 10 -8 -5.9 24.1
 2 10 8 -21.8 28.4
 3 -10 8 25.9 27.7
 -3 -10 -8 77.29 28.6
 3 10 8 61.59 29.9
 -3 10 -8 120.09 26.2
 4 -10 8 505.75 47.8
 -4 -10 -8 565.64 51.09
 -4 10 -8 548.25 47.7
 4 10 8 530.75 54.09
 5 -10 8 126.59 29.8
 -5 -10 -8 163.68 31.1
 -5 10 -8 130.99 25.4
 5 10 8 106.09 30.6
 -6 -10 -8 57.69 30.9
 6 -10 8 18.6 26.5
 6 10 8 19.1 32.5
 -6 10 -8 -14.5 23
 7 -10 8 21.5 26.6
 -7 10 -8 21.8 23.7
 7 10 8 32 33.2
 -8 -10 -8 -54.19 30.1
 8 10 8 -29.1 34.6
 -10 -11 8 187.88 30.1
 -10 -11 8 300.67 44.6
 -9 -11 8 22.1 40.8
 -9 -11 8 -29.9 26.3
 8 -11 -8 20.8 17.6
 -8 -11 8 -20.3 37.8
 -8 -11 8 36.4 24.9
 -7 -11 8 220.08 42.4
 -7 -11 8 171.38 30.9
 7 -11 -8 257.47 26
 -7 11 8 225.98 25.4
 6 -11 -8 73.89 22.7
 -6 -11 8 34.3 26.1
 -6 -11 8 -12.8 36.8
 -6 11 8 37.3 22.1
 -5 -11 8 -19 33
 5 -11 -8 -0.8 23.5
 -5 -11 8 -5 25.7
 -5 11 8 -10 23.1
 4 -11 -8 -41.4 23.1
 -4 -11 8 -8.8 36.4
 -4 -11 8 -0.8 24.5
 -4 11 8 6.8 24
 -3 -11 8 207.68 37.6
 -3 -11 8 162.28 29.5
 3 -11 -8 209.68 28.1
 -3 11 8 213.08 29.6
 2 -11 -8 18.8 24.9
 -2 -11 8 10.6 25.3
 -2 -11 8 81.19 35.9
 -2 11 8 28.2 30.8
 -1 -11 8 52.49 24.2
 1 -11 -8 42 25.4
 -1 11 8 82.59 28.3
 0 -11 -8 69.39 25.9
 0 -11 8 18.8 25.9
 0 11 -8 51.59 23.6
 0 11 8 31.6 27.5
 -1 -11 -8 113.89 27.1
 1 -11 8 98.49 28.4
 -1 11 -8 146.29 26.6
 1 11 8 245.68 32.9
 -2 -11 -8 345.87 43.9
 2 -11 8 255.17 31.7
 2 11 8 314.17 35.1
 -2 11 -8 310.37 32.2
 -3 -11 -8 388.56 46.5
 3 -11 8 262.67 33.4
 -3 11 -8 482.55 44.9
 3 11 8 446.76 50.19
 -4 -11 -8 -9.9 28
 4 -11 8 -10 29.3
 4 11 8 18.7 29.5
 -4 11 -8 -24.4 25.1
 5 -11 8 401.56 44.9
 -5 -11 -8 366.16 37.2
 -5 11 -8 390.96 43.8
 5 11 8 231.18 37.1
 -6 -11 -8 335.57 36.4
 6 -11 8 303.57 34.1
 6 11 8 231.28 37
 -7 -11 -8 112.29 31.7
 7 -11 8 69.79 29
 7 11 8 139.49 36.2
 -7 11 -8 77.99 26.5
 -9 -12 8 50.79 40
 -9 -12 8 4.3 25.9
 -8 -12 8 21.4 27.5
 -8 -12 8 111.89 40
 -7 -12 8 -46.8 39.3
 7 -12 -8 -2.1 21.1
 -7 -12 8 29.8 25.4
 -7 12 8 10.3 22.9
 -6 -12 8 97.49 39.4
 -6 -12 8 21 24.3
 -6 12 8 69.39 24
 5 -12 -8 -59.29 24
 -5 -12 8 20.1 37.6
 -5 -12 8 -8.3 25.5
 -5 12 8 19 23.8
 -4 -12 8 83.29 26.7
 4 -12 -8 98.39 26
 -4 -12 8 171.18 38.8
 -4 12 8 111.99 27
 3 -12 -8 41.9 26.3
 -3 -12 8 30.7 27.7
 -3 -12 8 66.69 37.6
 -3 12 8 21.3 26.1
 -2 -12 8 79.49 26.9
 2 -12 -8 101.49 26.4
 -2 -12 8 113.79 37.3
 -2 12 8 64.79 27
 -1 -12 8 -10.3 35
 -1 -12 8 -12.7 24.5
 1 -12 -8 24.3 25.6
 -1 12 8 -0.1 26.8
 0 -12 8 87.39 27.5
 0 -12 -8 112.69 28.4
 0 -12 8 108.89 33.7
 0 12 8 85.89 30.3
 -1 -12 -8 -30.8 26.7
 1 -12 8 1.7 26.8
 1 12 8 43.8 28.2
 -2 -12 -8 383.26 46.4
 2 12 8 399.86 53.09
 -3 -12 -8 59.39 28.9
 3 -12 8 9.1 26.7
 3 12 8 110.49 34.9
 -3 12 -8 67.59 24.3
 -4 -12 -8 59.89 30.6
 4 -12 8 25.4 30.2
 4 12 8 -35.4 32.9
 -4 12 -8 18.6 24.6
 5 -12 8 94.69 29.7
 -5 -12 -8 89.49 30.5
 -5 12 -8 50.19 25.1
 5 12 8 -3.6 32.2
 -6 -12 -8 190.68 33.6
 6 -12 8 181.48 32.6
 6 12 8 168.38 36
 -6 12 -8 243.48 28.9
 -8 -13 8 26.5 39.8
 -8 -13 8 -16 30.5
 -7 -13 8 30.8 40.2
 -7 -13 8 34.1 26.6
 6 -13 -8 32.6 25.2
 -6 -13 8 -8.2 41.7
 -6 -13 8 38.5 27.7
 -6 13 8 9.5 25.7
 -5 -13 8 34.8 27.6
 5 -13 -8 56.69 26
 -5 -13 8 69.09 39.4
 -4 -13 8 -5.5 26.6
 4 -13 -8 38.3 26.4
 -4 -13 8 30.8 36
 -4 13 8 12 25.4
 3 -13 -8 10.6 25.7
 -3 -13 8 -7.8 26.6
 -3 -13 8 24.4 36.5
 -3 13 8 -9.9 25.8
 2 -13 -8 46.8 26.2
 -2 -13 8 16.9 26.8
 -2 -13 8 -18.1 34.8
 -2 13 8 19.3 26.4
 -1 -13 8 72.69 37.8
 -1 -13 8 62.69 27.7
 -1 13 8 2.7 27.9
 0 -13 8 126.29 37.2
 0 -13 8 42.1 25.7
 0 -13 -8 75.19 27.8
 0 13 8 -4 29.8
 1 -13 8 185.78 34.8
 1 -13 8 165.18 30.2
 -1 -13 -8 147.69 29.6
 1 13 8 137.49 32.9
 -2 -13 -8 -38.9 28.5
 2 -13 8 -33.5 26.7
 2 -13 8 11.3 26.1
 2 13 8 -9.6 30.4
 3 -13 8 35.4 28.2
 3 -13 8 95.99 29
 -3 -13 -8 88.59 31.3
 3 13 8 25.9 29.9
 4 -13 8 57.09 32.5
 4 -13 8 20.6 29.9
 4 13 8 96.59 34
 5 -13 8 52.99 37.9
 -5 -13 -8 56.99 30.1
 5 -13 8 65.39 37.5
 5 13 8 78.19 35.2
 -6 -14 8 478.45 52.49
 -5 -14 8 -76.49 39
 -5 -14 8 52.49 28.5
 5 -14 -8 -6.9 25.9
 -5 14 8 31.8 28.9
 -4 -14 8 228.78 62.89
 4 -14 -8 123.69 28.4
 -4 14 8 137.89 30.2
 -3 -14 8 -3.8 27.2
 -3 -14 8 -43.8 37
 3 -14 -8 19.4 26.5
 -3 14 8 -10.3 26.7
 -2 -14 8 517.85 48.9
 2 -14 -8 574.94 51.69
 -2 -14 8 563.44 65.49
 -2 14 8 435.26 52.29
 -1 -14 8 25.7 26.2
 -1 -14 8 110.19 37.9
 1 -14 -8 46.5 28.3
 -1 14 8 -11.7 29.9
 0 -14 8 90.79 26.4
 0 -14 8 79.29 38.8
 0 -14 -8 71.69 36
 0 14 8 102.59 33.1
 1 -14 8 -44.5 29.7
 -1 -14 -8 -22.6 27.3
 1 -14 8 -13.4 27.6
 1 14 8 -26.9 29.2
 2 -14 8 961.9 67.49
 2 -14 8 1011.7 65.69
 -2 -14 -8 855.41 64.79
 2 14 8 977 69.19
 -3 -14 -8 60.59 29
 3 -14 8 0.5 28
 3 -14 8 10.4 29
 3 14 8 45.7 33.6
 4 -14 8 14.4 33.2
 -4 -14 -8 -23.3 28.5
 4 -14 8 -30.8 31.2
 4 14 8 9.6 35.9
 4 -15 -8 27.8 28.5
 -4 -15 8 31.1 27.1
 -4 -15 8 -29.6 40
 -4 15 8 41 30.8
 3 -15 -8 29.5 27.3
 -3 -15 8 43.7 42.3
 -3 -15 8 45.8 28.1
 -3 15 8 4.1 29.8
 -2 -15 8 149.49 30.7
 -2 -15 8 297.77 44.7
 2 -15 -8 212.68 31.8
 -2 15 8 238.38 33.6
 -1 -15 8 -69.39 38.2
 -1 -15 8 -12 27.4
 1 -15 -8 -12.1 27.2
 -1 15 8 -0.7 30.1
 0 -15 8 208.28 41
 0 -15 -8 207.48 31.6
 0 -15 8 111.49 27.3
 0 15 8 167.38 35.2
 1 -15 8 20.1 32.1
 -1 -15 -8 19.4 30.2
 1 -15 8 5.1 28
 1 15 8 -22.4 38.5
 2 -15 8 24.3 29.8
 2 -15 8 -2.9 28.5
 2 15 8 -11.3 32.4
 -12 0 9 24.3 30.2
 -12 0 9 -18.4 22.3
 -11 0 9 1.8 28.6
 -11 0 9 -21.2 21.8
 -10 0 9 -0.9 27.7
 -10 0 9 -27.1 21.5
 9 0 -9 6.2 18
 -9 0 9 -2 21.7
 8 0 -9 10.3 21.7
 -8 0 9 23.2 20.8
 7 0 -9 2.4 20.2
 -7 0 9 8.3 20.1
 -6 0 9 7.5 20.9
 6 0 -9 7.5 19.7
 5 0 -9 1.5 20.3
 -5 0 9 9.4 19.2
 4 0 -9 -38.7 19.6
 -4 0 9 -32.2 20.4
 -3 0 9 -3.4 21.7
 2 0 -9 -57.09 20.6
 -2 0 9 -14.7 23.5
 1 0 -9 5.9 22.4
 -1 0 9 37.8 23.2
 0 0 9 15 22.3
 0 0 -9 6.5 22.7
 1 0 9 13.4 23
 -1 0 -9 0.9 22
 -2 0 -9 -6 23.4
 2 0 9 -3.8 23.5
 3 0 9 -34 21.8
 -3 0 -9 -22.2 25.7
 4 0 9 -19.7 21.3
 -4 0 -9 43.7 25.4
 -5 0 -9 -21.7 25.3
 5 0 9 -2.7 22.2
 6 0 9 17.8 23.8
 -6 0 -9 -32.5 25.4
 -7 0 -9 46.6 27.7
 7 0 9 -30.5 24.6
 8 0 9 -3.6 27.7
 -8 0 -9 -0.5 27.9
 -9 0 -9 9.3 29
 9 0 9 -7.4 26.6
 -10 0 -9 -39.5 29.4
 10 0 9 25.9 28.5
 -12 -1 9 87.59 34.1
 -12 -1 9 134.29 27
 -12 1 9 91.09 22.2
 -12 1 9 132.59 29.4
 -11 -1 9 37.2 30.9
 -11 -1 9 64.09 25.4
 -11 1 9 84.99 22.8
 -11 1 9 57.79 41.9
 -10 -1 9 310.97 40.8
 -10 -1 9 301.47 35.6
 -10 1 9 287.07 36.4
 -10 1 9 275.17 32.9
 -9 -1 9 36.6 23.7
 9 -1 -9 20.9 19
 -9 1 9 12.9 20.4
 8 -1 -9 408.76 35.6
 -8 -1 9 358.46 41.3
 8 1 -9 404.46 37.8
 -8 1 9 431.36 37.4
 7 -1 -9 85.89 20.6
 -7 -1 9 90.09 23.6
 -7 1 9 64.19 22.2
 7 1 -9 81.19 20.2
 6 -1 -9 686.43 46.1
 -6 -1 9 686.73 47.2
 -6 1 9 655.13 46
 6 1 -9 625.54 45.5
 5 -1 -9 -16.8 19.7
 -5 -1 9 -19.5 19.1
 -5 1 9 -2.9 20.6
 5 1 -9 19.1 20.1
 -4 -1 9 9.9 21.4
 4 -1 -9 20.5 21.3
 4 1 -9 16.5 21.7
 -4 1 9 10.7 22.5
 3 -1 -9 13.1 20.3
 3 1 -9 21.3 21.4
 -3 1 9 20.6 22.1
 2 -1 -9 2515.95 124.89
 -2 -1 9 2547.45 125.09
 2 1 -9 2576.44 124.49
 1 -1 -9 171.08 26.1
 -1 -1 9 150.38 26.2
 -1 1 9 94.99 23
 1 1 -9 90.19 23.8
 0 -1 9 108.09 24.4
 0 -1 -9 213.48 26
 0 1 -9 92.09 25.6
 0 1 9 165.88 25.5
 -1 -1 -9 173.18 27.5
 1 -1 9 97.49 26.6
 1 1 9 110.59 22.8
 -1 1 -9 116.69 25.6
 -2 -1 -9 1459.05 79.69
 2 -1 9 1539.25 80.49
 2 1 9 1512.55 78.59
 -2 1 -9 1436.66 80.09
 -3 -1 -9 573.24 47.6
 3 -1 9 652.93 44.5
 3 1 9 530.65 45.1
 -3 1 -9 537.95 47
 4 -1 9 206.78 25.8
 -4 -1 -9 170.78 28.2
 4 1 9 281.87 35.6
 -4 1 -9 243.78 29.1
 5 -1 9 5.3 23.2
 -5 -1 -9 40.8 26.7
 5 1 9 -26.1 23.5
 -5 1 -9 50.79 25.7
 6 -1 9 797.72 56.89
 -6 -1 -9 920.01 59.79
 6 1 9 942.81 59.79
 -6 1 -9 870.51 60.99
 7 -1 9 108.09 26.4
 -7 -1 -9 132.99 29.6
 7 1 9 183.68 30.2
 8 -1 9 78.19 28.1
 -8 -1 -9 120.49 29.7
 8 1 9 79.99 29.1
 -8 1 -9 130.79 28.8
 -9 -1 -9 29.3 28.6
 9 -1 9 1.5 27.1
 9 1 9 7.3 27.8
 -9 1 -9 32.3 28.7
 10 -1 9 46.4 28.6
 -10 -1 -9 46.9 30.4
 -10 1 -9 90.99 33.4
 10 1 9 5.6 30.9
 -13 -2 9 116.99 27.9
 -13 -2 9 197.78 66.19
 -12 -2 9 102.19 38.5
 -12 2 9 94.49 39.1
 -11 -2 9 44.5 31.2
 -11 -2 9 69.59 25.4
 -11 2 9 50.49 25.8
 -11 2 9 48.3 21.9
 -10 -2 9 -7.6 23.9
 -10 -2 9 13.3 29.8
 -10 2 9 19.7 21.6
 -9 -2 9 111.59 25
 9 -2 -9 97.19 19.3
 -9 2 9 66.79 22.5
 8 -2 -9 27 19.2
 -8 -2 9 48.9 22.8
 8 2 -9 56.89 20.8
 -8 2 9 40.7 21.3
 -7 -2 9 70.39 22.6
 7 -2 -9 111.99 19.9
 7 2 -9 117.49 21.6
 6 -2 -9 186.18 22.8
 -6 -2 9 150.38 25.7
 -6 2 9 132.59 23.5
 6 2 -9 157.88 23.9
 5 -2 -9 467.55 41.4
 -5 -2 9 617.24 44.9
 -5 2 9 578.94 42.3
 5 2 -9 523.25 42.7
 -4 -2 9 -1.3 21.5
 4 -2 -9 28.7 21.3
 -4 2 9 11.9 21.5
 4 2 -9 -24.2 21.6
 -3 -2 9 -6.8 20.7
 3 -2 -9 11.4 21.8
 3 2 -9 12.8 22.5
 -3 2 9 -22 21.7
 -2 -2 9 1439.86 74.19
 -2 2 9 1377.76 75.59
 2 2 -9 1396.86 75.89
 1 -2 -9 1304.17 73.59
 -1 -2 9 1434.86 73.99
 -1 2 9 1412.26 74.19
 1 2 -9 1308.07 73.89
 0 -2 9 177.88 27.3
 0 -2 -9 165.38 23.8
 0 2 -9 154.48 24.9
 0 2 9 129.69 23.5
 -1 -2 -9 15.5 23.4
 1 -2 9 -1.4 24.4
 -1 2 -9 28.8 23.4
 1 2 9 -12.6 19
 -2 -2 -9 20 22.2
 2 -2 9 -16.1 23.5
 2 2 9 -16 20.8
 -2 2 -9 9.1 27.7
 -3 -2 -9 153.88 26.7
 3 -2 9 163.88 28.2
 -3 2 -9 119.29 27
 3 2 9 163.48 26.1
 -4 -2 -9 10.2 27.5
 4 -2 9 4.9 23.7
 4 2 9 40.8 22.4
 -4 2 -9 -0.9 25.3
 -5 -2 -9 348.77 44.3
 5 -2 9 191.58 27
 5 2 9 174.98 27.2
 -5 2 -9 180.88 27.8
 6 -2 9 65.69 25.5
 -6 -2 -9 57.99 28.4
 6 2 9 28.8 25.3
 -6 2 -9 43.5 26.2
 -7 -2 -9 -1.7 28.5
 -7 2 -9 49.7 26.6
 7 2 9 23.1 26.8
 8 -2 9 13.4 27.2
 -8 -2 -9 -3.9 39.4
 8 2 9 27.7 27.1
 -8 2 -9 26.5 26.6
 9 -2 9 13.2 28.5
 -9 -2 -9 -5.2 28.3
 9 2 9 20.3 28.5
 -9 2 -9 14.8 26.6
 -10 -2 -9 74.99 30.5
 -10 2 -9 116.49 28.8
 10 2 9 28.9 30.6
 -13 -3 9 9.6 35.8
 -13 -3 9 3.7 27.6
 -12 -3 9 123.69 28.9
 -12 -3 9 116.69 39.8
 -11 -3 9 75.99 27.4
 -11 -3 9 59.69 33.5
 -11 3 9 50.49 19.8
 -11 3 9 46.4 23.7
 -10 -3 9 749.53 55.59
 -10 -3 9 749.53 63.79
 -10 3 9 757.12 47.8
 -9 -3 9 -38.1 23.6
 9 -3 -9 4.8 16.9
 -9 -3 9 25.1 29.2
 -9 3 9 2.1 20.9
 -8 -3 9 800.52 55.29
 8 -3 -9 834.72 49.3
 8 3 -9 783.52 50.59
 -8 3 9 785.12 50.69
 -7 -3 9 90.09 24.7
 7 -3 -9 66.89 19.7
 -7 3 9 35 21.6
 7 3 -9 39.7 19.9
 -6 -3 9 870.81 58.19
 6 -3 -9 905.91 54.69
 6 3 -9 922.81 54.79
 -6 3 9 1009.9 55.99
 5 -3 -9 7 20.6
 -5 -3 9 102.49 23.6
 -5 3 9 69.49 21.4
 5 3 -9 32.6 21.6
 4 -3 -9 152.08 21.6
 -4 -3 9 101.19 23.8
 4 3 -9 165.78 23.9
 -4 3 9 95.29 22.5
 -3 -3 9 506.65 42.8
 3 -3 -9 520.85 40.5
 -3 3 9 536.55 39.8
 3 3 -9 468.55 44.4
 2 -3 -9 2293.57 112.39
 -2 -3 9 2285.37 112.19
 -2 3 9 2154.28 110.69
 2 3 -9 2330.97 112.39
 -1 -3 9 395.26 39.8
 1 -3 -9 431.56 39.6
 1 3 -9 465.25 42.1
 0 -3 -9 13.1 22
 0 -3 9 44.6 22.5
 0 3 9 61.59 23
 0 3 -9 31.6 23.8
 -1 -3 -9 465.35 42.1
 1 -3 9 435.86 45
 1 3 9 404.76 39
 -1 3 -9 340.47 42.4
 2 -3 9 36.3 34.6
 -2 -3 -9 -8.9 23.1
 2 3 9 20.2 22.6
 -2 3 -9 -4.3 23
 3 -3 9 158.78 27.8
 -3 -3 -9 106.79 26.8
 3 3 9 107.49 23.3
 -3 3 -9 92.09 25.8
 -4 -3 -9 757.72 58.19
 4 -3 9 774.22 54.99
 4 3 9 703.53 51.79
 -4 3 -9 773.72 53.79
 -5 -3 -9 56.79 27.7
 5 -3 9 17.6 23.8
 5 3 9 27.5 24.5
 -5 3 -9 48.3 25.7
 -6 -3 -9 193.28 32
 6 -3 9 155.28 26.7
 6 3 9 201.78 30.3
 -6 3 -9 204.48 28.6
 7 -3 9 -31.7 23.8
 -7 -3 -9 13.1 29.9
 -7 3 -9 3.3 25.9
 7 3 9 -26.3 25.7
 -8 -3 -9 -12.6 29.8
 8 -3 9 -7.7 25
 8 3 9 -17.1 26.9
 -8 3 -9 11.7 26.4
 9 -3 9 22.1 28.4
 -9 -3 -9 82.69 32.3
 -9 3 -9 41.9 27
 9 3 9 -13.1 30
 -12 -4 9 -47.2 35.7
 -12 -4 9 -26.3 25.1
 -11 -4 9 38.4 35.8
 -11 -4 9 -14.7 25.2
 -11 4 9 -4.7 16.1
 -11 4 9 9 20.7
 -10 -4 9 11.2 24.3
 -10 -4 9 -28.8 30.9
 9 -4 -9 699.43 42.2
 -9 -4 9 713.33 50.49
 -9 -4 9 569.74 62.89
 -9 4 9 722.13 43.9
 8 -4 -9 25.9 17.7
 -8 -4 9 -7.1 22.7
 -8 4 9 6 17.7
 7 -4 -9 4.6 19
 -7 -4 9 -9.2 23.4
 7 4 -9 36.6 20.8
 -7 4 9 10.3 18
 6 -4 -9 35.5 19.2
 -6 -4 9 4.7 22.3
 6 4 -9 33.8 21.2
 5 -4 -9 327.97 34.9
 -5 -4 9 320.87 39.2
 -5 4 9 298.07 34.5
 5 4 -9 388.66 37.4
 4 -4 -9 -8.5 19.5
 -4 -4 9 -12.3 23.1
 -4 4 9 6.4 20.3
 4 4 -9 6.9 21.3
 3 -4 -9 906.41 54.49
 -3 -4 9 912.51 56.79
 3 4 -9 901.11 55.79
 -3 4 9 884.31 51.99
 2 -4 -9 7.6 20.5
 -2 -4 9 49 24.4
 2 4 -9 33.6 22.3
 -2 4 9 43.9 19.9
 -1 -4 9 284.27 37
 -1 4 9 249.68 26.4
 1 4 -9 278.67 30.2
 0 -4 -9 120.29 24.6
 0 -4 9 132.09 24
 0 4 9 109.99 21.9
 0 4 -9 182.48 25.6
 1 -4 9 70.39 23.3
 -1 -4 -9 90.49 25
 1 4 9 84.49 23.8
 2 -4 9 -18.3 24.3
 -2 -4 -9 3.5 25.4
 -2 4 -9 20 23.9
 2 4 9 26.6 24.3
 3 -4 9 27.2 25.6
 3 4 9 4.1 24.8
 -3 4 -9 7.7 25.8
 4 -4 9 107.89 26.6
 -4 -4 -9 93.79 28.2
 -4 4 -9 107.49 27
 4 4 9 80.69 24.2
 5 -4 9 51.49 24.8
 -5 -4 -9 69.49 30.8
 -5 4 -9 77.69 26.5
 -6 -4 -9 493.85 52.69
 6 -4 9 540.25 45.3
 -6 4 -9 445.36 49.3
 6 4 9 581.34 49.7
 -7 -4 -9 51.59 31.1
 7 -4 9 52.89 25.7
 7 4 9 36.3 27.8
 -7 4 -9 61.29 27.2
 8 -4 9 20 24.8
 -8 -4 -9 -33.6 30.8
 8 4 9 -6.9 29.1
 -8 4 -9 40.7 28.3
 -9 -4 -9 28.7 32.4
 9 -4 9 -19.5 28.8
 -9 4 -9 44.7 37.8
 -12 -5 9 117.59 28.6
 -12 -5 9 59.79 38.4
 -11 -5 9 -1.4 26.2
 -11 -5 9 -49.3 37.2
 -10 -5 9 70.49 26.5
 -10 -5 9 60.89 35.1
 -10 5 9 85.99 17.2
 -9 -5 9 86.39 25.7
 9 -5 -9 102.09 17.9
 -9 -5 9 76.39 32.1
 -9 5 9 101.69 19.1
 -8 -5 9 93.49 31.7
 8 -5 -9 99.59 19.2
 -8 -5 9 109.39 26.7
 -8 5 9 107.19 19.9
 -7 -5 9 59.99 23.3
 7 -5 -9 71.39 19.9
 -7 5 9 89.19 20
 7 5 -9 60.89 20.4
 6 -5 -9 71.69 23.4
 -6 -5 9 32.5 21.7
 6 5 -9 77.29 22.6
 -6 5 9 76.39 19.8
 5 -5 -9 35.4 20.7
 -5 -5 9 22.7 22.2
 -5 5 9 50.09 19.7
 5 5 -9 52.59 19.7
 4 -5 -9 405.26 40.5
 -4 -5 9 489.95 43.8
 4 5 -9 430.06 39.7
 -4 5 9 406.16 37.4
 -3 -5 9 68.19 22.5
 3 -5 -9 48.2 21.2
 3 5 -9 85.59 22.7
 -3 5 9 96.59 21.1
 -2 -5 9 -38.6 22.7
 2 -5 -9 32.6 21.5
 -2 5 9 2.3 19.6
 2 5 -9 35.1 22.6
 -1 -5 9 555.64 44.5
 1 -5 -9 444.86 43.1
 -1 5 9 536.55 42
 1 5 -9 575.04 45.8
 0 -5 9 1510.85 80.39
 0 5 -9 1484.25 80.49
 -1 -5 -9 314.87 30.6
 1 5 9 298.17 37.5
 -1 5 -9 239.88 28.8
 2 -5 9 30.3 26.9
 -2 -5 -9 -4.8 22.9
 2 5 9 24.2 23.6
 -2 5 -9 -24.4 23.7
 -3 -5 -9 380.86 43.6
 3 -5 9 279.27 31.9
 -3 5 -9 379.46 42.7
 3 5 9 231.58 29.8
 4 -5 9 -14.6 25.5
 -4 -5 -9 -22.4 27.4
 -4 5 -9 8.2 24.4
 4 5 9 11 26
 5 -5 9 135.49 28.4
 -5 5 -9 123.29 26.9
 5 5 9 120.79 28.8
 6 -5 9 134.59 27.1
 -6 -5 -9 144.49 31.8
 -6 5 -9 150.78 27.7
 6 5 9 197.58 32.8
 7 -5 9 36.3 25.4
 -7 -5 -9 30.3 30.9
 7 5 9 -14.3 28.9
 -7 5 -9 56.09 25.7
 8 -5 9 32.7 26.7
 -8 -5 -9 34.1 31.8
 8 5 9 74.29 30.1
 -8 5 -9 32.4 26.5
 -9 -5 -9 66.79 42.9
 9 5 9 58.49 31
 -9 5 -9 68.69 28.2
 -12 -6 9 71.09 28.9
 -12 -6 9 57.39 38.9
 -11 -6 9 -22.5 38.4
 -11 -6 9 12.6 26.6
 -10 -6 9 18.2 35.5
 -10 -6 9 -1.8 25.5
 -10 6 9 23.8 14.2
 -9 -6 9 116.29 28.3
 -9 -6 9 110.49 33.8
 9 -6 -9 100.99 18.8
 -9 6 9 113.79 20.5
 8 -6 -9 4 17.8
 -8 -6 9 65.59 26.9
 -8 -6 9 10.5 32.4
 -8 6 9 -19.7 17.6
 -7 -6 9 41.3 24.4
 7 -6 -9 28.8 18.8
 -7 6 9 -0.3 18
 6 -6 -9 212.18 23.7
 -6 -6 9 117.19 23.9
 6 6 -9 266.77 27.6
 -6 6 9 219.68 23.4
 5 -6 -9 369.76 38.2
 -5 -6 9 357.36 39.4
 5 6 -9 400.66 38.7
 -4 -6 9 294.87 30.5
 4 -6 -9 284.37 36.1
 4 6 -9 206.48 24.3
 -4 6 9 299.07 33.1
 -3 -6 9 83.49 24
 3 -6 -9 92.69 22.6
 3 6 -9 47 22.4
 -3 6 9 77.99 21.6
 -2 -6 9 -10.9 22.7
 2 -6 -9 16.3 22.1
 2 6 -9 -12.6 22
 -2 6 9 1.1 20.9
 1 -6 -9 226.88 28.2
 -1 -6 9 232.48 27.4
 -1 6 9 217.88 26.4
 1 6 -9 317.77 39.8
 0 -6 9 918.01 56.79
 0 6 9 862.01 55.19
 -1 -6 -9 122.79 26.1
 1 -6 9 161.68 27.3
 -1 6 -9 104.49 25.9
 1 6 9 158.78 26
 2 -6 9 180.08 27
 -2 -6 -9 246.58 30.1
 2 6 9 217.18 29.5
 -2 6 -9 250.87 29.3
 -3 -6 -9 14.4 26
 3 -6 9 52.09 27.1
 3 6 9 22.9 23.9
 -3 6 -9 38.2 25
 -4 -6 -9 11.8 26.9
 4 -6 9 0.7 25.3
 4 6 9 -8.5 24.5
 -4 6 -9 22.5 24.5
 5 -6 9 28.1 26.9
 -5 -6 -9 0.8 29.4
 5 6 9 35.9 28.1
 -5 6 -9 -9.2 25.5
 -6 -6 -9 10.9 29.6
 6 -6 9 20.7 25.2
 6 6 9 44.9 29.1
 -6 6 -9 -26.7 25.1
 -7 -6 -9 45.3 30.6
 7 -6 9 41.4 26.3
 7 6 9 62.19 30.8
 -7 6 -9 73.09 26.5
 8 -6 9 102.49 28
 -8 -6 -9 85.09 33
 -8 6 -9 84.59 28
 8 6 9 121.89 32.4
 9 -6 9 30.4 26.9
 -9 -6 -9 -26.5 32.2
 -9 6 -9 29.5 27.2
 9 6 9 -42.1 31.5
 -12 -7 9 31.1 40.2
 -12 -7 9 22.7 27.4
 -11 -7 9 -15.1 26.5
 -11 -7 9 44 39.2
 -10 -7 9 -10.2 36.1
 9 -7 -9 58.99 17.7
 -9 -7 9 54.29 34.5
 -9 -7 9 70.69 28
 -9 7 9 69.89 17.1
 -8 -7 9 828.72 66.49
 8 -7 -9 808.92 48.6
 -8 -7 9 805.52 57.59
 -8 7 9 793.22 46.9
 -7 -7 9 14.8 25
 -7 -7 9 -32.4 29.5
 7 -7 -9 13.7 19.3
 -7 7 9 0.2 18.7
 6 -7 -9 195.88 23
 -6 -7 9 132.89 27.7
 6 7 -9 188.48 36.4
 -6 7 9 136.39 22.1
 5 -7 -9 17.7 21.5
 -5 -7 9 -3.7 24.5
 -5 7 9 38.2 19.7
 5 7 -9 52.59 23
 4 -7 -9 576.04 46.4
 -4 -7 9 600.44 49.3
 4 7 -9 705.93 48.3
 -4 7 9 722.53 45.3
 -3 -7 9 -7.8 24.4
 3 -7 -9 -7.9 22.7
 -3 7 9 29.6 20.8
 3 7 -9 -14 20.9
 2 -7 -9 209.38 27.3
 -2 -7 9 182.98 28.5
 -2 7 9 322.67 36.9
 2 7 -9 237.78 28.2
 1 -7 -9 -26 22.7
 -1 -7 9 20.5 23.7
 1 7 -9 47.7 25.8
 -1 7 9 -15.7 23.1
 0 -7 9 513.05 52.19
 0 -7 -9 554.74 46.2
 0 7 9 478.45 44.5
 0 7 -9 577.54 48
 1 -7 9 509.95 44.5
 -1 -7 -9 435.36 48.6
 -1 7 -9 598.14 48.3
 2 -7 9 126.69 25.9
 -2 -7 -9 147.09 28.2
 -2 7 -9 107.89 26.7
 2 7 9 150.68 27.3
 3 -7 9 38.9 26.9
 -3 -7 -9 3.1 28.2
 3 7 9 35 26.1
 -3 7 -9 33.9 25.2
 -4 -7 -9 1 29.8
 4 -7 9 11.5 26.4
 4 7 9 10.8 27.8
 -4 7 -9 14.8 25.9
 5 -7 9 -4.2 26.4
 -5 -7 -9 78.89 30.4
 -5 7 -9 0.1 25.8
 5 7 9 37.8 28.5
 6 -7 9 9 27.2
 -6 -7 -9 -28.1 30.5
 6 7 9 -8.4 28.6
 -6 7 -9 -0.1 26.1
 -7 -7 -9 115.49 32.3
 7 -7 9 105.59 27
 7 7 9 92.59 31.6
 -7 7 -9 77.59 27.6
 -8 -7 -9 68.29 33.6
 8 -7 9 73.29 35.1
 8 7 9 75.59 32.4
 -8 7 -9 163.28 29.2
 -11 -8 9 -11.9 38.8
 -11 -8 9 21.8 28.2
 -10 -8 9 35.5 27
 -10 -8 9 66.59 50.29
 -9 -8 9 160.98 37.7
 9 -8 -9 113.49 17.8
 -9 -8 9 82.99 28.7
 -9 8 9 170.88 19.7
 8 -8 -9 253.17 32.5
 -8 -8 9 354.36 45.5
 -8 -8 9 223.68 39
 -8 8 9 303.17 36.9
 -7 -8 9 102.29 28.5
 -7 -8 9 126.49 36.2
 7 -8 -9 138.59 21.9
 -7 8 9 144.39 21.4
 -6 -8 9 453.75 60.89
 6 -8 -9 552.94 42.5
 -6 8 9 525.65 40
 5 -8 -9 254.37 26.3
 -5 -8 9 160.58 27.9
 5 8 -9 248.28 27.1
 -5 8 9 176.78 24
 -4 -8 9 82.19 24.1
 4 -8 -9 47.2 22.9
 4 8 -9 43.9 25.5
 -4 8 9 39.7 20.7
 -3 -8 9 29.3 24.7
 3 -8 -9 49.99 23.9
 3 8 -9 32.4 22.2
 -3 8 9 61.29 21.2
 2 -8 -9 791.52 53.19
 -2 -8 9 732.73 54.59
 -2 8 9 847.42 51.49
 2 8 -9 736.53 51.69
 1 -8 -9 467.75 45
 -1 -8 9 478.05 46.3
 -1 8 9 530.55 43
 1 8 -9 553.04 62.39
 0 -8 9 81.39 25.3
 0 -8 -9 132.69 27.4
 0 8 9 125.49 25.7
 0 8 -9 140.99 24.8
 1 -8 9 45 25.6
 -1 -8 -9 -3.1 26.5
 1 8 9 31.4 26.3
 -1 8 -9 2.7 26.7
 -2 -8 -9 229.38 31.1
 2 -8 9 193.18 29.4
 -2 8 -9 241.48 31.1
 2 8 9 214.48 30.3
 -3 -8 -9 37.6 28.3
 3 -8 9 -14.3 24.6
 3 8 9 36.6 28.3
 -3 8 -9 2.9 26.1
 -4 -8 -9 259.37 34.2
 4 -8 9 199.98 31.1
 4 8 9 195.88 33.5
 -4 8 -9 216.28 29.7
 5 -8 9 72.69 28.2
 -5 -8 -9 70.49 31.6
 5 8 9 52.49 30.8
 -5 8 -9 76.99 27.6
 -6 -8 -9 -1.4 30.2
 6 -8 9 86.49 27.7
 -6 8 -9 6.9 27.2
 6 8 9 73.79 30.5
 7 -8 9 118.19 28
 -7 -8 -9 128.59 34.4
 -7 8 -9 104.79 28.9
 7 8 9 115.69 32.4
 8 -8 9 -6.9 26.6
 -8 -8 -9 18.2 31.9
 8 8 9 19.5 30.2
 -8 8 -9 -43.3 26.3
 -11 -9 9 -35 39.1
 -11 -9 9 15.4 27.4
 -10 -9 9 94.59 28.4
 -10 -9 9 106.99 41.5
 -9 -9 9 -39.1 36
 9 -9 -9 -3.7 15.5
 -9 -9 9 18.7 27.2
 -8 -9 9 137.19 30.3
 8 -9 -9 160.18 21.2
 -8 -9 9 167.08 39.4
 -8 9 9 154.98 22.4
 -7 -9 9 183.38 40.4
 -7 -9 9 117.69 28.7
 7 -9 -9 173.78 22.9
 -7 9 9 196.68 24.2
 -6 -9 9 44.1 26
 -6 -9 9 56.19 36.1
 6 -9 -9 17.8 22.4
 -6 9 9 55.09 22.2
 5 -9 -9 216.08 26.7
 -5 -9 9 265.57 36.3
 -5 -9 9 211.68 29.3
 -5 9 9 193.38 25.9
 -4 -9 9 24.6 24.3
 4 -9 -9 32.2 23.7
 4 9 -9 -8.1 21.1
 -4 9 9 24.6 21.6
 3 -9 -9 123.69 26.8
 -3 -9 9 138.09 24
 -3 9 9 130.09 25.1
 3 9 -9 149.09 25.8
 -2 -9 9 206.78 28
 2 -9 -9 323.87 41.9
 -2 9 9 252.27 29.5
 2 9 -9 386.36 33.4
 -1 -9 9 35.3 26.5
 1 -9 -9 0.2 24
 1 9 -9 28.9 24.3
 -1 9 9 51.89 24.6
 0 -9 -9 -6.9 26.7
 0 -9 9 -14.4 22.9
 0 9 -9 -68.49 22.8
 0 9 9 54.59 26.3
 -1 -9 -9 170.58 30.5
 1 -9 9 130.89 27.8
 1 9 9 133.29 29
 -1 9 -9 175.98 27.9
 -2 -9 -9 -1.3 27.8
 2 -9 9 -9.9 27
 2 9 9 37.6 29.5
 -2 9 -9 4.3 23.4
 -3 -9 -9 77.19 28.6
 3 -9 9 92.19 27.6
 -3 9 -9 45.7 25.7
 3 9 9 80.69 30.3
 -4 -9 -9 701.13 57.09
 4 -9 9 589.44 54.19
 4 9 9 654.83 56.19
 -4 9 -9 655.33 54.29
 5 -9 9 108.99 29.4
 -5 -9 -9 72.19 31.3
 -5 9 -9 132.59 28.6
 5 9 9 82.89 30.6
 -6 -9 -9 14 31.3
 6 -9 9 6.6 27.9
 -6 9 -9 -10.5 26.5
 6 9 9 -18 31.5
 -7 -9 -9 29.9 32.9
 7 -9 9 -18 41
 7 9 9 -43 33.9
 -7 9 -9 2.2 27.5
 -10 -10 9 125.19 29.3
 -10 -10 9 164.88 42.5
 -9 -10 9 103.19 39.4
 -9 -10 9 115.29 29.7
 -8 -10 9 32.2 27.7
 -8 -10 9 -1.3 36
 8 -10 -9 5.4 19.6
 -8 10 9 46.5 20.5
 7 -10 -9 217.98 27
 -7 -10 9 150.28 30
 -7 -10 9 307.87 43.2
 -7 10 9 207.38 26.9
 6 -10 -9 29.4 22.3
 -6 -10 9 2.9 33.9
 -6 -10 9 4 26.5
 -6 10 9 5 22.5
 -5 -10 9 20.1 34.3
 -5 -10 9 8.6 25
 5 -10 -9 1.8 22.8
 -5 10 9 0.7 22.8
 -4 -10 9 31.9 26.2
 -4 -10 9 33.2 32.5
 4 -10 -9 37.4 25.1
 -4 10 9 61.69 24.9
 -3 -10 9 123.39 27.3
 3 -10 -9 141.09 33.6
 3 10 -9 88.39 23.4
 -3 10 9 74.59 25.7
 -2 -10 9 -37.5 22.3
 2 -10 -9 30.9 25.3
 -2 10 9 7.4 24.8
 2 10 -9 -3.3 24.1
 -1 -10 9 40.8 27.1
 1 -10 -9 54.09 26.6
 -1 10 9 33.1 26.4
 1 10 -9 60.19 25.2
 0 -10 -9 264.87 31.1
 0 -10 9 216.68 30.2
 0 10 9 239.38 32.1
 0 10 -9 200.48 27.5
 1 -10 9 82.99 27
 -1 -10 -9 36.8 26.9
 -1 10 -9 3.8 24.9
 1 10 9 75.89 28.1
 -2 -10 -9 595.74 49.99
 2 -10 9 426.26 48.9
 -2 10 -9 526.95 48.1
 2 10 9 466.75 49.9
 3 -10 9 96.19 40.3
 -3 -10 -9 82.89 28.7
 -3 10 -9 135.99 26.7
 3 10 9 58.59 30.4
 4 -10 9 32.4 28.6
 -4 -10 -9 133.79 32
 4 10 9 52.99 31.5
 -4 10 -9 101.29 25.9
 -5 -10 -9 169.38 33
 5 -10 9 136.99 31
 5 10 9 143.39 32.6
 -5 10 -9 175.78 28.1
 6 -10 9 433.46 50.49
 -6 -10 -9 503.15 53.89
 -6 10 -9 445.66 45.7
 7 -10 9 -3.5 29.1
 -7 -10 -9 -6.9 34.1
 -7 10 -9 25.4 25.3
 7 10 9 9.5 30.8
 -9 -11 9 -13.1 39.4
 -9 -11 9 13 28.3
 -8 -11 9 49.9 29
 -8 -11 9 98.89 42.6
 7 -11 -9 4.1 22.4
 -7 -11 9 6.3 26.1
 -7 11 9 3.1 21.7
 6 -11 -9 118.49 25
 -6 -11 9 165.58 39.3
 -6 -11 9 46.8 27.4
 -6 11 9 153.48 26.4
 5 -11 -9 75.79 25.4
 -5 -11 9 61.19 28.4
 -5 -11 9 62.89 39
 -5 11 9 49.7 25.1
 -4 -11 9 317.67 42.8
 4 -11 -9 368.26 45.6
 -4 -11 9 391.76 44.3
 -4 11 9 487.15 46.9
 -3 -11 9 25.4 25.7
 3 -11 -9 16 25.5
 -3 -11 9 41.4 34.2
 -3 11 9 12 26
 2 -11 -9 328.97 33.3
 -2 -11 9 358.66 43.1
 -2 11 9 404.16 46.4
 -1 -11 9 28.2 24.4
 1 -11 -9 21.2 26.7
 -1 11 9 -7.2 26.7
 1 11 -9 16.2 23.7
 0 -11 9 92.19 26.5
 0 -11 -9 98.39 29
 0 11 -9 116.19 26.4
 0 11 9 52.89 29.3
 -1 -11 -9 -20.4 27.4
 1 -11 9 6 25.8
 -1 11 -9 88.69 27.7
 1 11 9 28 30.1
 -2 -11 -9 94.19 28.2
 2 -11 9 115.89 28.7
 -2 11 -9 53.09 38.7
 2 11 9 71.19 32.7
 3 -11 9 57.69 30.4
 -3 -11 -9 65.49 31.5
 3 11 9 66.99 31
 -3 11 -9 71.69 26.7
 4 -11 9 176.78 32.1
 -4 -11 -9 257.57 34.3
 4 11 9 171.38 35.5
 -4 11 -9 200.98 30.2
 -5 -11 -9 -35.6 30.7
 5 -11 9 -9.7 28.7
 5 11 9 -26.5 31.6
 -5 11 -9 -16.5 25.7
 -6 -11 -9 53.09 32.4
 6 -11 9 76.59 45.2
 -6 11 -9 86.99 27.8
 6 11 9 85.89 35.3
 -8 -12 9 -57.69 40.1
 -8 -12 9 -20.4 27.7
 -7 -12 9 52.59 37.7
 7 -12 -9 49.1 24.6
 -7 -12 9 25.8 25.2
 -6 -12 9 65.69 41.3
 6 -12 -9 21.6 24
 -6 -12 9 39.9 27
 -6 12 9 30.3 23.9
 -5 -12 9 4.4 26.7
 -5 -12 9 -50.19 35.9
 5 -12 -9 15.7 25.6
 -5 12 9 -11.3 25.4
 4 -12 -9 -19 25.2
 -4 -12 9 14.9 26.2
 -4 -12 9 25.6 36.6
 -4 12 9 -20.3 25.5
 3 -12 -9 43.7 26.2
 -3 -12 9 131.69 39.2
 -3 -12 9 2.2 26.6
 -3 12 9 70.69 27.2
 -2 -12 9 33.3 24.3
 -2 -12 9 15.3 36.5
 2 -12 -9 -43 26.4
 -2 12 9 -28.6 27.1
 -1 -12 9 46.4 37.5
 1 -12 -9 19.6 26.8
 -1 -12 9 -9.1 24.8
 -1 12 9 -9.3 30.7
 0 -12 -9 12.9 27.2
 0 -12 9 -22.5 25.9
 0 12 9 9.5 29
 -1 -12 -9 131.49 30.3
 1 -12 9 145.29 30
 -1 12 -9 149.88 27
 1 12 9 118.49 32.3
 2 -12 9 117.49 29.7
 -2 -12 -9 120.19 29.9
 2 12 9 160.18 33.4
 -2 12 -9 129.09 27.9
 -3 -12 -9 175.38 32.1
 3 -12 9 190.98 33.9
 3 12 9 184.28 35.2
 -3 12 -9 275.67 32.4
 4 -12 9 182.48 33.3
 -4 -12 -9 183.28 34
 -4 12 -9 206.78 30.5
 4 12 9 179.78 39.6
 -5 -12 -9 58.39 30.8
 5 -12 9 57.89 31
 5 12 9 65.09 33.4
 -7 -13 9 27.8 28.4
 -7 -13 9 24 42.1
 6 -13 -9 505.55 48.1
 -6 -13 9 567.64 68.39
 -6 13 9 564.94 48.9
 5 -13 -9 3.6 43
 -5 -13 9 22.8 39.9
 -5 -13 9 5 28.8
 -5 13 9 5.8 26
 -4 -13 9 66.89 27.3
 4 -13 -9 57.19 27
 -4 -13 9 40.4 36.8
 -4 13 9 67.89 27.2
 -3 -13 9 55.39 37.9
 3 -13 -9 17.8 26.6
 -3 -13 9 36.7 27.1
 -3 13 9 66.69 27.9
 2 -13 -9 121.59 29.5
 -2 -13 9 108.99 25.4
 -2 -13 9 66.99 37.2
 -2 13 9 136.69 29.9
 -1 -13 9 25.2 25.2
 -1 -13 9 116.29 40.8
 1 -13 -9 66.39 27.5
 -1 13 9 62.59 30.7
 0 -13 -9 293.07 34.1
 0 -13 9 430.56 45.8
 0 -13 9 232.58 33.3
 0 13 9 245.38 35.4
 1 -13 9 49.4 46.3
 -1 -13 -9 41.9 28.3
 1 -13 9 7.9 35
 1 13 9 8.2 32.3
 -2 -13 -9 688.93 57.19
 2 -13 9 636.74 57.19
 2 13 9 684.53 59.79
 3 -13 9 241.28 36.6
 -3 -13 -9 268.27 35.9
 3 13 9 231.98 37.1
 -4 -13 -9 30.3 32.4
 4 -13 9 44.5 32.6
 4 13 9 18.5 33.7
 5 -14 -9 11.3 27.8
 -5 -14 9 45.4 38.6
 -5 -14 9 51.59 28.4
 -5 14 9 65.39 28.6
 -4 14 9 29.1 28.9
 3 -14 -9 74.39 28.8
 -3 -14 9 22.7 38.2
 -3 -14 9 49.1 29.2
 -3 14 9 56.89 28
 -2 -14 9 100.39 40.8
 -2 -14 9 13.1 27.8
 2 -14 -9 12 27.7
 -2 14 9 48.1 27.8
 1 -14 -9 26.6 28.2
 -1 -14 9 1.7 38.6
 -1 -14 9 12 24.6
 -1 14 9 -3.1 28.6
 0 -14 9 56.49 28.6
 0 -14 -9 45.6 29.1
 0 -14 9 136.39 39.9
 0 14 9 -1.1 30.8
 1 -14 9 8 33.2
 1 -14 9 56.89 29.3
 -1 -14 -9 -40.6 27.8
 1 14 9 16.5 32.4
 -2 -14 -9 42.1 31.3
 2 -14 9 32 29.1
 2 -14 9 11.9 29.5
 2 14 9 5.9 30.2
 -2 -15 9 183.88 29.8
 -12 0 10 700.63 62.19
 -12 0 10 625.74 49.99
 -11 0 10 236.08 29.2
 -11 0 10 301.77 36.1
 -10 0 10 45.8 23.8
 -9 0 10 438.76 43.2
 9 0 -10 482.15 41.4
 -8 0 10 693.73 48.9
 8 0 -10 651.43 46.9
 7 0 -10 31.3 22.3
 -7 0 10 52.19 22
 -6 0 10 95.89 22.6
 6 0 -10 72.69 22.8
 -5 0 10 21.1 22.7
 5 0 -10 -3.9 21.3
 4 0 -10 59.89 22.6
 -4 0 10 82.99 24.9
 -3 0 10 90.59 24.1
 3 0 -10 122.39 25.2
 -2 0 10 918.31 57.99
 2 0 -10 915.91 58.79
 -1 0 10 933.21 59.79
 1 0 -10 970.2 59.09
 0 0 -10 23.9 25.5
 0 0 10 27.8 22.2
 -1 0 -10 27.4 23.6
 1 0 10 17.8 25.7
 2 0 10 1015.1 62.39
 -2 0 -10 1044.2 64.49
 3 0 10 1680.83 86.29
 -3 0 -10 1633.84 89.49
 -4 0 -10 300.67 34.2
 4 0 10 280.37 31.2
 -5 0 -10 29.3 27.7
 5 0 10 8.9 23.2
 6 0 10 736.33 52.69
 -6 0 -10 792.62 60.79
 7 0 10 7.8 25.7
 -7 0 -10 -27.8 28.5
 8 0 10 166.68 31.9
 -8 0 -10 220.18 34.2
 -9 0 -10 -23.3 29.6
 9 0 10 36.3 28.1
 -12 -1 10 23.4 33.4
 -12 -1 10 19.2 25.2
 -12 1 10 37.1 36.2
 -12 1 10 33.9 23.3
 -11 -1 10 177.68 27.8
 -11 -1 10 242.28 35.9
 -11 1 10 211.28 33.9
 -11 1 10 207.28 30.3
 -10 -1 10 125.69 25.9
 -10 -1 10 126.79 31.8
 -10 1 10 108.69 24.8
 9 -1 -10 14.5 19.6
 -9 -1 10 32.7 23.5
 9 1 -10 42.9 21.6
 -9 1 10 -27.4 22.4
 8 -1 -10 64.69 22
 -8 1 10 134.79 24.1
 8 1 -10 61.49 20.9
 -7 -1 10 22.5 22.1
 7 -1 -10 12.5 20.4
 7 1 -10 15.4 22.1
 -7 1 10 9.2 22.9
 -6 -1 10 107.19 23.3
 6 -1 -10 88.49 22.5
 6 1 -10 102.49 23.2
 -6 1 10 97.39 24.4
 -5 -1 10 196.68 27.4
 5 -1 -10 292.17 27.8
 5 1 -10 216.48 26.5
 -5 1 10 296.07 29.1
 -4 -1 10 5.8 22.8
 4 -1 -10 18.7 23.2
 4 1 -10 40.2 23.3
 -4 1 10 14.3 23.5
 3 -1 -10 306.37 41.5
 -3 -1 10 346.97 39
 3 1 -10 361.26 41.9
 -3 1 10 390.56 41.1
 -2 -1 10 783.12 53.99
 2 -1 -10 750.72 51.89
 -2 1 10 830.32 55.49
 2 1 -10 753.82 53.89
 1 -1 -10 471.05 42.7
 -1 -1 10 473.95 46.7
 -1 1 10 403.66 43.6
 1 1 -10 456.15 45.8
 0 -1 10 14.4 24.4
 0 -1 -10 12.1 25.5
 0 1 10 48 25.1
 0 1 -10 15.3 24.6
 1 -1 10 -1.2 23.5
 -1 -1 -10 24.4 24.6
 1 1 10 7.5 24.3
 -1 1 -10 5.1 23.4
 -2 -1 -10 158.58 28
 2 -1 10 196.78 27.8
 -2 1 -10 232.58 31
 2 1 10 216.08 26.1
 -3 -1 -10 26 26
 3 -1 10 13.3 25
 3 1 10 -26.3 22.2
 -3 1 -10 47.9 24.9
 -4 -1 -10 14.8 27.7
 4 -1 10 -2.5 22.3
 -4 1 -10 22.7 27
 4 1 10 4.6 21.8
 5 -1 10 340.97 42.1
 -5 -1 -10 326.17 33.8
 5 1 10 338.17 41.4
 -5 1 -10 309.57 35.3
 6 -1 10 -59.39 22.9
 -6 -1 -10 21.3 29
 6 1 10 27.5 25.6
 -6 1 -10 -35.5 27.6
 7 -1 10 147.99 29.2
 -7 -1 -10 282.67 33.4
 7 1 10 175.18 31.1
 -7 1 -10 211.98 32.4
 -8 -1 -10 206.08 32.6
 8 -1 10 137.79 30.5
 -8 1 -10 107.69 30.9
 8 1 10 128.99 30.1
 -9 -1 -10 21.2 30
 9 -1 10 -11.6 28.3
 9 1 10 19.9 28.9
 -9 1 -10 -51.09 27.3
 -12 -2 10 0.5 35.1
 -12 -2 10 -3.4 26.7
 -11 -2 10 -1.7 31.7
 -11 -2 10 11.2 26.6
 -11 2 10 -16.3 22
 -11 2 10 19.2 28
 -10 -2 10 484.75 48.8
 -10 -2 10 526.65 58.79
 10 -2 -10 595.34 39.6
 -10 2 10 455.75 44.2
 -9 -2 10 167.58 28.2
 9 -2 -10 211.48 22.2
 -9 2 10 176.98 26.4
 9 2 -10 164.38 23.7
 8 -2 -10 323.17 38.3
 -8 -2 10 337.67 42.6
 -8 2 10 407.16 40.2
 8 2 -10 365.26 38.7
 7 -2 -10 20.4 23.7
 -7 -2 10 17.1 24.6
 7 2 -10 9.8 20.3
 -7 2 10 15 23.8
 -6 -2 10 584.84 48.9
 6 -2 -10 625.64 47.2
 6 2 -10 650.93 48.5
 -6 2 10 712.43 48.4
 5 -2 -10 38.1 21.8
 -5 -2 10 30.8 22.7
 -5 2 10 96.89 23.8
 5 2 -10 -12.6 21
 -4 -2 10 290.37 37.8
 4 -2 -10 307.57 29.9
 -4 2 10 296.37 37.8
 4 2 -10 303.47 40.6
 3 -2 -10 187.98 26
 -3 -2 10 176.38 25.5
 -3 2 10 235.98 27.4
 3 2 -10 155.18 25.3
 2 -2 -10 3327.87 156.58
 -2 -2 10 3264.47 154.68
 2 2 -10 3042.2 154.68
 -2 2 10 3240.58 155.28
 -1 -2 10 208.38 27.2
 1 -2 -10 227.98 28.1
 1 2 -10 256.77 29.9
 -1 2 10 216.68 27
 0 -2 -10 45.4 24
 0 -2 10 39 26.3
 0 2 -10 19.7 23.9
 0 2 10 27.1 21.5
 -1 -2 -10 365.36 41.8
 1 -2 10 445.26 44.4
 1 2 10 336.47 38.2
 -1 2 -10 348.97 44.6
 2 -2 10 128.99 26.4
 -2 -2 -10 123.29 26.3
 -2 2 -10 88.49 25.8
 2 2 10 168.88 25.5
 -3 -2 -10 206.68 28.7
 3 -2 10 193.38 28.7
 -3 2 -10 219.98 29.8
 3 2 10 204.48 26.8
 4 -2 10 749.33 50.79
 -4 -2 -10 525.15 52.19
 4 2 10 622.34 47.5
 -4 2 -10 574.74 51.69
 5 -2 10 41.9 24.5
 -5 -2 -10 4.8 28.5
 -5 2 -10 2.2 27.5
 5 2 10 45.1 25.6
 -6 -2 -10 70.29 30.2
 6 -2 10 34.8 25.9
 -6 2 -10 135.09 30.1
 6 2 10 111.59 27.6
 7 -2 10 231.58 30.3
 -7 -2 -10 266.47 34.2
 -7 2 -10 250.17 32
 7 2 10 206.78 32.5
 8 -2 10 22.8 28.1
 -8 -2 -10 20 30.3
 -8 2 -10 -1.7 28.2
 8 2 10 42.3 28.6
 9 -2 10 5.8 30
 -9 -2 -10 6.4 29.1
 -9 2 -10 23.1 27.9
 9 2 10 -19.6 28.8
 -12 -3 10 38.3 43.4
 -11 -3 10 -40.8 33.5
 -11 -3 10 32.3 26.3
 -11 3 10 -18 25.5
 -11 3 10 -11.1 20.9
 -10 -3 10 -26.2 32.6
 10 -3 -10 -11.8 18.9
 -10 -3 10 21.2 25.9
 -10 3 10 -16.6 21.5
 9 -3 -10 438.86 37.3
 -9 -3 10 425.86 44.5
 -9 3 10 458.35 42
 -8 -3 10 1.3 23.3
 8 -3 -10 12.2 20.1
 8 3 -10 -7.7 21.7
 -8 3 10 -20.6 22.3
 7 -3 -10 24.5 20.7
 -7 -3 10 12.4 23.8
 7 3 -10 48.1 21.3
 -7 3 10 21.4 22
 -6 -3 10 72.39 25.2
 6 -3 -10 30.4 21.3
 6 3 -10 80.39 22.8
 -6 3 10 27.5 22.4
 5 -3 -10 556.84 45.1
 -5 -3 10 546.65 45.7
 5 3 -10 537.05 45.3
 -5 3 10 561.94 45.6
 4 -3 -10 248.98 27.9
 -4 -3 10 308.87 30.4
 -4 3 10 305.77 29.6
 4 3 -10 281.87 30.6
 -3 -3 10 0.6 21.7
 3 -3 -10 11.2 21.4
 3 3 -10 -30.3 23.1
 -3 3 10 18.4 20.9
 -2 -3 10 739.43 49.3
 2 -3 -10 658.13 50.29
 2 3 -10 767.92 50.69
 -2 3 10 693.73 48.5
 1 -3 -10 74.09 23.9
 -1 -3 10 91.89 24.6
 -1 3 10 89.99 23.4
 1 3 -10 109.39 25.2
 0 -3 -10 547.75 46.3
 0 -3 10 489.05 46.8
 0 3 10 491.05 41.4
 0 3 -10 488.15 47.3
 1 -3 10 67.29 25.4
 -1 -3 -10 1.9 24.9
 1 3 10 57.29 24.2
 -1 3 -10 -3.6 24.7
 -2 -3 -10 64.79 28.1
 2 -3 10 -0.5 26.5
 2 3 10 93.19 23.8
 -2 3 -10 38.1 28.6
 -3 -3 -10 528.85 51.59
 3 -3 10 539.15 47.7
 3 3 10 582.94 45.9
 -3 3 -10 624.14 50.59
 -4 -3 -10 85.89 30.8
 4 -3 10 50.89 26.2
 4 3 10 8.8 23.8
 -4 3 -10 23 26.5
 5 -3 10 17.3 25.2
 -5 -3 -10 43.9 28.9
 -5 3 -10 33.4 27.6
 5 3 10 43.9 25.7
 -6 -3 -10 385.86 49.6
 6 -3 10 336.77 43.4
 6 3 10 367.76 37.2
 7 -3 10 26.2 26.1
 -7 -3 -10 56.69 30.1
 -7 3 -10 52.49 28.5
 7 3 10 -6.8 27.1
 8 -3 10 19.3 25.9
 -8 -3 -10 -17.4 29.7
 8 3 10 57.09 28.9
 -8 3 -10 -27.6 27.1
 9 -3 10 -39.7 29
 -9 -3 -10 9.5 29.9
 -9 3 -10 7.8 29.4
 9 3 10 -20.5 29.6
 -12 -4 10 148.19 30.5
 -12 -4 10 129.69 44
 -11 -4 10 16.6 35
 -11 -4 10 6.4 27.6
 -11 4 10 12.7 18.7
 -11 4 10 25.7 32.9
 -10 -4 10 98.89 33.9
 -10 -4 10 123.09 28.9
 -10 4 10 105.59 20.9
 9 -4 -10 66.09 20.4
 -9 -4 10 60.39 34.1
 -9 4 10 76.09 20.3
 8 -4 -10 324.67 35.7
 -8 -4 10 400.46 42.5
 -8 4 10 328.17 35.8
 8 4 -10 344.87 38.6
 7 -4 -10 50.19 21.7
 -7 -4 10 39.5 24.6
 -7 4 10 74.89 20.8
 7 4 -10 49.6 23.2
 6 -4 -10 83.19 22.1
 -6 -4 10 88.29 24.7
 -6 4 10 99.69 21.9
 6 4 -10 76.29 23.5
 -5 -4 10 40.8 24.7
 5 -4 -10 40.8 21.7
 5 4 -10 73.99 24.4
 -5 4 10 25.4 20.2
 4 -4 -10 3.7 21.3
 -4 -4 10 -5.6 24.4
 -4 4 10 5.1 20.8
 4 4 -10 9.5 25.1
 3 -4 -10 327.77 40.3
 -3 -4 10 217.38 28.1
 3 4 -10 301.67 30
 -3 4 10 325.37 33.6
 2 -4 -10 1257.27 69.89
 -2 -4 10 1299.07 70.49
 2 4 -10 1148.39 70.69
 -2 4 10 1266.77 67.69
 1 -4 -10 524.55 47.8
 -1 -4 10 486.65 43.9
 1 4 -10 473.05 47.6
 -1 4 10 566.04 42.4
 0 -4 10 664.53 51.09
 0 -4 -10 734.73 51.39
 0 4 -10 711.43 51.39
 0 4 10 649.04 48.2
 -1 -4 -10 223.78 28.7
 1 -4 10 137.69 29.1
 -1 4 -10 190.78 32.6
 1 4 10 210.18 26.9
 -2 -4 -10 177.58 29.1
 2 -4 10 114.99 29.6
 2 4 10 112.59 25.6
 -2 4 -10 104.09 27.7
 -3 -4 -10 86.99 28.2
 3 -4 10 82.19 27.3
 3 4 10 73.69 25.8
 -3 4 -10 135.79 29.4
 4 -4 10 374.86 45.5
 -4 -4 -10 464.85 40.6
 4 4 10 422.56 43.4
 -4 4 -10 427.66 47.4
 -5 -4 -10 116.09 31.8
 5 -4 10 99.29 27.6
 -5 4 -10 88.29 29.4
 -6 -4 -10 382.16 49.3
 6 4 10 213.08 30.6
 -6 4 -10 278.77 34.5
 7 -4 10 -20.7 26.2
 -7 -4 -10 -42.9 30.5
 7 4 10 12.5 29.5
 -7 4 -10 18.1 28.8
 -8 -4 -10 13.3 31.7
 8 -4 10 39.6 26.3
 8 4 10 -15.6 28.5
 -8 4 -10 -14.8 29.1
 -9 -4 -10 35.6 31.7
 9 4 10 68.39 31.6
 -9 4 -10 10.8 29.6
 -12 -5 10 -13.2 28
 -12 -5 10 -10 39.7
 -11 -5 10 113.69 37.5
 -11 -5 10 136.19 29.2
 -10 -5 10 -14.8 35.2
 10 -5 -10 58.29 18.3
 -10 -5 10 3.3 26.3
 -10 5 10 35.8 18.7
 -9 -5 10 599.34 58.89
 9 -5 -10 507.65 40.5
 -9 -5 10 544.15 49.6
 -9 5 10 508.75 40
 -8 -5 10 127.09 28.1
 8 -5 -10 210.58 24
 -8 5 10 206.38 24.1
 7 -5 -10 70.79 21.5
 -7 -5 10 52.19 25.4
 -7 5 10 74.99 21.1
 7 5 -10 75.49 24.4
 6 -5 -10 65.29 22.4
 -6 -5 10 18.3 24.9
 6 5 -10 -16.3 21.1
 -6 5 10 22.1 20.6
 5 -5 -10 1049.2 62.09
 -5 -5 10 1025.2 63.99
 -5 5 10 1075.59 60.39
 4 -5 -10 14.7 22.4
 -4 -5 10 26 23.3
 4 5 -10 26.2 24
 -4 5 10 58.79 21.7
 3 -5 -10 83.99 24.4
 -3 -5 10 74.99 26
 3 5 -10 92.09 26.3
 -3 5 10 79.09 23.1
 2 -5 -10 39.9 23.1
 -2 -5 10 2.7 23.3
 2 5 -10 15.9 26.2
 -2 5 10 -7.5 20.9
 -1 -5 10 397.06 43.9
 1 -5 -10 404.56 43.3
 -1 5 10 405.46 39.3
 1 5 -10 469.55 46.2
 0 -5 -10 236.38 28.9
 0 -5 10 372.16 40
 0 5 10 227.68 28.4
 0 5 -10 263.97 31.1
 1 -5 10 123.59 27.6
 -1 -5 -10 51.29 27.2
 -1 5 -10 48 26.8
 1 5 10 77.09 25.4
 2 -5 10 3.6 25.9
 2 5 10 92.99 25.1
 -2 5 -10 38.9 25.9
 -3 -5 -10 -2.9 28.6
 3 -5 10 -0.3 27.2
 -3 5 -10 10.2 26.5
 3 5 10 -2.8 23.3
 4 -5 10 44.5 27.6
 -4 -5 -10 -11.9 29.4
 4 5 10 81.29 29.4
 -4 5 -10 45.6 28.4
 5 -5 10 35.6 27.6
 -5 -5 -10 33.2 32.9
 -5 5 -10 -10.5 27.3
 5 5 10 29 26.4
 -6 -5 -10 66.49 32.6
 6 -5 10 42.3 26.1
 -6 5 -10 46.8 27.3
 6 5 10 35.6 27.5
 7 -5 10 25.6 26.1
 -7 -5 -10 41.1 32
 7 5 10 10.7 28.6
 -7 5 -10 49.9 27.2
 -8 -5 -10 110.49 34.3
 8 -5 10 87.69 28.2
 8 5 10 125.99 33.7
 -8 5 -10 83.19 28.7
 -11 -6 10 -23.4 25.9
 -11 -6 10 30.3 37
 -10 -6 10 -53.09 34.9
 10 -6 -10 72.09 18
 -10 -6 10 15.5 25.8
 -10 6 10 29.4 17.3
 -9 -6 10 103.79 34.5
 9 -6 -10 169.58 26.3
 -9 -6 10 170.78 29.3
 -9 6 10 111.29 20.7
 -8 -6 10 1199.98 70.29
 -8 -6 10 1168.78 79.89
 8 -6 -10 1137.99 64.59
 -8 6 10 1164.38 63.89
 7 -6 -10 92.89 21.8
 -7 -6 10 46.8 24.7
 -7 6 10 42.1 20.2
 7 6 -10 22.7 20.6
 -6 -6 10 60.79 25.6
 6 -6 -10 50.49 21.3
 6 6 -10 73.89 26.4
 -6 6 10 -10.1 19.5
 5 -6 -10 437.76 40.3
 -5 -6 10 324.57 52.09
 -5 6 10 420.06 38.2
 5 6 -10 499.05 43
 4 -6 -10 229.58 28.5
 -4 -6 10 255.27 30.5
 4 6 -10 293.57 38
 -4 6 10 279.77 35.7
 3 -6 -10 -14 22.5
 -3 -6 10 30.7 23.6
 3 6 -10 -3.7 25.5
 -3 6 10 -18.3 21.3
 -2 -6 10 20.8 25.4
 2 -6 -10 -1.5 24.3
 2 6 -10 18 23.2
 -2 6 10 -23.2 21.7
 -1 -6 10 262.17 29.9
 1 -6 -10 286.67 29.7
 1 6 -10 282.77 29.8
 -1 6 10 295.67 37.5
 0 -6 -10 68.89 25.9
 0 -6 10 70.59 25.7
 0 6 10 63.79 23.6
 0 6 -10 28.7 30.5
 -1 -6 -10 134.69 28.1
 1 -6 10 82.89 24.1
 -1 6 -10 157.08 30.3
 1 6 10 137.09 26.9
 2 -6 10 52.19 27.1
 -2 -6 -10 -5.4 26.3
 2 6 10 28.4 24.6
 -2 6 -10 6.9 28.1
 3 -6 10 14.6 28.8
 -3 -6 -10 17.9 26.9
 -3 6 -10 -0.3 25.7
 3 6 10 20.3 26.1
 4 -6 10 -10.4 27.7
 -4 -6 -10 -10.4 30.2
 -4 6 -10 -4.8 26.8
 4 6 10 53.69 26.8
 -5 -6 -10 -7 30.7
 5 6 10 2.3 27
 -5 6 -10 2.9 27.4
 6 -6 10 -39.5 25.7
 -6 -6 -10 -31.6 32.2
 -6 6 -10 -19.9 27.1
 6 6 10 -39.5 27.8
 -7 -6 -10 401.66 41.3
 7 -6 10 393.66 44.8
 7 6 10 411.16 54.79
 -7 6 -10 351.86 48.2
 -8 -6 -10 -11.7 33.1
 8 -6 10 -3.9 27.3
 8 6 10 14 30.9
 -8 6 -10 -45.1 37.5
 -11 -7 10 -31.9 38.2
 -11 -7 10 9.6 27.4
 -10 -7 10 38.2 36.7
 -10 -7 10 25.6 26.8
 9 -7 -10 0.8 18.3
 -9 -7 10 1.8 26.5
 -9 -7 10 3.8 36.3
 -9 7 10 -12.8 17
 8 -7 -10 -10.6 19.8
 -8 -7 10 25.5 23.1
 -8 -7 10 15.2 33.6
 -8 7 10 27.9 19.4
 -7 -7 10 726.03 53.99
 7 -7 -10 748.43 49.5
 -7 7 10 697.73 47.9
 6 -7 -10 55.99 22.2
 -6 -7 10 77.49 23.8
 -6 7 10 85.79 21.6
 6 7 -10 117.19 26.4
 5 -7 -10 8.5 23.6
 -5 -7 10 36.6 25.8
 -5 7 10 54.69 21.3
 5 7 -10 69.89 23.2
 4 -7 -10 24.2 23.1
 -4 -7 10 -1.2 24.1
 -4 7 10 46.7 21.5
 4 7 -10 4.5 21.4
 -3 -7 10 157.08 28
 3 -7 -10 148.29 26.3
 3 7 -10 129.29 24.8
 -3 7 10 139.79 23.8
 2 -7 -10 360.46 32.8
 -2 -7 10 317.27 41
 -2 7 10 269.57 28.4
 2 7 -10 226.78 28.6
 -1 -7 10 95.59 25.5
 1 -7 -10 54.79 27.3
 1 7 -10 66.59 28.4
 -1 7 10 133.09 26.5
 0 -7 -10 4.9 27.3
 0 -7 10 9.9 25.2
 0 7 10 -7.5 25.4
 0 7 -10 -32.5 26.1
 -1 -7 -10 181.58 29.6
 1 -7 10 213.38 30.2
 1 7 10 129.79 27.4
 -1 7 -10 238.48 29.9
 2 -7 10 93.19 28.9
 -2 -7 -10 91.59 29
 2 7 10 78.39 25.7
 -2 7 -10 98.99 27.3
 3 -7 10 -12.2 27.5
 -3 -7 -10 -47.3 28.8
 -3 7 -10 -48.3 26.4
 3 7 10 9.4 25.3
 4 -7 10 71.69 27.3
 -4 -7 -10 74.49 31.7
 -4 7 -10 80.99 28.8
 4 7 10 68.69 29.3
 -5 -7 -10 62.79 30.9
 5 -7 10 27.2 27.8
 5 7 10 49.2 29.9
 -5 7 -10 7 28.5
 6 -7 10 14.4 28.1
 -6 -7 -10 6.9 31.9
 -6 7 -10 -4.8 28.1
 6 7 10 27.8 32
 -7 -7 -10 108.79 33.9
 7 -7 10 -1.3 26.9
 7 7 10 46.1 32.4
 -7 7 -10 35.8 28.4
 8 -7 10 72.49 29.5
 -8 -7 -10 156.98 35.5
 8 7 10 83.59 32.7
 -8 7 -10 118.29 30.4
 -11 -8 10 112.09 31.1
 -11 -8 10 143.69 43.1
 -10 -8 10 33.9 43.9
 -9 -8 10 -74.29 28.2
 9 -8 -10 23 18.2
 -9 -8 10 5.5 39.1
 -9 8 10 -2.7 18.3
 -8 -8 10 326.97 42.2
 -8 -8 10 272.37 32.9
 -8 8 10 297.77 33.3
 7 -8 -10 45.4 21.6
 -7 -8 10 29.6 33.7
 -7 -8 10 23.9 24.5
 -7 8 10 57.49 20.4
 6 -8 -10 117.29 23.2
 -6 -8 10 4 25.2
 -6 8 10 48.3 20.9
 5 -8 -10 48.5 23.7
 -5 -8 10 16.7 22.4
 -5 8 10 23.3 21.3
 5 8 -10 -10.1 25.6
 -4 -8 10 97.09 26.5
 4 8 -10 37.5 23.7
 -4 8 10 97.79 23.3
 -3 -8 10 -3.6 24.3
 3 -8 -10 13 24.9
 -3 8 10 49.3 22.3
 3 8 -10 7.1 24.5
 2 -8 -10 -29 25.1
 -2 -8 10 -28.4 22.9
 -2 8 10 20 22.3
 2 8 -10 -5.4 22.1
 1 -8 -10 52.89 27.5
 -1 -8 10 47 27
 1 8 -10 73.99 28.7
 -1 8 10 64.59 23.3
 0 -8 -10 378.96 50.79
 0 -8 10 515.85 47.4
 0 8 -10 469.75 49.4
 0 8 10 492.85 44.5
 1 -8 10 38 24.8
 -1 -8 -10 155.48 30.5
 1 8 10 82.19 28.2
 -1 8 -10 131.19 29.1
 2 -8 10 47.6 25.4
 -2 -8 -10 45.6 27.7
 -2 8 -10 33.6 27.8
 2 8 10 126.69 27.9
 -3 -8 -10 200.98 34.3
 3 -8 10 201.08 31.8
 -3 8 -10 227.08 31.9
 3 8 10 224.18 33.8
 -4 -8 -10 220.08 35
 4 8 10 279.67 34.8
 -4 8 -10 199.38 31.2
 -5 -8 -10 177.68 34.2
 5 -8 10 77.69 29.7
 -5 8 -10 129.79 30.1
 5 8 10 74.69 32.4
 6 -8 10 64.69 29.3
 -6 -8 -10 33.4 32.9
 6 8 10 -3.2 31.4
 -6 8 -10 50.69 29.3
 -7 -8 -10 124.39 35.1
 7 -8 10 36.3 28.1
 7 8 10 68.99 31.8
 -10 -9 10 59.19 28.9
 -10 -9 10 110.69 41.5
 -9 -9 10 118.29 39.9
 -9 -9 10 60.89 28.3
 -8 -9 10 168.68 41.5
 8 -9 -10 171.38 23.5
 -8 -9 10 106.59 29.7
 -8 9 10 107.09 22.8
 -7 -9 10 11.6 37.1
 -7 -9 10 2.5 26.4
 -7 9 10 -7.1 21.2
 -6 -9 10 25.4 38.8
 -6 -9 10 45.7 25.8
 6 -9 -10 -11.1 23.1
 -6 9 10 13.2 21.5
 5 -9 -10 218.28 27.3
 -5 -9 10 101.69 24.2
 -5 9 10 174.58 26.1
 5 9 -10 206.48 26.3
 4 -9 -10 223.28 28.2
 -4 -9 10 137.79 26.3
 -4 9 10 197.38 26.5
 4 9 -10 180.88 30.5
 -3 -9 10 93.79 24.9
 3 -9 -10 59.59 26.5
 3 9 -10 64.69 25.9
 2 -9 -10 15.4 27.1
 -2 -9 10 -2.8 27.3
 2 9 -10 43.4 27.5
 -2 9 10 25.6 24.2
 1 -9 -10 32.2 25.8
 -1 -9 10 45.2 26.3
 -1 9 10 79.09 26.4
 1 9 -10 34 26.1
 0 -9 10 -15.8 25.3
 0 -9 -10 11.1 26.4
 0 9 10 24.1 25.5
 0 9 -10 -13.4 23.8
 1 -9 10 40.7 27.9
 -1 -9 -10 84.09 28.9
 -1 9 -10 -23.3 26.4
 1 9 10 36.1 28.7
 -2 -9 -10 106.59 30.5
 2 -9 10 92.89 30.7
 -2 9 -10 84.79 26.9
 2 9 10 72.39 30.6
 -3 -9 -10 -18.3 28
 3 -9 10 25.9 27.8
 3 9 10 51.59 32.9
 -3 9 -10 23.8 40.7
 -4 -9 -10 11.2 30.3
 4 -9 10 -0.1 29
 4 9 10 65.09 30.3
 -4 9 -10 5.6 28.9
 5 -9 10 46.4 29.6
 -5 -9 -10 16.3 30.9
 5 9 10 28.7 30.4
 -5 9 -10 13.6 28.7
 6 -9 10 200.68 33.3
 -6 -9 -10 295.27 39
 -6 9 -10 276.07 34.5
 6 9 10 254.17 36.5
 -9 -10 10 53.89 27.9
 -9 -10 10 54.59 38.4
 -8 -10 10 171.68 30.2
 -8 -10 10 205.48 39.7
 8 -10 -10 223.38 26.5
 -8 10 10 291.77 34
 -7 -10 10 108.69 28.8
 7 -10 -10 140.79 24.9
 -7 -10 10 173.08 42
 -7 10 10 127.89 25.1
 6 -10 -10 -16.3 23.6
 -6 -10 10 26.1 28.9
 -6 -10 10 8.9 36.1
 -6 10 10 34.8 23.9
 -5 -10 10 110.29 36.1
 5 -10 -10 56.59 25.4
 -5 -10 10 84.79 27.6
 -5 10 10 53.49 24.7
 -4 -10 10 113.49 27.6
 4 -10 -10 112.59 28.1
 -4 10 10 128.29 27.1
 -3 -10 10 543.95 50.09
 3 -10 -10 574.14 52.29
 -3 10 10 567.34 51.49
 3 10 -10 692.33 50.79
 2 -10 -10 156.78 29.3
 -2 -10 10 79.49 29.1
 -2 10 10 123.19 28.7
 2 10 -10 146.69 28.7
 1 -10 -10 -5.4 27.2
 -1 -10 10 -27.3 25.8
 1 10 -10 -11.6 26.1
 -1 10 10 0.5 27.1
 0 -10 -10 66.89 29
 0 -10 10 33.2 27
 0 10 10 9.9 28.9
 0 10 -10 57.79 26.5
 -1 -10 -10 65.89 29.9
 1 -10 10 18.3 27.5
 1 10 10 3.3 29.6
 -1 10 -10 47.9 26.6
 -2 -10 -10 6.9 30.4
 2 -10 10 7 27.6
 2 10 10 74.79 30.2
 -2 10 -10 45.2 25.6
 3 -10 10 29.8 27.1
 -3 -10 -10 -17 29.3
 -3 10 -10 27.6 26.9
 3 10 10 21.1 31.4
 -4 -10 -10 277.57 36.7
 4 -10 10 145.49 32.9
 -4 10 -10 236.98 30.3
 4 10 10 251.67 36
 -5 -10 -10 -12.9 32.6
 5 -10 10 10.6 29
 5 10 10 -9 32
 -5 10 -10 17.1 26.4
 6 -10 10 43.3 30.4
 -6 -10 -10 55.69 32.5
 6 10 10 63.79 31.1
 -6 10 -10 60.19 37.9
 -8 -11 10 -4.4 28.4
 -8 -11 10 -30.9 39.6
 -7 -11 10 126.69 61.19
 7 -11 -10 17.5 23.5
 -7 11 10 21.6 23.6
 -6 -11 10 -43.6 28.1
 6 -11 -10 16.9 26.1
 -6 -11 10 34.8 40.2
 -6 11 10 28.7 30.6
 5 -11 -10 14 25
 -5 -11 10 1.1 36
 -5 -11 10 66.59 25.9
 -5 11 10 -7.6 25.2
 4 -11 -10 -13.7 25.7
 -4 -11 10 9.5 25.5
 -4 -11 10 14.1 37.7
 -4 11 10 -47.8 23.8
 3 -11 -10 12.5 27.9
 -3 -11 10 -15.1 22.9
 -3 11 10 -31.3 25
 -2 -11 10 51.49 27
 2 -11 -10 62.69 35.4
 -2 11 10 73.79 28.3
 2 11 -10 39.2 23.4
 1 -11 -10 96.29 28.9
 -1 -11 10 37.4 26.9
 -1 11 10 89.89 29.1
 1 11 -10 142.09 28.8
 0 -11 10 10.8 25.8
 0 -11 -10 -34.3 27.3
 0 11 -10 -2.3 25.9
 0 11 10 24.6 27.8
 1 -11 10 31.4 28.3
 -1 -11 -10 29.1 28.9
 -1 11 -10 11.1 26.1
 1 11 10 -9.3 28.2
 -2 -11 -10 117.29 31.6
 2 -11 10 125.59 30.8
 2 11 10 149.99 31.3
 -2 11 -10 187.38 30.6
 3 -11 10 18.3 27.9
 -3 11 -10 34.3 26.9
 3 11 10 5.7 32.1
 4 -11 10 594.44 54.69
 -4 -11 -10 671.83 60.89
 -4 11 -10 614.44 52.59
 5 -11 10 31.9 29.7
 -5 -11 -10 7.8 31.6
 5 11 10 75.29 32.4
 -5 11 -10 39.8 27.7
 -7 -12 10 44.5 40.8
 -7 -12 10 -4 26.9
 -6 -12 10 600.54 66.99
 6 -12 -10 513.35 47
 -6 -12 10 500.25 51.19
 -6 12 10 501.85 49.8
 -5 -12 10 -0.6 39.8
 5 -12 -10 51.29 26.8
 -5 -12 10 -1.7 29.1
 -5 12 10 4.8 26.6
 -4 -12 10 150.78 26.1
 -4 -12 10 263.97 42.1
 4 -12 -10 273.97 32.1
 -4 12 10 182.88 31.2
 -3 -12 10 -8.9 39.5
 -3 -12 10 27.7 29.5
 3 -12 -10 21.5 27.6
 -3 12 10 47.5 28.9
 2 -12 -10 291.77 32.7
 -2 -12 10 248.28 33.9
 -2 12 10 238.48 34.2
 1 -12 -10 -1.1 26.8
 -1 -12 10 30 26.4
 -1 12 10 -17.6 28.4
 0 -12 -10 339.47 36.7
 0 -12 10 358.36 46.9
 0 12 10 351.26 38.8
 0 12 -10 415.56 44.7
 1 -12 10 -24.9 27
 -1 -12 -10 -41.4 28.8
 1 12 10 32 31
 -1 12 -10 1.1 27.8
 -2 -12 -10 315.97 35.4
 2 -12 10 237.48 36.5
 2 12 10 186.18 34.4
 -2 12 -10 405.76 36.2
 -3 -12 -10 110.19 32.5
 3 -12 10 120.69 33.8
 -3 12 -10 143.19 29.1
 3 12 10 35.8 31.4
 -4 -12 -10 157.98 34.5
 4 -12 10 118.49 32.1
 -4 12 -10 115.49 29.8
 -6 -13 10 48 29.5
 -6 -13 10 47.5 37.8
 6 -13 -10 35.8 31.3
 -5 -13 10 3.7 29.8
 -5 -13 10 38.8 39
 5 -13 -10 30.5 27.9
 -5 13 10 -18.2 27.4
 4 -13 -10 -20.3 28
 -4 -13 10 -7.8 24.7
 -4 -13 10 69.99 40.5
 -4 13 10 55.29 28.1
 -3 -13 10 281.37 45.7
 -3 -13 10 172.08 28.3
 3 -13 -10 168.38 30.3
 -3 13 10 181.68 32
 -2 -13 10 94.69 39
 2 -13 -10 -16.9 27.6
 -2 -13 10 -25.4 25.4
 -2 13 10 -4.8 28.3
 -1 -13 10 -52.09 27.4
 1 -13 -10 -7.4 26.9
 -1 -13 10 42.3 39
 -1 13 10 27.8 28.9
 0 -13 -10 3.4 29.3
 0 -13 10 5.4 26.8
 0 -13 10 90.49 39.9
 1 -13 10 13.6 28.2
 -1 -13 -10 -22.8 27.9
 1 13 10 -30.2 30.7
 -2 -13 -10 155.48 33.3
 2 -13 10 141.99 30.9
 -2 13 -10 168.48 30.2
 2 13 10 204.48 34.9
 -4 -14 10 -1.9 30.5
 -3 -14 10 135.69 42.6
 3 -14 -10 39 28.8
 -3 -14 10 29.1 27.8
 -3 14 10 87.39 28.8
 -2 -14 10 144.89 29.1
 -2 -14 10 281.17 42.4
 2 -14 -10 145.09 30.3
 -2 14 10 177.78 32.7
 -1 -14 10 19.5 28.6
 1 -14 -10 8.2 29.3
 -1 -14 10 -27.8 38
 -1 14 10 3.4 30.7
 0 -14 10 144.19 48.7
 0 -14 -10 114.79 30.7
 0 -14 10 23.1 32.7
 0 14 10 109.89 33.5
 -12 0 11 -38.5 24.2
 -12 0 11 -16.8 34.5
 -11 0 11 7.2 36.8
 10 0 -11 -48.2 20.2
 -10 0 11 -18.6 23.2
 -9 0 11 7.2 22.5
 9 0 -11 -8.7 20.9
 -8 0 11 -21.3 22.8
 8 0 -11 -1.3 22.4
 -7 0 11 6 23.8
 7 0 -11 -21.1 22.9
 -6 0 11 -20.8 24.4
 6 0 -11 0.1 23.1
 -5 0 11 -20.3 24.6
 5 0 -11 -11.1 24.2
 4 0 -11 -5.3 24.2
 -4 0 11 22.2 25.3
 3 0 -11 2.5 24.6
 -3 0 11 5.5 25.1
 2 0 -11 -2.1 25
 -2 0 11 -15.6 26.3
 1 0 -11 3.8 27
 -1 0 11 33.4 27.2
 0 0 11 19.6 25.2
 0 0 -11 19.7 29
 1 0 11 14.5 24.3
 -1 0 -11 -33 27.1
 2 0 11 19 24.8
 -2 0 -11 -7.8 27.6
 3 0 11 41.5 22.4
 -3 0 -11 -4.2 28.9
 4 0 11 -15.6 26
 -4 0 -11 76.59 30.4
 -5 0 -11 0.3 28.6
 5 0 11 15.4 25.3
 6 0 11 -7.6 25.8
 -6 0 -11 -6.4 29.4
 7 0 11 -8.4 28
 8 0 11 48.9 30
 -8 0 -11 -1.6 30.3
 -12 -1 11 143.39 37.3
 -12 -1 11 110.39 27.6
 -11 -1 11 167.88 29.3
 -11 -1 11 244.88 37
 -11 1 11 208.88 29
 -11 1 11 216.68 35.4
 -10 -1 11 101.99 26.3
 10 -1 -11 78.99 23
 -10 1 11 57.99 25.3
 -9 -1 11 98.99 26
 9 -1 -11 88.39 21.3
 -9 1 11 72.49 25.3
 9 1 -11 92.39 23.3
 8 -1 -11 107.69 24.8
 -7 -1 11 26.4 23.6
 7 -1 -11 21.3 22.9
 -7 1 11 -21.9 38.2
 7 1 -11 5.6 24
 6 -1 -11 75.39 24.1
 -6 -1 11 84.69 24.1
 6 1 -11 145.19 25.5
 -6 1 11 99.49 26
 -5 -1 11 116.19 25.5
 5 -1 -11 132.39 25.5
 -5 1 11 129.19 27.7
 5 1 -11 142.09 25.5
 4 -1 -11 -4.8 23.7
 -4 -1 11 -45.6 23.6
 4 1 -11 29.7 25
 -4 1 11 10.9 25.9
 3 -1 -11 -4.5 24.2
 -3 -1 11 -39.8 25
 3 1 -11 -11.8 24.1
 2 -1 -11 1091.59 67.59
 -2 -1 11 1067.59 67.09
 -2 1 11 1062.69 65.79
 2 1 -11 1127.09 67.29
 1 -1 -11 1170.28 70.39
 -1 -1 11 1149.29 69.79
 1 1 -11 1113.29 70.79
 -1 1 11 1243.48 70.29
 0 -1 11 28.9 25.7
 0 -1 -11 46.4 28.9
 0 1 -11 71.29 26.4
 0 1 11 82.39 25.9
 1 -1 11 273.07 32.1
 -1 -1 -11 269.47 33
 -1 1 -11 243.68 30.8
 1 1 11 310.47 40.3
 -2 -1 -11 45.4 28.5
 2 -1 11 9.3 26.2
 2 1 11 38.6 21.4
 -2 1 -11 29.3 27.4
 3 -1 11 815.52 57.29
 -3 -1 -11 908.31 63.09
 3 1 11 920.01 58.39
 -3 1 -11 784.22 60.99
 -4 -1 -11 355.76 36.8
 4 -1 11 320.07 39.8
 4 1 11 355.56 41.6
 -4 1 -11 368.76 37
 -5 -1 -11 95.49 32.1
 5 -1 11 54.39 24.7
 -5 1 -11 24.2 28.9
 5 1 11 68.29 26
 -6 -1 -11 128.19 32.3
 6 -1 11 82.39 27.9
 6 1 11 119.89 29
 -6 1 -11 131.09 30.8
 -7 -1 -11 32.3 30.9
 7 -1 11 -0.4 43.7
 -7 1 -11 71.09 29.1
 7 1 11 33.5 28
 -8 -1 -11 -17.8 31.3
 8 -1 11 40.2 29.2
 -8 1 -11 -10.5 29.1
 8 1 11 14.6 28.9
 -12 -2 11 -55.29 34.8
 -12 -2 11 29 26.7
 -11 -2 11 25.9 34.1
 -11 -2 11 4.1 26.6
 -11 2 11 -11.9 24.4
 -10 -2 11 -14.2 25.7
 10 -2 -11 -10.9 20.7
 -10 2 11 62.79 26.1
 9 -2 -11 971.8 56.69
 -9 -2 11 861.51 61.09
 9 2 -11 985.8 60.29
 -9 2 11 928.21 60.59
 -8 -2 11 26.2 26.8
 8 -2 -11 29.5 23
 -8 2 11 16.8 25.2
 8 2 -11 22.7 22.2
 7 -2 -11 268.27 28.6
 -7 -2 11 238.68 29.5
 7 2 -11 270.27 29.1
 -7 2 11 239.28 29.8
 6 -2 -11 -45.3 22.8
 -6 -2 11 18.7 23.5
 -6 2 11 -33.6 23.7
 6 2 -11 2.2 24.3
 5 -2 -11 191.18 26.2
 -5 -2 11 101.89 25.8
 -5 2 11 126.89 27
 5 2 -11 139.39 28
 -4 -2 11 462.15 42.5
 4 -2 -11 371.56 46.2
 -4 2 11 423.36 45
 4 2 -11 386.96 44.4
 -3 -2 11 414.36 42.8
 3 -2 -11 379.16 45
 -3 2 11 433.76 43.8
 3 2 -11 328.97 44.2
 -2 -2 11 456.65 47.5
 2 -2 -11 388.46 47.6
 2 2 -11 421.06 46.2
 -2 2 11 503.85 44.7
 -1 -2 11 29.2 26.2
 1 -2 -11 25.7 26.7
 -1 2 11 -8.7 24.5
 1 2 -11 -14.9 26.6
 0 -2 -11 168.38 28.8
 0 -2 11 76.79 27.6
 0 2 -11 103.49 30.6
 0 2 11 113.59 26.6
 1 -2 11 39 27.8
 -1 -2 -11 70.59 27.8
 1 2 11 91.99 25.3
 -1 2 -11 94.09 30.7
 -2 -2 -11 426.86 49.3
 2 -2 11 441.36 47.5
 -2 2 -11 405.66 49.4
 2 2 11 395.46 42.4
 -3 -2 -11 200.58 31.5
 3 -2 11 189.98 30.2
 3 2 11 241.98 30.2
 -3 2 -11 182.58 32
 4 -2 11 -15.8 24.8
 -4 -2 -11 -15.9 28.5
 -4 2 -11 15.4 28
 -5 -2 -11 4.4 31.3
 5 -2 11 8.3 23.5
 -5 2 -11 15 28.6
 5 2 11 33.8 27.4
 -6 -2 -11 93.59 31.9
 6 -2 11 122.59 29.1
 6 2 11 98.99 29.9
 -6 2 -11 96.39 29.7
 7 -2 11 59.19 27.2
 -7 -2 -11 -30.2 30.3
 -7 2 -11 61.99 29.4
 7 2 11 -6.5 28.6
 -8 -2 -11 100.69 32.8
 8 -2 11 91.49 30.9
 8 2 11 127.29 39.8
 -8 2 -11 101.19 31.2
 -12 -3 11 2.9 28.4
 -12 -3 11 24.5 36.7
 -11 -3 11 67.79 35.2
 -11 -3 11 60.19 28.5
 -11 3 11 32.7 23.4
 -10 -3 11 150.18 30.1
 10 -3 -11 161.38 26.1
 -10 -3 11 137.79 35.5
 -10 3 11 89.19 30.3
 9 -3 -11 337.87 39.8
 -9 -3 11 283.37 33.9
 -9 3 11 424.06 40.5
 9 3 -11 367.26 40.4
 8 -3 -11 257.37 27.5
 -8 -3 11 279.07 32.2
 8 3 -11 243.48 27.4
 -8 3 11 325.67 39.8
 7 -3 -11 189.58 25.6
 -7 -3 11 146.59 27.5
 -7 3 11 190.98 27.2
 7 3 -11 119.09 24.2
 -6 -3 11 106.39 26.8
 6 -3 -11 185.88 25.6
 6 3 -11 128.79 25.7
 -6 3 11 165.88 42.5
 -5 -3 11 4.1 23
 5 -3 -11 -6.9 24
 -5 3 11 26 23.4
 5 3 -11 -22.1 23.4
 4 -3 -11 32.5 24.3
 -4 -3 11 5.6 23
 -4 3 11 31.4 23.4
 4 3 -11 55.19 29.7
 -3 -3 11 125.49 26.1
 3 -3 -11 175.68 28
 3 3 -11 162.08 29.6
 -3 3 11 159.18 26.1
 -2 -3 11 1417.06 83.59
 2 -3 -11 1528.85 84.49
 -2 3 11 1605.64 83.79
 2 3 -11 1674.73 85.39
 1 -3 -11 -21.9 24.2
 -1 -3 11 -11.1 25.5
 1 3 -11 23.9 25.9
 -1 3 11 -5.4 19.9
 0 -3 -11 578.24 52.89
 0 -3 11 665.03 55.19
 0 3 -11 709.43 53.69
 0 3 11 660.93 47.4
 -1 -3 -11 131.29 26.7
 1 -3 11 85.29 28.6
 1 3 11 59.99 23.4
 -1 3 -11 57.99 29.5
 2 -3 11 50.29 28.4
 -2 -3 -11 31.2 29.1
 2 3 11 28.3 25
 -2 3 -11 38.2 29.5
 3 -3 11 91.29 28.3
 -3 -3 -11 57.49 28.6
 3 3 11 62.29 23.6
 -3 3 -11 73.49 28.9
 4 -3 11 384.06 46.5
 -4 3 -11 440.56 49.9
 4 3 11 409.76 44.7
 -5 -3 -11 -3.6 29.9
 5 -3 11 21.9 26.8
 5 3 11 8.9 25.6
 -5 3 -11 26 30.3
 -6 -3 -11 129.79 31.6
 6 -3 11 130.49 27.6
 -6 3 -11 123.59 31.5
 6 3 11 157.48 31.5
 -7 -3 -11 102.39 32.2
 7 -3 11 130.79 29.1
 -7 3 -11 125.19 32.4
 7 3 11 98.99 30
 -8 -3 -11 26.1 46.7
 8 -3 11 2.1 27
 -8 3 -11 27.7 30.4
 8 3 11 17.3 30.1
 -12 -4 11 -8.9 39.4
 -11 -4 11 114.39 28.2
 -11 -4 11 136.59 38.5
 -10 -4 11 50.59 26.5
 -10 -4 11 33.7 33.6
 10 -4 -11 23.9 19.5
 -10 4 11 27 20.6
 -9 -4 11 128.79 27.9
 9 -4 -11 159.68 24.2
 -9 4 11 112.79 23.2
 8 -4 -11 134.69 24.4
 -8 -4 11 162.18 27.6
 -8 4 11 152.48 24.2
 8 4 -11 220.58 28.9
 7 -4 -11 47.3 22.9
 -7 -4 11 90.19 27.6
 -7 4 11 62.99 22.1
 7 4 -11 39.9 23.1
 -6 -4 11 -16.5 25.6
 6 -4 -11 6.9 34.6
 6 4 -11 -15.7 23.2
 -6 4 11 33.4 21.5
 -5 -4 11 1167.28 68.89
 5 -4 -11 1142.19 67.89
 -5 4 11 1169.48 66.09
 4 -4 -11 -22.3 22.6
 -4 -4 11 39.4 28.8
 -4 4 11 -1.6 23
 4 4 -11 -14.8 23.6
 -3 -4 11 4.8 26.6
 3 -4 -11 39.9 23.7
 -3 4 11 -15.7 20.9
 3 4 -11 19.2 26.4
 2 -4 -11 99.79 27
 -2 -4 11 98.49 26.3
 2 4 -11 67.39 29
 -2 4 11 44.6 21.9
 -1 -4 11 319.97 42.3
 1 -4 -11 358.46 46.4
 -1 4 11 408.96 40.2
 1 4 -11 381.76 36.7
 0 -4 -11 473.65 47.4
 0 -4 11 408.06 49.3
 0 4 -11 458.05 48.3
 0 4 11 449.56 42.1
 -1 -4 -11 187.18 32
 1 -4 11 121.19 28.3
 1 4 11 194.28 27.3
 -1 4 -11 123.99 29.6
 -2 -4 -11 373.86 36.3
 2 -4 11 278.27 33.8
 -2 4 -11 399.46 49
 2 4 11 319.97 40.5
 -3 -4 -11 -9.7 28.8
 3 -4 11 88.59 28.9
 3 4 11 77.59 27.3
 -3 4 -11 64.79 28.1
 -4 -4 -11 45.9 31.5
 4 -4 11 27.3 27.7
 -4 4 -11 22.2 29.4
 4 4 11 26.8 25.8
 5 -4 11 130.29 28.4
 -5 -4 -11 192.98 35.1
 5 4 11 162.38 31
 -5 4 -11 199.78 32.8
 6 -4 11 -15.5 25.2
 -6 -4 -11 70.49 32.9
 -6 4 -11 32.7 29.9
 6 4 11 58.89 29.5
 -7 -4 -11 36 32.1
 7 -4 11 31.3 28.3
 7 4 11 9.3 27.5
 -7 4 -11 -10.2 30
 8 -4 11 112.19 29.9
 -8 -4 -11 164.58 33.6
 -8 4 -11 111.69 31
 8 4 11 107.49 31.5
 -11 -5 11 -40.6 27.2
 -11 -5 11 9.3 35.7
 -10 -5 11 -2.3 33.9
 10 -5 -11 -1 17.9
 -10 -5 11 30.8 27.9
 -10 5 11 10.3 20.3
 -9 -5 11 8.4 45.9
 9 -5 -11 21 21.5
 -8 -5 11 1341.97 74.99
 8 -5 -11 1277.27 71.29
 8 5 -11 1291.77 72.59
 -8 5 11 1242.48 70.19
 7 -5 -11 107.69 24.1
 -7 -5 11 114.19 27.3
 -7 5 11 96.79 23.4
 7 5 -11 63.49 25.6
 6 -5 -11 287.27 29.4
 -6 -5 11 256.67 30.6
 -6 5 11 243.58 27.1
 6 5 -11 192.08 26.5
 5 -5 -11 293.67 29.2
 -5 -5 11 346.17 43.4
 5 5 -11 235.48 30.8
 4 -5 -11 46.7 23.9
 -4 -5 11 17.8 25.8
 4 5 -11 66.89 27.2
 -4 5 11 42.9 22.7
 -3 -5 11 -5 27.2
 3 -5 -11 -9.8 24.6
 3 5 -11 55.99 26.2
 -3 5 11 -4.5 22.2
 2 -5 -11 776.02 53.89
 -2 -5 11 776.52 54.79
 2 5 -11 742.43 56.69
 -2 5 11 724.73 51.39
 1 -5 -11 26.1 27.6
 -1 -5 11 73.99 23.8
 1 5 -11 53.09 28.6
 -1 5 11 50.59 23.1
 0 -5 11 -44.8 24.7
 0 -5 -11 13.8 27.6
 0 5 11 -16.1 22.3
 0 5 -11 -7.3 29.1
 -1 -5 -11 139.29 31.8
 1 -5 11 112.09 29.2
 1 5 11 128.79 27.4
 -1 5 -11 107.09 28
 -2 -5 -11 123.69 32.7
 2 -5 11 60.89 28.6
 -2 5 -11 37.8 28
 2 5 11 131.69 29.1
 -3 -5 -11 17.3 30
 3 -5 11 0.2 27.2
 3 5 11 49.8 24.9
 -3 5 -11 21.6 27.9
 4 -5 11 219.48 33.4
 -4 -5 -11 358.16 38.1
 -4 5 -11 374.46 37
 4 5 11 411.66 47.1
 5 -5 11 18.9 27.8
 -5 -5 -11 -0.4 31.7
 5 5 11 51.99 27.5
 -5 5 -11 -9.1 29.6
 -6 -5 -11 105.89 34.4
 6 -5 11 88.19 28.9
 6 5 11 140.69 31.4
 -6 5 -11 150.28 30
 -7 -5 -11 148.29 35
 7 -5 11 104.09 29.6
 -7 5 -11 206.78 32.3
 7 5 11 107.79 32.4
 -11 -6 11 76.59 29.5
 -11 -6 11 -14.7 37.8
 -10 -6 11 168.48 38.8
 10 -6 -11 182.78 22.5
 -10 -6 11 108.59 30
 -9 -6 11 47.7 27.4
 -9 -6 11 97.19 37
 9 -6 -11 60.89 21.2
 -9 6 11 67.69 21.2
 -8 -6 11 137.69 30.2
 8 -6 -11 167.48 25
 -8 6 11 172.18 24.3
 7 -6 -11 136.59 24.5
 -7 -6 11 71.79 26.9
 -7 6 11 86.79 22.7
 7 6 -11 203.88 29.2
 6 -6 -11 11.5 22.5
 -6 -6 11 13.5 26.5
 -6 6 11 36.2 21.7
 6 6 -11 27 25.3
 5 -6 -11 -21.6 23.6
 5 6 -11 6.8 23.3
 -5 6 11 2.1 20.9
 4 -6 -11 58.49 25.5
 -4 -6 11 35.1 25.3
 4 6 -11 51.79 27.1
 -4 6 11 8 21.8
 -3 -6 11 1.2 25.4
 3 -6 -11 45.8 24.8
 -3 6 11 40.9 22.6
 3 6 -11 -18.3 25.4
 -2 -6 11 47.8 25.8
 2 -6 -11 86.59 27.5
 -2 6 11 64.69 23.5
 2 6 -11 58.89 28.1
 -1 -6 11 -8.2 27.5
 1 -6 -11 -41.8 26.4
 1 6 -11 23.9 26.5
 -1 6 11 8.8 23.4
 0 -6 11 21.3 25.6
 0 -6 -11 2.5 27.4
 0 6 -11 -8.2 26.1
 0 6 11 29.2 24
 -1 -6 -11 6.5 27.5
 1 -6 11 -13 26.4
 1 6 11 27 23.9
 -1 6 -11 23.6 29.5
 -2 -6 -11 -6.7 29.8
 2 -6 11 -14.7 28.8
 2 6 11 55.79 27.4
 -2 6 -11 14.2 27.5
 3 -6 11 110.69 29.9
 -3 -6 -11 115.69 31.5
 3 6 11 78.99 27.8
 -3 6 -11 113.49 28.4
 -4 -6 -11 35.8 31.5
 4 -6 11 12.9 28.9
 4 6 11 23.6 26.1
 -4 6 -11 35.3 28
 5 -6 11 16.5 28.9
 -5 -6 -11 -7 33.7
 -5 6 -11 -2.4 27.7
 5 6 11 34.8 27.7
 -6 -6 -11 37.3 34.8
 6 -6 11 67.59 28.7
 6 6 11 53.89 31.4
 -6 6 -11 4.5 29.2
 7 -6 11 -26 27.1
 -7 -6 -11 19.5 33.9
 7 6 11 -30.2 30.5
 -7 6 -11 -16.7 28.5
 -10 -7 11 -10.4 26.2
 -10 -7 11 62.29 38.5
 -9 -7 11 16.8 25.9
 9 -7 -11 39.7 20.5
 -9 -7 11 29.5 37.1
 -9 7 11 25.2 20.1
 8 -7 -11 385.46 39.8
 -8 -7 11 434.26 46.8
 -8 -7 11 303.87 41.2
 7 -7 -11 238.88 27.1
 -7 -7 11 90.69 28.1
 -7 7 11 186.38 25.1
 7 7 -11 109.79 23.8
 6 -7 -11 49.7 22.9
 -6 -7 11 35.2 28.2
 6 7 -11 66.39 28.8
 -6 7 11 26.3 22.2
 -5 -7 11 -24.3 24.3
 5 -7 -11 2.3 23.3
 -5 7 11 5.1 22.1
 5 7 -11 3.1 24.6
 4 -7 -11 53.69 25.7
 -4 -7 11 53.09 26.7
 -4 7 11 45.4 36.7
 4 7 -11 54.09 26.7
 -3 -7 11 0 27.1
 3 -7 -11 29.4 24.9
 -3 7 11 32.7 23.5
 3 7 -11 21 24
 2 -7 -11 130.89 27.3
 -2 -7 11 131.89 28
 2 7 -11 128.89 30.3
 -2 7 11 110.99 24.8
 1 -7 -11 923.91 62.49
 -1 -7 11 841.22 58.99
 -1 7 11 946.61 58.19
 1 7 -11 928.81 62.49
 0 -7 -11 100.39 29
 0 -7 11 94.59 28.4
 0 7 11 101.69 27.5
 0 7 -11 111.49 30.5
 1 -7 11 35.7 24.7
 -1 -7 -11 61.29 29
 -1 7 -11 43.1 29.1
 1 7 11 -11.5 25.8
 -2 -7 -11 125.59 34.2
 2 -7 11 96.99 31.5
 2 7 11 57.39 26.3
 -2 7 -11 120.59 29.1
 -3 -7 -11 197.28 34.4
 3 -7 11 146.89 31.9
 3 7 11 122.89 28.9
 -3 7 -11 113.49 29.9
 4 -7 11 3.4 28.2
 -4 -7 -11 -1.9 32.4
 4 7 11 0 28.2
 -4 7 -11 -0.4 34.3
 5 -7 11 43.8 28.8
 -5 -7 -11 7.9 33.3
 5 7 11 89.69 30.6
 -5 7 -11 57.19 29.7
 -6 -7 -11 188.68 37.3
 6 -7 11 82.29 29.6
 -6 7 -11 116.49 31.5
 -7 -7 -11 350.56 40.7
 7 -7 11 279.67 35.4
 -7 7 -11 319.47 36.8
 7 7 11 314.87 39.5
 -10 -8 11 -23.4 25.2
 -10 -8 11 25.3 40.7
 -9 -8 11 -25.2 37.8
 9 -8 -11 57.39 22.7
 -9 -8 11 46.3 26.7
 -8 -8 11 20.3 25.2
 -8 -8 11 -2.5 34.9
 8 -8 -11 21.6 21.6
 -8 8 11 6.4 19.9
 7 -8 -11 30 23.6
 -7 -8 11 4.5 25.7
 -7 8 11 30.3 21.4
 -6 -8 11 37.2 25.2
 6 -8 -11 73.09 24.1
 6 8 -11 4.7 27.3
 -6 8 11 2 21.9
 -5 -8 11 251.67 34.1
 5 -8 -11 305.47 31.5
 -5 8 11 283.57 38.2
 5 8 -11 339.77 34.2
 -4 -8 11 144.89 29.7
 4 -8 -11 174.18 27.7
 -4 8 11 153.08 26.1
 4 8 -11 166.18 28.5
 -3 -8 11 -5.4 27.3
 3 -8 -11 53.59 26.1
 -3 8 11 64.19 24.8
 3 8 -11 -5.9 25.9
 2 -8 -11 -5.9 26.6
 -2 -8 11 7.6 25
 2 8 -11 0.6 23.4
 -2 8 11 -9 25
 1 -8 -11 40.9 28.7
 -1 -8 11 -15.2 26.2
 1 8 -11 32.6 25.1
 -1 8 11 7.2 25.1
 0 -8 -11 44.2 29.7
 0 -8 11 25.3 25.4
 0 8 -11 -14.5 29.8
 0 8 11 -43.5 23.6
 1 -8 11 -8.2 25.1
 -1 -8 -11 10.9 28.8
 -1 8 -11 32.9 27.7
 1 8 11 -3.7 25.4
 2 -8 11 42.7 27.3
 -2 -8 -11 11.8 31.2
 -2 8 -11 17.3 30.4
 2 8 11 36 29.1
 -3 -8 -11 -18.9 30.7
 3 -8 11 62.59 30
 -3 8 -11 34.9 28.9
 3 8 11 16.4 29.1
 4 -8 11 25.4 28.1
 -4 -8 -11 2.8 30.6
 4 8 11 -19.1 29
 -4 8 -11 80.79 29.8
 -5 -8 -11 29.9 34.3
 5 -8 11 23.1 28.8
 -5 8 -11 -3.3 30.1
 5 8 11 -4.9 33.5
 6 -8 11 160.88 32.6
 -6 -8 -11 222.18 69.89
 6 8 11 179.28 34.9
 -6 8 -11 190.08 33
 -9 -9 11 35.6 37.3
 -9 -9 11 10.7 23.8
 8 -9 -11 516.45 44.2
 -8 -9 11 471.45 47.9
 -8 -9 11 566.44 67.79
 -8 9 11 464.65 42.7
 -7 -9 11 -10.7 26.4
 -7 -9 11 20 36.2
 7 -9 -11 -45.4 23.3
 -7 9 11 -5.4 26.1
 6 -9 -11 53.59 25.2
 -6 -9 11 3.7 24
 -6 9 11 26.8 22.9
 -5 -9 11 47.9 28.2
 5 -9 -11 56.09 26.7
 -5 9 11 65.29 24.3
 5 9 -11 39.1 22.9
 -4 -9 11 378.46 47.1
 4 -9 -11 478.45 47.1
 -4 9 11 424.96 42.8
 4 9 -11 486.15 50.99
 -3 -9 11 226.78 30
 3 9 -11 336.27 44.3
 -3 9 11 266.57 29.7
 2 -9 -11 564.44 52.59
 -2 -9 11 461.95 49.4
 -2 9 11 564.14 48.3
 2 9 -11 571.04 49.6
 1 -9 -11 26.3 30.4
 -1 -9 11 50.99 27.4
 1 9 -11 21.4 26
 -1 9 11 49.3 26.3
 0 -9 11 462.65 49
 0 -9 -11 387.06 52.09
 0 9 -11 554.54 49.6
 0 9 11 545.75 48.7
 1 -9 11 149.69 30.3
 -1 -9 -11 239.38 32.9
 -1 9 -11 163.68 29
 1 9 11 174.08 29.9
 2 -9 11 74.99 26.5
 2 9 11 101.69 29.7
 -2 9 -11 60.39 28.4
 -3 -9 -11 -6.6 32.6
 3 -9 11 39.8 30.9
 3 9 11 17.4 29.7
 -3 9 -11 11.2 30.6
 -4 -9 -11 129.29 35.1
 4 -9 11 52.69 30.4
 4 9 11 83.09 33.4
 -4 9 -11 152.48 31.2
 5 -9 11 39 30
 -5 -9 -11 135.09 36
 -5 9 -11 66.89 30.9
 5 9 11 49.1 33.4
 -9 -10 11 55.29 26.6
 -8 -10 11 39.6 24.7
 -8 -10 11 24.6 41.1
 7 -10 -11 -8.1 23
 -7 -10 11 -16.8 23.1
 -7 -10 11 57.49 37.9
 -7 10 11 -25.2 23.3
 -6 -10 11 18.6 36.4
 6 -10 -11 18.6 26.2
 -6 -10 11 -1.7 25.9
 -6 10 11 32.3 24.9
 5 -10 -11 150.78 28.1
 -5 -10 11 97.09 27.1
 -5 10 11 192.68 28.1
 4 -10 -11 149.29 28.3
 -4 -10 11 114.49 28.7
 4 10 -11 126.89 27.5
 -4 10 11 74.79 26.5
 -3 -10 11 33.6 27.5
 3 -10 -11 53.09 27.9
 3 10 -11 29.7 26.5
 -3 10 11 96.89 26.9
 2 -10 -11 -29.9 27.1
 -2 -10 11 -23.5 26.3
 2 10 -11 6.5 29.3
 1 -10 -11 17.9 28.4
 -1 -10 11 -25.2 28
 1 10 -11 27.8 26.3
 -1 10 11 -18.7 26.5
 0 -10 -11 47 28.7
 0 -10 11 75.19 27.9
 0 10 -11 92.19 29.4
 0 10 11 94.79 30.6
 1 -10 11 -5.5 28.6
 -1 -10 -11 43 29
 -1 10 -11 8.3 25.6
 1 10 11 23.4 31.2
 -2 -10 -11 -13.7 28.5
 2 -10 11 -27.9 28.8
 2 10 11 8 28.9
 -2 10 -11 78.29 27.7
 3 -10 11 11.9 29.1
 -3 -10 -11 67.09 33.5
 -3 10 -11 13.1 27.5
 -4 -10 -11 222.28 35.2
 4 -10 11 276.17 35.7
 -4 10 -11 225.78 32.6
 4 10 11 280.77 36.5
 5 -10 11 36.6 30.4
 -5 -10 -11 73.49 33.8
 5 10 11 24.7 33
 -5 10 -11 51.49 28.6
 -8 -11 11 123.99 40.9
 -8 -11 11 62.39 30
 -7 -11 11 -7.1 39.5
 -7 -11 11 -0.5 27.4
 7 -11 -11 27.2 24.3
 -7 11 11 -44.2 41.7
 -6 -11 11 133.29 26.9
 6 -11 -11 109.09 28.6
 -6 -11 11 135.09 43.4
 -6 11 11 93.19 27.8
 5 -11 -11 4 26.5
 -5 -11 11 15.6 36.8
 -5 -11 11 -12.2 23.9
 -5 11 11 26.3 25.6
 4 -11 -11 47.5 28.1
 -4 -11 11 81.19 28.5
 -4 11 11 53.69 27.3
 3 -11 -11 50.19 28
 -3 -11 11 3.3 25.4
 3 11 -11 93.89 25.1
 -3 11 11 31.7 27.2
 2 -11 -11 122.59 30.4
 -2 -11 11 86.29 27.4
 2 11 -11 108.39 31.3
 -2 11 11 136.29 29.5
 -1 -11 11 -28.1 25.8
 1 -11 -11 26.9 27.3
 1 11 -11 1.1 30
 -1 11 11 3.4 28.7
 0 -11 11 248.78 34.5
 0 -11 -11 386.36 49.99
 0 11 11 277.97 36.8
 0 11 -11 481.75 50.09
 -1 -11 -11 -54.89 29.9
 1 -11 11 11.7 27.9
 -1 11 -11 29.1 27.3
 1 11 11 -39.1 28.6
 -2 -11 -11 169.38 34.5
 -2 11 -11 198.28 31.5
 2 11 11 193.48 33.6
 3 -11 11 56.99 30.1
 -3 -11 -11 13.2 31.3
 3 11 11 -58.09 31.4
 -3 11 -11 14.4 28
 4 -11 11 58.79 32
 -4 -11 -11 165.28 36.2
 -4 11 -11 93.29 30.6
 4 11 11 211.28 38
 -6 -12 11 -11.7 38.9
 -6 -12 11 37.7 26.2
 6 -12 -11 31.1 26.4
 -6 12 11 104.69 28.3
 -5 -12 11 71.29 27.3
 -5 -12 11 37.4 40.1
 -5 12 11 3.9 27.7
 -4 -12 11 44.3 25.2
 4 -12 -11 127.09 30.1
 -4 -12 11 98.29 38.6
 -4 12 11 103.09 29.6
 -3 -12 11 25.6 61.69
 3 -12 -11 -21.6 28.2
 -3 12 11 -18.4 28
 -2 -12 11 167.08 30.3
 2 -12 -11 171.68 32.5
 -2 12 11 195.98 33.2
 1 -12 -11 74.79 31
 -1 -12 11 77.09 27.7
 -1 12 11 100.79 31
 1 12 -11 61.59 27.9
 0 -12 11 84.49 29.3
 0 -12 -11 67.99 28.1
 0 12 11 21.7 29.8
 0 12 -11 51.89 30.6
 -1 -12 -11 2 29.5
 1 -12 11 16 29.1
 1 12 11 -23.3 30.5
 -2 -12 -11 105.99 32.9
 2 -12 11 61.99 31.6
 -2 12 -11 142.49 32.1
 2 12 11 137.29 33.9
 -4 -13 11 192.78 41.6
 4 -13 -11 220.58 34
 -4 -13 11 157.38 29.2
 -3 -13 11 101.39 27.8
 3 -13 -11 152.78 33
 -3 -13 11 155.28 41.1
 -3 13 11 162.18 31.2
 2 -13 -11 129.19 30.7
 -2 -13 11 130.29 30
 -2 -13 11 121.79 40.6
 -2 13 11 189.38 33.4
 1 -13 -11 25.6 29.5
 -1 -13 11 -28.5 26.5
 -1 13 11 -37.3 29.3
 0 -13 11 -14.3 30
 0 13 11 32.6 33
 -11 0 12 -41.6 26.6
 -10 0 12 70.69 27.1
 10 0 -12 56.49 24.4
 -9 0 12 9.5 25.8
 9 0 -12 1.6 21.4
 -8 0 12 -28.9 25.4
 8 0 -12 30.9 25.8
 -7 0 12 -18.2 25.9
 7 0 -12 -10.1 23.7
 -6 0 12 152.38 28.3
 6 0 -12 74.39 27.7
 5 0 -12 191.48 28.7
 -5 0 12 253.17 31
 -4 0 12 352.46 35.4
 4 0 -12 396.46 47.4
 -3 0 12 16.9 29.5
 3 0 -12 50.99 26.9
 -2 0 12 908.81 63.79
 2 0 -12 1059.09 67.29
 -1 0 12 755.52 54.99
 1 0 -12 656.63 58.29
 0 0 -12 533.65 53.39
 0 0 12 551.64 51.69
 -1 0 -12 791.32 60.59
 1 0 12 693.43 54.19
 -2 0 -12 124.99 31.8
 2 0 12 113.29 28.8
 -3 0 -12 520.25 57.39
 3 0 12 560.54 49.2
 -4 0 -12 -16.8 29.8
 4 0 12 6.7 25.1
 5 0 12 143.09 28.1
 -5 0 -12 186.48 34.6
 6 0 12 16.6 25.7
 -6 0 -12 56.09 30.2
 -7 0 -12 38.3 29.9
 -11 -1 12 152.98 43.5
 -11 1 12 167.58 29.6
 -10 -1 12 49.5 25.8
 10 -1 -12 13.9 22.4
 -10 1 12 7.9 26.8
 10 1 -12 49.3 24
 9 -1 -12 391.56 41.8
 -9 -1 12 461.85 45.1
 -9 1 12 428.26 46.1
 9 1 -12 387.96 43.2
 8 -1 -12 -4.6 23.9
 -8 -1 12 10.4 25.3
 -8 1 12 46 26.6
 8 1 -12 27 23.6
 -7 -1 12 116.09 26.1
 -7 1 12 69.49 27.7
 7 1 -12 149.88 27.6
 6 -1 -12 63.99 25.5
 -6 -1 12 39.2 25.2
 -6 1 12 28.5 27
 6 1 -12 106.49 26.3
 5 -1 -12 21.6 25.2
 -5 -1 12 60.09 27.4
 5 1 -12 26.5 25.3
 -5 1 12 10.1 26.6
 4 -1 -12 233.68 30.3
 -4 -1 12 264.87 32.5
 -4 1 12 209.28 30.4
 4 1 -12 273.97 32.6
 -3 -1 12 119.19 30.7
 3 -1 -12 66.79 28.5
 3 1 -12 124.29 34.3
 -3 1 12 124.39 28.6
 2 -1 -12 -11 26.9
 -2 -1 12 -2.3 28.2
 -2 1 12 -3.6 25.8
 2 1 -12 -5.8 28.1
 1 -1 -12 88.69 30
 -1 1 12 85.19 29.4
 0 -1 -12 65.09 30.1
 0 -1 12 40.8 27.9
 0 1 12 62.19 25.7
 0 1 -12 71.89 31.1
 -1 -1 -12 8.6 27.8
 1 -1 12 46.3 28.7
 -1 1 -12 59.39 29.8
 1 1 12 64.49 26.3
 2 -1 12 224.08 31.6
 -2 -1 -12 284.37 36
 -2 1 -12 290.37 36.1
 2 1 12 202.88 30.1
 -3 -1 -12 215.48 35.7
 3 -1 12 69.49 26.7
 -3 1 -12 191.68 34.3
 3 1 12 140.59 28
 -4 -1 -12 2 30.5
 4 -1 12 4 25.7
 4 1 12 -0.3 24.1
 -4 1 -12 12.5 30.3
 5 -1 12 -11 26.5
 -5 -1 -12 -11.8 32.6
 5 1 12 24.5 25.6
 -5 1 -12 -8.1 29.6
 -6 -1 -12 -28.8 31
 6 -1 12 -12.9 26.5
 6 1 12 31.4 28.7
 -6 1 -12 -2.3 30.4
 7 -1 12 24.7 27.8
 -7 -1 -12 41.8 62.59
 -7 1 -12 -5.5 29.8
 7 1 12 24.6 27.5
 11 -2 -12 93.99 22.5
 -11 -2 12 79.59 28.3
 -11 -2 12 121.99 36.6
 -11 2 12 110.39 27.9
 -10 -2 12 72.89 27.6
 10 -2 -12 95.59 23.1
 10 2 -12 86.49 23.7
 -9 -2 12 26.3 25.7
 9 -2 -12 17.6 24.1
 -9 2 12 12.5 26.1
 9 2 -12 -7.4 24.5
 8 -2 -12 41.7 24.3
 -8 -2 12 122.29 28.5
 -8 2 12 52.19 26.9
 8 2 -12 47 23.7
 -7 -2 12 40.4 25
 7 -2 -12 -20.2 24.5
 7 2 -12 17.1 27
 -7 2 12 10.8 26.1
 -6 -2 12 9.2 24.3
 6 -2 -12 66.19 25.4
 6 2 -12 5.8 24.8
 -6 2 12 17.1 25.7
 5 -2 -12 60.19 25.7
 -5 -2 12 89.49 26.8
 5 2 -12 93.49 26.1
 -5 2 12 83.09 26.6
 -4 -2 12 203.38 29.7
 4 -2 -12 282.37 32.2
 4 2 -12 287.87 32.2
 -4 2 12 280.87 31.9
 3 -2 -12 11.8 26.5
 -3 -2 12 -10.8 30.5
 3 2 -12 20.5 28
 -3 2 12 -2.1 25
 -2 -2 12 251.27 32.5
 2 -2 -12 190.38 32.4
 -2 2 12 183.38 28.7
 2 2 -12 255.37 34.4
 1 -2 -12 411.06 48.5
 -1 -2 12 268.57 34.3
 -1 2 12 303.97 40.9
 1 2 -12 327.07 36.8
 0 -2 -12 342.47 36.1
 0 -2 12 274.87 32.8
 0 2 12 278.07 31
 0 2 -12 349.47 37.5
 1 -2 12 19.1 28.8
 -1 -2 -12 -26.5 28
 1 2 12 -24.2 20.8
 -1 2 -12 -30.9 29.1
 2 -2 12 7.7 26.7
 -2 -2 -12 75.09 33.1
 2 2 12 -6.1 23.5
 -2 2 -12 62.39 30.7
 -3 -2 -12 28.1 30.6
 3 -2 12 30.8 27.8
 3 2 12 42 24.8
 -3 2 -12 26.9 31.2
 4 -2 12 408.56 47.2
 -4 -2 -12 430.66 53.99
 -4 2 -12 455.05 54.99
 5 -2 12 65.29 26.6
 -5 -2 -12 87.89 32.4
 -5 2 -12 48.7 32.3
 5 2 12 82.29 28.4
 -6 -2 -12 395.26 38.8
 6 -2 12 226.58 30.8
 -6 2 -12 279.57 57.19
 6 2 12 239.58 32.5
 -7 -2 -12 55.09 32.3
 7 -2 12 7 27
 7 2 12 3.6 29.7
 -7 2 -12 -16.7 30
 -11 -3 12 144.69 37.6
 11 -3 -12 124.29 39.8
 -11 -3 12 146.09 30.4
 10 -3 -12 191.28 24.5
 -10 -3 12 152.08 29.8
 -10 3 12 185.38 29
 9 -3 -12 331.47 42.2
 -9 -3 12 430.66 45.7
 -9 3 12 314.57 33.5
 9 3 -12 373.56 44.6
 8 -3 -12 29.5 23.1
 -8 -3 12 -1.3 26.2
 8 3 -12 -2.2 22.5
 -8 3 12 15.2 25.5
 -7 -3 12 116.59 26.9
 7 -3 -12 99.39 25.7
 7 3 -12 98.69 27.4
 -6 -3 12 -5.1 24.5
 6 -3 -12 20.2 26
 -6 3 12 -3.4 24.1
 6 3 -12 28.5 27.5
 5 -3 -12 121.09 27.1
 -5 -3 12 184.38 29.6
 -5 3 12 165.38 26.8
 5 3 -12 111.79 26.4
 4 -3 -12 225.78 28.4
 -4 -3 12 139.49 26.3
 -4 3 12 129.19 25.8
 -3 -3 12 172.38 28.8
 3 -3 -12 246.38 30.4
 -3 3 12 183.78 27.5
 3 3 -12 134.09 30.6
 -2 -3 12 69.19 30.8
 2 -3 -12 11.3 27.9
 -2 3 12 61.29 25.3
 2 3 -12 84.39 30.1
 1 -3 -12 97.39 30.9
 -1 -3 12 101.39 31.7
 1 3 -12 108.59 31.6
 -1 3 12 131.09 25.8
 0 -3 12 64.99 28.5
 0 -3 -12 56.09 32.1
 0 3 -12 103.89 31.1
 0 3 12 92.19 26.7
 1 -3 12 67.19 29.4
 -1 -3 -12 102.89 32
 -1 3 -12 104.69 29.8
 1 3 12 63.49 28.1
 2 -3 12 626.04 57.29
 -2 -3 -12 814.02 60.49
 2 3 12 759.42 54.19
 -2 3 -12 807.72 60.69
 3 -3 12 -13.1 28.7
 -3 -3 -12 21.3 30
 3 3 12 11.6 23.8
 -3 3 -12 -14.7 31.2
 4 -3 12 84.99 28.5
 -4 -3 -12 37.1 51.49
 4 3 12 35.1 26
 -4 3 -12 64.99 31.6
 5 -3 12 21.8 24.8
 -5 -3 -12 66.99 32.1
 5 3 12 86.69 29.7
 -5 3 -12 86.39 32.9
 6 -3 12 -8 27.6
 -6 -3 -12 18.7 31.4
 6 3 12 22.2 28
 -6 3 -12 29.4 30.9
 -7 -3 -12 34.5 33
 7 -3 12 -23.4 27.3
 7 3 12 3.6 28.8
 -7 3 -12 7.8 31.2
 -11 -4 12 154.78 39.7
 -11 -4 12 73.09 29.8
 -10 -4 12 -0.5 27.9
 10 -4 -12 49.1 21.3
 -10 -4 12 72.99 36.1
 -10 4 12 72.79 23.4
 9 -4 -12 145.59 25.9
 -9 -4 12 197.78 31.8
 -9 4 12 193.18 26.9
 9 4 -12 143.29 25.1
 -8 -4 12 1313.27 77.39
 8 -4 -12 1348.07 73.39
 8 4 -12 1341.47 74.19
 -8 4 12 1178.48 71.99
 7 -4 -12 30.2 24.7
 -7 -4 12 53.59 26.8
 -7 4 12 10.7 22.8
 7 4 -12 1.2 24.2
 6 -4 -12 588.54 49.99
 -6 -4 12 537.05 49.8
 -6 4 12 633.44 47.4
 6 4 -12 591.94 49.9
 5 -4 -12 140.69 28
 -5 -4 12 81.89 24.9
 5 4 -12 125.29 29.3
 -5 4 12 160.78 26.4
 4 -4 -12 25.6 25
 4 4 -12 -39 25.3
 -4 4 12 30.7 23
 -3 -4 12 39.5 26.8
 3 -4 -12 27.7 25.6
 -3 4 12 3.3 22.4
 3 4 -12 -25.7 26.7
 -2 -4 12 627.34 55.29
 2 -4 -12 792.92 58.09
 2 4 -12 777.32 56.89
 -2 4 12 734.23 52.29
 -1 -4 12 86.09 29.5
 1 -4 -12 64.89 28.7
 -1 4 12 60.59 24.5
 1 4 -12 88.79 31.6
 0 -4 12 72.29 28.7
 0 -4 -12 100.99 30.1
 0 4 12 98.19 27.2
 0 4 -12 89.59 31.4
 -1 -4 -12 135.09 31.6
 1 4 12 170.38 29.8
 -1 4 -12 151.88 30.8
 -2 -4 -12 44.8 32
 2 -4 12 1.4 28.6
 -2 4 -12 -14.5 30.7
 2 4 12 -10.5 24.8
 3 -4 12 29.6 28.4
 -3 -4 -12 -42.2 29.5
 -3 4 -12 -3.5 30.7
 3 4 12 -43.9 24.4
 4 -4 12 245.08 32.6
 -4 -4 -12 327.77 38.2
 -4 4 -12 297.67 36
 4 4 12 235.38 31.4
 -5 -4 -12 52.39 32.3
 5 -4 12 48.1 27.6
 -5 4 -12 67.39 32.5
 5 4 12 62.79 30.3
 6 -4 12 34 27.2
 -6 -4 -12 60.19 33.3
 -6 4 -12 57.39 30.4
 6 4 12 27.3 28.6
 7 -4 12 0 28.7
 -7 -4 -12 -15.8 30.9
 -7 4 -12 -5.3 29
 7 4 12 -21.6 27.5
 -11 -5 12 81.09 38.2
 -11 -5 12 68.29 28.6
 -10 -5 12 75.29 28.7
 10 -5 -12 138.39 24
 -10 -5 12 103.19 36.6
 -10 5 12 140.09 26.8
 -9 -5 12 3.8 26.6
 -9 5 12 12.5 23
 -8 -5 12 205.88 33.2
 8 -5 -12 354.16 41
 8 5 -12 335.37 33
 -8 5 12 301.37 39.1
 7 -5 -12 68.39 25.1
 -7 -5 12 43.1 28.3
 7 5 -12 32.6 24
 -7 5 12 66.99 24.1
 -6 -5 12 43.3 26.9
 6 -5 -12 24.5 25.1
 6 5 -12 6.6 22.5
 -6 5 12 74.09 23.6
 5 -5 -12 107.99 27.1
 -5 -5 12 64.29 29.3
 -5 5 12 94.09 24.7
 5 5 -12 88.89 28.8
 4 -5 -12 18.4 24.8
 -4 -5 12 21.4 23.4
 -4 5 12 8.4 23.3
 4 5 -12 17.9 26.8
 3 -5 -12 -5.4 25.6
 -3 -5 12 -15.6 25.1
 -3 5 12 -12.5 23.2
 3 5 -12 -19.7 27.9
 -2 -5 12 43.6 25.9
 2 -5 -12 94.59 27.6
 2 5 -12 131.59 31.4
 -2 5 12 25.8 23.4
 1 -5 -12 -10.9 27.3
 -1 -5 12 27.5 27.1
 1 5 -12 -41.9 28.3
 -1 5 12 3.6 23.4
 0 -5 -12 204.48 36
 0 -5 12 171.68 31.8
 0 5 12 165.88 26.4
 0 5 -12 252.57 35.2
 1 -5 12 -29.4 29
 -1 -5 -12 30 29.3
 -1 5 -12 66.59 31.4
 1 5 12 -3 25.2
 2 -5 12 -27 26.9
 -2 -5 -12 -28.2 29.5
 2 5 12 18.9 25.7
 -2 5 -12 -33 29.3
 -3 -5 -12 133.09 33
 3 -5 12 43.7 29.8
 -3 5 -12 112.79 30.4
 3 5 12 90.29 26.1
 -4 -5 -12 38.6 33.3
 4 -5 12 34.4 29.1
 4 5 12 24 28.7
 -4 5 -12 -5 29.3
 -5 -5 -12 38.2 33.1
 -5 5 -12 64.79 31.1
 5 5 12 -22.2 27.2
 -6 -5 -12 -6.7 33.1
 6 -5 12 69.29 28.4
 -6 5 -12 70.79 31.4
 6 5 12 -4.3 30.2
 -10 -6 12 -43 36.2
 -10 -6 12 0.3 27.6
 9 -6 -12 128.39 24.3
 -9 -6 12 74.39 28.5
 -9 6 12 117.19 23.7
 -8 -6 12 166.88 30.4
 8 -6 -12 103.59 25.9
 8 6 -12 152.38 25.4
 -8 6 12 214.18 26.2
 7 -6 -12 284.07 30.3
 -7 -6 12 207.98 30.8
 -7 6 12 265.87 28.6
 7 6 -12 302.37 32.5
 6 -6 -12 4.7 24.5
 -6 -6 12 46.4 27
 6 6 -12 -16 23.1
 -6 6 12 15.6 22.4
 -5 -6 12 48.8 30.1
 5 -6 -12 46.7 25.6
 -5 6 12 9.2 23.1
 5 6 -12 20.4 24
 4 -6 -12 41.1 25
 -4 -6 12 63.59 26.9
 4 6 -12 -0.3 25.5
 -4 6 12 22.8 23.6
 3 -6 -12 -5.4 26.3
 -3 -6 12 27.4 25.7
 -3 6 12 25.3 23.5
 3 6 -12 42 27.3
 2 -6 -12 91.99 28.4
 -2 -6 12 34.9 25
 -2 6 12 90.39 25.8
 2 6 -12 87.09 28.5
 1 -6 -12 534.25 51.99
 -1 -6 12 570.54 48.5
 -1 6 12 552.74 47.9
 1 6 -12 653.83 56.49
 0 -6 12 50.09 27
 0 -6 -12 14.9 29.3
 0 6 -12 30 30.4
 0 6 12 14.5 25.3
 1 -6 12 22.6 29.7
 -1 -6 -12 30.9 31.8
 1 6 12 23.2 25.4
 -1 6 -12 26.3 31.9
 -2 -6 -12 102.59 32.5
 2 -6 12 57.99 30.1
 -2 6 -12 57.69 30.8
 2 6 12 114.59 29.9
 -3 -6 -12 284.97 36.2
 3 -6 12 198.58 32.8
 3 6 12 218.58 32.4
 -3 6 -12 306.07 36.6
 4 -6 12 128.09 30.2
 -4 -6 -12 177.38 34.6
 4 6 12 114.49 30.1
 -4 6 -12 159.98 32.8
 5 -6 12 2.6 29.9
 -5 -6 -12 21 33.6
 5 6 12 44.8 28.4
 -5 6 -12 59.59 29.7
 -6 -6 -12 458.35 59.59
 6 -6 12 320.07 36.8
 -6 6 -12 356.86 38.2
 6 6 12 518.45 51.39
 -10 -7 12 74.69 29.4
 -10 -7 12 -4.8 38.1
 -9 -7 12 22.7 35.5
 9 -7 -12 -4.3 22.6
 -9 -7 12 3.1 26.9
 -9 7 12 -5.1 21.8
 -8 -7 12 70.49 28.9
 -8 7 12 33.1 22.9
 -7 -7 12 47.5 28.3
 7 -7 -12 14.5 24.3
 7 7 -12 32.9 26.3
 -7 7 12 48.3 23.6
 -6 -7 12 26.7 27.1
 6 -7 -12 23.4 24.4
 6 7 -12 8.9 24.6
 -6 7 12 -8.6 23.2
 5 -7 -12 218.18 29.3
 -5 -7 12 119.39 29.2
 -5 7 12 173.58 27.2
 5 7 -12 189.78 27.9
 -4 -7 12 29.3 28.2
 4 7 -12 15.9 24.3
 -4 7 12 20.3 24
 -3 -7 12 -17.3 25.8
 3 -7 -12 85.39 28.2
 3 7 -12 17.8 25.3
 -3 7 12 23.4 25.3
 -2 -7 12 -20.8 27.1
 2 -7 -12 -27.5 26.4
 2 7 -12 8.3 30.7
 -2 7 12 7 23.8
 1 -7 -12 4.8 27.5
 -1 -7 12 63.09 28.8
 1 7 -12 42.2 29.8
 -1 7 12 77.79 25.7
 0 -7 -12 156.68 33.4
 0 -7 12 137.29 27.1
 0 7 -12 131.99 32.2
 0 7 12 128.49 29.7
 1 -7 12 106.39 31.2
 -1 7 -12 112.89 33.2
 1 7 12 59.29 27.7
 -2 -7 -12 92.59 34.4
 2 -7 12 20.3 29
 -2 7 -12 82.49 30.8
 2 7 12 47.9 27.7
 -3 -7 -12 9 32.7
 3 -7 12 -6.7 28.8
 3 7 12 3 26.4
 -3 7 -12 -61.99 29.6
 -4 -7 -12 82.79 34.2
 4 7 12 77.59 30.2
 -4 7 -12 57.89 30.6
 5 -7 12 -8.5 30.3
 -5 -7 -12 1.3 33
 5 7 12 2.7 28.6
 -5 7 -12 -1.6 31
 -9 -8 12 127.79 31.1
 -9 -8 12 90.39 40.6
 8 -8 -12 572.34 47.7
 -8 -8 12 592.84 70.49
 -8 -8 12 562.74 54.79
 -8 8 12 561.64 45.3
 7 -8 -12 45.7 25.4
 -7 -8 12 1.6 27.1
 7 8 -12 51.49 25.2
 -7 8 12 87.39 25.8
 6 -8 -12 78.79 25
 -6 -8 12 73.09 26.9
 -6 8 12 32.6 23.7
 5 -8 -12 148.09 27.5
 -5 -8 12 109.79 29.4
 -5 8 12 120.39 26
 5 8 -12 166.58 31.2
 -4 -8 12 275.87 36.4
 4 -8 -12 377.96 35.1
 4 8 -12 346.87 44.5
 -4 8 12 345.27 42.7
 3 -8 -12 193.48 28.8
 -3 -8 12 125.69 29.3
 3 8 -12 89.19 25.9
 -2 -8 12 150.28 31.6
 2 -8 -12 255.27 33.3
 -2 8 12 195.48 29.9
 2 8 -12 169.28 29.9
 -1 -8 12 152.88 31.5
 1 -8 -12 170.98 32.4
 -1 8 12 157.68 28.7
 1 8 -12 107.79 30.2
 0 -8 12 32.9 24.8
 0 -8 -12 94.29 30.6
 0 8 12 34 27.9
 0 8 -12 53.29 29.4
 1 -8 12 71.99 27.8
 -1 -8 -12 94.29 31.4
 1 8 12 64.89 29.2
 -1 8 -12 78.29 33.2
 2 -8 12 60.49 31.3
 -2 -8 -12 125.19 34.8
 -2 8 -12 126.29 33.3
 -3 -8 -12 -2.1 31.6
 3 -8 12 -19.3 28.6
 3 8 12 -29.5 29.7
 -3 8 -12 -21.4 32.7
 4 -8 12 44.6 30
 -4 -8 -12 38.6 33.1
 -4 8 -12 -17.8 30.8
 4 8 12 63.29 30.9
 5 -8 12 -17.6 28.7
 -5 -8 -12 45.1 36.5
 -5 8 -12 -5.1 30.8
 5 8 12 68.29 31.6
 -8 -9 12 2.1 28.3
 8 -9 -12 2.2 23.9
 -8 -9 12 34.3 37.2
 7 -9 -12 15.1 24
 -7 -9 12 -50.89 38
 -7 -9 12 25.2 28.7
 -7 9 12 30.9 24.3
 6 -9 -12 -31.1 24.9
 -6 -9 12 -20 40.5
 -6 9 12 -8.6 23
 6 9 -12 30.7 24
 5 -9 -12 310.17 33.7
 -5 -9 12 248.28 33.4
 5 9 -12 303.27 35.2
 -5 9 12 301.57 31.5
 -4 -9 12 66.79 26.6
 4 -9 -12 46.5 26.8
 -4 9 12 56.09 25.1
 4 9 -12 68.59 26.1
 -3 -9 12 33.6 27.7
 3 -9 -12 30 28.8
 -3 9 12 33.2 24.9
 3 9 -12 -44.3 26
 2 -9 -12 -1 28.5
 -2 -9 12 -31.7 25.9
 -2 9 12 -24.9 25.1
 2 9 -12 -0.3 24.5
 1 -9 -12 10.8 30.1
 -1 -9 12 -20.9 27.3
 -1 9 12 -17.6 25
 1 9 -12 10.8 28.4
 0 -9 -12 33.9 32.4
 0 -9 12 -16.6 27.8
 0 9 12 6.5 27.5
 0 9 -12 2 28.3
 -1 -9 -12 104.79 33
 1 -9 12 72.69 29.1
 -1 9 -12 29.1 31.1
 1 9 12 0.7 28.3
 -2 -9 -12 29.6 32.1
 2 -9 12 29.6 30
 -2 9 -12 4.1 31.1
 2 9 12 39.6 28.4
 -3 -9 -12 -16.2 33.7
 3 -9 12 -2.4 36.4
 3 9 12 4.9 30.8
 -3 9 -12 -16.2 32
 -4 -9 -12 111.59 35.3
 4 -9 12 45.3 30.3
 -4 9 -12 70.89 32
 4 9 12 8.1 31.8
 -7 -10 12 -26.9 41
 -7 -10 12 32.9 26.8
 7 -10 -12 86.09 25.7
 -7 10 12 42.6 25.7
 -6 -10 12 340.17 38.7
 6 -10 -12 473.85 61.19
 -6 -10 12 485.75 51.29
 -6 10 12 363.36 46.5
 5 -10 -12 8.6 27.1
 -5 -10 12 -28.3 27.1
 5 10 -12 7.7 25.2
 -5 10 12 -6.5 24.8
 -4 -10 12 87.69 30.1
 4 -10 -12 43.2 27.6
 4 10 -12 96.29 28.2
 -4 10 12 80.49 26.2
 -3 -10 12 27.6 26
 3 -10 -12 90.19 29.7
 3 10 -12 118.79 30.5
 -3 10 12 96.89 27.2
 -2 -10 12 170.48 34.3
 2 10 -12 246.28 31.2
 -2 10 12 286.47 33.3
 -1 -10 12 5.4 27
 1 -10 -12 34.7 29.4
 1 10 -12 41.6 26.9
 -1 10 12 3.6 28.6
 0 -10 12 859.91 65.99
 0 -10 -12 1016.7 68.19
 0 10 -12 1005.1 64.69
 0 10 12 988.4 66.99
 1 -10 12 54.99 27.4
 -1 -10 -12 130.19 34.3
 1 10 12 139.49 32.1
 -1 10 -12 107.89 28
 -2 -10 -12 233.48 36.6
 2 -10 12 106.59 31.1
 2 10 12 149.19 33.5
 -3 -10 -12 30.4 32.7
 3 -10 12 3.7 30.4
 -3 10 -12 -11.6 28.6
 3 10 12 54.09 34
 -6 -11 12 -26.7 29.8
 6 -11 -12 46.6 28.3
 -6 -11 12 21.4 38.4
 -6 11 12 30.2 26.6
 -5 -11 12 98.19 41.7
 -5 -11 12 -26.6 29.2
 5 -11 -12 26.9 27
 -5 11 12 48.2 33.1
 -4 -11 12 785.32 60.49
 4 -11 -12 832.52 61.49
 -4 11 12 833.02 61.69
 4 11 -12 864.11 58.79
 3 -11 -12 44.2 29.4
 -3 -11 12 3.4 27.2
 3 11 -12 24.2 26.7
 -3 11 12 44 28.6
 -2 -11 12 122.79 31.3
 2 -11 -12 134.59 31.2
 -2 11 12 150.48 31.1
 2 11 -12 150.68 32
 1 -11 -12 1.7 29.3
 -1 -11 12 40.5 28
 -1 11 12 24.4 42.4
 1 11 -12 4.6 27.8
 0 -11 12 7.4 28.8
 0 -11 -12 -14 32.2
 0 11 -12 -23.7 28.7
 0 11 12 -1.8 29.5
 -1 -11 -12 20.6 31.2
 1 -11 12 16.2 30.8
 1 11 12 -5.5 30.7
 -1 11 -12 35.2 28.5
 -2 -11 -12 -0.2 32.4
 2 -11 12 41.6 28.2
 -2 11 -12 17.6 29.2
 2 11 12 -13.2 30.6
 -4 -12 12 123.89 41.2
 -4 -12 12 118.19 31.1
 4 -12 -12 96.49 30.3
 -4 12 12 115.29 29.9
 -3 -12 12 0.3 33.2
 3 -12 -12 33.4 29.1
 -3 12 12 19.8 29
 2 -12 -12 69.49 30.5
 -2 -12 12 81.39 29.9
 2 12 -12 134.89 28
 -2 12 12 166.68 31.2
 -1 -12 12 17.4 28.4
 1 -12 -12 20.5 31
 -1 12 12 53.09 30.6
 1 12 -12 41.5 28.2
 0 -12 -12 93.09 33.2
 0 -12 12 30.5 29.5
 0 12 12 32.2 33
 0 12 -12 29.6 29.2
 -11 0 13 88.79 28.8
 11 0 -13 8.6 22.6
 -10 0 13 -49.3 27.4
 10 0 -13 -1 23.3
 -9 0 13 26 27.9
 9 0 -13 27.1 23.4
 -8 0 13 -13.9 27.4
 8 0 -13 -18 26.2
 -7 0 13 -23.9 27.1
 7 0 -13 8.6 27.1
 6 0 -13 -27.8 26.1
 -6 0 13 -41.7 27.4
 5 0 -13 6.8 26.4
 -5 0 13 -0.4 28.2
 -4 0 13 42.9 29.4
 4 0 -13 22.3 27.5
 -3 0 13 21.4 26.7
 3 0 -13 39.4 30.1
 2 0 -13 26.5 30.7
 -1 0 13 449.56 51.19
 0 0 -13 19.7 30.6
 0 0 13 32.3 29.1
 -1 0 -13 7.8 29.9
 1 0 13 29.8 28.6
 -2 0 -13 8.9 33.3
 2 0 13 -20 26.4
 -3 0 -13 37.6 31.9
 4 0 13 59.09 28.6
 -4 0 -13 26 32
 5 0 13 -35.4 27
 -5 0 -13 40.3 31.7
 -6 0 -13 -42.5 32
 6 0 13 -20.3 28
 -11 -1 13 -18 26.7
 11 -1 -13 -31.2 23.2
 -11 1 13 -45.5 27.3
 -10 -1 13 60.49 27.2
 10 -1 -13 52.49 24.7
 10 1 -13 110.69 26.7
 9 -1 -13 87.59 26.3
 -9 -1 13 123.69 28.6
 9 1 -13 93.69 24.4
 -9 1 13 132.29 29.2
 -8 -1 13 -11.8 26.5
 8 -1 -13 2.7 26.3
 8 1 -13 22.5 26.3
 -8 1 13 -23.7 26.8
 7 -1 -13 106.19 27.4
 -7 -1 13 62.99 28
 -7 1 13 44.2 28.7
 7 1 -13 124.99 29.1
 -6 -1 13 -24.2 27.2
 6 -1 -13 -12.2 27.2
 -6 1 13 32 28.2
 6 1 -13 14 25.5
 -5 -1 13 177.28 29.6
 5 -1 -13 224.08 31.9
 -5 1 13 172.28 31.1
 5 1 -13 154.48 32.5
 4 -1 -13 119.09 29.6
 -4 -1 13 71.49 28.7
 4 1 -13 47.8 29.3
 -4 1 13 59.19 28.4
 -3 -1 13 65.59 30.1
 3 -1 -13 77.09 29.5
 3 1 -13 171.68 39.6
 -2 -1 13 215.28 33.3
 2 1 -13 176.28 34.1
 -2 1 13 218.38 33.3
 -1 -1 13 64.49 28.6
 1 -1 -13 48.3 28.6
 -1 1 13 51.69 28.8
 1 1 -13 54.79 31.7
 0 -1 13 439.36 51.69
 0 -1 -13 530.05 58.19
 0 1 13 505.25 47.9
 0 1 -13 518.85 58.09
 1 -1 13 99.49 29.3
 -1 -1 -13 105.09 32.4
 -1 1 -13 92.19 32.7
 1 1 13 28.8 27.6
 2 -1 13 101.99 30.5
 -2 -1 -13 118.79 32.1
 -2 1 -13 152.48 37.1
 2 1 13 80.89 27.8
 3 -1 13 53.79 27.1
 -3 1 -13 69.09 32.7
 3 1 13 11.9 26.3
 -4 -1 -13 57.49 33.5
 4 -1 13 26.4 27.9
 -4 1 -13 51.19 32.8
 4 1 13 5.3 26
 -5 -1 -13 16.5 33.7
 5 -1 13 -4 26.7
 5 1 13 35.2 25
 -5 1 -13 -15 30.8
 6 -1 13 4.3 27.2
 -6 -1 -13 -26.5 31.9
 6 1 13 -12.6 27.2
 -6 1 -13 31.1 46.7
 11 -2 -13 13.2 39.1
 -10 -2 13 36.9 27.4
 10 -2 -13 16.2 23.9
 10 2 -13 80.29 26.3
 -10 2 13 60.99 28.5
 9 -2 -13 43.7 26.5
 -9 -2 13 71.09 26.9
 9 2 -13 110.89 25.8
 -9 2 13 94.49 28.5
 -8 -2 13 52.89 26.8
 8 -2 -13 53.99 25.9
 -8 2 13 91.99 28.7
 8 2 -13 40.6 25.3
 -7 -2 13 32.8 26.7
 7 -2 -13 -53.49 24.8
 -7 2 13 -20.4 27
 7 2 -13 40.9 27.1
 6 -2 -13 -34.6 26.8
 -6 -2 13 -15.9 26.7
 6 2 -13 2.2 27.4
 5 -2 -13 -37.2 26
 -5 -2 13 -6.6 27.1
 5 2 -13 -25.7 25.6
 -5 2 13 4.3 27.2
 -4 -2 13 138.29 30.6
 4 -2 -13 221.98 32.2
 4 2 -13 262.07 36
 -4 2 13 236.68 32.4
 3 -2 -13 85.99 30.8
 3 2 -13 106.19 31.4
 -3 2 13 70.69 27
 -2 -2 13 24.6 31.3
 2 -2 -13 60.89 28.4
 -2 2 13 30.6 27.4
 2 2 -13 -1.6 31.7
 1 -2 -13 164.28 33
 1 2 -13 106.59 31.4
 0 -2 -13 54.49 33.5
 0 -2 13 21 27.8
 0 2 13 45.9 24.4
 0 2 -13 25 33.2
 -1 -2 -13 181.98 35.9
 1 -2 13 181.08 33.2
 1 2 13 146.39 28.2
 -1 2 -13 157.08 36.4
 -2 -2 -13 712.83 63.49
 -2 2 -13 686.03 64.39
 2 2 13 763.02 55.69
 -3 -2 -13 42 32.2
 3 -2 13 -11.3 28.2
 3 2 13 -17.6 24
 -3 2 -13 -39.8 33.2
 4 -2 13 -36.6 23.3
 -4 -2 -13 8.6 35.3
 -4 2 -13 3.9 34
 4 2 13 -11 26.8
 5 -2 13 31.3 27.7
 -5 -2 -13 98.19 36.6
 5 2 13 50.09 27.8
 -5 2 -13 40.3 33.2
 -6 -2 -13 140.19 35.4
 -6 2 -13 -1.1 33.8
 6 2 13 74.49 30.2
 10 -3 -13 23 23.3
 -10 -3 13 49.5 27.8
 -10 3 13 18.3 25
 10 3 -13 14.7 23.4
 -9 -3 13 12.8 26.1
 9 -3 -13 10.8 25.1
 -9 3 13 19.9 24.6
 9 3 -13 8 26.3
 8 -3 -13 457.15 46.1
 -8 3 13 358.96 45.4
 8 3 -13 462.35 45.7
 7 -3 -13 24.1 25.9
 -7 -3 13 12 26.2
 7 3 -13 -4.2 24
 -7 3 13 -1.1 24.6
 6 -3 -13 355.86 45.4
 -6 -3 13 300.07 33.9
 -6 3 13 330.37 43.6
 6 3 -13 360.56 36.8
 -5 -3 13 29.8 23.9
 5 -3 -13 4.7 26.4
 -5 3 13 -31.2 24.7
 5 3 -13 3.8 28.2
 -4 -3 13 13 26.7
 4 -3 -13 51.29 29
 -4 3 13 -32.2 25.2
 4 3 -13 22.8 29
 -3 -3 13 -2.6 27.8
 3 -3 -13 13.5 27.2
 -3 3 13 -6.7 24.1
 3 3 -13 1.7 30.4
 2 -3 -13 3.9 31
 -2 -3 13 27 27.5
 -2 3 13 79.09 24.6
 2 3 -13 77.29 30.7
 -1 -3 13 263.57 34.9
 1 3 -13 259.47 36.3
 -1 3 13 232.18 28.4
 0 -3 13 102.79 30.3
 0 -3 -13 157.88 33.2
 0 3 -13 169.78 34.7
 0 3 13 85.29 25.7
 -1 -3 -13 249.08 36.4
 1 -3 13 210.88 34
 1 3 13 86.69 27.7
 -1 3 -13 191.88 34.1
 -2 -3 -13 53.79 34.6
 2 -3 13 45.9 31.5
 2 3 13 21.7 24.3
 -2 3 -13 8.9 33.5
 -3 -3 -13 -17.8 33.9
 3 -3 13 27 28.7
 3 3 13 15.8 26.6
 -3 3 -13 14.9 31.1
 -4 -3 -13 521.15 56.79
 4 -3 13 552.64 50.59
 -4 3 -13 530.45 58.59
 4 3 13 510.25 50.89
 5 -3 13 8.1 26.3
 -5 -3 -13 -2 33.1
 -5 3 -13 -1.2 33.4
 5 3 13 7.1 28.2
 6 -3 13 113.29 30.7
 -6 -3 -13 155.98 36.2
 6 3 13 105.59 30.7
 -6 3 -13 121.39 32.7
 -10 -4 13 500.25 51.09
 10 -4 -13 503.15 44.4
 -10 4 13 396.36 44.6
 -9 -4 13 26.2 27.7
 9 4 -13 52.29 26.5
 -9 4 13 61.59 25.8
 8 -4 -13 191.28 28.7
 -8 -4 13 129.79 29.2
 8 4 -13 182.68 27.8
 -8 4 13 173.28 27.4
 -7 -4 13 -9.6 25.2
 7 -4 -13 26.6 25.8
 -7 4 13 8.4 24.3
 7 4 -13 41.7 24.9
 -6 -4 13 140.99 30.1
 6 -4 -13 110.49 27.9
 6 4 -13 61.49 29.6
 -6 4 13 152.98 27.2
 -5 -4 13 -2.6 24.8
 5 -4 -13 -1.8 27.3
 5 4 -13 0.5 26.2
 4 -4 -13 6.3 26.8
 -4 -4 13 5.1 24.6
 -4 4 13 -25 22.8
 4 4 -13 -18.8 26.8
 -3 -4 13 12.9 26.1
 3 -4 -13 36.6 26.8
 -3 4 13 52.49 23.8
 3 4 -13 27.3 30.2
 2 -4 -13 47.6 30.4
 -2 -4 13 -5.6 28.7
 2 4 -13 10.7 29.1
 -2 4 13 24 24.7
 1 -4 -13 96.09 30.7
 -1 4 13 30.3 25.8
 1 4 -13 88.39 31.3
 0 -4 13 111.89 31
 0 -4 -13 212.48 35.7
 0 4 -13 212.68 35.4
 -1 -4 -13 9.7 31.2
 1 -4 13 -42.2 27.9
 1 4 13 21.9 24
 -1 4 -13 6.6 33
 2 -4 13 -11.8 28.3
 -2 -4 -13 -30.3 30.4
 2 4 13 -30.8 25
 -2 4 -13 -15.2 31.2
 -3 -4 -13 333.67 37.6
 3 -4 13 314.37 38.3
 3 4 13 360.26 45.8
 -3 4 -13 437.66 41.3
 -4 -4 -13 48 34.2
 4 -4 13 1.6 28.1
 -4 4 -13 8.8 32.8
 4 4 13 -3.3 25.9
 -5 -4 -13 39.7 33.6
 5 -4 13 17.7 28.9
 5 4 13 24.5 31.1
 -5 4 -13 10.5 31.7
 -10 -5 13 5.6 36.5
 -10 -5 13 29.7 30.1
 9 -5 -13 35.7 24.7
 -9 -5 13 33.5 29.6
 9 5 -13 28 23.3
 -9 5 13 27.8 24.9
 8 -5 -13 158.48 27.7
 -8 -5 13 111.69 29.1
 -8 5 13 119.39 27.5
 8 5 -13 142.69 29.9
 7 -5 -13 -24.3 24.9
 -7 -5 13 49.3 27.5
 -7 5 13 32.9 24.7
 7 5 -13 47.9 25.5
 -6 -5 13 -25 23.9
 6 -5 -13 1.6 25.8
 -6 5 13 -2 24.2
 6 5 -13 48.4 26.6
 5 -5 -13 90.39 27.9
 -5 -5 13 24.6 26.1
 5 5 -13 98.49 30.8
 -5 5 13 17.3 24.7
 4 -5 -13 53.29 28.2
 -4 -5 13 46.2 26.7
 -4 5 13 56.59 24.8
 4 5 -13 56.59 27.6
 -3 -5 13 9.8 25.9
 3 -5 -13 -50.49 26.9
 3 5 -13 -25.8 30
 -3 5 13 -16.2 24.9
 2 -5 -13 105.59 29.8
 -2 -5 13 78.49 28.8
 -2 5 13 148.09 25.8
 2 5 -13 151.78 31.7
 -1 -5 13 231.58 36.6
 1 -5 -13 258.77 35.6
 -1 5 13 188.48 29.4
 1 5 -13 210.28 34.7
 0 -5 -13 14.2 48.2
 0 -5 13 4.3 29
 0 5 13 39.7 25.1
 0 5 -13 36.4 32.3
 1 -5 13 7.5 31
 -1 -5 -13 26.4 31.1
 1 5 13 18.9 28
 -1 5 -13 -18.2 30
 2 -5 13 61.59 30.5
 -2 -5 -13 164.98 33.2
 2 5 13 119.39 29.1
 -2 5 -13 126.19 31.9
 3 -5 13 81.79 29.8
 -3 -5 -13 166.78 33.2
 -3 5 -13 149.29 34.5
 3 5 13 99.49 28.3
 -4 -5 -13 66.79 34.4
 4 -5 13 -41.3 29.6
 4 5 13 46.5 28.5
 -4 5 -13 13.9 32.3
 -5 -5 -13 41 32.8
 5 -5 13 31.1 28.6
 -5 5 -13 -20.7 30.9
 5 5 13 65.09 34
 9 -6 -13 139.79 25.9
 -9 -6 13 153.98 32.6
 -9 6 13 78.99 25.2
 -8 -6 13 98.49 30
 8 -6 -13 71.69 32.3
 8 6 -13 125.19 29.8
 -8 6 13 101.19 28.4
 -7 -6 13 17 28.9
 7 -6 -13 24.2 25
 7 6 -13 16 24.8
 -7 6 13 25.4 23.6
 6 -6 -13 1.6 26.8
 -6 -6 13 48.6 29.3
 -6 6 13 7.4 23.4
 6 6 -13 -19.1 26.2
 5 -6 -13 48.3 26.3
 -5 -6 13 45.2 27.4
 5 6 -13 10.6 36
 -5 6 13 61.59 24.9
 -4 -6 13 31.7 23.8
 4 -6 -13 2.5 26.4
 -4 6 13 33.7 28.7
 4 6 -13 8.5 30.9
 -3 -6 13 89.49 28.7
 3 -6 -13 73.99 28.8
 3 6 -13 91.59 32.4
 -3 6 13 107.39 26.5
 2 -6 -13 -20.5 29.1
 -2 -6 13 -8.2 24.3
 -2 6 13 23.9 25.9
 2 6 -13 54.59 30.3
 1 -6 -13 -23.8 31.2
 -1 -6 13 7.4 29.9
 1 6 -13 23.5 32.4
 -1 6 13 20.4 26.8
 0 -6 13 262.47 35.6
 0 -6 -13 289.77 35.4
 0 6 -13 385.76 38.2
 0 6 13 206.98 30.7
 -1 -6 -13 26.1 30.6
 1 -6 13 -36.1 29.4
 -1 6 -13 49.7 33.2
 2 -6 13 2.1 29.4
 -2 -6 -13 -21.9 31.7
 -2 6 -13 -23.7 32.5
 2 6 13 -23.4 26.1
 3 -6 13 -5.3 30.5
 -3 -6 -13 -11.9 33.8
 -3 6 -13 28.9 32.8
 3 6 13 44.2 30.5
 4 -6 13 63.29 30.9
 -4 -6 -13 56.39 33.7
 4 6 13 78.19 28.8
 -4 6 -13 64.79 33.2
 5 -6 13 29.4 29.5
 -5 -6 -13 63.49 38.6
 -5 6 -13 63.29 31.7
 5 6 13 52.39 29.6
 -9 -7 13 189.18 32.2
 -8 -7 13 232.58 32.3
 8 -7 -13 245.08 30
 -8 7 13 202.48 29.4
 8 7 -13 302.17 30.9
 7 -7 -13 76.99 26.8
 -7 -7 13 45.3 30.8
 -7 7 13 88.09 25.9
 7 7 -13 130.79 28.6
 -6 -7 13 105.69 31.1
 6 -7 -13 162.68 28.6
 -6 7 13 144.69 27.6
 6 7 -13 225.48 31.7
 -5 -7 13 15.6 28.2
 5 -7 -13 53.59 26.9
 -5 7 13 32 24.8
 5 7 -13 16.5 23.9
 4 -7 -13 273.77 32
 -4 -7 13 282.87 33.9
 -4 7 13 345.27 42.6
 4 7 -13 225.48 29.9
 -3 -7 13 66.59 26.9
 3 -7 -13 104.29 29.2
 -3 7 13 71.79 26.5
 3 7 -13 81.69 31.6
 2 -7 -13 658.93 57.99
 -2 -7 13 597.64 53.69
 2 7 -13 647.14 58.49
 -2 7 13 666.93 51.89
 1 -7 -13 4.3 29
 -1 -7 13 -1.9 24.2
 1 7 -13 2.4 29.6
 -1 7 13 5.3 24.7
 0 -7 -13 27.2 30.7
 0 -7 13 22.6 29.6
 0 7 -13 -22.8 30
 0 7 13 -30.5 24.8
 -1 -7 -13 38.5 33.5
 1 -7 13 47.8 31.1
 -1 7 -13 42.5 32.2
 1 7 13 41.1 27.9
 2 -7 13 208.88 36
 -2 -7 -13 238.78 35.3
 -2 7 -13 235.88 35.8
 2 7 13 172.38 30.8
 3 -7 13 5.9 30.3
 -3 -7 -13 19.7 34.4
 3 7 13 32.1 28
 -3 7 -13 44.6 31.1
 -4 -7 -13 34.7 34.3
 4 -7 13 15.3 30
 4 7 13 -14.3 31.3
 -4 7 -13 59.29 33.2
 -8 -8 13 -29.9 27.6
 8 -8 -13 17.1 25.2
 -8 8 13 34.2 24
 -7 -8 13 3 27.3
 -7 8 13 37.5 25.1
 7 8 -13 59.79 25.5
 6 -8 -13 37.5 25.9
 -6 -8 13 49.8 29.5
 -6 8 13 24 25.1
 6 8 -13 3.9 26.3
 5 -8 -13 174.98 28.2
 -5 -8 13 51.79 27.6
 5 8 -13 42.9 25.2
 -5 8 13 68.69 26
 -4 -8 13 13.3 26.4
 4 -8 -13 -2.7 28.9
 -4 8 13 -6.2 25
 4 8 -13 -23.3 25.6
 -3 -8 13 44.2 30.7
 -3 8 13 -2 25.7
 3 8 -13 24 25.1
 2 -8 -13 35.6 30.2
 -2 -8 13 28.1 29.5
 -2 8 13 39.6 26.8
 2 8 -13 32.4 27.9
 1 -8 -13 35.6 30.5
 -1 -8 13 3.1 28.5
 1 8 -13 33 29.1
 -1 8 13 62.99 27.9
 0 -8 13 64.79 29.5
 0 -8 -13 126.89 32.9
 0 8 -13 119.29 31.9
 0 8 13 80.09 29.3
 -1 -8 -13 300.07 38.6
 1 -8 13 156.98 35
 -1 8 -13 173.68 33.7
 1 8 13 295.57 34.3
 -2 -8 -13 34.7 34
 2 -8 13 -24.9 30.7
 2 8 13 19.3 28.4
 -2 8 -13 -32 31.1
 -3 -8 -13 -53.79 34.2
 3 -8 13 -48.1 29.8
 3 8 13 5.4 30.6
 -3 8 -13 -58.79 30.6
 -7 -9 13 10.6 27
 7 -9 -13 85.49 27.1
 -7 9 13 47.1 25.5
 6 -9 -13 554.24 50.49
 6 9 -13 529.45 49.4
 -6 9 13 619.24 59.99
 5 -9 -13 -9.5 26.4
 -5 -9 13 0.3 28.1
 5 9 -13 -5.8 25.5
 -5 9 13 17.6 24
 -4 -9 13 -41.9 28.1
 4 -9 -13 15.1 28.2
 -4 9 13 35.6 25.1
 4 9 -13 65.69 29.6
 -3 -9 13 11.8 27.8
 3 -9 -13 97.09 29.7
 -3 9 13 42.3 25.3
 3 9 -13 84.59 29.2
 2 -9 -13 219.28 33.3
 -2 -9 13 94.19 27
 2 9 -13 122.29 27.6
 -1 -9 13 213.68 32.4
 1 -9 -13 257.27 33.9
 1 9 -13 189.48 30.4
 -1 9 13 289.17 32.5
 0 -9 13 132.89 27.9
 0 -9 -13 220.68 34.1
 0 9 -13 173.08 34.2
 0 9 13 94.19 29.2
 -1 -9 -13 80.79 33.9
 1 -9 13 57.99 30.7
 -1 9 -13 102.49 33.3
 1 9 13 83.49 30
 -2 -9 -13 10.4 32.5
 2 -9 13 69.49 31.1
 2 9 13 54.79 30.4
 -2 9 -13 50.59 31.9
 -3 9 -13 6.6 31.2
 6 -10 -13 105.19 28.6
 -6 -10 13 29.6 27.1
 -6 10 13 115.79 27.7
 5 -10 -13 16 28.8
 -5 -10 13 28.4 27
 5 10 -13 12.9 22.7
 -5 10 13 -45 25.4
 4 -10 -13 511.45 53.89
 -4 -10 13 473.65 53.59
 4 10 -13 558.84 52.19
 -4 10 13 557.14 51.79
 -3 -10 13 71.49 29.5
 3 -10 -13 158.88 30.5
 -3 10 13 140.19 29.6
 3 10 -13 67.29 27.4
 2 -10 -13 47.7 30
 2 10 -13 19.9 27.2
 -2 10 13 99.69 29.7
 -1 -10 13 41 28
 1 -10 -13 0.6 31.2
 -1 10 13 31.1 27.9
 1 10 -13 -18.4 25.2
 0 -10 13 -6.1 27.5
 0 -10 -13 11.4 30.1
 0 10 -13 -5 27.2
 0 10 13 -19.5 29.1
 -1 -10 -13 14.2 33.1
 1 -10 13 -3.7 30
 -1 10 -13 -14.1 27.3
 1 10 13 44 30.3
 4 -11 -13 85.69 29.5
 -4 -11 13 90.19 30.1
 -4 11 13 98.39 29.7
 4 11 -13 98.49 24.1
 3 -11 -13 -46.2 28.5
 -3 -11 13 18.7 27.6
 -3 11 13 -5.5 28.3
 3 11 -13 23.4 34.3
 -2 -11 13 105.29 29.8
 2 -11 -13 184.38 33.3
 -2 11 13 179.68 33.2
 2 11 -13 197.48 34.2
 -1 -11 13 -23.8 26.5
 1 -11 -13 8.2 30.3
 -1 11 13 40.9 31.4
 1 11 -13 14.1 27.1
 10 0 -14 228.68 29.6
 -9 0 14 235.88 34.7
 9 0 -14 274.37 30.5
 8 0 -14 190.28 30.5
 -8 0 14 119.59 31.3
 -7 0 14 101.99 31.3
 7 0 -14 178.18 30.9
 6 0 -14 110.29 30.3
 -6 0 14 121.99 30.8
 5 0 -14 215.08 35.1
 -5 0 14 188.48 31.6
 4 0 -14 74.89 31.5
 -4 0 14 30.5 28.6
 -3 0 14 188.98 32.7
 3 0 -14 185.78 35.7
 2 0 -14 11.4 32.6
 -2 0 14 8 29.8
 1 0 -14 31.7 35.9
 -1 0 14 47 29.8
 0 0 -14 53.09 35.4
 0 0 14 54.89 26.5
 1 0 14 -19.1 29.2
 -1 0 -14 -8 35.4
 -2 0 -14 73.19 36.9
 2 0 14 37.9 26.7
 3 0 14 0.7 25.9
 -3 0 -14 31 34.5
 4 0 14 143.19 28.3
 -4 0 -14 140.19 37.7
 -5 0 -14 81.39 35.5
 5 0 14 34.5 26.3
 -10 -1 14 -35.2 28.2
 10 -1 -14 -9.1 23.8
 -10 1 14 7.9 29.7
 10 1 -14 9.2 25.4
 9 -1 -14 12.5 27.3
 -9 -1 14 32.8 29.7
 9 1 -14 -26.7 24.4
 -9 1 14 20.7 29.3
 8 -1 -14 46.3 27.1
 -8 -1 14 -7.3 27.9
 8 1 -14 22.3 29.2
 -8 1 14 -33.2 28.4
 7 -1 -14 -33.9 25.7
 7 1 -14 55.69 28.4
 -7 1 14 72.79 29.3
 6 -1 -14 15.2 27.6
 -6 -1 14 -23.3 28.3
 -6 1 14 -15.3 30.2
 6 1 -14 53.69 29.9
 -5 -1 14 193.18 34.2
 5 -1 -14 205.08 33.6
 5 1 -14 182.18 32.5
 -5 1 14 157.28 33
 -4 -1 14 -18.8 28
 4 -1 -14 63.99 29
 -4 1 14 -2.5 26.8
 4 1 -14 14.7 32.8
 -3 -1 14 16.6 29.4
 3 -1 -14 27.8 31.7
 -3 1 14 1.6 29.3
 3 1 -14 -17.9 29.3
 -2 -1 14 46.6 29.1
 2 -1 -14 74.69 34
 -2 1 14 27.7 28
 2 1 -14 38.3 32.4
 1 -1 -14 251.37 36
 -1 -1 14 114.39 28.9
 -1 1 14 202.38 32.4
 1 1 -14 95.39 34.5
 0 -1 14 -24.2 31.3
 0 -1 -14 -2.3 31.3
 0 1 -14 31 34.1
 0 1 14 -1.4 28.7
 -1 -1 -14 167.58 36.4
 1 -1 14 108.89 30.4
 -1 1 -14 156.18 35.7
 1 1 14 107.89 25.2
 -2 -1 -14 104.39 35.7
 2 -1 14 68.79 29.9
 2 1 14 137.19 29.1
 3 -1 14 43.9 23.8
 -3 -1 -14 21.1 37.5
 -3 1 -14 79.59 35.5
 3 1 14 15.7 29.1
 4 -1 14 1.1 26.6
 -4 -1 -14 58.29 35.4
 -4 1 -14 -1.7 33.5
 4 1 14 84.69 27.7
 5 -1 14 47.7 27.7
 -5 -1 -14 58.09 35.4
 -5 1 -14 77.99 33.8
 5 1 14 85.49 29.6
 -10 -2 14 9.1 28.5
 10 -2 -14 31.9 24.6
 -10 2 14 -6.7 27.7
 10 2 -14 41.4 25.6
 9 -2 -14 138.09 29.2
 -9 -2 14 150.18 29.7
 -9 2 14 40.9 28.7
 9 2 -14 52.49 24.6
 -8 -2 14 220.58 31.7
 8 -2 -14 236.28 31.4
 -8 2 14 239.48 33.2
 8 2 -14 355.76 44.3
 -7 -2 14 47.9 28.4
 7 -2 -14 80.99 29
 -7 2 14 102.99 29.2
 7 2 -14 67.69 28.8
 -6 -2 14 183.08 33.4
 -6 2 14 188.58 32.5
 6 2 -14 250.67 33.3
 -5 -2 14 18.6 30.3
 5 -2 -14 48 30.1
 5 2 -14 24.2 28.3
 -5 2 14 -14.8 27.6
 -4 -2 14 227.98 33.9
 4 -2 -14 193.08 32
 -4 2 14 174.98 30.4
 4 2 -14 203.18 33.3
 -3 -2 14 30.6 30.5
 3 -2 -14 25.3 30.6
 -3 2 14 14.8 26.3
 3 2 -14 30.8 33.8
 -2 -2 14 70.29 32.3
 2 -2 -14 115.29 33.3
 2 2 -14 128.39 32.5
 -2 2 14 88.69 28.2
 1 -2 -14 22.6 31.1
 -1 -2 14 1.2 28.9
 -1 2 14 12.2 28.9
 1 2 -14 17.2 31.9
 0 -2 -14 234.08 36.8
 0 -2 14 275.07 34.4
 0 2 -14 333.87 40.8
 0 2 14 333.97 41.7
 1 -2 14 -32.2 29.4
 -1 -2 -14 -12.1 33.8
 -1 2 -14 -29.9 32.3
 1 2 14 0.9 26.5
 -2 -2 -14 -12.1 34.4
 -2 2 -14 15.5 33.6
 2 2 14 41.3 27.2
 -3 -2 -14 -2.2 33.6
 3 -2 14 3.2 28.8
 3 2 14 8.6 27.7
 -3 2 -14 23.5 36.4
 4 -2 14 211.18 32.7
 -4 -2 -14 267.67 40.5
 -4 2 -14 227.78 38.7
 4 2 14 211.68 33.5
 5 -2 14 19.2 27.8
 -5 -2 -14 38.9 35.5
 5 2 14 9.2 28.9
 -5 2 -14 -5 34.7
 -9 -3 14 6.8 27.5
 9 -3 -14 -11.2 37.3
 -9 3 14 0.1 27.6
 9 3 -14 -27.8 24.7
 -8 -3 14 208.48 31.4
 8 -3 -14 264.37 31.2
 -8 3 14 224.88 30.2
 8 3 -14 250.67 33.7
 -7 -3 14 -20.5 25.9
 7 -3 -14 0.5 27.3
 7 3 -14 10.2 27.2
 -7 3 14 3 25.1
 6 -3 -14 123.99 30.6
 -6 -3 14 67.29 27.9
 -6 3 14 168.98 28.1
 6 3 -14 103.99 30.7
 5 -3 -14 -41.1 27.1
 -5 -3 14 14.2 29.1
 -5 3 14 -8.3 25.6
 5 3 -14 29.2 27.5
 -4 -3 14 -30.9 29
 4 -3 -14 -2.7 28.6
 -4 3 14 5.5 25.7
 4 3 -14 -8.8 30.2
 3 -3 -14 43.1 31.2
 -3 -3 14 6 29.6
 -3 3 14 44.9 27.4
 3 3 -14 47.8 32.2
 2 -3 -14 18.7 30.9
 2 3 -14 65.99 34.5
 -2 3 14 33.9 22.9
 -1 -3 14 -36.9 29.9
 1 -3 -14 35 32.8
 1 3 -14 71.79 33.9
 -1 3 14 16.3 24.1
 0 -3 -14 26.2 31.6
 0 -3 14 89.39 31.5
 0 3 14 138.69 29.2
 0 3 -14 74.49 36
 1 -3 14 26.6 28.7
 -1 -3 -14 84.99 36.2
 1 3 14 41.4 25.5
 -1 3 -14 35.3 37.7
 2 -3 14 -24.2 29.8
 -2 -3 -14 -1.4 34
 2 3 14 17.9 27.5
 -2 3 -14 7.6 32.3
 -3 -3 -14 272.17 40.6
 3 -3 14 182.18 32.2
 3 3 14 224.58 31.5
 -3 3 -14 258.37 39.3
 4 -3 14 133.79 30.9
 -4 -3 -14 3.9 34.1
 4 3 14 20.9 28.6
 -4 3 -14 91.29 34.4
 9 -4 -14 44.1 26
 -9 -4 14 -40 27
 -9 4 14 35.5 26
 9 4 -14 62.19 28.6
 8 -4 -14 -12.1 26.8
 8 4 -14 -23.8 24.4
 -8 4 14 18.1 25.2
 -7 -4 14 -6.3 28.2
 7 -4 -14 50.29 27.8
 7 4 -14 37.6 26.2
 -7 4 14 -7.8 25.4
 -6 -4 14 -3.7 25.8
 6 -4 -14 -14.5 26.7
 -6 4 14 4.5 25.1
 6 4 -14 7.1 28.1
 -5 -4 14 62.99 27.6
 5 4 -14 85.29 29.4
 -5 4 14 89.29 25.9
 -4 -4 14 8 28.5
 4 -4 -14 10.1 29.1
 -4 4 14 -14.3 24.2
 4 4 -14 24.3 37.3
 3 -4 -14 18.6 28
 -3 -4 14 7.8 29.7
 -3 4 14 -5.7 25.3
 3 4 -14 6.4 32
 2 -4 -14 26.1 29.6
 -2 -4 14 -2.7 29.1
 -2 4 14 -15.6 24.6
 2 4 -14 25 33.8
 1 -4 -14 80.29 31.2
 -1 -4 14 4 30
 1 4 -14 109.19 36
 -1 4 14 27.7 28.3
 0 -4 -14 88.09 34.8
 0 -4 14 34.9 30.5
 0 4 14 26.2 28.5
 0 4 -14 60.59 35.6
 -1 -4 -14 -48.7 32.1
 1 4 14 7.3 23.9
 -1 4 -14 -31.8 32.3
 -2 -4 -14 160.58 39.1
 2 -4 14 103.29 30.3
 2 4 14 82.29 27.7
 -2 4 -14 135.09 33.6
 3 -4 14 -34.9 28.8
 -3 -4 -14 14.8 36.3
 3 4 14 4.8 27.3
 -3 4 -14 22.3 34
 4 -4 14 169.18 32.3
 -4 -4 -14 167.78 36.8
 4 4 14 180.68 30.7
 -4 4 -14 95.29 33.3
 9 -5 -14 86.49 26.8
 -9 -5 14 68.49 28.7
 -9 5 14 73.79 26.9
 9 5 -14 90.09 25.6
 8 -5 -14 94.89 27.6
 -8 -5 14 38.3 26.7
 8 5 -14 29.4 24.6
 -7 -5 14 2.4 27.7
 7 -5 -14 5.3 27
 7 5 -14 4 24
 -7 5 14 -21.9 24.9
 6 -5 -14 -8.9 26.7
 -6 -5 14 11.6 26.8
 6 5 -14 8.7 24.6
 -6 5 14 -16.6 25.4
 5 -5 -14 108.39 29.9
 -5 -5 14 171.18 31.1
 5 5 -14 117.39 30.7
 -5 5 14 187.78 29.7
 4 -5 -14 68.19 29.3
 -4 -5 14 -14.3 26.2
 -4 5 14 -1.3 26.7
 4 5 -14 11.7 28.1
 3 -5 -14 124.29 31.5
 -3 -5 14 52.59 29.2
 3 5 -14 50.39 32.3
 -3 5 14 77.79 25.6
 -2 -5 14 12.4 30.6
 2 -5 -14 34.5 30.9
 2 5 -14 6.3 31.3
 -2 5 14 33.4 25.2
 -1 -5 14 88.69 29.9
 1 -5 -14 152.58 33.8
 1 5 -14 91.49 36.5
 -1 5 14 95.39 26.1
 0 -5 -14 167.68 35.7
 0 -5 14 38.9 29.8
 0 5 14 82.59 25.9
 0 5 -14 33.9 40.1
 -1 -5 -14 -6.6 32.9
 1 -5 14 66.29 32.6
 -1 5 -14 16.4 32.7
 1 5 14 22.5 25.8
 2 -5 14 -45.2 29.7
 -2 -5 -14 -0.2 33.9
 -2 5 -14 91.79 34.7
 2 5 14 -3.3 29.6
 -3 -5 -14 203.98 36
 3 -5 14 170.78 34.8
 3 5 14 171.28 29.6
 -3 5 -14 103.69 34
 4 -5 14 31.7 28.7
 -4 -5 -14 76.79 35.8
 4 5 14 83.09 30.3
 -4 5 -14 49 48.9
 8 -6 -14 231.58 31.9
 -8 -6 14 263.47 34.4
 -8 6 14 261.07 30.9
 8 6 -14 248.78 30.9
 -7 -6 14 32.1 28.6
 7 -6 -14 -19.6 26.3
 7 6 -14 -42.7 27.2
 -7 6 14 36.8 25.1
 6 -6 -14 -18.6 27.7
 -6 -6 14 -4.7 27.6
 -6 6 14 44.8 24.7
 6 6 -14 -6.8 26
 -5 -6 14 -17.5 25.8
 5 -6 -14 -42.8 26.5
 -5 6 14 27.7 24.7
 5 6 -14 19.8 29.4
 4 -6 -14 201.48 34.4
 -4 -6 14 90.79 29
 -4 6 14 115.89 26.4
 4 6 -14 85.39 31.9
 -3 -6 14 113.89 27.6
 3 -6 -14 209.48 33.4
 -3 6 14 183.68 28.9
 3 6 -14 137.59 30.9
 -2 -6 14 670.03 56.69
 2 -6 -14 691.03 58.49
 2 6 -14 662.93 60.89
 -2 6 14 633.74 53.09
 -1 -6 14 63.09 33.5
 1 -6 -14 4.2 30.2
 -1 6 14 -5.7 25.4
 1 6 -14 32.9 33.7
 0 -6 -14 -12.2 30.4
 0 6 -14 -1.7 34.2
 0 6 14 -19.6 26.6
 -1 -6 -14 -3.7 31.6
 1 -6 14 5.6 31
 -1 6 -14 42.4 34.3
 1 6 14 5.2 26
 -2 -6 -14 298.27 38.3
 2 -6 14 135.69 33.5
 2 6 14 244.28 32.7
 -2 6 -14 194.68 38.5
 3 -6 14 -14.2 27.7
 -3 -6 -14 25.9 35.8
 3 6 14 -24.1 30.5
 -3 6 -14 46.4 34.4
 7 -7 -14 -19.8 30.8
 -7 -7 14 -29.3 27.7
 7 7 -14 48.4 26.8
 -7 7 14 7.8 31.9
 6 -7 -14 56.29 28.5
 -6 -7 14 44.6 30.9
 6 7 -14 43.9 28.4
 -6 7 14 -31.4 24.9
 5 -7 -14 -20.6 26.4
 5 7 -14 40.8 25.9
 -5 7 14 -9.9 25.5
 -4 -7 14 -38.9 28.7
 4 -7 -14 6.5 27.9
 -4 7 14 5.8 25.6
 4 7 -14 35.1 29.2
 3 -7 -14 27 29.1
 -3 -7 14 1.3 25.6
 -3 7 14 -30.2 39.6
 3 7 -14 -9.2 31.4
 -2 -7 14 26.1 25.9
 2 -7 -14 2.1 30.8
 2 7 -14 24 32
 -2 7 14 28.9 25.1
 -1 -7 14 -44.4 28.4
 1 -7 -14 3.2 31.9
 -1 7 14 15.3 26.8
 1 7 -14 -11.8 35.8
 0 -7 -14 358.66 38.2
 0 -7 14 268.47 37.7
 0 7 -14 298.17 38.4
 0 7 14 386.56 45.4
 -1 -7 -14 -18.7 33
 1 -7 14 16.7 31.9
 1 7 14 17.1 27.8
 -1 7 -14 -11.8 34.3
 -2 -7 -14 42.7 33.7
 2 -7 14 -9 31.1
 2 7 14 30.5 29.9
 -2 7 -14 -8 31.3
 6 -8 -14 297.27 32.9
 -6 -8 14 239.78 32.6
 -6 8 14 337.67 44.2
 6 8 -14 224.48 31
 5 -8 -14 13.6 27.5
 -5 -8 14 -11.8 28
 5 8 -14 40.1 25.7
 -5 8 14 26.7 26.2
 4 -8 -14 50.69 28.7
 -4 -8 14 12.8 25.2
 4 8 -14 41.5 26.7
 -4 8 14 -2.2 25.5
 -3 -8 14 36.8 28.3
 3 -8 -14 98.19 31
 3 8 -14 61.29 27.8
 -3 8 14 51.69 28.1
 2 -8 -14 568.44 57.19
 -2 -8 14 437.46 51.59
 2 8 -14 558.74 54.09
 -2 8 14 561.14 52.49
 1 -8 -14 109.49 32.1
 -1 8 14 60.89 29.4
 1 8 -14 32.8 31.5
 0 -8 -14 88.19 31.8
 0 -8 14 45.3 33.5
 0 8 14 30.2 28
 0 8 -14 42.6 31
 -1 -8 -14 70.39 32.4
 1 -8 14 79.89 31.1
 1 8 14 62.69 27.5
 -1 8 -14 -5.2 31.9
 5 -9 -14 0.3 27.9
 -5 -9 14 -21.6 27.2
 5 9 -14 -11.4 26.6
 -5 9 14 -9.9 24.8
 -4 -9 14 66.29 29.6
 4 -9 -14 109.99 32
 4 9 -14 94.09 28
 -4 9 14 71.69 26.8
 -3 -9 14 -9 24.3
 3 -9 -14 21.1 29.5
 -3 9 14 11 25.6
 3 9 -14 65.39 26
 -2 -9 14 70.89 28
 2 9 -14 77.29 29.6
 -2 9 14 41.8 27.1
 1 -9 -14 110.49 31.7
 -1 -9 14 114.29 28.1
 -1 9 14 101.09 28.2
 1 9 -14 85.29 28.1
 0 -9 -14 159.98 35.5
 0 -9 14 80.49 29.8
 0 9 14 70.69 29.3
 0 9 -14 63.39 30.7
 8 0 -15 -11.5 28
 -8 0 15 -41.2 30.1
 7 0 -15 -29 27.3
 -7 0 15 15.8 30.5
 6 0 -15 -4.3 28.4
 -6 0 15 -38.4 29.1
 5 0 -15 40.1 33.4
 -5 0 15 1.8 30.8
 -4 0 15 -35.4 29.6
 4 0 -15 5.6 32
 -3 0 15 -9.1 29.9
 3 0 -15 -33.8 33.1
 -2 0 15 49 31.2
 2 0 -15 -13.7 33.5
 1 0 -15 22.8 37.4
 -1 0 15 -26.1 28
 0 0 15 -22.9 26.9
 0 0 -15 41.6 37.7
 1 0 15 -21.3 29.8
 -1 0 -15 8.1 35.9
 2 0 15 11.2 24.2
 -2 0 -15 17.4 37.8
 -3 0 -15 53.79 37.2
 3 0 15 -21.6 25.1
 -8 -1 15 838.42 63.19
 8 -1 -15 763.52 60.99
 -8 1 15 805.52 61.59
 8 1 -15 779.82 61.99
 7 -1 -15 93.19 29.1
 -7 -1 15 110.59 31.7
 7 1 -15 77.39 32.2
 -7 1 15 136.29 31.1
 6 -1 -15 20.1 43.7
 -6 -1 15 -25.9 30.8
 6 1 -15 -52.39 30
 -6 1 15 -22 27.7
 -5 -1 15 32 31.6
 5 -1 -15 25.7 30.2
 5 1 -15 76.49 32.3
 -5 1 15 53.89 29.7
 4 -1 -15 233.18 34.6
 -4 -1 15 146.09 31.8
 4 1 -15 301.27 38.3
 -4 1 15 243.08 33.8
 3 -1 -15 25.9 33
 -3 -1 15 16 29.8
 3 1 -15 14 34.3
 -3 1 15 25.6 28.9
 -2 -1 15 68.49 29
 2 -1 -15 57.99 35.1
 2 1 -15 14.2 35
 -2 1 15 29.1 28.1
 -1 -1 15 23.2 29
 1 -1 -15 -24.4 36.9
 -1 1 15 19 28.4
 1 1 -15 41.2 36.2
 0 -1 -15 44.2 37.7
 0 -1 15 50.29 28.9
 0 1 -15 17.4 37.2
 0 1 15 35.2 29
 -1 -1 -15 -16.4 36.1
 1 -1 15 11.5 29.9
 1 1 15 -22.3 27.1
 -1 1 -15 -24.9 36.3
 2 -1 15 -4.9 30.1
 -2 -1 -15 -49.5 36.9
 2 1 15 12.2 26
 -2 1 -15 -0.9 44.5
 3 -1 15 10 26.6
 -3 -1 -15 23.6 38.2
 -3 1 -15 7.9 37.7
 3 1 15 14 28.2
 8 -2 -15 95.09 29
 -8 -2 15 42.7 30.2
 -8 2 15 22.2 29.8
 8 2 -15 14.1 26.7
 7 -2 -15 43.3 29.2
 7 2 -15 -26.3 28.1
 -7 2 15 21 29.6
 -6 -2 15 238.88 34.7
 6 -2 -15 324.67 35.4
 6 2 -15 275.97 33.8
 -6 2 15 227.08 32.1
 -5 -2 15 154.18 31.8
 5 -2 -15 157.48 34.7
 5 2 -15 230.48 32.5
 -5 2 15 199.08 31.8
 -4 -2 15 -38.8 31
 4 -2 -15 31 31.3
 -4 2 15 34.3 26.5
 4 2 -15 20.6 34.2
 3 -2 -15 25.4 31.8
 -3 -2 15 -18.2 30.7
 -3 2 15 39.1 28.8
 3 2 -15 -10.4 47.9
 2 -2 -15 55.09 36.2
 -2 -2 15 13.7 30.2
 -2 2 15 35.6 27.8
 2 2 -15 92.69 36.7
 -1 -2 15 21.2 29.2
 1 -2 -15 56.19 33.1
 -1 2 15 -15.5 25.4
 1 2 -15 10.6 33.2
 0 -2 -15 159.88 34.7
 0 -2 15 124.69 34.2
 0 2 15 47 25
 0 2 -15 119.39 34.2
 -1 -2 -15 67.99 37.2
 1 -2 15 35.1 29.5
 1 2 15 34.6 28.1
 -1 2 -15 26.1 36.8
 2 -2 15 19.3 28.4
 -2 -2 -15 141.89 36.6
 2 2 15 81.29 27.9
 -2 2 -15 76.89 35.2
 -3 -2 -15 23.9 35.3
 3 -2 15 49.4 29.8
 3 2 15 21.8 26.4
 -3 2 -15 15.1 36.2
 8 -3 -15 -12.4 27
 -8 -3 15 16.5 29.2
 8 3 -15 12.3 24.1
 -8 3 15 22.9 25.7
 -7 -3 15 33.6 30.7
 7 -3 -15 26.1 28.7
 -7 3 15 23 25.8
 7 3 -15 38.8 28.6
 -6 -3 15 -8.4 30.4
 6 -3 -15 -11 28.2
 -6 3 15 -39.9 25.3
 6 3 -15 1 29.1
 -5 -3 15 57.89 30.7
 5 -3 -15 12.2 31.3
 -5 3 15 -18.1 26
 5 3 -15 -23.4 28.8
 -4 -3 15 122.69 32.8
 4 -3 -15 180.18 33.2
 4 3 -15 319.07 38.5
 -4 3 15 195.28 30.2
 -3 -3 15 -20.8 29.2
 3 -3 -15 45.5 33.7
 -3 3 15 -42.3 23.2
 3 3 -15 -8.5 31.2
 2 -3 -15 70.29 33.4
 -2 -3 15 8 31.4
 2 3 -15 63.09 33.4
 -2 3 15 90.99 27
 1 -3 -15 241.38 38.3
 -1 -3 15 220.78 35
 -1 3 15 100.39 28.8
 1 3 -15 184.38 38.7
 0 -3 -15 43.9 36.7
 0 -3 15 51.49 28.3
 0 3 15 79.69 30.3
 0 3 -15 110.89 37.1
 1 -3 15 15 29.8
 -1 -3 -15 2.3 35.4
 1 3 15 5.1 24.6
 -2 -3 -15 10.6 36.7
 2 -3 15 -24.6 27.8
 2 3 15 -8.9 24.9
 -2 3 -15 25.4 35.5
 -3 -3 -15 -35.8 35.9
 3 -3 15 25.1 29.6
 -3 3 -15 33.5 35
 3 3 15 -28.8 27.2
 -8 -4 15 77.19 28.1
 8 -4 -15 158.28 30.3
 8 4 -15 72.09 27.8
 -7 -4 15 8.5 25.7
 7 -4 -15 -64.29 27.5
 -7 4 15 -14.9 25.3
 7 4 -15 0.4 28.3
 -6 -4 15 -44.4 28.7
 6 -4 -15 6.3 28.5
 6 4 -15 -21.5 29.6
 -6 4 15 7.2 25.4
 -5 -4 15 23.7 29.9
 5 -4 -15 70.09 29.7
 5 4 -15 64.79 31.3
 -5 4 15 77.69 26.9
 4 -4 -15 37.7 31.3
 -4 -4 15 -34.8 30.7
 4 4 -15 -13.7 38.4
 -4 4 15 1.4 24.6
 3 -4 -15 -42.2 31.3
 -3 -4 15 13.2 30.4
 3 4 -15 -54.19 30.8
 -3 4 15 37 27.5
 -2 -4 15 56.69 32.3
 2 -4 -15 64.39 30.6
 -2 4 15 73.99 27.8
 2 4 -15 42.6 34.6
 -1 -4 15 39.9 31.7
 1 -4 -15 84.49 34.9
 -1 4 15 53.29 26.8
 1 4 -15 -22.4 33.4
 0 -4 -15 12.6 37.5
 0 -4 15 7.5 28.8
 0 4 -15 -5.2 33.2
 0 4 15 -37.3 25.3
 -1 -4 -15 77.89 35.9
 1 -4 15 59.09 30.3
 -1 4 -15 24.9 35.2
 1 4 15 46.3 28.6
 2 -4 15 10.9 30.1
 -2 -4 -15 81.09 36.2
 2 4 15 18.6 27.2
 -2 4 -15 -22.7 33.3
 7 -5 -15 87.39 29.6
 -7 -5 15 19.7 26.4
 7 5 -15 -6.5 26.1
 -7 5 15 36 27
 6 -5 -15 -18 28.1
 -6 -5 15 41.7 27.2
 6 5 -15 -40.1 26.2
 -6 5 15 -20.5 26
 -5 -5 15 -18.9 26
 5 -5 -15 -45.3 28.9
 -5 5 15 11.4 26.4
 5 5 -15 -3.9 33.1
 4 -5 -15 -28.7 56.89
 -4 5 15 -20.7 25.9
 4 5 -15 -12.1 30.5
 -3 -5 15 148.89 34.3
 3 -5 -15 202.88 33.6
 -3 5 15 190.88 29.4
 3 5 -15 176.98 36.6
 2 -5 -15 276.07 36.4
 -2 -5 15 128.59 35.3
 -2 5 15 188.88 30
 2 5 -15 267.17 39.7
 -1 -5 15 43.3 33
 1 -5 -15 79.79 34.5
 1 5 -15 19.2 35.3
 -1 5 15 74.89 29.2
 0 -5 15 54.09 31.9
 0 -5 -15 25 34.3
 0 5 15 50.19 27.6
 0 5 -15 23 57.29
 1 -5 15 -22.2 31.1
 -1 -5 -15 13.1 36.1
 -1 5 -15 12.8 36.6
 1 5 15 -4.1 26.3
 2 -5 15 264.37 36.7
 -2 -5 -15 409.76 41.7
 -2 5 -15 247.48 37.9
 2 5 15 260.87 34.2
 -6 -6 15 37.8 28.1
 6 -6 -15 73.69 29.7
 -6 6 15 14.7 25.6
 6 6 -15 -14.9 27.2
 -5 -6 15 79.09 28.6
 5 -6 -15 75.19 30.9
 -5 6 15 53.49 25.8
 5 6 -15 73.99 29.7
 4 -6 -15 32.7 29.4
 -4 -6 15 -17.6 25.7
 -4 6 15 18.1 25.8
 4 6 -15 24.9 31.1
 3 -6 -15 5.3 28.9
 -3 -6 15 54.99 30.5
 3 6 -15 -43.1 32
 -3 6 15 15 26.7
 2 -6 -15 17.6 31.2
 -2 -6 15 5.5 30.1
 -2 6 15 28.3 27.7
 2 6 -15 -22.4 28.4
 1 -6 -15 231.48 36.2
 -1 -6 15 90.79 32.2
 -1 6 15 161.88 30.6
 1 6 -15 142.49 33.6
 0 -6 -15 104.09 36
 0 -6 15 69.69 34.4
 0 6 15 88.09 28.8
 0 6 -15 129.39 36.1
 1 -6 15 3.2 29.6
 1 6 15 22.9 28
 -1 6 -15 14 35.2
 -5 -7 15 53.99 30.8
 5 -7 -15 20.2 28
 -5 7 15 11.9 26.9
 5 7 -15 43.7 25.4
 -4 -7 15 36.5 25.2
 4 -7 -15 7.8 27.6
 -4 7 15 20.2 27
 4 7 -15 34.5 28.6
 3 -7 -15 39.9 29.7
 -3 -7 15 12.6 28.1
 -3 7 15 38.8 27.1
 3 7 -15 32.7 30.4
 -2 -7 15 612.34 60.79
 2 -7 -15 762.02 60.59
 -2 7 15 625.24 51.69
 2 7 -15 603.44 60.69
 1 -7 -15 -14.8 30.8
 -1 -7 15 -47.5 30.5
 -1 7 15 -18.2 25.9
 1 7 -15 -14.2 51.19
 0 -7 15 -23.6 30.3
 0 -7 -15 -6.4 33.6
 0 7 -15 -27.4 29.9
 0 7 15 -28.6 25.5
 7 0 -16 -5.2 30.5
 -6 0 16 21 31.5
 6 0 -16 25.4 39
 5 0 -16 41.9 31.7
 -5 0 16 61.59 29.2
 4 0 -16 372.56 41
 -4 0 16 222.68 33.6
 -3 0 16 10.1 32
 3 0 -16 28.3 33.2
 2 0 -16 162.68 59.29
 -2 0 16 155.28 34.4
 1 0 -16 4 37.5
 -1 0 16 22.6 28.9
 0 0 -16 126.99 39
 0 0 16 149.29 32.8
 -1 0 -16 226.18 42.4
 -6 -1 16 106.89 31.8
 6 -1 -16 26.2 30.8
 6 1 -16 71.39 30.1
 -6 1 16 166.28 33
 5 -1 -16 -8.1 32.4
 -5 -1 16 -1.5 31.9
 -5 1 16 13.9 30.1
 5 1 -16 -6.8 32
 4 -1 -16 -13.7 31.8
 -4 -1 16 23 31.3
 -4 1 16 -3.1 30.1
 4 1 -16 -12.8 32.1
 -3 -1 16 -28.5 29.9
 3 -1 -16 11.1 34.5
 -3 1 16 -27.1 26.7
 3 1 -16 23.2 36
 -2 -1 16 23.2 49.3
 2 -1 -16 11.9 35.3
 2 1 -16 -73.59 36
 -2 1 16 9.6 27.9
 1 -1 -16 140.49 37.2
 -1 -1 16 69.49 30
 -1 1 16 102.59 32
 1 1 -16 110.09 37.5
 0 -1 16 40.7 29.4
 0 -1 -16 48.7 39.2
 0 1 -16 22.8 38
 0 1 16 33 26.6
 1 -1 16 -23.2 27.6
 -1 -1 -16 44.4 38
 -1 1 -16 -7.7 38
 1 1 16 12.1 26.2
 6 -2 -16 23.4 29.9
 -6 -2 16 -32.1 31.5
 -6 2 16 24 28
 6 2 -16 -7.7 29.3
 5 -2 -16 46.6 32.3
 -5 -2 16 -2.7 32.3
 5 2 -16 -1.4 32
 4 -2 -16 348.77 36.6
 -4 -2 16 199.08 34.4
 4 2 -16 240.48 39.1
 -4 2 16 268.77 34.4
 3 -2 -16 34 32.5
 -3 -2 16 14 31.6
 -3 2 16 -42.9 27.6
 3 2 -16 -112.79 37.3
 -2 -2 16 38.7 30.7
 2 -2 -16 17.1 34
 -2 2 16 -37.4 24.1
 2 2 -16 -16.2 36.4
 1 -2 -16 64.89 66.79
 -1 -2 16 61.29 32.8
 -1 2 16 54.79 25.5
 1 2 -16 81.59 35.8
 0 -2 16 35.2 33.9
 0 -2 -16 8.3 35.4
 0 2 -16 -64.29 37.2
 0 2 16 8.1 28.9
 -1 -2 -16 -3.5 35.5
 1 -2 16 -16.6 28.3
 -1 2 -16 3.3 37.3
 1 2 16 23.8 27.2
 -6 -3 16 0.8 29.6
 6 -3 -16 -19 29.4
 -6 3 16 -18.7 27
 6 3 -16 24.8 31.3
 5 -3 -16 470.25 42.1
 -5 -3 16 297.27 39.2
 5 3 -16 428.56 55.29
 -5 3 16 444.96 50.19
 4 -3 -16 82.79 31.6
 -4 -3 16 81.39 33.4
 4 3 -16 18.8 33.4
 -4 3 16 15.8 25.3
 3 -3 -16 60.59 33.3
 -3 3 16 48.1 26.5
 3 3 -16 48.5 33.3
 2 -3 -16 138.49 35.1
 -2 -3 16 185.58 36.6
 -2 3 16 149.79 28.1
 2 3 -16 221.18 39.5
 -1 -3 16 47.3 31.9
 1 -3 -16 0.8 35.3
 1 3 -16 77.29 36.6
 -1 3 16 59.89 29.1
 0 -3 -16 12.7 34.6
 0 -3 16 -13.5 31.8
 0 3 -16 44.5 38.5
 0 3 16 28.7 29.1
 -5 -4 16 38.5 31.3
 5 -4 -16 50.29 31.2
 5 4 -16 48.9 30.9
 -5 4 16 40.3 27.1
 4 -4 -16 68.49 32
 -4 -4 16 39.8 31
 4 4 -16 -0.1 30.4
 -4 4 16 67.59 31.1
 -3 -4 16 53.89 32.1
 3 -4 -16 104.79 34.6
 3 4 -16 71.29 33.2
 -3 4 16 58.19 27.6
 2 -4 -16 281.17 38.8
 -2 -4 16 233.38 37.6
 -2 4 16 187.58 32
 2 4 -16 276.37 40.7
 1 -4 -16 18.8 32.8
 -1 -4 16 -41.6 32.7
 -1 4 16 -2.8 25.7
 1 4 -16 -24.6 36.9
 -4 -5 16 33.7 33
 4 -5 -16 8.3 32.9
 4 5 -16 11.6 29.7
 -4 5 16 -20.3 26.2
 3 -5 -16 143.19 32.5
 -3 -5 16 97.09 35.1
 3 5 -16 122.09 32.5
 -3 5 16 116.99 27.4
 2 -5 -16 50.89 32.5
 -2 -5 16 29.6 32.3
 -2 5 16 48.1 26.8
 2 5 -16 18.9 36.3

_iucr_refine_fcf_details
;
data_MOF-303-activated_100K
_computing_structure_refinement   'olex2.refine 1.3 (Bourhis et al., 2015)'
_shelx_refln_list_code            4
loop_
  _space_group_symop_id
  _space_group_symop_operation_xyz
  1  x,y,z
  2  -x,y+1/2,-z+1/2
  3  -x,-y,-z
  4  x,-y-1/2,z-1/2

_space_group_crystal_system       monoclinic
_space_group_IT_number            14
_space_group_name_H-M_alt         'P 1 21/c 1'
_space_group_name_Hall            '-P 2ybc'
_symmetry_space_group_name_H-M    'P 1 21/c 1'
_symmetry_space_group_name_Hall   '-P 2ybc'
_symmetry_Int_Tables_number       14
_cell_length_a                    12.030(7)
_cell_length_b                    14.935(7)
_cell_length_c                    14.067(8)
_cell_angle_alpha                 90
_cell_angle_beta                  101.96(1)
_cell_angle_gamma                 90
_cell_volume                      2472(2)
loop_
  _refln_index_h
  _refln_index_k
  _refln_index_l
  _refln_F_squared_calc
  _refln_F_squared_meas
  _refln_F_squared_sigma
  _refln_F_squared_weight
  _refln_observed_status
-13 0 2 638.958 692.814 47.887 26.267 o
-13 0 4 700.331 693.596 76.660 15.008 o
-13 0 6 146.826 229.481 58.804 35.255 o
-13 1 1 105.630 137.308 29.632 121.768 o
-13 1 2 37.493 63.170 29.709 141.269 o
-13 1 3 16.359 -6.556 28.643 162.480 o
-13 1 4 20.928 10.053 30.858 138.856 o
-13 1 5 253.125 192.671 33.629 78.713 o
-13 1 6 0.528 18.989 32.886 124.673 o
-13 1 7 10.413 -35.935 35.200 108.920 o
-13 1 8 116.293 108.196 64.522 30.970 o
-13 2 1 39.800 58.101 30.916 131.333 o
-13 2 2 6.438 -5.536 32.057 131.631 o
-13 2 3 35.269 38.774 32.476 121.851 o
-13 2 4 181.340 126.810 34.099 88.817 o
-13 2 5 52.352 24.666 35.001 104.694 o
-13 2 6 0.992 20.218 35.860 104.922 o
-13 2 7 1.274 61.024 38.795 88.407 o
-13 2 8 95.654 89.041 41.994 69.916 o
-13 2 9 279.380 277.094 82.480 17.977 o
-13 3 1 6.222 36.294 31.985 129.727 o
-13 3 2 60.278 27.611 33.180 114.543 o
-13 3 3 236.940 209.958 36.151 72.121 o
-13 3 4 42.026 23.809 35.908 100.768 o
-13 3 5 126.797 117.629 40.928 70.370 o
-13 3 6 103.192 206.739 41.021 68.763 o
-13 3 7 146.685 150.635 42.235 64.531 o
-13 3 8 6.832 21.347 42.771 73.672 o
-13 3 9 12.226 12.799 44.631 67.675 o
-13 4 1 0.132 28.829 37.774 94.394 o
-13 4 2 33.048 92.699 61.459 35.164 o
-13 4 3 161.418 182.110 60.234 33.923 o
-13 4 4 74.297 160.751 47.363 55.563 o
-13 4 5 88.918 77.274 39.737 78.103 o
-13 4 6 141.982 121.025 41.357 68.068 o
-13 4 7 22.390 27.228 41.551 77.077 o
-13 4 8 97.508 104.290 45.128 60.904 o
-13 5 1 13.371 23.277 45.328 65.401 o
-13 5 2 1.110 2.940 39.910 85.343 o
-13 5 3 33.611 -8.822 39.106 86.918 o
-13 5 4 403.596 326.447 57.375 30.260 o
-13 5 5 87.873 30.627 85.348 18.369 o
-13 5 6 0.936 -46.758 72.076 26.205 o
-13 5 7 0.206 72.917 43.565 70.233 o
-13 5 8 5.757 -12.003 44.086 69.840 o
-13 6 1 14.534 18.781 35.202 107.616 o
-13 6 2 136.361 154.862 63.797 31.081 o
-13 6 3 19.556 10.945 35.348 106.644 o
-13 6 4 33.425 33.130 38.150 90.032 o
-13 6 5 84.816 25.608 40.937 75.815 o
-13 6 6 0.331 -14.905 53.292 47.939 o
-13 6 7 136.902 414.041 110.442 10.652 o
-13 7 1 1.383 -51.284 35.419 108.413 o
-13 7 2 9.137 12.874 37.072 97.887 o
-13 7 3 29.021 23.509 36.322 99.753 o
-13 7 4 19.465 -4.179 38.705 89.633 o
-13 7 5 135.058 124.766 68.391 27.462 o
-12 0 6 35.995 31.115 34.303 110.202 o
-12 0 8 132.254 125.078 35.961 86.769 o
-12 0 10 1106.430 1341.840 79.555 9.560 o
-12 1 1 1017.100 1017.650 36.836 18.362 o
-12 1 2 218.094 171.155 18.298 164.318 o
-12 1 3 199.170 176.775 19.238 164.280 o
-12 1 4 341.898 333.427 22.839 87.924 o
-12 1 5 244.667 257.696 31.365 82.964 o
-12 1 6 218.857 226.613 23.782 121.153 o
-12 1 7 293.923 304.538 33.258 69.698 o
-12 1 8 97.660 61.786 24.396 178.915 o
-12 1 9 224.229 232.873 27.740 101.035 o
-12 1 10 40.601 57.428 28.658 150.813 o
-12 1 11 175.348 253.401 45.301 53.556 o
-12 2 1 1929.110 1983.100 53.993 6.099 o
-12 2 2 410.574 424.444 30.318 58.865 o
-12 2 3 30.406 29.432 30.441 139.274 o
-12 2 4 162.373 163.782 33.883 89.730 o
-12 2 5 57.572 71.049 21.010 245.243 o
-12 2 6 1316.160 1462.540 51.306 10.630 o
-12 2 7 383.652 365.080 49.921 36.821 o
-12 2 8 9.353 10.707 24.896 214.235 o
-12 2 9 189.779 200.854 56.014 37.802 o
-12 2 10 2.322 -3.502 43.390 72.231 o
-12 2 11 6.080 -15.506 86.053 18.372 o
-12 3 1 1152.610 1085.740 97.599 8.101 o
-12 3 2 484.167 520.328 46.069 34.369 o
-12 3 3 265.228 244.111 76.568 20.773 o
-12 3 4 276.779 322.046 87.482 16.061 o
-12 3 5 613.491 689.035 55.732 23.212 o
-12 3 6 22.974 47.657 38.159 90.222 o
-12 3 7 290.362 231.032 41.246 55.785 o
-12 3 8 299.088 316.123 45.128 46.719 o
-12 3 9 248.775 247.732 47.748 46.390 o
-12 3 10 25.845 78.202 88.615 17.174 o
-12 3 11 23.855 25.162 45.860 63.517 o
-12 4 1 126.509 73.506 54.721 42.340 o
-12 4 2 700.865 678.083 64.716 18.532 o
-12 4 3 0.079 -15.386 37.978 94.400 o
-12 4 4 369.076 407.671 65.338 24.772 o
-12 4 5 625.077 734.559 56.918 22.090 o
-12 4 6 17.017 6.826 38.223 91.808 o
-12 4 7 75.607 116.378 42.203 69.645 o
-12 4 8 654.593 732.142 64.218 18.945 o
-12 4 9 17.782 -71.317 41.925 76.632 o
-12 4 10 240.273 291.256 51.182 41.162 o
-12 4 11 5.858 -18.172 80.448 21.019 o
-12 5 1 42.817 27.769 59.213 38.125 o
-12 5 2 1.293 -30.728 46.962 61.702 o
-12 5 3 318.727 308.345 38.483 56.654 o
-12 5 4 185.339 122.633 61.755 32.514 o
-12 5 5 12.729 -16.446 38.483 91.108 o
-12 5 6 250.838 269.771 44.512 51.011 o
-12 5 7 54.198 15.805 41.578 75.607 o
-12 5 8 405.091 438.005 49.493 35.385 o
-12 5 9 175.402 198.545 59.009 34.794 o
-12 5 10 3.552 -24.250 46.720 62.275 o
-12 6 1 226.324 121.264 60.438 33.128 o
-12 6 2 0.356 -29.889 33.616 120.452 o
-12 6 3 115.501 85.982 36.638 87.510 o
-12 6 4 23.280 24.093 62.786 34.200 o
-12 6 5 68.896 106.643 39.876 77.972 o
-12 6 6 51.121 69.771 68.187 28.645 o
-12 6 7 15.413 -13.480 43.255 72.139 o
-12 6 8 8.138 9.931 44.208 69.175 o
-12 6 9 214.335 133.230 47.367 50.650 o
-12 7 1 4.502 18.581 60.846 36.632 o
-12 7 2 84.050 35.166 35.770 96.884 o
-12 7 3 0.002 47.416 36.823 98.544 o
-12 7 4 1.619 11.238 54.619 45.526 o
-12 7 5 30.889 60.499 65.328 31.383 o
-12 7 6 17.471 100.464 55.527 43.052 o
-12 7 7 9.614 1.795 42.957 73.345 o
-12 7 8 70.916 88.963 46.089 59.978 o
-12 7 9 18.957 53.301 46.229 62.211 o
-12 8 1 14.398 -65.747 60.642 36.871 o
-12 8 2 32.551 -3.498 37.043 96.691 o
-12 8 3 260.149 180.336 40.038 61.778 o
-12 8 4 29.158 43.413 48.483 56.530 o
-12 8 5 84.362 0.243 96.977 14.323 o
-12 8 6 15.969 46.571 43.845 69.249 o
-12 8 7 51.244 42.755 43.840 67.816 o
-12 8 8 213.781 133.311 58.600 35.116 o
-12 9 1 223.705 150.462 65.338 28.651 o
-12 9 2 136.853 120.509 40.214 71.763 o
-12 9 3 27.841 -33.246 38.825 88.534 o
-12 9 4 244.238 249.203 85.849 16.987 o
-12 9 5 58.389 55.280 59.305 37.603 o
-12 9 6 247.613 194.555 110.238 10.687 o
-11 0 2 3392.330 3515.110 122.104 1.914 o
-11 0 4 1438.430 1604.300 69.280 8.121 o
-11 0 6 1081.070 1174.510 75.129 10.701 o
-11 0 8 1886.980 1908.400 88.130 5.194 o
-11 0 10 481.938 543.120 67.064 21.366 o
-11 0 12 47.682 -84.940 54.312 45.327 o
-11 1 1 1013.300 983.748 64.702 13.478 o
-11 1 2 721.898 755.217 31.877 30.378 o
-11 1 3 43.206 46.104 17.155 366.136 o
-11 1 4 542.952 561.195 29.795 44.671 o
-11 1 5 886.167 979.436 39.618 20.518 o
-11 1 6 80.254 73.127 21.450 223.877 o
-11 1 7 1163.660 1190.800 46.752 13.676 o
-11 1 8 8.559 6.455 24.542 221.441 o
-11 1 9 135.064 132.471 28.618 123.024 o
-11 1 10 390.078 424.487 32.167 57.716 o
-11 1 11 433.969 425.907 32.770 53.361 o
-11 1 12 366.762 333.312 49.967 37.831 o
-11 1 13 0.122 -64.218 30.097 150.295 o
-11 2 1 508.477 581.816 66.111 21.174 o
-11 2 2 383.067 418.104 24.090 72.783 o
-11 2 3 150.492 148.031 17.120 218.176 o
-11 2 4 199.230 206.591 22.251 138.040 o
-11 2 5 327.121 366.531 24.473 83.472 o
-11 2 6 609.765 635.479 30.575 38.325 o
-11 2 7 415.243 424.245 33.565 53.686 o
-11 2 8 15.363 17.812 31.872 130.637 o
-11 2 9 98.568 109.118 26.006 154.539 o
-11 2 10 11.846 4.241 26.927 184.005 o
-11 2 11 5.807 8.060 32.476 127.838 o
-11 2 12 185.316 204.948 28.166 108.707 o
-11 2 13 57.991 26.952 79.835 21.084 o
-11 3 1 553.681 538.501 44.086 33.199 o
-11 3 2 684.464 622.372 51.708 24.253 o
-11 3 3 2.084 36.014 34.099 114.959 o
-11 3 4 342.732 380.181 138.221 6.739 o
-11 3 5 173.056 169.337 35.323 82.819 o
-11 3 6 713.413 800.585 74.041 15.090 o
-11 3 7 16.300 -5.098 19.101 356.114 o
-11 3 8 228.022 273.753 24.486 110.180 o
-11 3 9 102.726 116.350 25.221 159.499 o
-11 3 10 17.139 -16.167 26.007 195.972 o
-11 3 11 83.587 104.467 32.845 108.414 o
-11 3 12 245.364 287.121 41.500 56.305 o
-11 4 1 989.017 922.472 68.573 13.284 o
-11 4 2 104.619 91.665 32.209 109.999 o
-11 4 3 1325.530 1262.890 69.356 9.590 o
-11 4 4 141.512 147.306 34.956 88.689 o
-11 4 5 68.478 36.416 35.491 99.790 o
-11 4 6 198.618 139.167 40.520 66.106 o
-11 4 7 12.796 13.755 39.946 84.210 o
-11 4 8 36.089 25.640 26.549 179.043 o
-11 4 9 14.703 7.250 22.086 268.261 o
-11 4 10 18.512 29.753 26.554 183.483 o
-11 4 11 193.127 251.264 46.452 50.706 o
-11 4 12 191.044 231.601 83.398 18.262 o
-11 5 1 228.538 158.965 52.056 42.374 o
-11 5 2 1943.190 1922.920 88.094 5.048 o
-11 5 3 4.947 15.563 42.368 75.285 o
-11 5 4 5.453 2.777 34.296 115.053 o
-11 5 5 341.696 318.234 40.733 51.132 o
-11 5 6 22.938 57.373 60.121 37.065 o
-11 5 7 68.613 42.248 41.223 75.293 o
-11 5 8 39.165 31.227 42.787 71.905 o
-11 5 9 0.515 -43.276 48.902 56.926 o
-11 5 10 313.456 262.637 47.042 44.547 o
-11 5 11 1.892 -38.839 50.944 52.426 o
-11 5 12 92.506 150.626 46.746 56.396 o
-11 6 1 274.368 228.298 43.752 52.185 o
-11 6 2 6.642 25.477 34.429 112.873 o
-11 6 3 155.019 78.215 37.764 80.049 o
-11 6 4 37.217 64.264 42.062 73.570 o
-11 6 5 114.476 111.815 38.973 77.701 o
-11 6 6 232.186 151.748 40.486 63.548 o
-11 6 7 23.598 29.410 40.718 80.062 o
-11 6 8 3.179 -32.682 42.957 73.656 o
-11 6 9 2.061 -3.602 44.647 68.234 o
-11 6 10 0.049 -2.630 54.823 45.303 o
-11 6 11 120.542 74.678 93.199 15.302 o
-11 7 1 177.562 213.545 44.527 55.931 o
-11 7 2 150.410 125.963 52.465 44.460 o
-11 7 3 71.594 85.623 38.243 84.729 o
-11 7 4 471.806 315.024 59.407 27.532 o
-11 7 5 4.075 63.125 38.592 89.057 o
-11 7 6 69.840 42.580 54.609 44.021 o
-11 7 7 160.572 78.233 42.224 65.850 o
-11 7 8 185.874 166.127 46.728 52.311 o
-11 7 9 19.240 17.841 60.336 37.088 o
-11 7 10 30.220 -15.791 45.461 64.840 o
-11 8 1 676.505 669.657 75.139 15.717 o
-11 8 2 361.617 318.297 40.026 51.078 o
-11 8 3 0.957 -20.756 37.847 94.991 o
-11 8 4 37.041 45.646 38.513 87.701 o
-11 8 5 8.935 -16.858 39.142 88.328 o
-11 8 6 62.840 144.900 43.170 66.748 o
-11 8 7 208.888 171.129 66.768 27.610 o
-11 8 8 84.971 219.127 71.668 25.160 o
-11 8 9 25.663 15.550 46.577 61.711 o
-11 8 10 220.967 254.695 51.495 41.923 o
-11 9 1 47.105 -51.862 62.888 33.970 o
-11 9 2 129.111 43.431 46.618 57.349 o
-11 9 3 638.559 693.765 62.851 19.903 o
-11 9 4 67.103 66.856 44.502 64.695 o
-11 9 5 330.295 279.545 67.574 24.844 o
-11 9 6 0.050 -59.734 43.022 73.564 o
-11 9 7 35.342 -49.912 43.588 70.216 o
-11 9 8 18.591 14.533 45.771 64.129 o
-11 9 9 24.867 -10.957 51.454 50.909 o
-11 10 2 258.643 89.636 48.187 48.364 o
-11 10 3 168.993 28.790 51.862 46.225 o
-11 10 4 70.901 -24.093 64.113 32.465 o
-11 10 5 41.531 70.851 88.207 17.297 o
-11 10 6 216.544 123.775 97.079 13.805 o
-11 10 7 64.403 94.655 65.430 30.794 o
-11 11 1 89.060 -37.978 64.930 31.489 o
-11 11 2 51.644 66.339 56.344 41.551 o
-11 11 3 11.825 29.596 42.488 74.230 o
-11 11 4 104.376 47.730 39.082 80.436 o
-11 11 5 28.729 38.035 43.893 68.740 o
-10 0 2 32.785 26.238 39.714 83.581 o
-10 0 4 256.469 244.498 28.623 91.407 o
-10 0 6 128.961 95.914 30.953 113.207 o
-10 0 8 1728.080 1784.020 82.291 6.006 o
-10 0 10 103.079 93.516 48.595 53.168 o
-10 0 12 71.033 129.080 37.025 87.985 o
-10 0 14 588.871 466.924 60.438 23.444 o
-10 1 1 35.814 5.871 16.628 425.773 o
-10 1 2 131.698 102.325 15.956 267.196 o
-10 1 3 695.993 713.828 31.830 32.126 o
-10 1 4 401.572 387.363 25.149 70.429 o
-10 1 5 0.367 -1.593 19.418 360.759 o
-10 1 6 624.710 650.735 36.502 33.577 o
-10 1 7 784.831 822.869 41.299 23.893 o
-10 1 8 635.491 670.050 35.436 33.413 o
-10 1 9 553.133 597.238 36.861 37.416 o
-10 1 10 220.900 244.680 31.866 85.118 o
-10 1 11 198.820 165.714 29.174 104.959 o
-10 1 12 43.779 61.464 25.088 189.685 o
-10 1 13 162.363 159.506 36.494 80.240 o
-10 1 14 14.607 -13.598 27.029 182.469 o
-10 2 1 0.718 -11.761 15.069 597.668 o
-10 2 2 297.778 284.111 18.206 117.222 o
-10 2 3 458.151 421.137 25.434 61.821 o
-10 2 4 423.111 431.056 27.830 61.242 o
-10 2 5 1237.550 1286.640 42.166 12.936 o
-10 2 6 214.168 211.734 21.062 139.786 o
-10 2 7 141.536 129.947 22.349 170.882 o
-10 2 8 198.509 217.284 25.007 120.830 o
-10 2 9 25.199 17.455 28.818 156.853 o
-10 2 10 1007.630 1077.450 54.101 14.919 o
-10 2 11 13.742 21.578 47.384 59.930 o
-10 2 12 168.309 177.299 28.971 110.327 o
-10 2 13 94.301 97.599 26.904 149.221 o
-10 2 14 42.621 40.475 27.014 169.575 o
-10 3 1 55.475 92.033 33.950 106.522 o
-10 3 2 209.761 220.210 49.106 46.291 o
-10 3 3 56.913 24.029 32.975 116.534 o
-10 3 4 558.843 531.515 44.946 32.536 o
-10 3 5 425.479 431.524 112.790 9.603 o
-10 3 6 89.251 91.925 18.257 267.236 o
-10 3 7 21.816 23.693 21.028 283.969 o
-10 3 8 124.803 168.141 26.819 133.370 o
-10 3 9 1356.630 1537.180 64.343 9.065 o
-10 3 10 0.003 -16.721 23.745 241.505 o
-10 3 11 271.790 290.801 30.593 79.852 o
-10 3 12 377.891 367.526 32.361 60.829 o
-10 3 13 77.728 52.148 25.205 178.148 o
-10 4 1 134.237 116.801 40.668 70.692 o
-10 4 2 1301.640 1397.360 68.066 9.459 o
-10 4 3 426.604 397.417 36.155 50.248 o
-10 4 4 45.416 59.825 34.303 107.538 o
-10 4 5 491.620 521.860 49.089 31.804 o
-10 4 6 987.800 1057.130 69.796 12.533 o
-10 4 7 59.512 46.478 26.141 173.931 o
-10 4 8 1612.310 1847.000 56.972 7.471 o
-10 4 9 55.266 -13.085 40.837 78.654 o
-10 4 10 186.117 224.087 30.934 94.648 o
-10 4 11 71.413 66.486 23.904 194.060 o
-10 4 12 97.299 99.380 28.892 132.244 o
-10 4 13 836.786 958.346 66.261 14.987 o
-10 5 1 606.071 887.295 101.275 10.112 o
-10 5 3 1334.030 1701.490 150.666 3.989 o
-10 5 4 123.052 128.206 58.396 37.075 o
-10 5 5 16.803 -21.525 36.150 102.774 o
-10 5 6 136.791 109.909 53.281 43.788 o
-10 5 7 111.439 76.928 55.630 41.334 o
-10 5 8 244.534 246.047 23.231 115.153 o
-10 5 9 216.281 159.303 27.246 111.680 o
-10 5 10 31.603 57.394 31.119 131.142 o
-10 5 11 24.522 17.818 23.265 235.454 o
-10 5 12 233.251 252.524 29.471 91.281 o
-10 5 13 57.630 38.403 47.416 58.195 o
-10 6 1 106.965 164.340 41.021 69.873 o
-10 6 2 790.085 747.226 100.866 9.736 o
-10 6 3 720.581 780.495 64.614 17.681 o
-10 6 4 807.788 616.574 50.705 22.231 o
-10 6 5 5.927 -8.625 38.242 92.709 o
-10 6 6 587.549 464.678 64.113 21.767 o
-10 6 7 30.390 7.759 72.281 25.874 o
-10 6 8 70.773 83.393 43.690 66.407 o
-10 6 9 37.031 31.384 23.913 215.381 o
-10 6 10 70.027 62.731 41.768 72.808 o
-10 6 11 281.356 336.910 37.377 60.392 o
-10 6 12 29.066 -37.634 44.815 66.736 o
-10 7 1 473.890 463.191 47.495 34.501 o
-10 7 2 86.055 123.476 35.317 94.333 o
-10 7 3 891.908 947.560 103.919 8.617 o
-10 7 4 245.410 144.745 36.331 73.787 o
-10 7 5 1565.130 1646.560 85.589 6.559 o
-10 7 6 327.560 314.822 45.232 45.339 o
-10 7 7 7.327 17.049 69.933 27.745 o
-10 7 8 15.438 -25.727 55.946 43.274 o
-10 7 9 12.771 -20.827 73.710 24.999 o
-10 7 10 13.431 63.129 44.192 67.952 o
-10 7 11 42.343 38.867 74.210 24.407 o
-10 7 12 166.608 81.811 81.152 19.777 o
-10 8 1 475.957 428.797 71.158 20.329 o
-10 8 2 866.923 869.941 72.168 13.869 o
-10 8 3 59.250 25.442 36.474 96.201 o
-10 8 4 1118.580 1071.190 70.292 11.428 o
-10 8 5 95.581 98.258 38.746 80.453 o
-10 8 6 75.869 14.034 41.662 74.187 o
-10 8 7 3.775 -19.015 52.985 48.432 o
-10 8 8 9.070 96.849 45.209 64.526 o
-10 8 9 178.853 94.661 48.572 50.554 o
-10 8 10 143.328 69.218 89.636 16.443 o
-10 8 11 9.727 -9.754 49.718 54.854 o
-10 9 1 158.585 53.918 70.841 25.797 o
-10 9 2 178.102 123.586 39.142 71.935 o
-10 9 3 965.552 894.321 194.678 3.152 o
-10 9 4 57.519 -10.715 39.918 82.035 o
-10 9 5 137.887 44.575 42.638 66.931 o
-10 9 6 19.102 90.534 43.062 70.569 o
-10 9 7 8.204 25.278 82.173 20.098 o
-10 9 8 211.356 237.627 50.637 43.672 o
-10 9 9 166.150 202.791 47.855 50.307 o
-10 9 10 169.353 164.022 52.577 43.255 o
-10 10 1 66.817 40.724 46.514 60.008 o
-10 10 2 43.964 78.843 74.108 24.348 o
-10 10 3 14.936 17.209 40.400 82.133 o
-10 10 4 574.605 443.601 129.544 7.231 o
-10 10 5 80.825 128.397 44.529 62.618 o
-10 10 6 58.795 6.588 40.652 78.946 o
-10 10 7 430.048 417.561 50.336 34.185 o
-10 10 8 44.246 -12.148 42.555 73.173 o
-10 10 9 340.180 286.815 49.255 40.293 o
-10 11 1 115.589 43.491 67.993 28.352 o
-10 11 2 0.591 -40.790 48.595 57.644 o
-10 11 3 31.012 12.923 53.087 47.608 o
-10 11 4 0.027 20.825 42.980 73.268 o
-10 11 5 515.243 489.038 49.240 31.485 o
-10 11 6 809.365 798.392 166.592 4.280 o
-10 11 7 19.420 43.515 72.475 25.697 o
-10 11 8 543.755 480.711 115.149 8.925 o
-10 12 1 108.889 180.273 69.218 26.831 o
-10 12 2 216.992 200.515 47.881 48.340 o
-10 12 3 6.570 -63.442 40.784 81.521 o
-10 12 4 6.657 21.970 51.250 51.469 o
-10 12 5 150.656 110.127 43.360 62.576 o
-10 12 6 512.561 499.138 272.553 1.787 o
-9 0 2 218.729 224.761 23.286 123.998 o
-9 0 4 1508.910 1624.210 68.188 7.824 o
-9 0 6 0.412 13.716 28.867 161.907 o
-9 0 8 783.986 993.654 82.694 12.027 o
-9 0 10 752.913 944.132 61.031 17.277 o
-9 0 12 8.659 10.580 33.632 118.815 o
-9 0 14 496.282 528.850 46.775 33.277 o
-9 1 1 104.320 114.163 20.763 209.634 o
-9 1 2 31.785 29.625 14.325 527.714 o
-9 1 3 440.434 454.614 24.901 62.685 o
-9 1 4 533.533 466.323 25.378 52.947 o
-9 1 5 160.860 172.587 19.928 176.321 o
-9 1 6 139.607 117.856 20.471 193.989 o
-9 1 7 25.691 24.774 21.420 271.590 o
-9 1 8 100.485 139.855 26.398 146.343 o
-9 1 9 49.630 46.511 24.486 198.534 o
-9 1 10 3.752 32.027 26.082 194.060 o
-9 1 11 179.089 181.603 24.253 134.866 o
-9 1 12 857.974 853.137 44.874 20.887 o
-9 1 13 203.994 225.030 27.480 106.572 o
-9 1 14 45.156 16.491 27.994 161.163 o
-9 2 1 29.350 26.900 14.314 538.035 o
-9 2 2 209.983 192.751 15.006 187.819 o
-9 2 3 179.460 161.942 22.602 149.180 o
-9 2 4 100.320 81.618 17.188 283.129 o
-9 2 5 191.595 180.589 28.561 107.866 o
-9 2 6 136.668 145.977 32.091 102.149 o
-9 2 7 10.083 30.383 20.905 293.064 o
-9 2 8 107.399 124.101 22.422 185.339 o
-9 2 9 220.006 193.161 25.807 114.551 o
-9 2 10 340.414 377.085 25.322 78.709 o
-9 2 11 1804.260 1921.120 60.832 6.409 o
-9 2 12 0.155 24.708 25.583 203.877 o
-9 2 13 137.525 170.298 27.434 126.061 o
-9 2 14 214.439 214.199 57.434 35.528 o
-9 3 1 160.543 159.124 48.902 49.468 o
-9 3 2 553.369 548.577 57.988 24.577 o
-9 3 3 2066.730 1979.950 81.650 4.902 o
-9 3 4 58.119 75.728 28.447 146.875 o
-9 3 5 26.555 36.730 15.326 476.681 o
-9 3 6 516.619 557.329 35.657 41.080 o
-9 3 7 188.848 251.927 24.301 122.757 o
-9 3 8 13.386 27.034 23.010 243.620 o
-9 3 9 15.417 -4.117 21.848 275.700 o
-9 3 10 838.761 901.936 48.252 19.835 o
-9 3 11 733.602 723.326 50.125 22.860 o
-9 3 12 667.542 732.856 46.617 25.677 o
-9 3 13 6.434 26.479 26.029 194.854 o
-9 3 14 0.001 -17.148 28.896 163.071 o
-9 4 1 256.801 210.043 52.883 39.751 o
-9 4 2 130.675 133.107 50.637 47.867 o
-9 4 3 340.188 300.232 50.117 39.077 o
-9 4 4 572.341 600.922 46.705 29.904 o
-9 4 5 395.093 426.292 38.795 47.785 o
-9 4 6 112.954 150.551 16.441 254.644 o
-9 4 7 689.644 769.713 34.720 29.983 o
-9 4 8 119.231 133.406 20.365 201.686 o
-9 4 9 1420.820 1417.340 52.118 9.986 o
-9 4 10 154.796 141.310 27.069 127.785 o
-9 4 11 300.183 278.949 29.319 80.607 o
-9 4 12 353.245 347.670 30.084 68.491 o
-9 4 13 87.168 96.224 31.396 117.181 o
-9 4 14 76.512 51.476 38.716 83.757 o
-9 5 1 52.204 52.881 36.697 94.519 o
-9 5 2 56.001 31.852 51.046 50.606 o
-9 5 3 0.414 -17.107 31.006 141.574 o
-9 5 4 617.000 634.203 48.046 27.469 o
-9 5 5 374.255 338.472 120.151 8.745 o
-9 5 6 435.046 495.108 69.922 20.963 o
-9 5 7 524.912 511.386 31.556 45.705 o
-9 5 8 73.654 79.360 18.753 275.284 o
-9 5 9 184.723 197.101 22.349 143.471 o
-9 5 10 1001.780 1085.040 46.483 16.314 o
-9 5 11 104.375 34.672 39.754 78.442 o
-9 5 12 5.172 17.285 35.524 106.650 o
-9 5 13 84.562 63.523 25.858 166.869 o
-9 5 14 218.101 164.521 27.497 109.579 o
-9 6 1 11.103 4.631 39.010 88.643 o
-9 6 2 391.988 329.714 59.213 29.082 o
-9 6 3 39.098 50.440 32.869 117.843 o
-9 6 4 272.635 234.814 35.327 69.938 o
-9 6 5 121.086 132.643 37.012 83.388 o
-9 6 6 10.648 -51.741 36.672 100.402 o
-9 6 7 25.016 33.045 68.595 28.654 o
-9 6 8 1.341 -1.520 17.360 449.711 o
-9 6 9 205.785 223.098 23.844 124.587 o
-9 6 10 298.002 292.982 36.922 61.722 o
-9 6 11 177.922 135.000 25.302 134.567 o
-9 6 12 242.405 231.327 29.767 90.430 o
-9 6 13 267.617 261.888 41.638 55.477 o
-9 7 1 40.074 21.028 41.349 77.038 o
-9 7 2 3.574 70.851 57.171 41.110 o
-9 7 3 3.885 35.858 33.349 119.879 o
-9 7 4 433.186 355.218 37.772 48.983 o
-9 7 5 93.709 141.041 38.334 80.444 o
-9 7 6 68.899 82.550 80.131 20.759 o
-9 7 7 99.092 117.067 42.488 67.493 o
-9 7 8 12.729 21.854 23.282 239.795 o
-9 7 9 118.667 131.784 21.856 185.089 o
-9 7 10 0.001 -6.130 21.980 281.831 o
-9 7 11 34.382 57.662 24.280 205.324 o
-9 7 12 23.921 4.340 25.853 195.378 o
-9 7 13 380.597 386.272 65.747 24.521 o
-9 8 1 1227.720 1373.100 84.519 8.421 o
-9 8 2 295.838 166.388 61.051 30.958 o
-9 8 3 743.848 773.484 93.301 11.037 o
-9 8 4 34.902 72.265 37.431 91.701 o
-9 8 5 156.870 161.747 41.040 66.720 o
-9 8 6 487.995 486.298 76.252 17.910 o
-9 8 7 17.989 -6.335 40.966 80.207 o
-9 8 8 172.222 141.209 24.504 140.808 o
-9 8 9 231.530 286.896 39.898 60.438 o
-9 8 10 4.856 -16.485 34.256 115.528 o
-9 8 11 38.531 68.002 46.002 61.837 o
-9 8 12 165.831 233.535 50.411 45.549 o
-9 9 1 15.769 -17.560 48.595 57.248 o
-9 9 2 91.198 118.890 37.847 83.372 o
-9 9 3 808.791 879.057 68.384 15.183 o
-9 9 4 110.874 175.621 45.737 57.333 o
-9 9 5 87.991 57.127 37.923 85.858 o
-9 9 6 728.662 678.814 124.133 7.277 o
-9 9 7 532.829 470.048 49.389 31.148 o
-9 9 8 426.297 385.953 49.882 35.183 o
-9 9 9 0.281 -10.083 28.413 168.605 o
-9 9 10 182.120 172.960 58.600 35.342 o
-9 9 11 40.752 41.652 40.966 77.817 o
-9 10 1 285.289 341.527 70.331 23.390 o
-9 10 2 400.753 347.250 100.345 12.048 o
-9 10 3 533.801 581.345 61.663 22.821 o
-9 10 4 395.019 305.814 74.925 20.138 o
-9 10 5 768.896 666.976 156.904 4.846 o
-9 10 6 15.271 -20.185 41.464 78.450 o
-9 10 7 15.858 -25.795 46.145 63.437 o
-9 10 8 175.642 221.617 46.156 52.639 o
-9 10 9 274.762 226.307 48.425 44.813 o
-9 10 10 42.782 110.635 46.087 60.656 o
-9 10 11 82.146 112.892 54.312 43.484 o
-9 11 1 57.275 119.423 75.742 23.137 o
-9 11 2 41.950 62.888 37.527 91.064 o
-9 11 3 29.862 -13.293 45.226 65.516 o
-9 11 4 33.016 -33.400 71.352 26.555 o
-9 11 5 32.712 11.316 40.045 82.700 o
-9 11 6 0.021 2.473 44.167 69.754 o
-9 11 7 8.602 -47.314 55.435 44.177 o
-9 11 8 20.715 -19.435 53.087 47.932 o
-9 11 9 36.323 4.267 46.932 60.636 o
-9 12 1 18.746 16.335 68.605 28.750 o
-9 12 2 47.915 46.847 40.676 78.312 o
-9 12 3 70.403 84.614 45.088 62.605 o
-9 12 4 113.332 92.005 42.900 66.247 o
-9 12 5 3.112 -54.606 42.138 76.545 o
-9 12 6 1.554 41.225 47.881 58.776 o
-9 12 7 3.686 -43.296 41.251 79.836 o
-9 12 8 17.725 46.087 47.462 59.242 o
-9 13 1 19.088 -37.489 40.129 83.487 o
-9 13 2 43.109 12.448 40.856 78.919 o
-9 13 3 377.815 313.420 49.624 38.157 o
-9 13 4 3.303 -14.938 40.573 82.540 o
-9 13 5 190.150 150.960 46.598 52.696 o
-9 13 6 49.324 49.374 45.430 63.282 o
-8 0 2 10464.300 10855.200 354.348 0.217 o
-8 0 4 239.970 303.175 51.750 40.275 o
-8 0 6 1732.370 1731.620 74.312 6.429 o
-8 0 8 48.801 58.639 30.545 132.679 o
-8 0 10 1360.300 1372.850 69.112 9.110 o
-8 0 12 44.220 1.565 61.051 36.041 o
-8 0 14 309.379 334.574 72.168 22.171 o
-8 1 1 3476.520 3469.060 159.389 1.642 o
-8 1 2 57.154 30.797 17.598 344.264 o
-8 1 3 4387.540 4901.970 165.556 1.096 o
-8 1 4 479.482 472.033 37.046 43.908 o
-8 1 5 757.665 835.573 35.321 26.572 o
-8 1 6 0.215 6.877 26.907 187.079 o
-8 1 7 494.264 470.200 42.970 37.531 o
-8 1 8 224.960 201.781 20.408 141.798 o
-8 1 9 798.143 825.864 38.655 24.440 o
-8 1 10 123.348 195.134 50.137 47.980 o
-8 1 11 291.437 219.884 50.637 41.361 o
-8 1 12 24.645 39.132 25.284 197.580 o
-8 1 13 0.740 -5.019 27.026 186.220 o
-8 1 14 8.170 14.955 32.153 129.602 o
-8 1 15 1663.540 1627.700 63.219 7.419 o
-8 2 1 110.035 134.925 14.055 307.204 o
-8 2 2 857.605 916.348 33.858 23.315 o
-8 2 3 253.853 278.497 17.143 136.084 o
-8 2 4 6242.020 6370.710 149.778 0.672 o
-8 2 5 955.511 1042.080 37.127 19.175 o
-8 2 6 89.332 127.684 22.402 192.671 o
-8 2 7 337.458 318.257 21.418 93.905 o
-8 2 8 1420.890 1423.120 45.911 10.430 o
-8 2 9 57.335 87.641 21.343 234.460 o
-8 2 10 684.273 737.084 40.680 27.904 o
-8 2 11 73.267 48.719 24.605 187.660 o
-8 2 12 152.424 140.859 35.181 86.974 o
-8 2 13 153.308 121.530 27.142 129.926 o
-8 2 14 471.648 527.455 51.890 30.276 o
-8 2 15 110.827 90.288 30.806 117.538 o
-8 3 1 1025.760 1189.120 83.500 9.940 o
-8 3 2 538.716 497.960 53.904 27.688 o
-8 3 3 1728.010 1634.350 70.778 6.778 o
-8 3 4 1014.470 1216.870 36.368 16.877 o
-8 3 5 3859.500 4015.150 97.691 1.667 o
-8 3 6 2503.660 2649.630 81.873 3.508 o
-8 3 7 297.971 308.860 21.548 102.452 o
-8 3 8 0.314 -8.714 21.383 297.580 o
-8 3 9 1653.250 1637.600 52.398 7.988 o
-8 3 10 0.023 -6.849 22.210 276.023 o
-8 3 11 576.864 553.063 31.320 41.660 o
-8 3 12 26.203 21.340 24.681 209.401 o
-8 3 13 949.601 880.091 62.328 15.064 o
-8 3 14 548.725 486.988 32.210 44.381 o
-8 3 15 5.086 20.288 26.856 184.605 o
-8 4 1 528.841 383.835 56.252 27.715 o
-8 4 2 854.257 700.489 81.060 12.833 o
-8 4 3 5.428 -11.448 47.064 61.314 o
-8 4 4 1531.880 1573.700 72.025 7.599 o
-8 4 5 2801.760 2997.190 88.652 2.848 o
-8 4 6 2363.830 2670.980 93.241 3.509 o
-8 4 7 512.643 464.440 31.089 48.489 o
-8 4 8 1132.620 1199.750 45.150 14.179 o
-8 4 9 15.147 19.365 22.379 257.926 o
-8 4 10 693.684 710.313 38.658 28.977 o
-8 4 11 362.958 345.295 32.257 63.339 o
-8 4 12 2485.060 2648.760 75.713 3.627 o
-8 4 13 327.245 353.284 28.839 73.817 o
-8 4 14 1.670 -12.264 29.954 151.466 o
-8 4 15 228.263 228.450 58.178 34.323 o
-8 5 1 28.682 -31.233 53.190 47.599 o
-8 5 2 286.594 306.029 54.312 36.028 o
-8 5 3 556.908 576.379 51.905 27.530 o
-8 5 4 377.252 315.385 34.048 60.078 o
-8 5 5 822.439 812.592 74.629 13.969 o
-8 5 6 682.335 616.699 35.142 32.800 o
-8 5 7 3574.960 3712.440 93.170 1.920 o
-8 5 8 256.199 232.345 39.313 61.888 o
-8 5 9 289.961 211.067 23.366 108.169 o
-8 5 10 438.697 395.399 46.307 37.977 o
-8 5 11 2465.870 2629.100 73.710 3.701 o
-8 5 12 606.727 623.844 53.720 24.923 o
-8 5 13 325.623 277.322 29.095 78.051 o
-8 5 14 123.312 112.133 39.516 75.210 o
-8 6 1 253.523 241.152 38.962 62.548 o
-8 6 2 29.607 6.738 52.475 48.802 o
-8 6 3 2135.100 2021.100 86.966 4.566 o
-8 6 4 144.358 148.319 33.465 94.583 o
-8 6 5 15.377 8.759 38.693 89.670 o
-8 6 6 3016.670 2967.090 116.773 2.382 o
-8 6 7 362.445 382.057 23.002 80.365 o
-8 6 8 491.983 435.720 29.053 53.368 o
-8 6 9 2.247 21.066 27.052 182.660 o
-8 6 10 2225.470 2382.140 70.292 4.407 o
-8 6 11 314.380 332.979 30.817 71.850 o
-8 6 12 319.292 344.346 37.907 56.425 o
-8 6 13 178.068 208.128 30.658 98.166 o
-8 6 14 549.294 513.601 32.602 43.220 o
-8 7 1 30.236 58.951 39.030 85.502 o
-8 7 2 2377.310 2361.130 142.499 2.819 o
-8 7 3 118.125 131.159 33.497 98.775 o
-8 7 4 683.895 714.612 92.280 11.656 o
-8 7 5 2157.590 2151.410 94.989 4.196 o
-8 7 6 316.216 294.829 42.616 50.202 o
-8 7 7 274.629 266.410 26.757 93.222 o
-8 7 8 43.404 27.824 19.865 295.520 o
-8 7 9 1510.520 1646.670 54.459 8.592 o
-8 7 10 42.433 28.674 22.875 231.298 o
-8 7 11 797.590 770.821 66.575 16.305 o
-8 7 12 106.123 101.335 38.172 81.637 o
-8 7 13 448.774 510.759 36.051 45.606 o
-8 8 1 2414.940 2398.410 104.053 3.434 o
-8 8 2 0.492 32.261 55.538 43.891 o
-8 8 3 1323.060 1234.770 71.720 9.462 o
-8 8 4 987.758 992.825 92.178 9.541 o
-8 8 5 50.796 77.226 49.096 54.053 o
-8 8 6 176.464 174.848 39.613 68.831 o
-8 8 7 662.064 715.997 35.530 31.499 o
-8 8 8 582.691 544.730 47.243 30.081 o
-8 8 9 504.240 580.013 53.249 27.935 o
-8 8 10 609.677 605.005 41.790 31.707 o
-8 8 11 25.774 25.455 24.293 215.042 o
-8 8 12 1174.340 1163.020 53.415 12.847 o
-8 8 13 0.273 17.717 34.903 110.892 o
-8 9 1 53.070 78.245 69.820 27.301 o
-8 9 2 1836.440 1897.690 139.232 3.663 o
-8 9 3 1586.540 1622.040 82.996 6.670 o
-8 9 4 14.259 0.928 35.091 109.176 o
-8 9 5 253.862 189.277 39.075 64.121 o
-8 9 6 731.875 782.988 61.934 18.329 o
-8 9 7 82.469 56.599 23.030 203.370 o
-8 9 8 0.030 35.122 27.602 174.378 o
-8 9 9 290.539 317.543 26.467 87.470 o
-8 9 10 323.954 290.661 37.246 59.215 o
-8 9 11 952.042 1015.280 49.322 16.930 o
-8 9 12 22.305 21.355 33.468 117.722 o
-8 10 1 140.640 66.053 45.479 59.009 o
-8 10 2 93.959 84.438 36.791 88.920 o
-8 10 3 66.346 21.532 37.950 88.874 o
-8 10 4 1667.430 1666.510 86.814 6.150 o
-8 10 5 575.735 479.401 46.658 31.641 o
-8 10 6 26.914 22.889 38.680 88.473 o
-8 10 7 125.706 117.964 22.628 176.784 o
-8 10 8 47.812 13.585 21.665 255.909 o
-8 10 9 34.530 45.783 24.305 207.254 o
-8 10 10 530.072 468.035 44.112 35.247 o
-8 10 11 119.712 69.359 43.227 65.606 o
-8 11 1 81.293 92.484 53.281 45.339 o
-8 11 2 245.543 197.596 47.881 47.289 o
-8 11 3 333.684 213.888 44.005 49.178 o
-8 11 4 11.249 -36.607 38.709 90.153 o
-8 11 5 495.884 369.812 44.188 38.333 o
-8 11 6 178.315 150.490 42.779 61.391 o
-8 11 7 64.241 66.559 20.728 247.714 o
-8 11 8 45.804 34.847 29.084 148.075 o
-8 11 9 145.765 142.402 50.014 48.316 o
-8 11 10 43.551 -31.582 47.122 59.994 o
-8 11 11 141.990 180.931 62.888 31.657 o
-8 12 1 71.506 51.862 68.809 28.048 o
-8 12 2 664.085 485.896 90.851 12.633 o
-8 12 3 233.139 155.849 41.764 60.396 o
-8 12 4 14.049 42.960 43.060 71.905 o
-8 12 5 8.725 -36.255 65.543 31.628 o
-8 12 6 634.475 575.472 179.864 3.897 o
-8 12 7 50.315 86.733 97.997 14.011 o
-8 12 8 115.438 118.970 92.382 15.516 o
-8 12 9 18.004 -72.760 46.535 62.318 o
-8 13 1 953.609 888.725 93.107 9.813 o
-8 13 2 1.820 13.893 39.471 86.880 o
-8 13 3 0.061 13.591 44.645 68.068 o
-8 13 4 42.767 -42.559 44.669 66.634 o
-8 13 5 25.904 -42.062 56.763 41.892 o
-8 13 7 486.267 531.426 93.311 12.874 o
-8 13 8 1.841 4.980 49.430 55.624 o
-8 14 1 203.049 138.402 42.483 61.027 o
-8 14 2 44.329 44.367 44.356 66.571 o
-8 14 3 103.725 192.144 47.094 54.401 o
-8 14 4 27.114 92.421 110.963 10.981 o
-8 14 5 11.908 0.954 44.631 67.907 o
-8 14 6 40.606 8.695 102.183 12.977 o
-7 0 2 423.570 406.897 29.100 60.374 o
-7 0 4 1229.180 1385.400 60.263 10.703 o
-7 0 6 2623.780 2969.830 105.283 2.852 o
-7 0 8 631.945 664.743 64.001 19.773 o
-7 0 10 113.588 85.380 31.978 110.474 o
-7 0 12 0.609 -28.525 35.700 106.781 o
-7 0 14 347.392 308.105 77.783 19.298 o
-7 0 16 42.742 -10.617 62.276 34.679 o
-7 1 1 30.892 3.690 15.178 510.762 o
-7 1 2 891.595 961.574 31.321 22.597 o
-7 1 3 6.741 -4.530 14.742 606.626 o
-7 1 4 1014.480 949.020 34.508 19.460 o
-7 1 5 2283.930 2408.280 63.664 4.388 o
-7 1 6 1575.290 1603.410 53.457 8.418 o
-7 1 7 1234.850 1353.780 43.093 12.536 o
-7 1 8 68.866 104.868 21.449 221.440 o
-7 1 9 122.153 166.049 21.977 175.041 o
-7 1 10 31.851 30.423 22.272 247.837 o
-7 1 11 2.683 22.673 26.092 195.690 o
-7 1 12 241.238 243.912 40.310 60.330 o
-7 1 13 186.795 182.839 36.541 76.749 o
-7 1 14 43.759 58.965 64.249 32.307 o
-7 1 15 209.955 219.572 31.602 89.081 o
-7 2 1 0.335 -19.419 15.849 541.330 o
-7 2 2 33.170 36.297 12.763 614.672 o
-7 2 3 920.031 866.091 29.971 23.388 o
-7 2 4 494.026 553.429 40.222 38.231 o
-7 2 5 636.731 597.538 35.575 34.731 o
-7 2 6 1258.190 1228.950 41.879 13.050 o
-7 2 7 963.963 951.170 36.292 20.041 o
-7 2 8 366.271 315.262 22.434 86.368 o
-7 2 9 142.187 215.461 25.779 130.271 o
-7 2 10 45.434 31.296 23.383 220.441 o
-7 2 11 562.345 521.547 29.851 44.649 o
-7 2 12 59.284 24.039 26.131 177.529 o
-7 2 13 39.112 -2.351 43.496 70.343 o
-7 2 14 220.978 154.908 29.449 100.896 o
-7 2 15 71.582 24.758 37.767 89.141 o
-7 3 1 1861.830 1927.080 80.102 5.518 o
-7 3 2 3326.530 3189.820 164.755 1.729 o
-7 3 3 7.293 51.371 25.713 195.169 o
-7 3 4 2.633 -10.540 13.242 764.418 o
-7 3 5 525.403 607.989 33.566 41.115 o
-7 3 6 847.940 857.584 47.761 20.202 o
-7 3 7 511.043 639.103 90.677 13.077 o
-7 3 8 987.650 1047.630 47.206 16.631 o
-7 3 9 118.158 119.490 24.249 163.186 o
-7 3 10 80.185 55.150 22.319 215.149 o
-7 3 11 313.719 338.873 33.856 64.892 o
-7 3 12 241.867 215.284 31.402 85.898 o
-7 3 13 0.767 15.000 25.651 204.220 o
-7 3 14 11.819 -3.747 26.877 185.264 o
-7 3 15 104.035 61.511 28.876 134.900 o
-7 4 1 2397.930 2492.120 98.152 3.500 o
-7 4 2 748.840 808.242 59.335 18.720 o
-7 4 3 1165.870 1181.880 61.834 11.762 o
-7 4 4 0.332 -5.212 29.595 155.400 o
-7 4 5 10.690 12.881 18.870 363.579 o
-7 4 6 329.148 311.480 21.344 96.389 o
-7 4 7 2206.910 2261.570 62.344 4.738 o
-7 4 8 260.750 256.625 20.741 120.859 o
-7 4 9 5.742 22.376 20.424 312.753 o
-7 4 10 109.381 112.988 22.907 181.400 o
-7 4 11 138.565 121.344 24.162 156.887 o
-7 4 12 14.181 46.870 25.015 203.923 o
-7 4 13 15.612 34.131 25.556 197.548 o
-7 4 14 31.057 37.194 30.058 141.833 o
-7 4 15 7.648 -35.113 27.315 180.537 o
-7 5 1 209.875 166.313 34.578 81.722 o
-7 5 2 1820.240 1981.250 87.111 5.303 o
-7 5 3 467.778 433.144 55.946 28.711 o
-7 5 4 631.514 590.027 45.403 29.126 o
-7 5 5 728.187 723.382 44.115 25.395 o
-7 5 6 153.544 147.860 16.587 222.556 o
-7 5 7 139.460 148.675 20.008 191.470 o
-7 5 8 719.075 771.998 40.762 26.403 o
-7 5 9 129.761 148.643 21.207 183.352 o
-7 5 10 167.562 141.320 23.361 150.749 o
-7 5 11 177.371 200.161 25.492 125.257 o
-7 5 12 139.426 108.137 25.737 145.444 o
-7 5 13 29.118 52.635 30.309 138.602 o
-7 5 14 11.352 -5.665 26.307 193.367 o
-7 5 15 33.739 66.428 32.474 120.172 o
-7 6 1 2651.460 2679.890 107.401 2.944 o
-7 6 2 1.662 -23.790 35.876 105.648 o
-7 6 3 440.691 427.046 46.860 36.805 o
-7 6 4 687.344 751.949 56.664 20.983 o
-7 6 5 52.605 44.825 33.582 111.900 o
-7 6 6 741.339 705.692 37.187 28.243 o
-7 6 7 3.591 -8.573 22.310 271.514 o
-7 6 8 22.793 16.168 20.311 304.886 o
-7 6 9 29.434 43.745 23.570 221.707 o
-7 6 10 98.450 111.600 26.702 148.062 o
-7 6 11 273.779 280.193 53.981 37.057 o
-7 6 12 567.373 548.929 33.182 40.781 o
-7 6 13 30.332 42.546 25.892 186.683 o
-7 6 14 4.210 3.732 38.666 90.685 o
-7 7 1 1.409 10.479 35.970 104.670 o
-7 7 2 249.159 256.615 40.599 58.803 o
-7 7 3 165.462 222.199 83.919 18.209 o
-7 7 4 14.975 -16.609 46.758 61.826 o
-7 7 5 526.990 457.910 81.469 15.977 o
-7 7 6 181.819 132.617 17.460 199.673 o
-7 7 7 327.109 398.238 45.406 43.335 o
-7 7 8 705.074 740.132 36.187 29.291 o
-7 7 9 10.690 2.441 22.421 264.189 o
-7 7 10 1511.120 1478.230 59.264 8.744 o
-7 7 11 412.289 361.321 66.245 23.965 o
-7 7 12 75.639 72.528 25.966 167.058 o
-7 7 13 180.758 185.645 30.135 101.824 o
-7 7 14 23.863 5.206 31.033 137.257 o
-7 8 1 515.099 399.033 44.884 36.408 o
-7 8 2 284.492 394.031 63.501 27.344 o
-7 8 3 7.818 -10.961 32.708 126.301 o
-7 8 4 634.369 676.305 53.595 23.882 o
-7 8 5 3.114 8.708 37.177 97.958 o
-7 8 6 0.976 22.738 17.468 427.788 o
-7 8 7 2251.410 2320.000 65.740 4.508 o
-7 8 8 573.420 534.318 37.098 37.731 o
-7 8 9 239.120 273.318 25.801 102.476 o
-7 8 10 88.070 83.417 24.244 180.216 o
-7 8 11 74.904 45.652 27.549 154.855 o
-7 8 12 128.383 98.769 26.990 139.711 o
-7 8 13 47.701 69.692 30.550 131.871 o
-7 9 1 5.272 4.520 39.701 85.954 o
-7 9 2 440.000 375.247 60.438 26.892 o
-7 9 3 1029.240 977.757 82.480 10.631 o
-7 9 4 636.163 681.965 55.885 22.791 o
-7 9 5 1.510 20.235 19.820 336.015 o
-7 9 6 1457.280 1499.510 49.271 9.675 o
-7 9 7 156.077 93.368 21.184 184.192 o
-7 9 8 120.201 85.452 23.256 178.731 o
-7 9 9 354.971 356.500 27.680 72.889 o
-7 9 10 6.529 1.321 30.830 142.122 o
-7 9 11 14.059 -27.944 27.512 176.381 o
-7 9 12 45.033 20.416 30.088 140.549 o
-7 9 13 111.534 98.615 36.618 87.375 o
-7 10 1 46.109 -22.507 79.733 21.244 o
-7 10 2 225.088 201.639 38.397 67.467 o
-7 10 3 1734.950 1620.840 119.222 4.648 o
-7 10 4 4.806 -61.867 81.877 20.296 o
-7 10 5 125.110 131.112 25.903 144.900 o
-7 10 6 242.788 242.495 24.921 108.479 o
-7 10 7 207.974 189.913 40.459 63.952 o
-7 10 8 68.353 80.337 24.484 185.171 o
-7 10 9 418.585 446.160 49.880 34.494 o
-7 10 10 259.860 276.142 28.955 87.427 o
-7 10 11 10.833 -8.427 29.276 156.763 o
-7 10 12 85.719 84.607 36.158 92.472 o
-7 11 1 285.209 346.192 31.690 72.216 o
-7 11 2 987.782 915.723 41.833 18.737 o
-7 11 3 24.419 18.040 26.789 180.415 o
-7 11 4 54.344 41.894 17.840 333.943 o
-7 11 5 130.926 152.958 20.014 194.640 o
-7 11 6 0.003 14.968 22.554 263.581 o
-7 11 7 84.691 96.061 30.173 125.761 o
-7 11 8 458.746 464.319 29.998 53.680 o
-7 11 9 14.826 8.976 27.323 177.434 o
-7 11 10 71.775 75.213 59.882 36.574 o
-7 11 11 2.777 -2.229 31.352 138.120 o
-7 12 1 313.812 327.222 27.287 81.045 o
-7 12 2 13.632 -5.027 17.211 438.115 o
-7 12 3 155.063 150.624 19.208 191.458 o
-7 12 4 121.614 137.434 24.723 154.838 o
-7 12 5 52.316 94.770 32.678 114.330 o
-7 12 6 6.263 -22.990 27.495 178.550 o
-7 12 7 71.380 45.958 24.962 184.341 o
-7 12 8 0.162 4.357 26.229 197.214 o
-7 12 9 108.443 84.355 32.567 107.950 o
-7 12 10 66.538 31.181 49.514 53.390 o
-7 13 1 284.636 251.738 25.640 96.632 o
-7 13 2 35.739 13.650 18.978 333.669 o
-7 13 3 26.383 46.739 20.327 289.798 o
-7 13 4 159.442 180.698 22.927 150.283 o
-7 13 5 134.388 159.141 23.724 155.799 o
-7 13 6 11.617 36.775 23.883 225.650 o
-7 13 7 95.739 16.064 44.058 65.777 o
-7 13 8 14.419 66.943 45.294 64.655 o
-7 13 9 179.585 53.637 48.072 52.208 o
-7 14 1 9.828 -18.652 40.190 83.756 o
-7 14 2 78.674 69.489 41.988 71.438 o
-7 14 3 30.851 90.216 46.229 61.128 o
-7 14 4 35.934 25.205 42.844 72.015 o
-7 14 5 29.087 -14.159 44.420 67.907 o
-7 14 6 11.148 44.089 47.290 59.902 o
-7 14 7 44.102 28.012 44.678 65.995 o
-7 15 1 183.519 201.814 58.703 34.931 o
-7 15 2 14.304 98.424 44.826 65.355 o
-7 15 3 12.677 23.412 45.941 63.712 o
-7 15 4 22.404 -8.756 44.358 68.356 o
-7 15 5 3.756 -3.758 41.570 78.615 o
-6 0 2 6550.190 6314.670 208.103 0.581 o
-6 0 4 476.578 445.371 41.048 40.614 o
-6 0 6 981.731 1051.440 50.169 16.117 o
-6 0 8 2653.850 2705.050 100.978 3.015 o
-6 0 10 129.457 175.569 32.773 97.865 o
-6 0 12 277.111 253.369 79.621 19.249 o
-6 0 14 312.675 237.544 44.103 49.470 o
-6 0 16 0.123 46.892 50.035 53.837 o
-6 1 1 7709.980 7300.450 169.877 0.472 o
-6 1 2 26.777 16.425 12.998 655.225 o
-6 1 3 759.177 763.667 45.910 23.494 o
-6 1 4 586.438 734.004 36.443 33.482 o
-6 1 5 67.727 75.147 17.977 299.691 o
-6 1 6 198.807 147.587 17.295 187.509 o
-6 1 7 2954.270 3050.380 77.080 2.773 o
-6 1 8 1298.750 1396.260 45.947 11.497 o
-6 1 9 1323.290 1355.580 47.154 11.354 o
-6 1 10 199.073 202.650 23.808 129.253 o
-6 1 11 213.513 218.683 29.419 97.093 o
-6 1 12 148.647 129.226 30.291 110.941 o
-6 1 13 2.056 4.760 27.535 178.489 o
-6 1 14 60.297 15.025 31.679 125.712 o
-6 1 15 0.327 -47.804 32.316 130.344 o
-6 1 16 235.565 207.808 51.745 41.858 o
-6 2 1 3135.970 3192.360 77.659 2.525 o
-6 2 2 1438.470 1397.930 43.576 10.562 o
-6 2 3 0.012 13.389 13.067 765.700 o
-6 2 4 156.170 223.311 19.963 166.938 o
-6 2 5 2470.460 2638.170 76.383 3.647 o
-6 2 6 818.839 860.177 33.987 24.983 o
-6 2 7 628.793 602.824 31.724 37.440 o
-6 2 8 2645.100 2832.270 73.881 3.295 o
-6 2 9 299.369 326.728 24.406 91.427 o
-6 2 10 1376.770 1320.660 49.246 10.884 o
-6 2 11 13.898 -30.289 29.412 154.738 o
-6 2 12 1.906 49.638 25.556 199.545 o
-6 2 13 7.858 -33.147 31.783 133.689 o
-6 2 14 439.144 432.199 43.642 39.907 o
-6 2 15 588.312 551.234 39.692 34.836 o
-6 2 16 36.250 5.412 30.215 142.356 o
-6 3 1 2020.250 1953.410 99.733 4.494 o
-6 3 2 1201.480 1426.680 96.170 7.449 o
-6 3 3 12.369 5.944 26.271 192.691 o
-6 3 4 569.428 609.970 24.798 45.478 o
-6 3 5 3164.730 3298.640 81.481 2.427 o
-6 3 6 1615.830 1699.420 48.594 8.206 o
-6 3 7 1265.520 1235.190 41.724 12.959 o
-6 3 8 43.174 73.084 19.625 283.361 o
-6 3 9 1816.240 1900.630 57.031 6.540 o
-6 3 10 86.822 108.015 27.962 140.821 o
-6 3 11 261.932 309.227 34.358 69.899 o
-6 3 12 45.358 19.024 25.954 184.844 o
-6 3 13 665.631 685.136 39.892 29.645 o
-6 3 14 233.193 257.959 37.247 67.510 o
-6 3 15 0.467 -31.710 28.640 165.905 o
-6 3 16 30.171 -7.755 29.812 147.679 o
-6 4 1 23.732 54.601 31.083 132.916 o
-6 4 2 3.981 -0.402 31.402 137.499 o
-6 4 3 3165.310 3216.930 117.404 2.180 o
-6 4 4 1978.680 2083.300 53.932 5.780 o
-6 4 5 2.586 13.490 14.300 635.062 o
-6 4 6 3847.270 3940.100 96.569 1.696 o
-6 4 7 1032.040 1027.140 45.176 16.533 o
-6 4 8 553.001 520.813 29.406 45.651 o
-6 4 9 66.865 51.778 24.495 190.891 o
-6 4 10 144.353 179.788 23.449 151.363 o
-6 4 11 0.253 5.593 25.558 207.436 o
-6 4 12 1287.400 1206.560 50.265 11.991 o
-6 4 13 240.963 254.478 35.952 70.300 o
-6 4 14 1.386 -3.427 26.906 187.708 o
-6 4 15 1.760 -25.242 28.489 167.382 o
-6 5 1 261.081 255.395 36.549 67.026 o
-6 5 2 489.258 404.595 37.520 44.690 o
-6 5 3 1897.440 1915.080 80.072 5.441 o
-6 5 4 439.791 410.862 42.698 41.324 o
-6 5 5 2760.940 2711.260 72.873 3.234 o
-6 5 6 348.297 388.167 43.348 45.246 o
-6 5 7 1833.640 1864.710 61.021 6.397 o
-6 5 8 146.950 144.233 21.143 177.355 o
-6 5 9 88.391 134.251 22.201 194.077 o
-6 5 10 25.465 44.623 25.166 198.041 o
-6 5 11 450.554 504.126 31.911 50.458 o
-6 5 12 108.643 75.913 25.431 161.914 o
-6 5 13 42.703 9.637 25.575 192.314 o
-6 5 14 8.854 -2.643 26.365 193.269 o
-6 5 15 8.914 -19.550 29.810 151.611 o
-6 6 1 168.291 94.168 38.810 74.814 o
-6 6 2 2669.630 2613.070 146.174 2.439 o
-6 6 3 101.765 98.925 30.109 122.864 o
-6 6 4 2052.640 2043.430 64.859 5.331 o
-6 6 5 1612.760 1528.470 55.216 8.320 o
-6 6 6 1857.010 1894.340 54.678 6.485 o
-6 6 7 117.107 115.407 23.231 174.396 o
-6 6 8 4.269 43.917 29.449 151.978 o
-6 6 9 415.286 437.272 46.293 38.083 o
-6 6 10 92.356 81.895 33.907 102.926 o
-6 6 11 46.618 45.706 24.257 203.172 o
-6 6 12 28.564 23.575 24.572 209.792 o
-6 6 13 4.526 17.499 26.718 187.024 o
-6 6 14 70.155 9.589 26.963 166.861 o
-6 6 15 28.912 54.221 32.916 118.610 o
-6 7 1 5839.340 5746.550 281.547 0.582 o
-6 7 2 31.017 11.818 58.192 39.727 o
-6 7 3 1646.770 1472.490 138.824 4.170 o
-6 7 4 116.246 114.543 14.645 300.351 o
-6 7 5 1924.690 2093.800 95.422 4.672 o
-6 7 6 577.146 694.776 33.768 36.362 o
-6 7 7 139.117 157.520 20.771 181.573 o
-6 7 8 1192.730 1201.700 50.098 12.905 o
-6 7 9 360.219 339.490 33.916 60.730 o
-6 7 10 191.206 175.552 23.780 135.358 o
-6 7 11 40.551 88.773 25.525 180.587 o
-6 7 12 33.359 24.448 25.226 197.940 o
-6 7 13 264.332 344.731 44.233 49.012 o
-6 7 14 23.951 52.942 36.642 97.248 o
-6 8 1 2.802 -22.706 36.383 102.638 o
-6 8 2 3755.030 3269.040 178.027 1.464 o
-6 8 3 602.753 597.597 24.829 43.693 o
-6 8 4 1283.710 1352.340 43.270 12.066 o
-6 8 5 24.818 18.630 17.182 408.777 o
-6 8 6 787.671 792.114 46.329 22.435 o
-6 8 7 1722.380 1592.680 56.107 7.588 o
-6 8 8 380.396 368.891 32.858 59.692 o
-6 8 9 982.573 1072.080 53.651 15.322 o
-6 8 10 98.486 140.094 64.298 31.197 o
-6 8 11 39.735 59.859 30.529 134.275 o
-6 8 12 161.806 124.529 29.588 112.942 o
-6 8 13 73.256 57.579 27.109 158.071 o
-6 8 14 685.605 555.198 50.301 25.619 o
-6 9 1 1777.030 1705.700 50.663 7.330 o
-6 9 2 112.624 107.033 14.802 305.681 o
-6 9 3 2313.290 2225.970 60.233 4.582 o
-6 9 4 24.429 -9.374 22.262 260.730 o
-6 9 5 783.213 808.252 37.052 25.614 o
-6 9 6 109.580 103.161 21.519 199.919 o
-6 9 7 1.649 -22.162 21.514 293.089 o
-6 9 8 1242.330 1248.370 49.129 12.330 o
-6 9 9 67.662 85.536 25.789 169.417 o
-6 9 10 5.327 33.860 25.923 195.585 o
-6 9 11 18.136 56.364 28.267 159.913 o
-6 9 12 28.202 -11.401 26.698 183.078 o
-6 9 13 1032.740 1151.210 62.133 12.967 o
-6 10 1 334.319 370.216 27.239 75.579 o
-6 10 2 799.548 873.984 34.550 25.137 o
-6 10 3 15.562 -21.232 15.924 503.759 o
-6 10 4 1637.220 1811.730 83.254 6.192 o
-6 10 5 5.947 13.953 21.092 296.849 o
-6 10 6 1.329 4.290 21.677 287.545 o
-6 10 7 224.699 249.406 26.824 103.282 o
-6 10 8 221.117 143.557 25.922 119.212 o
-6 10 9 18.841 23.182 25.765 195.253 o
-6 10 10 19.861 26.688 27.505 171.641 o
-6 10 11 37.620 34.675 28.007 160.658 o
-6 10 12 700.304 832.435 75.467 14.718 o
-6 10 13 163.144 179.364 49.828 47.455 o
-6 11 1 285.293 246.485 40.536 56.979 o
-6 11 2 378.672 391.711 53.292 33.433 o
-6 11 3 817.298 946.255 45.928 20.476 o
-6 11 4 275.063 297.121 22.655 104.771 o
-6 11 5 169.879 133.122 26.934 126.142 o
-6 11 6 21.037 31.445 24.722 208.799 o
-6 11 7 305.904 294.347 27.147 84.912 o
-6 11 8 101.444 79.671 27.446 145.002 o
-6 11 9 169.998 257.920 45.318 53.667 o
-6 11 10 16.607 13.971 32.511 125.766 o
-6 11 11 266.979 240.384 30.680 83.390 o
-6 11 12 109.914 37.643 30.553 123.826 o
-6 12 1 726.191 690.346 51.426 22.830 o
-6 12 2 351.914 302.530 30.173 70.874 o
-6 12 3 2.178 -13.601 19.860 343.251 o
-6 12 4 71.005 50.402 21.241 239.154 o
-6 12 5 168.156 171.612 25.986 127.966 o
-6 12 6 555.157 586.119 34.800 39.169 o
-6 12 7 131.545 76.089 44.833 60.729 o
-6 12 8 165.961 117.562 42.497 63.704 o
-6 12 9 51.919 73.856 27.671 155.869 o
-6 12 10 1063.100 1066.560 53.430 14.472 o
-6 12 11 45.540 96.632 41.921 72.728 o
-6 13 1 28.378 74.034 26.453 175.416 o
-6 13 2 100.209 89.296 21.885 203.110 o
-6 13 3 0.475 26.069 24.323 224.671 o
-6 13 4 2.295 -7.963 37.950 94.385 o
-6 13 5 269.861 330.084 35.569 65.404 o
-6 13 6 319.296 252.432 39.194 57.167 o
-6 13 7 272.193 310.742 35.831 65.439 o
-6 13 8 75.270 42.059 28.971 142.187 o
-6 13 9 1034.700 1108.680 62.590 13.069 o
-6 13 10 104.855 89.093 38.115 82.446 o
-6 14 1 17.473 2.805 23.837 231.341 o
-6 14 2 17.079 62.735 23.329 227.206 o
-6 14 3 55.606 90.755 24.523 187.469 o
-6 14 4 16.358 3.024 22.808 252.391 o
-6 14 5 100.106 95.953 25.992 156.115 o
-6 14 6 111.658 78.130 28.761 132.443 o
-6 14 7 22.038 -15.864 32.908 123.017 o
-6 14 8 1045.070 976.911 107.175 7.738 o
-6 15 1 98.805 117.895 26.692 147.224 o
-6 15 2 53.093 96.368 27.899 150.663 o
-6 15 3 4.758 -36.582 42.445 75.371 o
-6 15 4 1.619 2.803 46.044 64.131 o
-6 15 5 0.171 66.576 42.822 72.785 o
-6 15 6 0.964 19.144 42.779 73.953 o
-6 16 1 28.758 8.118 40.992 79.320 o
-6 16 2 43.531 7.545 44.662 66.474 o
-6 16 3 55.845 -17.050 43.256 70.356 o
-5 0 2 1570.130 1324.740 54.452 9.167 o
-5 0 4 1.048 -14.678 21.733 287.607 o
-5 0 6 8895.610 8951.180 357.687 0.281 o
-5 0 8 12.284 -7.692 27.497 177.019 o
-5 0 10 2.784 16.748 31.715 133.790 o
-5 0 12 532.340 457.883 62.980 23.186 o
-5 0 14 424.529 410.940 47.952 36.621 o
-5 0 16 194.679 106.479 43.852 59.209 o
-5 1 1 13.305 11.546 14.019 627.029 o
-5 1 2 34.460 -1.672 13.290 633.729 o
-5 1 3 123.386 116.146 15.683 273.139 o
-5 1 4 81.787 58.605 14.594 386.175 o
-5 1 5 2831.340 2953.320 73.809 2.990 o
-5 1 6 1197.570 1270.650 41.532 13.507 o
-5 1 7 623.822 599.434 32.187 37.451 o
-5 1 8 125.277 122.343 20.648 198.024 o
-5 1 9 5.408 -10.789 20.267 326.950 o
-5 1 10 480.399 522.645 51.598 30.314 o
-5 1 11 245.010 266.829 26.544 99.082 o
-5 1 12 19.322 59.635 26.622 178.067 o
-5 1 13 428.049 378.596 31.870 56.948 o
-5 1 14 350.090 379.303 34.003 59.765 o
-5 1 15 143.283 95.414 31.543 107.698 o
-5 1 16 11.649 -0.769 32.221 129.601 o
-5 2 1 115.184 156.739 14.892 274.709 o
-5 2 2 980.885 762.489 52.512 17.597 o
-5 2 3 107.025 104.344 16.470 280.158 o
-5 2 4 3169.850 3151.970 77.664 2.513 o
-5 2 5 1983.710 2040.850 54.751 5.809 o
-5 2 6 234.923 206.175 18.513 148.867 o
-5 2 7 1306.290 1333.340 44.272 11.856 o
-5 2 8 229.337 213.272 21.116 134.406 o
-5 2 9 1094.350 1122.630 60.528 12.786 o
-5 2 10 85.424 84.260 36.286 91.938 o
-5 2 11 245.016 301.572 34.895 70.505 o
-5 2 12 182.011 167.809 26.839 120.124 o
-5 2 13 0.002 -34.035 27.001 186.766 o
-5 2 14 50.850 37.452 29.612 142.013 o
-5 2 15 489.089 390.596 34.746 48.285 o
-5 2 16 5.364 28.827 37.958 93.123 o
-5 3 1 83.751 102.474 30.678 121.901 o
-5 3 2 139.600 68.809 43.899 62.839 o
-5 3 3 305.036 279.850 19.811 110.109 o
-5 3 4 1607.410 1586.300 45.327 8.721 o
-5 3 5 30.561 10.291 15.702 475.647 o
-5 3 6 1705.040 1783.250 50.934 7.467 o
-5 3 7 108.900 113.602 18.887 233.820 o
-5 3 8 549.148 557.947 32.046 42.464 o
-5 3 9 90.351 115.053 39.014 79.239 o
-5 3 10 1155.550 1124.600 46.373 14.179 o
-5 3 11 8.440 0.687 23.932 233.931 o
-5 3 12 304.527 305.956 34.446 65.922 o
-5 3 13 1.196 3.889 26.181 197.692 o
-5 3 14 33.115 -4.051 27.810 168.094 o
-5 3 15 4.439 11.370 32.887 124.656 o
-5 3 16 824.937 844.926 64.507 16.119 o
-5 4 1 81.111 175.206 32.895 103.723 o
-5 4 2 355.646 222.947 48.800 41.419 o
-5 4 3 0.026 -29.011 28.152 171.800 o
-5 4 4 5.605 45.078 32.651 124.124 o
-5 4 5 1218.610 1219.070 43.435 13.343 o
-5 4 6 30.161 45.047 21.242 266.185 o
-5 4 7 193.432 208.847 30.797 95.250 o
-5 4 8 602.153 588.448 33.431 37.884 o
-5 4 9 667.594 685.671 37.113 31.016 o
-5 4 10 71.581 90.353 22.982 201.364 o
-5 4 11 2382.980 2368.290 79.682 3.949 o
-5 4 12 260.389 271.304 27.788 91.606 o
-5 4 13 6.911 -2.690 30.697 143.393 o
-5 4 14 168.278 162.915 32.445 95.022 o
-5 4 15 215.619 121.555 29.927 102.329 o
-5 4 16 100.764 90.575 30.584 120.631 o
-5 5 1 1687.390 1581.730 74.443 6.840 o
-5 5 2 4.518 28.125 33.962 116.032 o
-5 5 3 480.617 572.617 80.903 16.069 o
-5 5 4 181.542 190.281 16.914 188.669 o
-5 5 5 4.177 -12.734 28.585 165.744 o
-5 5 6 0.384 -34.498 20.933 310.442 o
-5 5 7 820.252 798.993 56.140 18.708 o
-5 5 8 97.435 101.161 27.814 140.350 o
-5 5 9 81.591 83.242 20.931 228.530 o
-5 5 10 2127.580 2146.710 73.212 4.803 o
-5 5 11 558.727 587.011 56.243 25.003 o
-5 5 12 197.864 185.862 27.860 109.641 o
-5 5 13 143.441 114.768 43.317 62.942 o
-5 5 14 307.492 314.897 39.250 55.795 o
-5 5 15 12.548 -28.647 28.806 161.483 o
-5 6 1 1.643 4.127 13.072 779.127 o
-5 6 2 199.847 141.266 36.052 79.054 o
-5 6 3 384.524 357.854 28.437 67.889 o
-5 6 4 149.358 121.478 16.029 242.759 o
-5 6 5 931.954 960.194 36.283 20.586 o
-5 6 6 538.400 540.978 29.751 45.626 o
-5 6 7 202.259 143.029 19.215 170.475 o
-5 6 8 27.763 28.084 20.057 303.064 o
-5 6 9 899.820 769.696 45.689 20.651 o
-5 6 10 925.894 889.317 56.638 16.523 o
-5 6 11 5.589 -8.020 26.522 191.963 o
-5 6 12 86.409 60.950 25.849 166.795 o
-5 6 13 62.717 89.639 28.419 144.541 o
-5 6 14 19.038 -6.740 31.770 132.210 o
-5 6 15 116.169 142.639 29.151 122.347 o
-5 7 1 411.110 355.730 32.651 58.036 o
-5 7 2 627.592 535.739 45.132 30.195 o
-5 7 3 640.267 695.649 61.114 20.510 o
-5 7 4 729.050 723.242 39.486 27.347 o
-5 7 5 134.971 157.089 20.402 187.413 o
-5 7 6 19.732 54.563 23.588 223.323 o
-5 7 7 402.594 424.406 30.856 58.723 o
-5 7 8 10.570 13.236 24.052 228.073 o
-5 7 9 87.971 55.079 22.631 206.834 o
-5 7 10 123.544 87.832 23.800 171.266 o
-5 7 11 14.372 -6.541 24.004 230.161 o
-5 7 12 309.719 372.430 33.889 63.693 o
-5 7 13 62.620 59.700 26.325 168.956 o
-5 7 14 54.823 7.178 36.006 99.831 o
-5 7 15 56.689 65.422 28.149 151.125 o
-5 8 1 0.024 3.453 15.529 560.407 o
-5 8 2 527.072 483.704 29.746 48.262 o
-5 8 3 1277.500 1250.000 40.886 12.846 o
-5 8 4 505.472 541.600 46.236 33.180 o
-5 8 5 13.642 17.095 41.563 77.736 o
-5 8 6 560.517 472.042 29.095 47.037 o
-5 8 7 89.240 29.865 21.431 231.235 o
-5 8 8 389.040 423.142 27.732 65.217 o
-5 8 9 426.821 443.637 48.713 35.304 o
-5 8 10 15.809 41.242 23.572 228.386 o
-5 8 11 561.431 611.705 34.976 38.129 o
-5 8 12 336.552 282.219 28.917 76.826 o
-5 8 13 247.742 207.256 63.248 29.576 o
-5 8 14 15.252 36.311 27.362 173.307 o
-5 9 1 617.709 665.061 33.476 35.420 o
-5 9 2 459.408 570.159 34.936 44.489 o
-5 9 3 364.561 318.550 27.510 74.412 o
-5 9 4 94.114 93.557 23.987 179.046 o
-5 9 5 624.095 589.956 51.186 26.189 o
-5 9 6 118.319 113.352 22.651 180.475 o
-5 9 7 891.296 894.707 43.590 20.220 o
-5 9 8 5.680 0.166 24.250 229.185 o
-5 9 9 413.442 445.805 29.419 59.040 o
-5 9 10 373.631 375.784 43.762 43.840 o
-5 9 11 110.860 106.063 25.805 153.250 o
-5 9 12 512.810 597.971 34.069 41.615 o
-5 9 13 24.237 2.073 26.414 187.726 o
-5 9 14 5.816 -21.855 27.103 183.830 o
-5 10 1 121.858 128.150 20.078 205.213 o
-5 10 2 132.105 152.820 18.816 207.865 o
-5 10 3 97.886 45.620 36.263 92.696 o
-5 10 4 515.305 421.375 30.765 50.150 o
-5 10 5 81.601 87.688 22.572 203.042 o
-5 10 6 473.099 658.134 43.294 34.509 o
-5 10 7 99.509 96.850 24.891 166.875 o
-5 10 8 259.957 235.352 27.079 97.194 o
-5 10 9 2.649 13.532 25.730 202.614 o
-5 10 10 82.823 149.805 28.128 135.680 o
-5 10 11 340.768 319.122 48.657 40.407 o
-5 10 12 12.137 -9.073 26.529 189.980 o
-5 10 13 16.018 5.316 28.614 162.302 o
-5 11 1 47.854 34.812 22.360 236.293 o
-5 11 2 57.672 50.201 19.784 277.344 o
-5 11 3 71.278 119.492 20.495 230.883 o
-5 11 4 75.163 27.434 34.923 102.566 o
-5 11 5 236.534 212.667 24.850 113.386 o
-5 11 6 69.687 40.991 24.175 196.159 o
-5 11 7 19.262 27.159 30.324 142.449 o
-5 11 8 0.190 -16.292 26.106 199.729 o
-5 11 9 137.688 127.281 28.776 122.013 o
-5 11 10 36.200 39.978 28.955 150.771 o
-5 11 11 47.244 15.288 27.686 164.134 o
-5 11 12 43.075 63.402 43.054 70.098 o
-5 12 1 368.010 396.039 43.156 44.385 o
-5 12 2 71.642 51.829 21.455 234.605 o
-5 12 3 16.220 11.041 20.763 299.443 o
-5 12 4 10.879 24.872 23.332 238.980 o
-5 12 5 69.169 92.548 40.104 77.611 o
-5 12 6 193.522 216.468 27.652 108.563 o
-5 12 7 21.757 -4.399 25.290 205.318 o
-5 12 8 3.722 -19.982 32.319 129.874 o
-5 12 9 3.151 -15.126 28.168 170.903 o
-5 12 10 30.063 30.700 30.047 142.702 o
-5 12 11 96.763 77.033 35.723 93.748 o
-5 13 1 5.655 -10.052 27.350 180.594 o
-5 13 2 182.759 179.125 34.560 84.007 o
-5 13 3 1.334 1.413 29.619 154.837 o
-5 13 4 1.886 49.665 28.768 158.910 o
-5 13 5 809.581 930.075 56.225 17.898 o
-5 13 6 120.990 116.384 28.249 130.096 o
-5 13 7 1.594 38.800 30.647 141.541 o
-5 13 8 39.047 105.990 34.832 102.719 o
-5 13 9 4.477 17.676 32.890 124.234 o
-5 13 10 38.896 24.029 30.781 135.407 o
-5 14 1 11.748 -17.394 23.627 238.564 o
-5 14 2 54.032 21.642 24.144 206.716 o
-5 14 3 209.099 218.685 33.565 82.350 o
-5 14 4 266.316 225.628 26.326 99.794 o
-5 14 5 54.308 -10.788 31.770 127.056 o
-5 14 6 41.653 40.271 33.859 111.766 o
-5 14 7 96.766 36.792 29.107 137.141 o
-5 14 8 1.695 10.891 49.417 55.585 o
-5 14 9 110.608 87.910 30.686 118.528 o
-5 15 1 0.501 14.976 33.656 119.316 o
-5 15 2 8.161 8.854 31.376 136.451 o
-5 15 3 262.410 309.200 53.575 37.417 o
-5 15 4 21.492 16.641 25.263 202.914 o
-5 15 5 10.409 -33.846 31.031 139.798 o
-5 15 6 36.516 18.462 42.374 73.709 o
-5 15 7 39.855 32.712 29.318 147.319 o
-5 16 1 8.721 19.727 28.669 161.722 o
-5 16 2 73.812 58.023 27.980 149.552 o
-5 16 3 50.948 104.363 28.238 147.137 o
-5 16 4 5.661 -22.957 37.916 94.324 o
-5 16 5 8.241 -40.553 45.752 64.777 o
-4 0 2 2943.450 3759.590 126.738 2.072 o
-4 0 4 0.069 10.590 37.774 95.052 o
-4 0 6 2594.980 2682.800 98.885 3.123 o
-4 0 8 48.080 -7.917 27.704 165.623 o
-4 0 10 204.486 145.966 34.169 84.845 o
-4 0 12 815.314 754.297 57.912 18.587 o
-4 0 14 174.331 105.407 45.318 56.982 o
-4 0 16 737.914 616.596 153.014 5.118 o
-4 1 1 4477.890 5042.170 167.279 1.054 o
-4 1 2 442.134 500.876 24.688 60.454 o
-4 1 3 655.713 640.632 26.829 38.188 o
-4 1 4 1654.040 1870.410 50.502 7.518 o
-4 1 5 1620.780 1523.060 45.395 8.823 o
-4 1 6 957.879 1023.730 52.630 16.120 o
-4 1 7 1095.940 1180.810 41.843 15.188 o
-4 1 8 111.376 115.716 21.052 201.788 o
-4 1 9 33.264 29.496 22.164 249.483 o
-4 1 10 29.467 40.192 23.681 220.604 o
-4 1 11 13.405 -6.580 26.819 185.613 o
-4 1 12 524.720 503.302 32.049 45.486 o
-4 1 13 120.104 158.468 29.595 117.370 o
-4 1 14 35.180 27.965 29.513 146.889 o
-4 1 15 599.526 485.573 48.651 29.557 o
-4 1 16 17.159 -3.160 31.951 131.009 o
-4 2 1 372.894 403.269 31.835 60.618 o
-4 2 2 3050.730 2467.590 71.592 3.039 o
-4 2 3 355.972 445.439 33.683 57.192 o
-4 2 4 859.843 729.561 64.031 16.496 o
-4 2 5 1807.780 1954.360 53.593 6.593 o
-4 2 6 2612.990 2787.260 72.127 3.390 o
-4 2 7 1897.780 2027.710 57.894 6.012 o
-4 2 8 182.972 136.373 24.858 136.017 o
-4 2 9 0.941 7.893 21.923 280.300 o
-4 2 10 532.578 613.707 36.526 38.229 o
-4 2 11 790.266 849.180 45.394 22.107 o
-4 2 12 558.352 543.505 33.998 40.721 o
-4 2 13 448.287 450.816 41.513 41.299 o
-4 2 14 437.720 408.610 32.990 53.417 o
-4 2 15 49.360 25.456 30.993 131.845 o
-4 2 16 691.139 560.471 55.828 22.922 o
-4 3 1 1102.260 810.190 99.018 8.653 o
-4 3 2 574.137 596.401 40.281 34.104 o
-4 3 3 116.093 90.341 13.186 347.299 o
-4 3 4 2.532 28.754 17.767 407.821 o
-4 3 5 3773.430 3768.220 94.859 1.785 o
-4 3 6 2824.000 2856.710 74.035 3.053 o
-4 3 7 34.823 32.727 23.307 226.313 o
-4 3 8 506.976 560.363 32.213 44.678 o
-4 3 9 260.876 277.695 35.772 67.969 o
-4 3 10 498.254 586.246 30.184 46.342 o
-4 3 11 117.560 60.621 25.241 163.387 o
-4 3 12 329.140 351.767 62.266 27.826 o
-4 3 13 21.613 24.652 28.040 165.273 o
-4 3 14 4.483 -17.858 28.812 163.096 o
-4 3 15 459.086 444.656 75.584 18.615 o
-4 3 16 93.282 97.286 38.189 82.766 o
-4 4 1 260.142 374.653 36.141 63.119 o
-4 4 2 4.258 15.110 45.328 65.866 o
-4 4 3 7.080 32.533 13.743 635.387 o
-4 4 4 976.967 960.584 36.274 19.706 o
-4 4 5 455.287 494.305 43.060 38.532 o
-4 4 6 27.152 78.469 18.000 338.914 o
-4 4 7 505.525 581.558 29.929 46.266 o
-4 4 8 1157.110 1161.410 43.227 14.372 o
-4 4 9 17.738 -3.523 21.363 286.347 o
-4 4 10 9.589 6.594 23.145 247.809 o
-4 4 11 50.489 -3.907 24.672 204.366 o
-4 4 12 18.280 13.567 42.667 73.689 o
-4 4 13 6.653 -17.393 25.602 205.539 o
-4 4 14 18.943 10.216 29.354 153.357 o
-4 4 15 9.758 -3.562 30.738 142.546 o
-4 4 16 75.055 88.851 31.760 117.302 o
-4 5 1 421.973 372.035 51.628 33.965 o
-4 5 2 212.528 250.523 33.151 81.513 o
-4 5 3 784.489 754.777 30.368 28.823 o
-4 5 4 1738.710 1525.080 45.225 8.176 o
-4 5 5 755.131 892.274 33.546 26.456 o
-4 5 6 71.015 39.657 18.129 309.954 o
-4 5 7 2439.100 2627.030 68.748 3.819 o
-4 5 8 28.252 16.929 20.144 304.835 o
-4 5 9 750.848 882.376 40.998 24.098 o
-4 5 10 96.358 64.908 23.277 192.298 o
-4 5 11 109.772 88.456 25.238 161.487 o
-4 5 12 25.269 33.573 24.970 202.988 o
-4 5 13 60.527 108.632 27.288 153.028 o
-4 5 14 15.459 30.193 29.962 146.192 o
-4 5 15 48.174 -39.022 38.082 90.474 o
-4 5 16 2.603 13.700 30.668 143.242 o
-4 6 1 195.127 153.561 16.632 193.896 o
-4 6 2 450.276 356.789 24.299 67.923 o
-4 6 3 1390.140 1276.430 39.943 11.735 o
-4 6 4 596.972 643.998 31.352 38.229 o
-4 6 5 22.839 19.687 22.634 248.266 o
-4 6 6 2093.800 1958.460 54.716 5.600 o
-4 6 7 12.457 19.533 19.128 349.117 o
-4 6 8 3186.070 3343.170 85.498 2.362 o
-4 6 9 546.510 545.549 40.510 35.988 o
-4 6 10 532.541 533.518 33.196 43.068 o
-4 6 11 54.447 75.334 25.198 182.190 o
-4 6 12 73.234 63.819 25.693 172.118 o
-4 6 13 16.835 39.919 27.629 169.285 o
-4 6 14 336.141 270.729 51.455 38.182 o
-4 6 15 3.860 27.391 28.296 166.143 o
-4 7 1 1184.810 1156.700 39.089 14.593 o
-4 7 2 996.253 878.806 38.591 19.618 o
-4 7 3 673.439 710.838 31.291 33.347 o
-4 7 4 77.280 61.953 18.505 284.914 o
-4 7 5 844.525 871.295 37.528 23.127 o
-4 7 6 196.884 205.974 20.868 147.855 o
-4 7 7 2151.550 2228.740 61.783 4.919 o
-4 7 8 527.225 567.007 36.372 39.701 o
-4 7 9 1331.850 1345.400 74.261 8.892 o
-4 7 10 42.170 38.769 22.910 228.305 o
-4 7 11 33.299 106.248 28.698 146.706 o
-4 7 12 53.346 43.833 29.824 139.099 o
-4 7 13 718.935 566.816 37.985 30.834 o
-4 7 14 20.607 4.342 28.322 164.665 o
-4 7 15 32.569 50.874 27.578 164.541 o
-4 8 1 2248.700 2096.400 58.427 4.915 o
-4 8 2 160.799 104.214 25.191 144.280 o
-4 8 3 608.632 609.652 33.307 37.172 o
-4 8 4 471.110 528.716 29.858 50.494 o
-4 8 5 13.758 25.483 19.722 325.790 o
-4 8 6 1107.940 1084.880 42.870 15.501 o
-4 8 7 890.783 911.820 46.221 19.396 o
-4 8 8 138.530 135.419 24.833 149.049 o
-4 8 9 66.253 109.639 23.576 191.687 o
-4 8 10 148.624 164.206 37.037 79.409 o
-4 8 11 239.553 327.803 28.491 88.130 o
-4 8 12 567.082 695.368 39.891 32.802 o
-4 8 13 0.017 -10.075 26.908 188.054 o
-4 8 14 121.823 50.537 26.975 147.571 o
-4 9 1 75.290 68.291 20.365 246.710 o
-4 9 2 20.850 -0.995 21.225 287.815 o
-4 9 3 408.909 402.444 29.235 61.738 o
-4 9 4 1062.060 1051.520 47.738 15.523 o
-4 9 5 441.184 340.773 24.355 69.868 o
-4 9 6 28.392 63.056 22.566 235.308 o
-4 9 7 12.998 26.289 26.761 182.828 o
-4 9 8 38.206 51.566 27.113 168.150 o
-4 9 9 40.469 36.053 23.026 227.770 o
-4 9 10 362.156 386.332 30.058 65.635 o
-4 9 11 850.950 905.843 47.703 19.742 o
-4 9 12 113.944 121.507 26.671 142.995 o
-4 9 13 51.590 37.851 37.750 90.283 o
-4 9 14 155.464 175.357 29.515 109.958 o
-4 10 1 244.588 235.620 62.276 30.202 o
-4 10 2 333.876 306.526 34.897 62.420 o
-4 10 3 713.737 720.198 37.790 28.603 o
-4 10 4 804.564 804.804 38.602 24.561 o
-4 10 5 905.908 980.124 42.695 19.404 o
-4 10 6 56.781 20.808 24.791 196.381 o
-4 10 7 174.369 156.130 25.974 128.410 o
-4 10 8 8.680 28.157 27.732 171.525 o
-4 10 9 112.000 85.088 27.276 143.163 o
-4 10 10 269.029 242.486 32.526 77.480 o
-4 10 11 237.056 247.483 28.291 95.445 o
-4 10 12 159.456 157.844 28.505 116.343 o
-4 10 13 936.765 1079.440 53.947 15.773 o
-4 11 1 625.294 672.066 37.124 32.778 o
-4 11 2 1155.400 1220.830 44.700 13.864 o
-4 11 3 694.842 694.038 37.303 29.855 o
-4 11 4 1238.770 1216.370 47.193 12.729 o
-4 11 5 149.595 190.363 25.571 132.936 o
-4 11 6 551.547 583.441 51.925 27.562 o
-4 11 7 1.424 -33.001 25.078 216.000 o
-4 11 8 21.491 -23.760 26.292 190.543 o
-4 11 9 742.820 810.796 60.018 18.578 o
-4 11 10 0.796 -24.988 27.480 180.116 o
-4 11 11 83.346 123.795 32.953 106.549 o
-4 11 12 1460.900 1695.060 61.849 8.275 o
-4 11 13 209.510 192.043 28.568 103.618 o
-4 12 1 13.712 19.269 35.246 107.408 o
-4 12 2 680.566 591.304 35.423 33.199 o
-4 12 3 1588.030 1616.060 64.294 7.717 o
-4 12 4 274.101 297.655 25.497 94.912 o
-4 12 5 212.940 149.172 37.080 74.261 o
-4 12 6 503.808 483.344 31.561 47.944 o
-4 12 7 2.920 -2.860 26.568 192.076 o
-4 12 8 228.322 234.052 31.466 86.218 o
-4 12 9 12.025 -3.986 28.005 170.824 o
-4 12 10 488.865 445.741 60.204 25.504 o
-4 12 11 246.513 192.506 30.468 90.089 o
-4 12 12 197.038 230.675 32.989 85.022 o
-4 13 1 374.416 319.592 25.480 77.623 o
-4 13 2 267.941 225.325 24.363 107.331 o
-4 13 3 393.944 388.513 31.325 60.282 o
-4 13 4 93.244 85.698 25.854 160.954 o
-4 13 5 532.323 507.491 31.639 45.289 o
-4 13 6 7.872 1.739 26.788 187.332 o
-4 13 7 642.087 701.242 72.741 16.570 o
-4 13 8 0.319 36.822 28.398 164.715 o
-4 13 9 126.404 121.111 29.460 120.488 o
-4 13 10 39.592 39.720 45.203 64.467 o
-4 13 11 363.449 388.466 39.923 49.113 o
-4 14 1 8.245 12.884 25.945 197.656 o
-4 14 2 382.241 436.925 48.006 37.577 o
-4 14 3 2.382 23.198 24.875 214.855 o
-4 14 4 557.707 466.435 34.920 41.965 o
-4 14 5 0.194 19.413 29.011 159.782 o
-4 14 6 213.241 215.576 31.855 87.988 o
-4 14 7 126.157 113.318 63.181 32.063 o
-4 14 8 289.597 298.900 54.666 35.679 o
-4 14 9 7.284 59.417 59.009 38.647 o
-4 14 10 34.758 -3.879 62.276 34.763 o
-4 15 1 796.576 769.225 87.842 11.713 o
-4 15 2 228.786 173.820 26.895 109.455 o
-4 15 3 506.825 498.629 44.882 34.912 o
-4 15 4 55.005 24.566 31.777 125.070 o
-4 15 5 154.073 145.581 39.935 70.538 o
-4 15 6 196.067 174.405 36.168 77.468 o
-4 15 7 41.547 47.077 37.098 93.754 o
-4 15 8 70.385 42.810 31.240 125.163 o
-4 16 1 0.023 -29.201 33.211 123.448 o
-4 16 2 554.544 580.057 47.737 30.068 o
-4 16 3 4.482 20.857 27.046 182.167 o
-4 16 4 169.277 125.569 28.539 117.383 o
-4 16 5 4.868 -30.431 34.579 113.392 o
-4 16 6 76.675 83.339 39.810 78.471 o
-4 17 1 664.102 637.472 44.731 27.906 o
-4 17 2 124.359 146.895 39.429 74.155 o
-3 0 2 4041.370 3672.670 173.126 1.330 o
-3 0 4 3176.350 3539.370 122.419 2.030 o
-3 0 6 3297.440 3288.830 116.931 2.073 o
-3 0 8 30.667 27.040 40.734 79.667 o
-3 0 10 226.551 220.856 35.563 74.234 o
-3 0 12 100.450 70.914 40.585 74.633 o
-3 0 14 343.972 382.911 49.235 38.542 o
-3 0 16 20.931 38.861 47.044 60.293 o
-3 1 1 546.216 463.185 35.786 41.860 o
-3 1 2 285.699 393.590 48.595 41.117 o
-3 1 3 4001.320 3734.030 103.516 1.643 o
-3 1 4 1639.700 1399.710 43.758 9.167 o
-3 1 5 2997.150 3040.510 76.729 2.737 o
-3 1 6 30.018 9.773 19.694 319.162 o
-3 1 7 173.760 231.822 22.663 139.386 o
-3 1 8 1681.060 1751.450 62.194 7.139 o
-3 1 9 59.723 37.193 25.024 189.191 o
-3 1 10 707.182 722.492 41.681 27.006 o
-3 1 11 6.187 -37.699 28.792 162.974 o
-3 1 12 304.597 225.901 30.906 78.918 o
-3 1 13 215.328 217.898 65.316 28.330 o
-3 1 14 5.856 13.508 30.500 144.286 o
-3 1 15 24.614 41.851 31.921 127.204 o
-3 1 16 30.840 -16.026 31.760 130.584 o
-3 2 1 129.494 61.357 28.009 136.037 o
-3 2 2 883.276 775.801 42.639 21.807 o
-3 2 3 35.927 48.138 16.180 410.984 o
-3 2 4 4846.280 4687.510 111.745 1.143 o
-3 2 5 1067.980 1277.910 42.130 14.890 o
-3 2 6 14.277 -0.716 19.789 334.623 o
-3 2 7 4350.420 4343.870 106.391 1.366 o
-3 2 8 6.528 6.635 21.068 299.693 o
-3 2 9 0.048 -2.769 22.099 278.791 o
-3 2 10 435.247 391.186 29.357 59.628 o
-3 2 11 757.977 804.141 44.847 23.464 o
-3 2 12 9.335 10.323 27.852 172.087 o
-3 2 13 202.804 178.647 34.812 81.026 o
-3 2 14 28.753 50.695 30.560 136.708 o
-3 2 15 37.976 22.983 33.607 114.835 o
-3 2 16 0.351 -50.274 60.030 37.782 o
-3 3 1 239.968 348.953 34.932 68.692 o
-3 3 2 924.559 886.814 29.448 23.141 o
-3 3 3 196.604 288.420 23.112 122.375 o
-3 3 4 180.486 73.705 16.048 236.806 o
-3 3 5 80.390 104.844 23.365 189.544 o
-3 3 6 3671.220 3874.680 95.591 1.808 o
-3 3 7 1047.880 876.199 37.967 18.840 o
-3 3 8 1151.790 1109.690 42.234 14.879 o
-3 3 9 1052.790 1044.230 42.630 16.569 o
-3 3 10 0.378 1.329 22.185 276.041 o
-3 3 11 292.320 320.148 27.908 82.846 o
-3 3 12 390.884 392.338 41.387 45.592 o
-3 3 13 4.970 2.508 27.660 176.463 o
-3 3 14 65.284 72.056 30.556 128.560 o
-3 3 15 1.828 -21.404 29.501 156.113 o
-3 3 16 89.204 106.294 35.940 92.056 o
-3 4 1 2847.260 3297.590 80.826 2.724 o
-3 4 2 1846.910 1730.320 47.303 7.101 o
-3 4 3 185.020 167.554 16.981 192.462 o
-3 4 4 0.002 30.052 16.425 476.275 o
-3 4 5 7733.790 7564.020 176.822 0.458 o
-3 4 6 1618.030 1638.770 49.129 8.327 o
-3 4 7 1440.280 1537.880 48.021 9.745 o
-3 4 8 192.086 159.676 21.311 154.761 o
-3 4 9 1738.960 1838.800 55.818 7.003 o
-3 4 10 521.505 595.350 45.467 32.348 o
-3 4 11 70.216 22.700 24.549 194.364 o
-3 4 12 2.213 22.428 26.406 191.334 o
-3 4 13 55.799 67.304 26.992 162.621 o
-3 4 14 0.073 13.135 29.027 160.270 o
-3 4 15 16.734 -20.285 43.202 72.258 o
-3 4 16 159.351 144.929 32.181 98.625 o
-3 5 1 10.395 42.081 23.144 238.730 o
-3 5 2 618.184 593.596 37.778 34.144 o
-3 5 3 1547.050 1416.730 43.450 9.727 o
-3 5 4 540.207 533.590 33.374 42.482 o
-3 5 5 982.765 1049.710 37.670 18.521 o
-3 5 6 2488.160 2685.820 70.004 3.675 o
-3 5 7 0.404 18.728 19.577 345.899 o
-3 5 8 2791.160 2844.850 75.317 3.086 o
-3 5 9 107.564 158.505 22.295 179.395 o
-3 5 10 133.049 168.887 25.367 141.653 o
-3 5 11 2.692 17.188 27.151 181.751 o
-3 5 12 4.079 -26.871 25.815 203.008 o
-3 5 13 8.969 -41.159 27.293 180.484 o
-3 5 14 160.331 162.042 30.132 107.081 o
-3 5 15 388.842 374.275 33.847 57.138 o
-3 5 16 281.855 248.992 32.135 76.776 o
-3 6 1 1147.830 1084.640 47.739 14.300 o
-3 6 2 122.978 129.512 17.351 241.159 o
-3 6 3 74.345 89.648 16.769 314.592 o
-3 6 4 3.406 32.223 17.956 396.380 o
-3 6 5 224.615 181.765 18.831 155.648 o
-3 6 6 60.419 69.260 18.915 287.081 o
-3 6 7 2466.150 2662.110 70.602 3.720 o
-3 6 8 24.744 -24.832 20.255 311.384 o
-3 6 9 186.959 157.011 23.074 144.138 o
-3 6 10 5.298 -3.844 23.557 242.926 o
-3 6 11 85.466 37.299 30.591 127.819 o
-3 6 12 83.377 45.461 26.117 167.189 o
-3 6 13 175.523 188.591 29.483 105.513 o
-3 6 14 357.415 339.432 41.755 48.172 o
-3 6 15 40.375 18.023 31.767 127.808 o
-3 7 1 145.493 204.410 33.747 89.873 o
-3 7 2 1098.610 1136.530 39.107 15.837 o
-3 7 3 17.059 -5.917 17.392 424.375 o
-3 7 4 899.789 861.799 44.270 20.188 o
-3 7 5 1.586 22.105 18.418 386.034 o
-3 7 6 87.075 91.814 20.014 237.519 o
-3 7 7 6.277 10.279 19.937 332.378 o
-3 7 8 3.183 -9.875 21.205 300.588 o
-3 7 9 2.977 0.965 22.519 266.592 o
-3 7 10 305.422 292.639 26.116 88.134 o
-3 7 11 47.021 43.642 25.284 189.054 o
-3 7 12 89.476 53.360 33.526 107.123 o
-3 7 13 255.527 166.610 28.933 96.502 o
-3 7 14 11.892 -1.205 30.927 140.494 o
-3 7 15 102.758 63.129 29.338 131.494 o
-3 8 1 557.822 488.283 28.297 47.423 o
-3 8 2 87.490 71.686 17.992 282.708 o
-3 8 3 1186.290 1152.010 41.154 14.349 o
-3 8 4 94.160 127.562 19.708 226.516 o
-3 8 5 507.062 547.644 38.107 39.620 o
-3 8 6 797.434 798.098 39.102 24.652 o
-3 8 7 893.518 938.188 39.941 20.698 o
-3 8 8 616.265 660.328 52.983 24.698 o
-3 8 9 136.850 89.238 23.354 170.632 o
-3 8 10 0.340 35.151 24.434 220.928 o
-3 8 11 46.898 55.943 38.041 88.645 o
-3 8 12 348.289 300.291 60.480 29.253 o
-3 8 13 13.326 42.517 31.648 130.925 o
-3 8 14 127.934 125.864 29.320 120.630 o
-3 9 1 509.345 515.048 29.504 48.650 o
-3 9 2 1479.860 1496.690 72.372 7.969 o
-3 9 3 364.279 363.861 29.350 67.954 o
-3 9 4 749.628 826.475 38.252 25.835 o
-3 9 5 912.416 872.112 40.039 20.954 o
-3 9 6 756.381 733.383 51.539 21.795 o
-3 9 7 6.641 33.349 29.293 154.123 o
-3 9 8 56.307 67.666 23.642 203.657 o
-3 9 9 290.999 277.913 25.894 92.388 o
-3 9 10 173.493 152.620 30.345 104.642 o
-3 9 11 636.687 549.684 53.965 24.951 o
-3 9 12 11.676 25.742 34.153 114.117 o
-3 9 13 146.024 119.296 37.599 79.650 o
-3 9 14 68.324 44.023 26.701 165.473 o
-3 10 1 2786.100 2824.930 76.064 3.096 o
-3 10 2 4.193 -11.489 19.385 358.132 o
-3 10 3 1260.390 1145.020 44.817 13.137 o
-3 10 4 752.923 733.658 43.729 24.821 o
-3 10 5 590.258 527.184 42.570 33.197 o
-3 10 6 8.652 27.163 23.212 241.881 o
-3 10 7 149.126 169.478 30.376 107.072 o
-3 10 8 192.517 212.237 30.856 94.896 o
-3 10 9 264.868 219.145 29.913 87.591 o
-3 10 10 1085.990 1225.560 61.112 12.331 o
-3 10 11 94.638 113.203 27.753 140.095 o
-3 10 12 183.489 172.610 32.181 93.464 o
-3 10 13 198.187 241.879 47.239 49.335 o
-3 11 1 355.169 384.893 27.888 70.753 o
-3 11 2 2273.290 2201.430 94.299 3.976 o
-3 11 3 7.888 41.079 21.864 267.371 o
-3 11 4 527.747 641.595 65.744 20.665 o
-3 11 5 57.818 71.678 41.242 75.001 o
-3 11 6 53.609 37.707 24.841 193.742 o
-3 11 7 117.434 141.326 26.647 139.760 o
-3 11 8 409.043 407.991 31.268 58.231 o
-3 11 9 45.073 46.035 27.821 159.442 o
-3 11 10 18.656 -25.001 29.497 152.954 o
-3 11 11 112.599 97.992 32.147 108.739 o
-3 11 12 12.986 58.080 28.497 158.454 o
-3 11 13 2.946 -6.850 29.967 151.106 o
-3 12 1 1155.970 1066.790 50.974 13.844 o
-3 12 2 483.923 433.877 31.295 51.324 o
-3 12 3 866.616 966.034 45.549 19.516 o
-3 12 4 400.747 402.082 35.156 53.217 o
-3 12 5 404.859 409.574 30.316 60.030 o
-3 12 6 17.589 58.552 27.111 172.771 o
-3 12 7 534.624 476.490 31.888 45.859 o
-3 12 8 67.898 77.706 29.097 138.955 o
-3 12 9 76.308 117.385 46.117 59.134 o
-3 12 10 75.194 49.241 31.137 124.597 o
-3 12 11 48.971 -23.555 38.616 88.022 o
-3 12 12 82.984 37.953 35.667 97.364 o
-3 13 1 36.255 42.727 22.457 238.527 o
-3 13 2 780.971 774.011 39.424 25.264 o
-3 13 3 946.144 917.473 43.958 18.954 o
-3 13 4 43.839 101.207 26.901 162.225 o
-3 13 5 45.352 64.174 28.463 150.875 o
-3 13 6 370.537 294.576 30.311 68.995 o
-3 13 7 217.108 217.301 29.063 98.084 o
-3 13 8 15.849 5.782 28.369 165.040 o
-3 13 9 54.840 87.741 29.608 136.388 o
-3 13 10 371.147 396.621 43.537 43.757 o
-3 13 11 263.892 292.896 32.986 74.028 o
-3 14 1 89.966 82.478 24.050 181.942 o
-3 14 2 5.355 -17.129 24.009 233.928 o
-3 14 3 18.465 23.279 28.499 161.069 o
-3 14 4 351.829 305.865 40.517 51.244 o
-3 14 5 709.274 791.885 46.254 24.161 o
-3 14 6 352.062 338.185 41.575 48.746 o
-3 14 7 11.469 59.510 33.626 115.685 o
-3 14 8 5.314 -14.356 29.143 159.274 o
-3 14 9 91.024 107.513 30.996 118.187 o
-3 14 10 125.734 138.248 45.675 57.638 o
-3 15 1 57.680 64.802 25.085 184.290 o
-3 15 2 31.059 11.901 25.498 196.940 o
-3 15 3 0.933 7.317 24.485 225.307 o
-3 15 4 273.149 219.268 30.538 84.410 o
-3 15 5 541.926 584.054 38.325 37.070 o
-3 15 6 93.049 98.768 31.114 117.821 o
-3 15 7 42.391 2.409 30.773 136.691 o
-3 15 8 14.227 61.234 31.162 133.264 o
-3 16 1 286.825 224.244 29.433 85.746 o
-3 16 2 98.670 82.880 27.025 148.938 o
-3 16 3 97.481 102.587 27.986 138.808 o
-3 16 4 53.194 -6.500 37.835 91.234 o
-3 16 5 24.698 33.658 32.302 124.911 o
-3 16 6 171.929 121.671 39.261 72.108 o
-3 16 7 0.588 1.504 37.377 97.370 o
-3 17 1 8.668 -16.150 27.087 183.292 o
-3 17 2 177.852 102.471 32.849 95.967 o
-3 17 3 60.813 70.397 27.726 153.570 o
-3 17 4 2.486 -7.448 30.618 144.847 o
-2 0 2 7502.210 9002.560 357.331 0.327 o
-2 0 4 1115.720 1032.330 53.825 14.026 o
-2 0 6 118.227 87.352 28.259 133.780 o
-2 0 8 6505.890 6412.470 216.546 0.572 o
-2 0 10 1963.570 1872.610 84.297 5.185 o
-2 0 12 2039.510 2012.600 153.423 3.059 o
-2 0 14 65.846 19.650 44.910 64.627 o
-2 0 16 375.369 321.259 60.754 28.359 o
-2 1 1 1105.060 904.656 36.553 17.884 o
-2 1 2 1484.360 1372.940 37.543 10.710 o
-2 1 3 440.944 532.930 46.109 35.606 o
-2 1 4 457.224 532.059 24.050 58.274 o
-2 1 5 37.543 11.700 19.793 308.980 o
-2 1 6 949.624 1014.240 46.112 17.645 o
-2 1 7 3059.680 3295.130 84.644 2.495 o
-2 1 8 474.348 551.609 27.972 51.485 o
-2 1 9 5019.310 5200.360 147.147 0.966 o
-2 1 10 1657.380 1591.580 54.893 7.955 o
-2 1 11 2231.620 2220.520 68.329 4.604 o
-2 1 12 6.292 -11.619 27.765 175.125 o
-2 1 13 500.516 419.616 39.563 41.585 o
-2 1 14 80.135 93.504 31.232 119.572 o
-2 1 15 91.899 87.614 31.952 113.666 o
-2 1 16 1.867 -16.235 39.548 86.949 o
-2 2 1 1080.440 1264.270 42.021 14.835 o
-2 2 2 6652.200 7636.890 351.357 0.395 o
-2 2 3 29.192 23.094 19.178 329.299 o
-2 2 4 2242.080 2168.590 58.762 4.838 o
-2 2 5 1093.870 1052.640 39.478 16.437 o
-2 2 6 1521.600 1922.760 133.584 4.221 o
-2 2 7 446.132 456.449 30.942 53.746 o
-2 2 8 3742.610 3669.660 92.811 1.838 o
-2 2 9 2894.990 2870.340 88.664 2.817 o
-2 2 10 6363.560 6578.000 158.547 0.637 o
-2 2 11 869.201 915.511 47.426 19.421 o
-2 2 12 509.216 452.885 39.161 40.774 o
-2 2 13 6.960 60.352 30.145 143.306 o
-2 2 14 222.829 209.026 32.027 86.568 o
-2 2 15 96.616 95.236 32.712 108.018 o
-2 2 16 40.115 -3.639 32.242 125.557 o
-2 3 1 30.494 112.240 14.617 427.558 o
-2 3 2 0.012 -28.257 18.832 383.924 o
-2 3 3 8393.410 9058.790 242.344 0.347 o
-2 3 4 18.335 -19.122 21.439 284.023 o
-2 3 5 10760.800 10242.500 237.774 0.245 o
-2 3 6 1303.540 1341.590 44.597 11.814 o
-2 3 7 1420.410 1440.890 61.939 9.162 o
-2 3 8 22.739 53.118 24.576 206.276 o
-2 3 9 4690.240 4629.230 114.248 1.190 o
-2 3 10 1505.260 1463.740 50.712 9.387 o
-2 3 11 3038.010 3187.880 98.569 2.445 o
-2 3 12 117.988 114.029 28.862 126.733 o
-2 3 13 120.239 99.732 36.980 85.070 o
-2 3 14 0.222 77.739 33.147 119.183 o
-2 3 15 87.722 123.028 31.586 113.834 o
-2 3 16 475.133 354.254 34.917 50.134 o
-2 4 1 263.489 237.168 30.208 85.567 o
-2 4 2 34.689 58.385 16.822 380.893 o
-2 4 3 3963.650 3758.900 91.085 1.705 o
-2 4 4 8298.670 8431.130 196.171 0.387 o
-2 4 5 236.923 142.157 20.165 149.620 o
-2 4 6 11016.700 10674.900 247.933 0.230 o
-2 4 7 649.748 767.712 36.424 30.567 o
-2 4 8 314.220 311.603 25.180 87.941 o
-2 4 9 76.614 67.285 22.024 218.406 o
-2 4 10 2467.750 2544.280 71.115 3.805 o
-2 4 11 158.936 160.156 26.161 130.494 o
-2 4 12 1499.130 1503.910 61.498 8.591 o
-2 4 13 70.334 38.807 28.546 147.363 o
-2 4 14 3.303 13.198 29.319 156.488 o
-2 4 15 147.900 123.166 31.674 104.257 o
-2 4 16 502.168 498.946 40.252 39.034 o
-2 5 1 960.640 983.336 78.355 11.637 o
-2 5 2 642.332 643.037 51.480 25.039 o
-2 5 3 446.202 351.068 34.916 52.181 o
-2 5 4 3725.620 3939.090 95.839 1.761 o
-2 5 5 6854.560 7448.820 174.757 0.531 o
-2 5 6 876.808 916.799 38.154 21.722 o
-2 5 7 2422.530 2411.300 65.564 4.085 o
-2 5 8 21.552 73.294 21.402 259.218 o
-2 5 9 4.409 16.330 30.650 142.900 o
-2 5 10 0.354 24.792 23.637 237.916 o
-2 5 11 1492.270 1541.520 55.219 8.938 o
-2 5 12 137.489 153.302 46.205 55.659 o
-2 5 13 268.872 262.173 34.125 72.091 o
-2 5 14 86.856 45.541 29.749 133.168 o
-2 5 15 533.486 460.179 66.537 21.469 o
-2 5 16 82.200 77.384 32.059 115.199 o
-2 6 1 2568.220 2181.970 60.707 4.103 o
-2 6 2 930.965 852.655 34.926 22.069 o
-2 6 3 541.973 545.452 33.093 42.306 o
-2 6 4 6044.420 5812.110 159.282 0.723 o
-2 6 5 359.470 333.389 41.283 48.901 o
-2 6 6 9.054 21.782 19.920 325.458 o
-2 6 7 0.035 8.633 21.426 293.687 o
-2 6 8 650.307 744.484 39.178 29.552 o
-2 6 9 22.710 -2.938 22.353 259.671 o
-2 6 10 8.113 5.581 24.021 231.319 o
-2 6 11 167.091 131.754 26.578 129.229 o
-2 6 12 125.767 155.328 27.350 130.957 o
-2 6 13 11.796 23.349 31.590 133.037 o
-2 6 14 1328.510 1355.070 58.267 10.310 o
-2 6 15 38.267 14.646 29.865 144.315 o
-2 7 1 153.229 227.262 22.178 150.126 o
-2 7 2 3935.300 3602.160 89.933 1.764 o
-2 7 3 2784.330 2961.000 76.182 3.017 o
-2 7 4 755.958 740.272 36.698 27.485 o
-2 7 5 889.426 819.008 35.789 23.186 o
-2 7 6 1002.900 898.879 38.008 19.436 o
-2 7 7 196.823 194.346 21.826 143.477 o
-2 7 8 360.074 350.028 34.037 60.085 o
-2 7 9 330.945 485.100 49.538 36.966 o
-2 7 10 598.939 600.040 53.455 25.472 o
-2 7 11 241.912 255.877 27.961 95.204 o
-2 7 12 5.436 -17.015 27.230 182.237 o
-2 7 13 1239.940 1313.930 56.457 11.283 o
-2 7 14 16.721 42.760 28.567 158.583 o
-2 7 15 1312.610 1336.690 67.875 9.588 o
-2 8 1 4751.980 4651.720 113.823 1.170 o
-2 8 2 6190.260 6217.510 147.990 0.690 o
-2 8 3 160.960 137.694 20.693 176.981 o
-2 8 4 584.530 666.921 33.997 36.503 o
-2 8 5 45.768 73.908 21.066 250.640 o
-2 8 6 873.640 919.687 38.824 21.581 o
-2 8 7 940.485 996.543 41.637 18.897 o
-2 8 8 440.340 481.414 74.085 19.208 o
-2 8 9 1459.700 1594.750 53.798 9.065 o
-2 8 10 2.825 -20.501 23.495 245.351 o
-2 8 11 0.053 -3.211 25.444 210.302 o
-2 8 12 420.699 404.315 40.158 45.284 o
-2 8 13 27.203 69.489 29.102 148.171 o
-2 8 14 983.775 1091.370 54.841 14.979 o
-2 9 1 9198.850 9592.800 224.951 0.309 o
-2 9 2 1421.400 1409.030 46.518 10.433 o
-2 9 3 4006.580 3922.780 97.967 1.618 o
-2 9 4 710.987 675.560 34.791 30.844 o
-2 9 5 745.731 800.390 39.570 25.787 o
-2 9 6 4.573 -10.388 25.227 212.345 o
-2 9 7 29.057 -4.520 22.635 250.156 o
-2 9 8 1160.980 1246.190 48.957 13.139 o
-2 9 9 512.188 604.810 74.026 17.910 o
-2 9 10 24.141 41.882 26.966 174.988 o
-2 9 11 932.944 1110.250 50.943 16.219 o
-2 9 12 4.607 -29.939 26.415 193.803 o
-2 9 13 348.473 314.821 75.552 20.242 o
-2 9 14 162.977 128.295 33.217 94.599 o
-2 10 1 117.934 110.889 25.385 154.200 o
-2 10 2 5075.880 5193.260 126.685 0.994 o
-2 10 3 3495.050 3370.200 87.213 2.112 o
-2 10 4 3465.080 3712.710 126.652 1.794 o
-2 10 5 175.685 197.492 23.931 135.677 o
-2 10 6 160.575 169.516 29.949 107.347 o
-2 10 7 150.573 128.473 25.500 141.400 o
-2 10 8 15.673 33.426 24.462 214.700 o
-2 10 9 22.744 -3.671 24.544 217.122 o
-2 10 10 268.166 270.887 29.704 84.257 o
-2 10 11 2.976 -33.234 32.397 129.349 o
-2 10 12 458.838 500.990 56.263 27.955 o
-2 10 13 158.581 115.138 42.582 63.973 o
-2 11 1 388.532 347.801 29.519 65.934 o
-2 11 2 1542.290 1468.650 54.288 8.921 o
-2 11 3 2373.720 2526.100 148.844 2.653 o
-2 11 4 1855.940 1952.780 64.746 6.043 o
-2 11 5 19.336 0.128 27.084 180.464 o
-2 11 6 245.189 222.225 26.759 102.268 o
-2 11 7 2.886 -32.176 25.818 203.348 o
-2 11 8 64.488 63.455 28.861 143.160 o
-2 11 9 643.715 731.517 46.786 26.200 o
-2 11 10 96.521 113.382 28.194 136.182 o
-2 11 11 218.635 236.039 30.158 92.110 o
-2 11 12 272.380 286.926 32.051 75.944 o
-2 11 13 300.760 350.210 33.365 66.608 o
-2 12 1 395.312 376.679 26.267 69.738 o
-2 12 2 0.185 8.969 23.503 244.324 o
-2 12 3 1000.750 1021.820 64.006 13.539 o
-2 12 4 86.492 107.921 27.511 144.659 o
-2 12 5 1632.610 1750.230 75.673 6.673 o
[truncated: 97,594 more chars]
