# Supplementary material for: Improving Polymeric Structures with Hirshfeld Atom Refinement: A Study on MOFs and COFs
Source: ACS Mater Au. 2025 Jul 31;5(5):767–71. doi: 10.1021/acsmaterialsau.5c00076 (PMC12426777; doi:10.1021/acsmaterialsau.5c00076)
Supplement: Supplementary file 1 [file mg5c00076_si_001.zip › CIFs/CAMTET01_IAM-rerefined.cif]

data_MOF-303-activated_330K
_audit_creation_date               2024-04-15
_audit_creation_method
;
Olex2 1.3
(compiled 2020.11.12 svn.r5f609507 for OlexSys, GUI svn.r6408)
;
_audit_contact_author_address      ?
_audit_contact_author_email        ?
_audit_contact_author_name         ''
_audit_contact_author_phone        ?
_publ_contact_author_id_orcid      ?
_publ_section_references
;
Bourhis, L.J., Dolomanov, O.V., Gildea, R.J., Howard, J.A.K., Puschmann, H.
 (2015). Acta Cryst. A71, 59-75.

Dolomanov, O.V., Bourhis, L.J., Gildea, R.J, Howard, J.A.K. & Puschmann, H.
 (2009), J. Appl. Cryst. 42, 339-341.
;
_chemical_formula_moiety           'C5 H3 Al N2 O5'
_chemical_formula_sum              'C5 H3 Al N2 O5'
_chemical_formula_weight           198.072
loop_
  _atom_type_symbol
  _atom_type_scat_dispersion_real
  _atom_type_scat_dispersion_imag
  _atom_type_scat_Cromer_Mann_a1
  _atom_type_scat_Cromer_Mann_a2
  _atom_type_scat_Cromer_Mann_a3
  _atom_type_scat_Cromer_Mann_a4
  _atom_type_scat_Cromer_Mann_b1
  _atom_type_scat_Cromer_Mann_b2
  _atom_type_scat_Cromer_Mann_b3
  _atom_type_scat_Cromer_Mann_b4
  _atom_type_scat_Cromer_Mann_c
  _atom_type_scat_source
  _atom_type_scat_dispersion_source
 H 0.00000 0.00000 0.49300 0.32291 0.14019 0.04081 10.51090 26.12570 3.14236
 57.79970 0.0030380000826
 'International Tables Volume C Table 6.1.1.4 (pp. 500-502)' custom
 C 0.00240 0.00170 2.31000 1.02000 1.58860 0.86500 20.84390 10.20750 0.56870
 51.65120 0.215599998832
 'International Tables Volume C Table 6.1.1.4 (pp. 500-502)' custom
 Al 0.05930 0.05430 6.42020 1.90020 1.59360 1.96460 3.03870 0.74260 31.54720
 85.08860 1.11510002613
 'International Tables Volume C Table 6.1.1.4 (pp. 500-502)' custom
 O 0.00860 0.00640 3.04850 2.28680 1.54630 0.86700 13.27710 5.70110 0.32390
 32.90890 0.250800013542
 'International Tables Volume C Table 6.1.1.4 (pp. 500-502)' custom
 N 0.00460 0.00350 12.21260 3.13220 2.01250 1.16630 0.00570 9.89330 28.99750
 0.58260 -11.5290002823
 'International Tables Volume C Table 6.1.1.4 (pp. 500-502)' custom

_space_group_crystal_system        'monoclinic'
_space_group_IT_number             14
_space_group_name_H-M_alt          'P 1 21/c 1'
_space_group_name_Hall             '-P 2ybc'
loop_
  _space_group_symop_id
  _space_group_symop_operation_xyz
 1 x,y,z
 2 -x,y+1/2,-z+1/2
 3 -x,-y,-z
 4 x,-y-1/2,z-1/2

_symmetry_Int_Tables_number        14
_cell_length_a                     12.0438(5)
_cell_length_b                     14.9649(7)
_cell_length_c                     14.0794(7)
_cell_angle_alpha                  90
_cell_angle_beta                   101.929(2)
_cell_angle_gamma                  90
_cell_volume                       2482.8(2)
_cell_formula_units_Z              8
_cell_measurement_reflns_used      3032
_cell_measurement_temperature      330
_cell_measurement_theta_max        25.549
_cell_measurement_theta_min        3.177
_exptl_absorpt_coefficient_mu      0.167
_exptl_absorpt_correction_T_max    0.7453
_exptl_absorpt_correction_T_min    0.6675
_exptl_absorpt_correction_type     multi-scan
_exptl_absorpt_process_details
;
SADABS-2016/2 (Bruker,2016) was used for absorption correction.
wR2(int) was 0.1117 before and 0.0558 after correction.
The Ratio of minimum to maximum transmission is 0.8956.
The \l/2 correction factor is Not present.
;
_exptl_crystal_colour              'clear colourless'
_exptl_crystal_colour_lustre       clear
_exptl_crystal_colour_primary      colourless
_exptl_crystal_density_diffrn      1.060
_exptl_crystal_description         irregular
_exptl_crystal_F_000               800.795
_exptl_crystal_size_max            0.02
_exptl_crystal_size_mid            0.015
_exptl_crystal_size_min            0.015
_diffrn_reflns_av_R_equivalents    0.0749
_diffrn_reflns_av_unetI/netI       0.0677
_diffrn_reflns_Laue_measured_fraction_full  0.9905
_diffrn_reflns_Laue_measured_fraction_max  0.9905
_diffrn_reflns_limit_h_max         13
_diffrn_reflns_limit_h_min         -13
_diffrn_reflns_limit_k_max         17
_diffrn_reflns_limit_k_min         -17
_diffrn_reflns_limit_l_max         16
_diffrn_reflns_limit_l_min         -16
_diffrn_reflns_number              14981
_diffrn_reflns_point_group_measured_fraction_full  0.9905
_diffrn_reflns_point_group_measured_fraction_max  0.9905
_diffrn_reflns_theta_full          25.7360
_diffrn_reflns_theta_max           25.74
_diffrn_reflns_theta_min           2.26
_diffrn_ambient_temperature        330.0
_diffrn_detector_area_resol_mean   7.39
_diffrn_measured_fraction_theta_full  0.9905
_diffrn_measured_fraction_theta_max  0.9905
_diffrn_measurement_device_type    'Bruker D8 with PHOTON II detector'
_diffrn_measurement_method         '\f and \w shutterless scans'
_diffrn_radiation_type             synchrotron
_diffrn_radiation_wavelength       0.7288
_reflns_Friedel_coverage           0.0
_reflns_limit_h_max                13
_reflns_limit_h_min                -13
_reflns_limit_k_max                17
_reflns_limit_k_min                0
_reflns_limit_l_max                16
_reflns_limit_l_min                0
_reflns_number_gt                  2951
_reflns_number_total               4356
_reflns_threshold_expression       I>=2u(I)
_computing_cell_refinement         'SAINT V8.38A (Bruker, 2018)'
_computing_data_collection         'Bruker APEX3 Bruker-AXS, Madison WI'
_computing_data_reduction          'SAINT V8.38A (Bruker, 2018)'
_computing_molecular_graphics      'Olex2 1.3 (Dolomanov et al., 2009)'
_computing_publication_material    'Olex2 1.3 (Dolomanov et al., 2009)'
_computing_structure_refinement    'olex2.refine 1.3 (Bourhis et al., 2015)'
_computing_structure_solution      'SHELXT 2018/2 (Sheldrick, 2018)'
_refine_diff_density_max           0.7108
_refine_diff_density_min           -0.4140
_refine_diff_density_rms           0.0885
_refine_ls_d_res_high              0.8392
_refine_ls_d_res_low               9.2581
_refine_ls_goodness_of_fit_ref     0.9895
_refine_ls_hydrogen_treatment      mixed
_refine_ls_matrix_type             full
_refine_ls_number_constraints      1
_refine_ls_number_parameters       261
_refine_ls_number_reflns           4356
_refine_ls_number_restraints       0
_refine_ls_R_factor_all            0.0821
_refine_ls_R_factor_gt             0.0482
_refine_ls_restrained_S_all        0.9895
_refine_ls_shift/su_max            0.0001
_refine_ls_shift/su_mean           0.0000
_refine_ls_structure_factor_coef   Fsqd
_refine_ls_weighting_details      
 'w=1/[\s^2^(Fo^2^)+(0.0636P)^2^+0.8770P] where P=(Fo^2^+2Fc^2^)/3'
_refine_ls_weighting_scheme        calc
_refine_ls_wR_factor_gt            0.1155
_refine_ls_wR_factor_ref           0.1322
_olex2_refinement_description
;
1. Fixed Uiso
 At 1.2 times of:
  All C(H) groups
;
loop_
  _atom_site_label
  _atom_site_type_symbol
  _atom_site_fract_x
  _atom_site_fract_y
  _atom_site_fract_z
  _atom_site_U_iso_or_equiv
  _atom_site_adp_type
  _atom_site_occupancy
  _atom_site_site_symmetry_order
  _atom_site_refinement_flags_posn
  _atom_site_refinement_flags_adp
  _atom_site_refinement_flags_occupancy
 Al2 Al 0.5 0.5 0.5 0.0234(3) Uani 1.000000 2 S T P
 Al1 Al 0.73518(6) 0.43352(5) 0.43501(6) 0.0247(2) Uani 1.000000 1 . . .
 Al3 Al 1.0 0.5 0.5 0.0278(3) Uani 1.000000 2 S T P
 O4 O 0.62326(16) 0.34902(13) 0.38134(15) 0.0360(5) Uani 1.000000 1 . . .
 O2 O 0.65000(17) 0.46979(14) 0.52323(17) 0.0285(5) Uani 1.000000 1 . . .
 H2 H 0.671(4) 0.459(3) 0.570(3) 0.067(16) Uiso 1.000000 1 . . .
 O7 O 0.81243(16) 0.38896(14) 0.34121(15) 0.0356(5) Uani 1.000000 1 . . .
 O1 O 0.84720(18) 0.51493(15) 0.48090(17) 0.0336(5) Uani 1.000000 1 . . .
 H1 H 0.833(3) 0.552(3) 0.502(3) 0.049(13) Uiso 1.000000 1 . . .
 O5 O 0.33141(17) 0.02274(14) 0.15555(14) 0.0362(5) Uani 1.000000 1 . . .
 O9 O 0.80876(15) 0.15393(13) 0.02723(15) 0.0346(5) Uani 1.000000 1 . . .
 O3 O 0.45962(16) 0.40122(14) 0.41203(15) 0.0363(5) Uani 1.000000 1 . . .
 O6 O 0.48221(16) 0.07676(14) 0.10490(15) 0.0375(5) Uani 1.000000 1 . . .
 O10 O 0.99104(17) 0.11086(15) 0.06200(17) 0.0461(6) Uani 1.000000 1 . . .
 O8 O 0.99082(18) 0.43867(17) 0.38051(17) 0.0506(6) Uani 1.000000 1 . . .
 N4 N 1.0468(2) 0.2423(2) 0.1947(2) 0.0552(8) Uani 1.000000 1 . . .
 H4 H 1.137(10) 0.193(9) 0.162(9) 0.42(7) Uiso 1.000000 1 . . .
 N1 N 0.3450(2) 0.2614(2) 0.3002(2) 0.0571(9) Uani 1.000000 1 . . .
 H1A H 0.297(6) 0.318(5) 0.340(5) 0.22(3) Uiso 1.000000 1 . . .
 N2 N 0.3142(2) 0.1902(2) 0.2430(2) 0.0574(9) Uani 1.000000 1 . . .
 N3 N 1.0515(2) 0.3047(2) 0.2627(2) 0.0603(9) Uani 1.000000 1 . . .
 C1 C 0.5180(2) 0.34717(19) 0.3743(2) 0.0320(7) Uani 1.000000 1 . . .
 C6 C 0.9136(3) 0.3913(2) 0.3325(2) 0.0382(7) Uani 1.000000 1 . . .
 C5 C 0.4072(2) 0.08018(19) 0.1552(2) 0.0314(7) Uani 1.000000 1 . . .
 C3 C 0.5018(3) 0.2112(2) 0.2605(2) 0.0379(7) Uani 1.000000 1 . . .
 H3 H 0.597(3) 0.205(2) 0.255(2) 0.0454(9) Uiso 1.000000 1 . . .
 C10 C 0.9103(2) 0.1591(2) 0.0734(2) 0.0353(7) Uani 1.000000 1 . . .
 C8 C 0.8692(3) 0.2823(2) 0.1886(2) 0.0410(8) Uani 1.000000 1 . . .
 H8 H 0.774(2) 0.2842(15) 0.1749(17) 0.012(6) Uiso 1.000000 1 . . .
 C2 C 0.4584(2) 0.2747(2) 0.3138(2) 0.0383(7) Uani 1.000000 1 . . .
 C9 C 0.9376(2) 0.2283(2) 0.1484(2) 0.0412(8) Uani 1.000000 1 . . .
 C7 C 0.9437(3) 0.3287(2) 0.2612(2) 0.0429(8) Uani 1.000000 1 . . .
 C4 C 0.4095(3) 0.1586(2) 0.2189(2) 0.0386(8) Uani 1.000000 1 . . .

loop_
  _atom_site_aniso_label
  _atom_site_aniso_U_11
  _atom_site_aniso_U_22
  _atom_site_aniso_U_33
  _atom_site_aniso_U_12
  _atom_site_aniso_U_13
  _atom_site_aniso_U_23
 Al2 0.0195(6) 0.0229(6) 0.0294(6) -0.0011(5) 0.0089(4) -0.0017(5)
 Al1 0.0187(4) 0.0242(4) 0.0315(5) 0.0012(3) 0.0060(3) -0.0000(3)
 Al3 0.0205(6) 0.0281(6) 0.0355(7) -0.0033(5) 0.0075(5) -0.0044(5)
 O4 0.0248(11) 0.0346(12) 0.0488(13) -0.0039(9) 0.0086(9) -0.0153(10)
 O2 0.0242(10) 0.0355(12) 0.0261(12) 0.0015(9) 0.0060(9) -0.0015(9)
 O7 0.0256(11) 0.0440(12) 0.0385(12) -0.0012(9) 0.0097(9) -0.0119(10)
 O1 0.0255(11) 0.0293(12) 0.0473(14) -0.0001(10) 0.0103(9) -0.0087(11)
 O5 0.0354(11) 0.0394(12) 0.0370(12) -0.0145(10) 0.0150(9) -0.0126(9)
 O9 0.0232(10) 0.0335(11) 0.0452(13) -0.0010(9) 0.0030(9) -0.0114(9)
 O3 0.0248(10) 0.0366(11) 0.0477(13) -0.0022(9) 0.0079(9) -0.0170(10)
 O6 0.0307(11) 0.0397(12) 0.0462(13) -0.0084(10) 0.0174(10) -0.0168(10)
 O10 0.0243(11) 0.0449(13) 0.0671(16) 0.0025(10) 0.0045(10) -0.0203(12)
 O8 0.0326(12) 0.0681(16) 0.0540(15) -0.0121(12) 0.0160(10) -0.0326(13)
 N4 0.0314(15) 0.065(2) 0.068(2) -0.0016(14) 0.0064(13) -0.0361(17)
 N1 0.0360(16) 0.060(2) 0.080(2) -0.0150(15) 0.0223(15) -0.0438(18)
 N2 0.0400(16) 0.0602(19) 0.078(2) -0.0141(15) 0.0253(15) -0.0402(17)
 N3 0.0347(16) 0.078(2) 0.070(2) -0.0046(16) 0.0143(14) -0.0391(18)
 C1 0.0304(16) 0.0280(15) 0.0388(18) -0.0048(13) 0.0102(13) -0.0058(13)
 C6 0.0332(17) 0.0456(18) 0.0361(18) -0.0019(15) 0.0078(13) -0.0090(15)
 C5 0.0261(15) 0.0327(16) 0.0357(17) -0.0033(13) 0.0069(12) -0.0069(13)
 C3 0.0304(16) 0.0345(17) 0.051(2) -0.0048(14) 0.0142(14) -0.0145(15)
 C10 0.0276(16) 0.0369(17) 0.0425(19) -0.0034(14) 0.0102(13) -0.0105(14)
 C8 0.0296(17) 0.0466(19) 0.047(2) -0.0018(15) 0.0092(14) -0.0157(16)
 C2 0.0299(16) 0.0393(17) 0.0471(19) -0.0066(14) 0.0115(13) -0.0173(15)
 C9 0.0250(16) 0.050(2) 0.048(2) -0.0044(15) 0.0070(14) -0.0150(16)
 C7 0.0336(17) 0.049(2) 0.049(2) -0.0021(15) 0.0147(14) -0.0178(16)
 C4 0.0334(17) 0.0399(18) 0.0457(19) -0.0089(14) 0.0154(14) -0.0145(15)

loop_
  _geom_bond_atom_site_label_1
  _geom_bond_atom_site_label_2
  _geom_bond_distance
  _geom_bond_site_symmetry_2
  _geom_bond_publ_flag
 Al2 O2 1.825(2) 3_666 ?
 Al2 O2 1.825(2) . ?
 Al2 O3 1.9253(19) . ?
 Al2 O3 1.9253(19) 3_666 ?
 Al2 O6 1.9177(19) 4_566 ?
 Al2 O6 1.9177(19) 2_655 ?
 Al1 O4 1.888(2) . ?
 Al1 O2 1.848(2) . ?
 Al1 O7 1.887(2) . ?
 Al1 O1 1.833(2) . ?
 Al1 O5 1.905(2) 2_655 ?
 Al1 O9 1.926(2) 4_566 ?
 Al3 O1 1.818(2) 3_766 ?
 Al3 O1 1.818(2) . ?
 Al3 O10 1.888(2) 2_755 ?
 Al3 O10 1.888(2) 4_566 ?
 Al3 O8 1.899(2) 3_766 ?
 Al3 O8 1.899(2) . ?
 O4 C1 1.251(3) . ?
 O7 C6 1.250(4) . ?
 O5 C5 1.255(3) . ?
 O9 C10 1.263(3) . ?
 O3 C1 1.259(3) . ?
 O6 C5 1.259(3) . ?
 O10 C10 1.248(4) . ?
 O8 C6 1.251(4) . ?
 N4 N3 1.329(4) . ?
 N4 C9 1.359(4) . ?
 N1 N2 1.340(4) . ?
 N1 C2 1.354(4) . ?
 N2 C4 1.348(4) . ?
 N3 C7 1.343(4) . ?
 C1 C2 1.472(4) . ?
 C6 C7 1.472(4) . ?
 C5 C4 1.474(4) . ?
 C3 C2 1.379(4) . ?
 C3 C4 1.388(4) . ?
 C10 C9 1.467(4) . ?
 C8 C9 1.357(4) . ?
 C8 C7 1.398(4) . ?

loop_
  _geom_angle_atom_site_label_1
  _geom_angle_atom_site_label_2
  _geom_angle_atom_site_label_3
  _geom_angle
  _geom_angle_site_symmetry_1
  _geom_angle_site_symmetry_3
  _geom_angle_publ_flag
 O2 Al2 O2 180.0 . 3_666 ?
 O3 Al2 O2 91.96(9) . . ?
 O3 Al2 O2 91.96(9) 3_666 3_666 ?
 O3 Al2 O2 88.04(9) . 3_666 ?
 O3 Al2 O2 88.04(9) 3_666 . ?
 O3 Al2 O3 180.0 3_666 . ?
 O6 Al2 O2 91.28(9) 2_655 . ?
 O6 Al2 O2 88.72(9) 4_566 . ?
 O6 Al2 O2 88.72(9) 2_655 3_666 ?
 O6 Al2 O2 91.28(9) 4_566 3_666 ?
 O6 Al2 O3 91.03(9) 2_655 . ?
 O6 Al2 O3 88.97(9) 2_655 3_666 ?
 O6 Al2 O3 88.97(9) 4_566 . ?
 O6 Al2 O3 91.03(9) 4_566 3_666 ?
 O6 Al2 O6 180.0 4_566 2_655 ?
 O2 Al1 O4 90.92(9) . . ?
 O7 Al1 O4 84.13(9) . . ?
 O7 Al1 O2 175.04(10) . . ?
 O1 Al1 O4 176.75(11) . . ?
 O1 Al1 O2 92.19(10) . . ?
 O1 Al1 O7 92.76(10) . . ?
 O5 Al1 O4 91.98(10) 2_655 . ?
 O5 Al1 O2 91.63(10) 2_655 . ?
 O5 Al1 O7 88.83(9) 2_655 . ?
 O5 Al1 O1 86.99(10) 2_655 . ?
 O9 Al1 O4 90.32(9) 4_566 . ?
 O9 Al1 O2 89.34(10) 4_566 . ?
 O9 Al1 O7 90.40(9) 4_566 . ?
 O9 Al1 O1 90.65(10) 4_566 . ?
 O9 Al1 O5 177.49(9) 4_566 2_655 ?
 O1 Al3 O1 180.0 3_766 . ?
 O10 Al3 O1 88.65(9) 2_755 . ?
 O10 Al3 O1 88.65(9) 4_566 3_766 ?
 O10 Al3 O1 91.35(9) 4_566 . ?
 O10 Al3 O1 91.35(9) 2_755 3_766 ?
 O10 Al3 O10 180.0 4_566 2_755 ?
 O8 Al3 O1 86.75(10) 3_766 . ?
 O8 Al3 O1 93.25(10) 3_766 3_766 ?
 O8 Al3 O1 93.25(10) . . ?
 O8 Al3 O1 86.75(10) . 3_766 ?
 O8 Al3 O10 89.23(11) . 4_566 ?
 O8 Al3 O10 90.77(11) 3_766 4_566 ?
 O8 Al3 O10 90.77(11) . 2_755 ?
 O8 Al3 O10 89.23(11) 3_766 2_755 ?
 O8 Al3 O8 180.0 3_766 . ?
 C1 O4 Al1 132.39(18) . . ?
 Al1 O2 Al2 128.22(13) . 3_666 ?
 C6 O7 Al1 133.6(2) . . ?
 Al3 O1 Al1 128.25(14) . . ?
 C5 O5 Al1 133.16(19) . 2_645 ?
 C10 O9 Al1 130.57(19) . 4_565 ?
 C1 O3 Al2 132.49(18) . 3_666 ?
 C5 O6 Al2 131.70(18) . 2_645 ?
 C10 O10 Al3 133.5(2) . 2_745 ?
 C6 O8 Al3 130.8(2) . 3_766 ?
 C9 N4 N3 110.3(3) . . ?
 C2 N1 N2 110.3(3) . . ?
 C4 N2 N1 106.6(3) . . ?
 C7 N3 N4 106.2(3) . . ?
 O3 C1 O4 126.7(3) . . ?
 C2 C1 O4 115.3(2) . . ?
 C2 C1 O3 118.0(2) . . ?
 O8 C6 O7 126.4(3) . . ?
 C7 C6 O7 115.6(3) . . ?
 C7 C6 O8 117.9(3) . . ?
 O6 C5 O5 125.5(3) . . ?
 C4 C5 O5 117.8(3) . . ?
 C4 C5 O6 116.7(3) . . ?
 C4 C3 C2 105.0(3) . . ?
 O10 C10 O9 126.6(3) . . ?
 C9 C10 O9 117.6(3) . . ?
 C9 C10 O10 115.9(3) . . ?
 C7 C8 C9 104.3(3) . . ?
 C1 C2 N1 123.2(3) . . ?
 C3 C2 N1 107.9(3) . . ?
 C3 C2 C1 128.9(3) . . ?
 C10 C9 N4 120.3(3) . . ?
 C8 C9 N4 108.6(3) . . ?
 C8 C9 C10 130.9(3) . . ?
 C6 C7 N3 122.2(3) . . ?
 C8 C7 N3 110.5(3) . . ?
 C8 C7 C6 127.1(3) . . ?
 C5 C4 N2 121.5(3) . . ?
 C3 C4 N2 110.1(3) . . ?
 C3 C4 C5 128.3(3) . . ?

loop_
  _geom_torsion_atom_site_label_1
  _geom_torsion_atom_site_label_2
  _geom_torsion_atom_site_label_3
  _geom_torsion_atom_site_label_4
  _geom_torsion
  _geom_torsion_site_symmetry_1
  _geom_torsion_site_symmetry_2
  _geom_torsion_site_symmetry_3
  _geom_torsion_site_symmetry_4
  _geom_torsion_publ_flag
 Al2 O3 C1 O4 -5.2(3) . . . . ?
 Al2 O3 C1 O4 -5.2(3) 3_666 . . . ?
 Al2 O3 C1 C2 176.1(3) . . . . ?
 Al2 O3 C1 C2 176.1(3) 3_666 . . . ?
 Al2 O6 C5 O5 10.6(3) 2_645 . . . ?
 Al2 O6 C5 O5 10.6(3) 4_565 . . . ?
 Al2 O6 C5 C4 -169.4(3) 4_565 . . . ?
 Al2 O6 C5 C4 -169.4(3) 2_645 . . . ?
 Al1 O4 C1 O3 -7.6(3) . . . . ?
 Al1 O4 C1 C2 171.2(3) . . . . ?
 Al1 O7 C6 O8 -12.3(3) . . . . ?
 Al1 O7 C6 C7 165.1(3) . . . . ?
 Al1 O5 C5 O6 -21.9(3) 2_645 . . . ?
 Al1 O5 C5 C4 158.1(3) 2_645 . . . ?
 Al1 O9 C10 O10 7.5(3) 4_565 . . . ?
 Al1 O9 C10 C9 -172.5(3) 4_565 . . . ?
 Al3 O10 C10 O9 -16.1(3) 2_745 . . . ?
 Al3 O10 C10 O9 -16.1(3) 4_565 . . . ?
 Al3 O10 C10 C9 163.9(3) 4_565 . . . ?
 Al3 O10 C10 C9 163.9(3) 2_745 . . . ?
 Al3 O8 C6 O7 17.4(3) . . . . ?
 Al3 O8 C6 O7 17.4(3) 3_766 . . . ?
 Al3 O8 C6 C7 -159.9(3) 3_766 . . . ?
 Al3 O8 C6 C7 -159.9(3) . . . . ?
 O4 C1 C2 N1 178.4(3) . . . . ?
 O4 C1 C2 C3 -3.3(4) . . . . ?
 O7 C6 C7 N3 -160.6(3) . . . . ?
 O7 C6 C7 C8 15.1(4) . . . . ?
 O5 C5 C4 N2 -28.7(4) . . . . ?
 O5 C5 C4 C3 152.8(3) . . . . ?
 O9 C10 C9 N4 -174.3(3) . . . . ?
 O9 C10 C9 C8 10.8(4) . . . . ?
 O3 C1 C2 N1 -2.7(4) . . . . ?
 O3 C1 C2 C3 175.6(3) . . . . ?
 O6 C5 C4 N2 151.3(3) . . . . ?
 O6 C5 C4 C3 -27.2(4) . . . . ?
 O10 C10 C9 N4 5.7(4) . . . . ?
 O10 C10 C9 C8 -169.2(3) . . . . ?
 O8 C6 C7 N3 17.0(4) . . . . ?
 O8 C6 C7 C8 -167.4(3) . . . . ?
 N4 N3 C7 C6 174.5(3) . . . . ?
 N4 N3 C7 C8 -1.8(4) . . . . ?
 N4 C9 C8 C7 -0.1(3) . . . . ?
 N1 N2 C4 C5 -179.5(3) . . . . ?
 N1 N2 C4 C3 -0.7(4) . . . . ?
 N1 C2 C3 C4 -2.4(3) . . . . ?
 N2 C4 C3 C2 2.0(3) . . . . ?
 N3 C7 C8 C9 1.2(4) . . . . ?
 C1 C2 C3 C4 179.0(4) . . . . ?
 C6 C7 C8 C9 -174.9(4) . . . . ?
 C5 C4 C3 C2 -179.4(4) . . . . ?
 C10 C9 C8 C7 175.3(4) . . . . ?

loop_
  _diffrn_refln_index_h
  _diffrn_refln_index_k
  _diffrn_refln_index_l
  _diffrn_refln_intensity_net
  _diffrn_refln_intensity_u
 3 0 0 985.9 42.6
 -4 0 0 3298.67 104.99
 4 0 0 3284.77 106.99
 5 0 0 36.9 17.5
 -5 0 0 51.69 16.5
 -6 0 0 7736.23 239.38
 6 0 0 7812.42 241.58
 -7 0 0 894.61 40.4
 7 0 0 889.91 47.5
 8 0 0 687.53 45.1
 -8 0 0 778.42 37.6
 9 0 0 467.15 41.5
 -9 0 0 461.35 32.8
 10 0 0 65.99 27.7
 -10 0 0 75.89 19.5
 11 0 0 284.87 36.3
 -11 0 0 264.57 32.4
 -12 0 0 731.53 51.99
 -13 0 0 100.99 22.9
 -13 0 0 104.39 25.2
 0 -1 0 4.8 5.1
 -1 -1 0 1574.04 52.59
 -3 -1 0 373.86 33.7
 3 -1 0 366.56 23.5
 -3 1 0 373.66 21.7
 3 1 0 384.36 35.5
 4 -1 0 88.19 16.1
 -4 -1 0 73.79 20
 -4 1 0 85.99 13.3
 5 -1 0 219.38 25.1
 -5 -1 0 175.38 21.1
 5 1 0 248.68 25
 -5 1 0 218.28 22.9
 6 -1 0 960.9 42.9
 -6 -1 0 1003.4 44.8
 6 1 0 903.61 49.3
 -6 1 0 1006.9 39.4
 7 -1 0 1350.16 54.89
 -7 -1 0 1306.17 54.09
 -7 1 0 1313.77 49.3
 7 1 0 1336.27 61.09
 8 -1 0 -0.4 18.3
 -8 -1 0 7.8 16.9
 -8 1 0 6.7 17.2
 8 1 0 -3 23.7
 -9 -1 0 67.79 19
 9 -1 0 45.5 22.5
 -9 1 0 33 15.5
 9 1 0 35.8 24.3
 10 -1 0 653.03 46.4
 -10 -1 0 497.45 37.5
 -10 1 0 570.64 35
 10 1 0 506.95 49.99
 11 -1 0 33.4 27.3
 -11 -1 0 40 20.5
 11 1 0 -16.3 30
 -11 1 0 17.9 19
 -12 -1 0 292.77 36.1
 -12 1 0 278.67 34.1
 12 1 0 199.08 37.2
 -13 -1 0 -22.1 20.1
 0 -2 0 90.89 13.4
 0 2 0 68.59 14.8
 1 -2 0 869.81 32.5
 -1 -2 0 766.12 38.2
 1 2 0 749.33 37.9
 2 -2 0 1080.69 35.2
 -2 -2 0 1022.7 48.6
 2 2 0 1100.69 50.79
 3 -2 0 85.29 8.9
 -3 -2 0 64.09 21.7
 3 2 0 94.19 23.7
 -4 -2 0 1977.3 68.89
 4 -2 0 1809.62 57.79
 4 2 0 1695.83 70.19
 -4 2 0 1659.23 56.89
 -5 -2 0 316.77 38
 5 -2 0 315.67 22.5
 -5 2 0 268.77 22
 5 2 0 264.67 26.7
 6 -2 0 3423.46 111.39
 -6 -2 0 3615.24 117.19
 -6 2 0 3516.45 109.89
 6 2 0 3526.15 120.19
 7 -2 0 1651.53 60.49
 -7 -2 0 1752.72 65.09
 -7 2 0 1687.23 56.89
 7 2 0 1538.75 72.59
 -8 -2 0 2783.52 96.29
 8 -2 0 2523.55 94.19
 -8 2 0 2885.11 88.89
 8 2 0 2757.62 102.69
 9 -2 0 162.28 23.6
 -9 -2 0 149.29 23.1
 9 2 0 156.38 29.5
 -9 2 0 151.98 18.3
 -10 -2 0 142.49 23.2
 10 -2 0 141.59 24.9
 10 2 0 212.58 33.3
 -10 2 0 187.28 20.8
 -11 -2 0 509.05 41
 -11 2 0 582.54 34.6
 11 2 0 469.65 56.39
 -12 -2 0 1251.87 61.59
 -12 2 0 1372.46 54.69
 -12 2 0 1431.16 53.89
 12 2 0 1305.87 78.59
 -13 -2 0 20.6 23.1
 0 -3 0 -14.5 18
 0 3 0 49.1 21.1
 -1 -3 0 5316.67 158.58
 1 -3 0 4949.4 154.88
 -1 3 0 4706.33 155.88
 -2 -3 0 46.8 23.9
 2 -3 0 60.59 16
 2 -3 0 40.2 12.3
 2 3 0 27.3 26.8
 -3 -3 0 1404.36 62.99
 3 -3 0 1450.85 45.7
 -4 -3 0 4048.7 134.59
 4 3 0 4085.79 136.49
 -5 -3 0 148.49 26.4
 5 3 0 82.49 27.4
 -6 -3 0 1743.63 70.79
 6 -3 0 1781.92 57.69
 6 3 0 1792.32 76.69
 -6 3 0 1753.42 56.39
 7 -3 0 9.1 12.5
 -7 -3 0 42.2 21.9
 7 3 0 -4 26.2
 -7 3 0 33.3 10.5
 8 -3 0 135.79 17.5
 -8 -3 0 165.48 23.3
 -8 3 0 177.28 18.2
 8 3 0 148.79 30.7
 -9 -3 0 120.49 24.9
 9 3 0 127.59 30.3
 -9 3 0 105.59 13.6
 -10 -3 0 130.49 24.6
 10 3 0 69.79 32.9
 -10 3 0 168.48 16.3
 -10 3 0 151.88 14.8
 -11 -3 0 32.9 22.2
 11 3 0 84.49 35.7
 -12 -3 0 1287.07 60.29
 12 3 0 1104.99 76.29
 -13 -3 0 2.3 24.6
 13 3 0 -4.9 34.9
 0 -4 0 262.17 26.6
 0 4 0 309.57 30.7
 -1 -4 0 11.2 22.7
 -1 4 0 -8.1 29.9
 1 4 0 50.99 27.9
 2 -4 0 14.1 17.9
 2 -4 0 -12.1 15.8
 -2 -4 0 -18.7 23.9
 2 4 0 -14.5 32
 3 -4 0 2000 64.79
 3 -4 0 1945.11 66.99
 -3 -4 0 2027.4 78.89
 3 4 0 2007.5 80.59
 4 -4 0 103.59 8.9
 -4 -4 0 61.29 27.5
 4 4 0 62.39 26.1
 -5 -4 0 2300.27 86.99
 5 4 0 2387.36 93.59
 -6 -4 0 2352.76 88.79
 6 4 0 2348.36 94.69
 -7 -4 0 39.4 22.3
 7 4 0 -4.4 28.2
 -8 -4 0 413.86 40.9
 8 4 0 283.87 36.4
 -9 -4 0 36.9 22.9
 9 4 0 38.5 31
 -10 -4 0 776.32 50.19
 10 4 0 559.64 61.29
 -11 -4 0 793.12 50.99
 11 4 0 878.71 67.99
 -12 -4 0 105.19 26.5
 12 4 0 127.89 40.1
 -13 -4 0 37.2 25.4
 13 4 0 1 36.1
 0 -5 0 -36.9 19.6
 0 5 0 -8.8 28.1
 -1 -5 0 965 54.19
 1 -5 0 1003.6 46.5
 1 5 0 1008.9 60.09
 -1 5 0 1021.7 56.69
 -2 -5 0 218.58 32.1
 2 -5 0 213.28 23.3
 2 -5 0 282.87 23.5
 2 5 0 164.28 32.1
 -3 -5 0 2960.8 104.19
 3 -5 0 2946.71 93.89
 3 -5 0 2889.61 92.49
 3 5 0 2702.83 109.09
 4 -5 0 763.72 30.2
 -4 -5 0 835.52 52.19
 4 -5 0 712.33 32.1
 4 5 0 803.22 61.09
 -5 -5 0 341.07 32
 5 5 0 415.36 38.9
 -6 -5 0 406.06 44.1
 6 5 0 463.05 55.39
 -7 -5 0 1734.53 74.59
 7 5 0 1795.92 81.49
 -8 -5 0 756.92 50.19
 8 5 0 774.82 61.89
 -9 -5 0 118.09 25.4
 9 5 0 139.29 34.2
 10 5 0 159.18 38
 -11 -5 0 201.78 30.3
 11 5 0 205.28 41.9
 -12 -5 0 145.29 29
 12 5 0 181.98 43.7
 13 5 0 5.9 37.1
 0 -6 0 30.3 22.2
 -1 -6 0 27.3 23.7
 1 -6 0 21.9 17
 1 6 0 35 30.1
 -1 6 0 -6.6 28.2
 2 -6 0 169.58 23.3
 2 -6 0 172.38 23.6
 -2 -6 0 140.29 28.3
 2 6 0 144.49 33.1
 -3 -6 0 20.6 26.8
 3 -6 0 -16.1 16.9
 3 -6 0 2.1 16.5
 3 6 0 10.9 30.1
 -4 -6 0 2234.68 91.39
 4 -6 0 2445.36 77.99
 4 -6 0 2365.36 76.79
 4 6 0 2374.96 97.79
 5 -6 0 72.49 11.9
 -5 -6 0 103.89 30.1
 5 -6 0 75.99 9.8
 5 6 0 70.19 31.7
 -6 -6 0 1352.36 63.79
 6 6 0 1291.77 73.59
 -7 -6 0 513.15 48.4
 7 6 0 555.34 59.39
 -8 -6 0 -10.5 23.9
 8 6 0 10.6 31.8
 -9 -6 0 -9.1 25.6
 9 6 0 -40.5 35.4
 -10 -6 0 477.45 48.6
 10 6 0 593.04 67.39
 -11 -6 0 307.47 35.9
 11 6 0 177.98 42.2
 -12 -6 0 91.79 28.4
 12 6 0 46.9 40.6
 -13 -6 0 39.9 26.3
 13 6 0 15.4 37.2
 0 -7 0 1.2 28.6
 0 7 0 36.3 33.3
 1 -7 0 -3.4 16.7
 -1 -7 0 -23.3 27.6
 -1 7 0 2.7 28.4
 1 7 0 1.9 30.3
 2 -7 0 1473.05 61.29
 -2 -7 0 1606.34 70.29
 2 -7 0 1492.25 62.09
 2 7 0 1504.55 75.19
 -3 -7 0 434.86 48.1
 3 -7 0 426.06 33.5
 3 -7 0 431.86 32.8
 3 7 0 344.67 37.1
 4 -7 0 31.9 17
 4 -7 0 25.2 15.3
 -4 -7 0 28.1 27.5
 4 7 0 22.7 33.9
 5 -7 0 473.25 28
 5 -7 0 521.55 25.6
 -5 -7 0 557.64 47.8
 5 7 0 466.05 58.89
 -6 -7 0 39.1 35.2
 6 7 0 17.4 33.4
 -7 -7 0 -18.2 25.6
 7 7 0 44.2 34.2
 -8 -7 0 258.47 31.1
 8 7 0 414.66 46.3
 -9 -7 0 693.23 53.59
 9 7 0 611.64 67.69
 -10 -7 0 139.99 28.8
 10 7 0 144.69 41.6
 -11 -7 0 -1.6 26.5
 11 7 0 11 38.5
 -12 -7 0 50.79 27.6
 12 7 0 -27.5 38.9
 0 -8 0 204.28 28.4
 0 8 0 275.77 36.4
 -1 -8 0 285.67 31.2
 1 -8 0 287.27 34
 -1 8 0 265.57 34.3
 1 8 0 67.59 40.3
 -2 -8 0 1143.69 61.09
 2 -8 0 1144.39 52.59
 2 -8 0 1102.39 53.89
 2 8 0 1155.98 72.69
 -3 -8 0 236.48 32.8
 3 -8 0 254.07 26.3
 3 -8 0 211.08 23.5
 3 8 0 189.78 38.1
 4 -8 0 411.76 33.3
 -4 -8 0 415.76 49.2
 4 -8 0 373.86 31.7
 4 8 0 336.67 41.8
 5 -8 0 398.86 27.6
 5 -8 0 430.76 29.8
 -5 -8 0 421.46 47.2
 5 8 0 363.46 40.7
 -6 -8 0 1978.5 85.79
 6 8 0 2201.18 97.89
 -7 -8 0 177.38 30.3
 7 8 0 338.37 48.6
 -8 -8 0 56.39 28.1
 8 8 0 28.9 39.1
 -9 -8 0 140.69 29.7
 9 8 0 218.88 47.9
 -10 -8 0 103.89 31.2
 10 8 0 83.49 42.1
 -11 -8 0 -16.4 30.2
 11 8 0 47.4 48.9
 -12 -8 0 25.6 27.7
 12 8 0 31.6 41.1
 0 -9 0 -13 23.5
 0 9 0 1.3 30.7
 -1 -9 0 12.2 27.9
 1 -9 0 -13.1 18.3
 -1 9 0 41.8 32.1
 1 9 0 -2 35.8
 2 -9 0 343.97 35.9
 2 -9 0 321.57 29.3
 -2 -9 0 440.06 47.5
 2 9 0 313.47 42.7
 3 -9 0 692.53 43.7
 -3 -9 0 588.64 54.49
 3 -9 0 795.32 44.6
 3 9 0 681.43 67.79
 4 -9 0 225.48 22.6
 -4 -9 0 163.58 29.8
 4 -9 0 236.48 24.6
 4 9 0 300.77 45.3
 -5 -9 0 -12.3 23.8
 5 -9 0 8.1 16.6
 5 -9 0 7.5 15.8
 5 9 0 -4.5 38.9
 6 -9 0 93.29 14.1
 6 -9 0 72.59 15
 -6 -9 0 82.29 31.3
 6 9 0 50.69 39.1
 -7 -9 0 113.29 30.7
 7 9 0 186.38 45.7
 -8 -9 0 359.66 36.2
 8 9 0 424.36 54.19
 -9 -9 0 30 30.4
 9 9 0 62.19 43.2
 -10 -9 0 53.19 28
 10 9 0 58.49 43.2
 -11 -9 0 271.87 39.3
 11 9 0 260.97 53.89
 -12 -9 0 59.39 32.7
 12 9 0 58.29 43.8
 0 -10 0 121.49 28.5
 0 10 0 110.19 36.9
 -1 -10 0 49.4 27.1
 1 -10 0 15.8 19.5
 1 10 0 27.5 36.7
 2 -10 0 1231.78 59.09
 -2 -10 0 1285.27 67.99
 2 -10 0 1330.27 58.19
 2 10 0 1378.16 80.79
 3 -10 0 412.86 41.2
 -3 -10 0 375.46 37.9
 3 -10 0 472.25 40.5
 3 10 0 405.66 46.2
 -4 -10 0 445.56 51.59
 4 -10 0 417.66 47.2
 4 10 0 349.96 46.8
 -5 -10 0 76.29 29.2
 5 -10 0 80.89 19.6
 5 -10 0 102.99 20.6
 5 10 0 63.69 44.2
 6 -10 0 926.51 39.9
 -6 -10 0 807.52 60.09
 6 -10 0 818.32 38.4
 6 10 0 711.73 76.59
 -7 -10 0 115.09 31.5
 7 10 0 126.69 46.1
 -8 -10 0 -11 30.4
 8 10 0 20.3 41.8
 -9 -10 0 90.29 33.3
 9 10 0 63.29 47.1
 -10 -10 0 240.08 36.6
 10 10 0 133.49 46.4
 -11 -10 0 58.89 31.1
 11 10 0 46.1 47.2
 0 -11 0 -7.5 24.2
 0 11 0 22 35.2
 -1 -11 0 680.33 57.09
 1 -11 0 742.93 47.3
 1 11 0 640.24 67.39
 2 -11 0 20.3 20
 -2 -11 0 -6.3 25.8
 2 -11 0 49.8 23.8
 2 11 0 72.99 40.1
 -3 -11 0 444.16 42.4
 3 -11 0 453.55 43
 3 -11 0 496.35 41.2
 3 11 0 359.16 47.3
 4 -11 0 79.59 23.3
 4 -11 0 95.29 23.4
 -4 -11 0 226.48 36.2
 4 11 0 92.39 44.2
 5 -11 0 166.38 23.7
 5 -11 0 218.48 25.4
 -5 -11 0 121.89 30.3
 5 11 0 113.79 42.6
 6 -11 0 239.68 23.4
 -6 -11 0 263.37 36.8
 6 -11 0 273.57 30.6
 6 11 0 339.47 52.59
 7 -11 0 10.6 12.9
 -7 -11 0 5.7 29.9
 7 -11 0 -2.3 12.3
 7 11 0 52.89 46.7
 -8 -11 0 24.4 29.3
 -9 -11 0 25 29.5
 9 11 0 123.69 47.5
 -10 -11 0 232.28 36.4
 10 11 0 222.68 54.09
 -11 -11 0 6.6 29.8
 11 11 0 15.3 48.1
 0 -12 0 1489.75 72.09
 1 -12 0 105.79 25.7
 1 -12 0 83.99 26.4
 -1 -12 0 105.49 30.9
 1 12 0 121.79 43.9
 -2 -12 0 439.66 53.39
 2 -12 0 559.84 44.5
 2 -12 0 476.15 41.9
 2 12 0 342.97 44.6
 3 -12 0 72.69 25.7
 3 -12 0 -2.1 21.3
 -3 -12 0 33.7 27.4
 3 12 0 53.39 45.7
 4 -12 0 172.48 27
 4 -12 0 163.88 25.8
 -4 -12 0 136.99 34
 4 12 0 164.08 46.2
 5 -12 0 35.9 22.3
 -5 -12 0 -37 29.1
 5 -12 0 7.3 23
 5 12 0 33.1 47.8
 6 -12 0 -7.6 19.7
 6 -12 0 4 19.5
 -6 -12 0 43.2 32.1
 6 12 0 81.29 49.9
 -7 -12 0 7.6 29.3
 7 -12 0 11.7 15.7
 7 -12 0 -1.3 14.4
 7 12 0 45.7 51.29
 -8 -12 0 73.69 35.2
 8 12 0 68.09 49.3
 -9 -12 0 133.89 35.5
 9 12 0 78.79 47.9
 -10 -12 0 78.69 32.9
 10 12 0 82.29 44.6
 0 -13 0 -11.7 24.7
 1 -13 0 509.85 44.4
 -1 -13 0 489.45 52.99
 1 -13 0 422.96 47.6
 1 13 0 390.56 48.5
 -2 -13 0 56.59 30.9
 2 -13 0 68.79 29.1
 2 -13 0 74.99 23.2
 2 13 0 36.9 43.1
 3 -13 0 36.8 24.9
 -3 -13 0 26.6 31.6
 3 -13 0 19.6 21.5
 3 13 0 38.1 42.7
 4 -13 0 -2.8 24.5
 -4 -13 0 25.2 28.6
 4 -13 0 30.6 22.9
 4 13 0 -10.6 43.1
 5 -13 0 26.2 23.2
 -5 -13 0 -31.8 29.5
 5 -13 0 14.9 23.2
 5 13 0 -6.3 38.9
 -6 -13 0 55.79 31.6
 6 -13 0 123.39 23.8
 6 -13 0 113.99 24.9
 6 13 0 59.69 41.8
 7 -13 0 12.1 17.4
 7 -13 0 -1.4 17.5
 -7 -13 0 10.4 32.9
 7 13 0 17.3 47.4
 -8 -13 0 128.89 37.8
 8 13 0 74.39 46.4
 -9 -13 0 261.97 40.1
 9 13 0 118.99 55.19
 0 -14 0 788.32 58.79
 0 -14 0 842.12 59.89
 1 -14 0 230.28 29.1
 1 -14 0 174.88 31
 -1 -14 0 204.28 34.4
 2 -14 0 53.89 24
 -2 -14 0 44.5 30.6
 2 -14 0 89.19 27.5
 2 14 0 124.59 45.8
 -3 -14 0 328.77 40.2
 3 -14 0 245.88 29.4
 3 -14 0 268.57 32.4
 3 14 0 187.58 48.5
 4 -14 0 640.54 47.5
 -4 -14 0 658.33 61.69
 4 -14 0 664.03 51.39
 4 14 0 672.73 83.09
 -5 -14 0 38.7 31
 5 -14 0 65.79 26.2
 5 -14 0 62.89 24.5
 5 14 0 17.7 50.29
 6 -14 0 12.4 23.5
 6 -14 0 -11.3 23.2
 -6 -14 0 15.8 29.4
 6 14 0 -42.1 47.7
 -7 -14 0 103.19 35.7
 7 14 0 97.29 45.8
 -8 -14 0 709.03 65.59
 0 -15 0 -13.9 27.8
 0 -15 0 0.8 28.8
 1 -15 0 -8.4 24.2
 -1 -15 0 14.2 30.6
 1 -15 0 47.1 27.5
 -1 -15 0 -22 33.6
 2 -15 0 17.4 22.9
 -2 -15 0 -66.09 27.7
 2 -15 0 -32.4 24.4
 -3 -15 0 14.7 32.3
 3 -15 0 23.9 27.4
 3 -15 0 -13.9 21.7
 4 -15 0 59.19 29
 -4 -15 0 20.5 30.7
 4 -15 0 69.39 24.3
 4 15 0 -51.39 43.2
 5 -15 0 31.5 27
 -5 -15 0 38.1 35.8
 5 -15 0 -4.3 22.5
 5 15 0 43.3 46.7
 6 -15 0 26 31.3
 -6 -15 0 -16.2 30.4
 6 15 0 -18.7 47.1
 -7 -15 0 -31.9 33
 7 15 0 -1 45.5
 0 -16 0 -25.3 27.2
 0 -16 0 3.2 32.1
 1 -16 0 198.78 32.7
 -1 -16 0 89.49 36.5
 1 -16 0 96.09 28.6
 -1 -16 0 177.18 39.1
 -2 -16 0 -27.3 38.5
 2 -16 0 17.9 23.3
 -2 -16 0 31.1 30.4
 2 -16 0 -10 24.5
 -3 -16 0 102.09 34.2
 -3 -16 0 83.29 42.3
 3 -16 0 146.69 31.1
 3 -16 0 129.89 26.2
 4 -16 0 790.02 59.39
 -4 -16 0 697.73 64.09
 4 -16 0 715.73 49.6
 5 -16 0 40.7 29.6
 5 -16 0 -15.1 22.5
 -5 -16 0 26 30.2
 -6 -16 0 -43.4 32.9
 0 -17 0 -35.9 28
 0 -17 0 8.2 28.7
 -1 -17 0 95.99 37.3
 1 -17 0 60.19 25.9
 1 -17 0 70.79 29.1
 -1 -17 0 60.59 31.2
 2 -17 0 169.18 27.9
 -2 -17 0 181.48 37
 -2 -17 0 136.49 41.8
 2 -17 0 78.29 27.6
 -3 -17 0 114.69 46.6
 3 -17 0 126.29 32.3
 -3 -17 0 224.48 39
 3 -17 0 192.78 29.1
 4 -17 0 -2.7 30
 -4 -17 0 -5.7 29.3
 4 -17 0 23.4 22.6
 -4 -17 0 38.7 42.4
 -13 0 1 13.7 20.9
 -13 0 1 -4.6 17.8
 -12 0 1 4.2 35.4
 -11 0 1 -1.7 21.2
 -11 0 1 31 18.3
 -10 0 1 -21.5 15.3
 -9 0 1 10.1 15.2
 9 0 -1 28.5 24.1
 8 0 -1 -12.9 23.2
 -8 0 1 4.5 15
 -7 0 1 -10.2 15.6
 7 0 -1 12 22.7
 6 0 -1 -10.3 21.4
 -6 0 1 2.7 16.2
 5 0 -1 -28.3 20.6
 -5 0 1 -12.6 16.3
 4 0 -1 27.1 23.4
 -4 0 1 13.3 17.4
 3 0 -1 10.2 18.6
 -2 0 1 25.8 15.7
 -2 0 1 27.3 12.2
 1 0 -1 2.9 6.9
 0 0 -1 -3.5 4.7
 -1 0 -1 -9.3 9.8
 -2 0 -1 23.3 13
 2 0 1 13.4 13.3
 3 0 1 5.9 16.6
 4 0 1 29.2 19.9
 -4 0 -1 5.9 16.4
 -5 0 -1 28 16
 5 0 1 1.2 17.5
 -6 0 -1 21.2 16.4
 6 0 1 4.3 18.9
 -7 0 -1 25.4 16.4
 7 0 1 2.4 20
 8 0 1 -13.8 19.5
 -8 0 -1 -2.9 15.9
 9 0 1 32.9 22.8
 -9 0 -1 -0.5 17
 -10 0 -1 13.1 18.6
 10 0 1 21 24.8
 -11 0 -1 -19.9 20.6
 11 0 1 25.9 26.7
 12 0 1 -7.7 30.9
 -12 0 -1 11.3 22
 13 0 1 -27.6 33.4
 -13 -1 1 48.5 20.7
 -13 -1 1 55.69 23.6
 -12 -1 1 823.32 52.79
 -12 -1 1 872.61 47.4
 -12 1 1 887.01 43.9
 -12 1 1 886.31 42.6
 -11 -1 1 685.03 41.3
 -11 1 1 765.92 41.5
 -11 1 1 706.23 36.8
 -10 -1 1 57.19 19.4
 -10 1 1 41 15.5
 10 1 -1 25 27.3
 -10 1 1 31.5 19.1
 -9 -1 1 89.49 20
 9 1 -1 157.08 29.6
 -9 1 1 109.69 15.9
 -8 -1 1 2848.62 95.39
 8 1 -1 2787.82 102.19
 -8 1 1 2705.33 91.49
 -7 -1 1 19 18.7
 7 -1 -1 46.5 19.9
 -7 1 1 17 13.1
 7 1 -1 -5.1 23.7
 6 -1 -1 5690.03 186.38
 -6 -1 1 6156.58 187.48
 -6 1 1 6140.29 183.48
 6 1 -1 5826.62 190.68
 5 -1 -1 -3.6 17.8
 -5 -1 1 14.8 19.6
 -5 1 1 4.1 13.2
 5 1 -1 -5.6 23.9
 -4 -1 1 3510.45 115.39
 -4 1 1 3556.04 110.09
 -3 -1 1 423.56 36.5
 -3 1 1 338.27 23.5
 3 1 -1 399.56 41.7
 -3 1 1 341.17 22.6
 2 -1 -1 867.41 29.8
 -2 -1 1 887.81 43.8
 2 1 -1 878.61 45.2
 0 -1 -1 659.73 24.9
 -3 -1 -1 17.8 18
 3 -1 1 16.3 14.5
 3 1 1 -1.3 20.3
 -3 1 -1 31.1 14.6
 4 -1 1 2386.26 79.09
 -4 -1 -1 2391.06 82.69
 -4 1 -1 2416.26 78.59
 -5 -1 -1 276.47 31.8
 5 -1 1 283.97 30.6
 -5 1 -1 245.28 26.9
 5 1 1 279.97 35.1
 -6 -1 -1 3812.92 123.69
 6 -1 1 3812.02 122.69
 -6 1 -1 3806.42 120.89
 6 1 1 3761.92 126.89
 7 -1 1 133.49 21.7
 -7 -1 -1 58.69 18.6
 -7 1 -1 77.69 16.2
 7 1 1 77.99 20.6
 -8 -1 -1 1268.97 53.29
 8 -1 1 1237.08 52.69
 8 1 1 1183.68 57.89
 9 -1 1 19.3 20.6
 -9 -1 -1 7.1 18.7
 9 1 1 7.3 24
 -9 1 -1 -11.1 17.2
 10 -1 1 236.48 29.7
 -10 -1 -1 279.87 34.5
 -10 1 -1 212.48 23.4
 10 1 1 217.08 31.7
 11 -1 1 611.14 48.1
 -11 -1 -1 541.45 41.2
 11 1 1 546.05 51.79
 -11 1 -1 541.35 41.7
 -12 -1 -1 862.51 50.39
 12 -1 1 946.81 61.09
 -12 1 -1 872.91 49.1
 12 1 1 896.21 65.09
 -13 -1 -1 198.48 28.7
 13 1 1 259.57 44
 -13 -2 1 73.29 23.7
 -13 -2 1 28.8 26.6
 -12 -2 1 1439.56 65.19
 -12 -2 1 1633.74 73.09
 -12 2 1 1591.54 57.39
 -12 2 1 1558.64 56.59
 -11 -2 1 386.06 37.3
 -11 2 1 370.96 29.3
 -11 2 1 377.46 27.1
 -10 -2 1 7.9 20.6
 -10 2 1 14.8 14.1
 10 2 -1 -20 30.2
 -10 2 1 12.6 14.2
 -9 -2 1 29.2 19.3
 -9 2 1 28.9 12.7
 9 2 -1 31 30.2
 -9 2 1 28.7 14.7
 -8 -2 1 69.39 20.5
 -8 2 1 72.39 14.9
 8 2 -1 95.09 29
 -8 2 1 85.49 12.3
 -7 -2 1 -31 19.9
 7 2 -1 25.4 26.3
 -7 2 1 -8.8 12.4
 -7 2 1 3.4 10.1
 -6 -2 1 2663.53 90.89
 -6 2 1 2609.04 81.29
 6 2 -1 2446.66 95.49
 -6 2 1 2499.35 80.19
 -5 -2 1 105.19 23.8
 5 2 -1 42.6 26.9
 -5 2 1 93.59 10.8
 -5 2 1 85.09 10.5
 -4 -2 1 311.37 29.5
 4 2 -1 269.97 31.2
 -3 -2 1 46.7 21.8
 3 2 -1 98.99 30
 2 -2 -1 972.5 32.8
 -2 -2 1 1055.59 50.69
 2 2 -1 1006.5 53.49
 -1 -2 1 334.07 37.7
 -1 -2 1 325.07 30.6
 1 -2 -1 312.17 17.9
 -1 2 1 301.07 20.3
 0 -2 1 1957.4 63.09
 0 -2 -1 1972.2 62.79
 0 2 -1 1791.02 63.59
 0 2 1 1844.42 62.99
 -2 -2 -1 1225.38 53.19
 2 -2 1 1256.67 44.4
 2 2 1 1431.86 55.29
 -2 2 -1 1347.77 49.8
 -3 -2 -1 1518.55 59.39
 3 -2 1 1494.65 51.49
 -3 2 -1 1479.55 51.59
 3 2 1 1487.95 60.99
 -4 -2 -1 1560.14 59.49
 4 -2 1 1483.35 50.79
 -4 2 -1 1423.06 50.49
 4 2 1 1324.87 60.49
 5 -2 1 -12.6 13.6
 -5 -2 -1 -16.3 19.6
 5 2 1 -11.9 23
 -5 2 -1 0.4 14.9
 6 -2 1 1156.48 45.9
 -6 -2 -1 1121.99 52.49
 -6 2 -1 1167.68 46
 6 2 1 1225.68 57.69
 -7 -2 -1 693.53 40.4
 7 -2 1 652.93 35.3
 7 2 1 632.04 43.8
 -7 2 -1 598.54 33.5
 -8 -2 -1 83.79 21.2
 -8 2 -1 80.29 17.8
 8 2 1 54.59 24.1
 -9 -2 -1 133.59 24
 9 -2 1 85.79 21.1
 -9 2 -1 124.89 20.1
 9 2 1 115.99 28.5
 -10 -2 -1 1082.89 53.39
 10 -2 1 1099.09 52.49
 -10 2 -1 1096.29 49
 10 2 1 1065.59 62.99
 -11 -2 -1 477.85 42.3
 11 -2 1 479.45 44.9
 -11 2 -1 414.26 35
 11 2 1 525.35 52.99
 12 -2 1 108.09 29.9
 -12 -2 -1 224.08 28
 -12 2 -1 164.98 22
 12 2 1 139.19 37.5
 -13 -2 -1 -0.7 23.9
 13 2 1 63.69 38.6
 -13 -3 1 21.9 28.8
 -13 -3 1 2.8 22.2
 -12 -3 1 898.11 52.29
 -11 -3 1 391.66 41.5
 11 3 -1 286.47 40.8
 -10 -3 1 45 22.2
 10 3 -1 30.7 33.1
 -9 -3 1 178.18 25.3
 9 3 -1 192.58 34.8
 -8 -3 1 1005.8 53.79
 8 3 -1 1071.39 63.39
 -7 -3 1 1329.77 59.39
 7 3 -1 1301.67 68.39
 -6 -3 1 1443.06 63.69
 6 3 -1 1473.65 71.09
 -5 -3 1 127.19 25.8
 5 3 -1 26.7 29.5
 -4 -3 1 861.91 51.99
 4 3 -1 922.11 58.39
 -3 -3 1 103.69 23.7
 3 3 -1 198.28 33.8
 2 -3 -1 33 11.7
 -2 -3 1 56.79 28.8
 2 3 -1 -3.6 33.5
 -2 3 1 32.8 13.8
 -1 -3 1 876.21 52.89
 1 -3 -1 909.11 34.9
 1 3 -1 828.32 53.99
 -1 3 1 845.52 38.2
 0 -3 1 272.37 32.1
 0 -3 1 146.19 26.9
 0 -3 -1 300.47 31.8
 0 3 1 260.97 32.4
 1 -3 1 134.59 15.3
 -1 -3 -1 126.89 22.5
 -1 3 -1 105.79 19.3
 1 3 1 155.08 24.8
 2 -3 1 189.18 22.9
 -2 -3 -1 273.27 25.7
 -2 3 -1 221.38 26.8
 2 3 1 301.87 28.5
 -3 -3 -1 1322.07 58.19
 3 -3 1 1343.77 45.9
 -3 3 -1 1325.07 47.8
 3 3 1 1448.36 61.89
 -4 -3 -1 -8.3 20.5
 4 -3 1 3 12.4
 4 3 1 15.2 27.8
 -4 3 -1 -26.3 12.5
 5 -3 1 1256.87 44.3
 -5 -3 -1 1257.17 55.59
 -5 3 -1 1244.08 44.8
 5 3 1 1251.17 61.19
 6 -3 1 2468.55 80.79
 -6 -3 -1 2537.05 89.99
 -6 3 -1 2520.05 80.49
 6 3 1 2443.36 91.89
 7 -3 1 65.29 15.2
 -7 -3 -1 43.8 21.5
 7 3 1 36.5 24.4
 -7 3 -1 73.79 14.3
 -8 -3 -1 1579.04 67.09
 8 -3 1 1678.53 59.19
 -8 3 -1 1635.14 57.49
 8 3 1 1670.13 74.09
 -9 -3 -1 11.8 21
 9 -3 1 14.9 18.1
 -9 3 -1 15.3 15
 9 3 1 32.1 30.1
 -10 -3 -1 211.98 26.6
 10 -3 1 196.28 23.5
 -10 3 -1 170.28 18.8
 10 3 1 154.98 33.8
 -11 -3 -1 -19.1 21.5
 11 -3 1 29.2 23.5
 11 3 1 77.09 31
 -11 3 -1 -1.5 17.3
 -12 -3 -1 189.18 28.8
 12 3 1 193.08 39.2
 -12 3 -1 162.18 17.7
 -13 -3 -1 13.2 25.2
 13 3 1 50.99 37.5
 -13 -4 1 0.9 24.2
 -12 -4 1 78.09 26.2
 -11 -4 1 675.43 50.29
 11 4 -1 577.14 61.79
 -10 -4 1 94.99 25.6
 10 4 -1 119.39 36.7
 -9 -4 1 297.27 30.4
 9 4 -1 209.28 36.8
 -8 -4 1 413.36 43.8
 8 4 -1 436.16 55.09
 -7 -4 1 1737.53 71.99
 7 4 -1 1796.52 81.99
 -6 -4 1 42.8 23.9
 6 4 -1 70.69 33.3
 -5 -4 1 147.19 29.1
 5 4 -1 99.69 33
 -4 -4 1 257.97 29.5
 4 4 -1 325.37 36.8
 -3 -4 1 2600.44 95.59
 3 -4 -1 2487.75 79.49
 3 4 -1 2527.95 99.29
 -2 -4 1 166.88 30.3
 2 -4 -1 219.08 26.3
 2 4 -1 114.89 33.6
 -2 4 1 127.09 19.8
 -1 -4 1 9.6 28.7
 1 -4 -1 -10.9 14.6
 -1 4 1 2.8 19.6
 1 4 -1 -32.1 30.8
 0 -4 1 26.4 22.5
 0 -4 1 51.89 24
 0 -4 -1 36.1 20.4
 0 4 1 -4.1 21.6
 1 -4 1 296.37 28
 -1 -4 -1 237.88 25.5
 1 -4 1 208.48 24.7
 1 4 1 239.68 27.1
 -2 -4 -1 1195.98 58.49
 2 -4 1 1237.68 46.8
 -2 4 -1 1127.69 48.9
 2 4 1 1213.18 61.39
 3 -4 1 1957.8 62.89
 -3 -4 -1 1948.11 75.19
 -3 4 -1 1764.42 64.09
 3 4 1 1898.91 78.29
 4 -4 1 4009.4 123.79
 -4 -4 -1 4143.09 133.19
 4 4 1 3920.31 135.79
 -4 4 -1 3931.01 124.49
 -5 -4 -1 134.89 25.1
 5 -4 1 198.18 18.7
 5 4 1 185.38 27.9
 -5 4 -1 179.38 14.9
 6 -4 1 85.19 12.4
 -6 -4 -1 76.19 21.9
 -6 4 -1 88.29 12.7
 6 4 1 38.5 23.4
 -7 -4 -1 55.39 23.6
 7 -4 1 55.39 13.2
 7 4 1 52.99 26.5
 -7 4 -1 54.99 11.9
 -8 -4 -1 471.95 42.7
 8 -4 1 455.95 26.2
 8 4 1 380.56 48.8
 -8 4 -1 454.75 24.6
 -9 -4 -1 346.87 32.7
 9 -4 1 338.47 26
 9 4 1 361.46 40.2
 -9 4 -1 304.57 22.1
 -10 -4 -1 366.26 41.3
 10 4 1 132.39 44
 -11 -4 -1 -40.2 21.6
 11 4 1 0.8 30.4
 -12 -4 -1 968.2 56.59
 12 4 1 832.82 69.69
 -13 -4 -1 -2.6 26
 -13 -5 1 -24.8 24.6
 -13 -5 1 11.9 30.3
 -12 -5 1 31.9 26.6
 -11 -5 1 143.29 28.2
 11 5 -1 186.18 40.7
 10 5 -1 472.65 49
 -9 -5 1 29.8 23.9
 9 5 -1 15.2 35.6
 -8 -5 1 25.9 24.9
 8 5 -1 25.9 34.4
 -7 -5 1 99.39 25.4
 7 5 -1 136.99 34.3
 -6 -5 1 271.37 31.4
 6 5 -1 333.37 40.8
 -5 -5 1 1237.38 61.49
 5 5 -1 1152.28 70.29
 4 -5 -1 302.87 17.2
 4 -5 -1 284.37 18.9
 -4 -5 1 164.48 28.3
 4 5 -1 234.78 37.5
 3 -5 -1 24.4 14
 -3 -5 1 9.4 27.2
 3 5 -1 -10.3 33.1
 -3 5 1 -8.2 18.3
 2 -5 -1 641.04 35.8
 -2 -5 1 696.43 49.99
 -2 5 1 572.24 41
 2 5 -1 666.93 60.79
 -1 -5 1 11.9 26.9
 1 -5 -1 12.6 15.9
 -1 5 1 -5.8 21.7
 1 5 -1 -6.2 33.6
 0 -5 1 19.7 24.3
 0 -5 -1 -9.9 23.9
 0 -5 1 29.6 23.3
 0 5 1 16.5 25.3
 -1 -5 -1 77.49 22.2
 1 -5 1 29.5 21.8
 1 -5 1 84.49 18
 1 5 1 117.49 29.3
 2 -5 1 121.09 26.8
 2 -5 1 131.49 19.7
 -2 -5 -1 164.38 29
 2 5 1 117.09 24.9
 -3 -5 -1 630.94 49.8
 3 -5 1 621.64 32
 3 5 1 510.65 48
 4 -5 1 2135.79 66.69
 -4 -5 -1 1958.3 80.39
 4 5 1 2003 83.09
 -4 5 -1 1994.5 68.89
 5 -5 1 199.38 21
 -5 -5 -1 177.78 27.1
 -5 5 -1 191.08 16.3
 5 5 1 152.08 27.8
 6 -5 1 2436.16 74.79
 -6 -5 -1 2265.57 88.39
 -6 5 -1 2352.96 75.59
 6 5 1 2369.56 93.59
 -7 -5 -1 454.65 42.9
 7 5 1 589.94 53.09
 -8 -5 -1 12.7 23.2
 8 5 1 74.39 33.1
 -9 -5 -1 72.99 25.2
 9 5 1 27.1 32.2
 -10 -5 -1 269.77 33.5
 10 5 1 198.68 37.5
 -11 -5 -1 200.58 29.7
 11 5 1 303.57 43
 -12 -5 -1 358.96 36
 12 5 1 225.28 43.9
 -13 -5 -1 10.2 29.3
 13 5 1 -12.7 38.1
 -13 -6 1 3 30.3
 -13 -6 1 36.4 27.1
 -12 -6 1 182.08 31.6
 -11 -6 1 269.87 34.3
 11 6 -1 236.88 46.1
 -10 -6 1 83.19 27.1
 10 6 -1 146.49 40.8
 -9 -6 1 -11.6 25.7
 9 6 -1 -18.3 35.3
 -8 -6 1 104.19 27.6
 8 6 -1 168.08 40.9
 -7 -6 1 1893.61 80.69
 7 6 -1 1969.5 91.39
 -6 -6 1 106.69 28.9
 6 6 -1 113.09 34.6
 -5 -6 1 14.3 28.8
 5 6 -1 29.6 35
 4 -6 -1 131.79 13.8
 4 -6 -1 112.39 14.3
 -4 -6 1 112.89 26.6
 4 6 -1 182.58 40.9
 3 -6 -1 727.63 36.9
 -3 -6 1 815.12 55.59
 3 6 -1 768.72 65.39
 -3 6 1 692.03 43.9
 -2 -6 1 1712.53 75.19
 2 -6 -1 1658.33 61.49
 2 6 -1 1604.74 82.09
 -2 6 1 1645.64 66.99
 1 -6 -1 2952.5 94.89
 -1 -6 1 2963 104.19
 -1 6 1 2785.82 101.49
 1 6 -1 2582.04 107.29
 0 -6 1 637.34 49.9
 0 -6 -1 695.63 44.8
 0 -6 1 668.03 44.6
 1 -6 1 663.93 38.2
 -1 -6 -1 736.53 46.8
 1 -6 1 585.24 42.5
 1 6 1 608.94 51.89
 2 -6 1 768.62 40.4
 2 -6 1 798.02 48.6
 -2 -6 -1 712.03 50.39
 2 6 1 708.23 55.29
 3 -6 1 -4.2 21
 3 -6 1 16.7 16.8
 -3 -6 -1 -2.4 24.2
 3 6 1 24 29.7
 -4 -6 -1 1084.29 58.49
 4 -6 1 1078.89 42.9
 4 -6 1 1128.09 49.3
 4 6 1 1038.8 60.89
 -5 -6 -1 1546.45 67.49
 5 -6 1 1528.05 51.79
 5 -6 1 1573.44 57.99
 5 6 1 1484.05 73.19
 6 -6 1 452.45 29.7
 6 -6 1 540.55 23.6
 -6 -6 -1 514.35 46.4
 6 6 1 499.45 53.29
 -7 -6 -1 133.59 26
 7 6 1 199.58 37.8
 -8 -6 -1 113.89 25.3
 8 6 1 96.29 35.7
 -9 -6 -1 491.65 48.1
 9 6 1 548.35 61.69
 -10 -6 -1 292.67 34.8
 10 6 1 181.38 38.3
 -11 -6 -1 22.6 26.7
 11 6 1 -24.6 34.5
 -12 -6 -1 -5.2 25.8
 12 6 1 3.8 37.9
 -13 -6 -1 47.8 29.6
 13 6 1 -15 40.6
 -13 -7 1 8 27.3
 -13 -7 1 -9.3 31.7
 -12 -7 1 10.1 28.8
 -11 -7 1 156.58 31.6
 11 7 -1 128.49 41.5
 -10 -7 1 305.47 33.8
 10 7 -1 359.26 51.09
 -9 -7 1 -4.2 27
 9 7 -1 40.1 40.8
 -8 -7 1 -20.1 26.4
 8 7 -1 60.19 37.5
 -7 -7 1 -0.3 25.9
 7 7 -1 -10.7 33.8
 -6 -7 1 4242.88 164.48
 6 7 -1 4411.26 157.38
 -5 -7 1 246.38 30.5
 5 -7 -1 275.97 19.4
 5 -7 -1 255.07 20.1
 5 7 -1 326.17 42.7
 -4 -7 1 996.9 59.49
 4 -7 -1 1065.29 44.4
 4 -7 -1 1093.79 42.5
 4 7 -1 1094.29 72.39
 3 -7 -1 90.69 18.6
 -3 -7 1 47.5 27.4
 -3 7 1 86.39 24
 3 7 -1 74.39 38.2
 2 -7 -1 117.79 18.3
 -2 -7 1 108.59 30.2
 -2 7 1 120.49 28
 2 7 -1 107.39 37.3
 -1 -7 1 118.99 27.6
 1 -7 -1 239.88 28.9
 1 7 -1 125.69 34.3
 -1 7 1 211.18 30.6
 0 -7 1 396.56 48.1
 1 -7 1 187.28 22.6
 1 -7 1 118.39 23.9
 -1 -7 -1 216.78 29.3
 1 7 1 128.19 28.4
 -2 -7 -1 1545.75 67.19
 2 -7 1 1418.86 58.89
 2 -7 1 1527.15 66.29
 2 7 1 1566.84 72.79
 3 -7 1 2614.44 88.69
 -3 -7 -1 2671.63 97.69
 3 -7 1 2512.95 91.99
 3 7 1 2645.54 102.29
 4 -7 1 850.41 44.4
 -4 -7 -1 843.22 55.09
 4 -7 1 826.92 38.2
 4 7 1 758.42 58.89
 5 -7 1 417.36 25
 -5 -7 -1 360.96 45.9
 5 -7 1 389.56 32.2
 5 7 1 438.26 52.09
 6 -7 1 881.61 38.2
 6 -7 1 887.51 34.5
 6 7 1 878.81 68.09
 -7 -7 -1 1022.6 58.89
 7 7 1 1023.6 73.19
 -8 -7 -1 274.57 31.2
 8 7 1 434.46 47.4
 -9 -7 -1 29.3 27.8
 9 7 1 36.4 34.3
 -10 -7 -1 757.72 57.99
 10 7 1 776.92 70.89
 -11 -7 -1 33.1 27.5
 11 7 1 7.4 37.7
 -12 -7 -1 171.18 31.9
 12 7 1 177.78 43.7
 -12 -8 1 9.1 27.8
 -11 -8 1 427.36 51.59
 11 8 -1 204.18 45.3
 -10 -8 1 414.76 51.09
 10 8 -1 308.27 48
 -9 -8 1 802.22 59.89
 9 8 -1 691.33 76.69
 -8 -8 1 1641.54 78.59
 8 8 -1 1794.22 94.79
 -7 -8 1 285.17 33.4
 7 8 -1 267.07 43.8
 -6 -8 1 13.8 25.5
 6 8 -1 20.9 35.7
 5 -8 -1 4.5 13.9
 5 -8 -1 0.2 13.1
 -5 -8 1 28.2 28.7
 5 8 -1 -39.1 33.7
 4 -8 -1 1625.74 58.09
 4 -8 -1 1553.74 58.99
 -4 -8 1 1456.65 74.19
 4 8 -1 1592.24 86.19
 3 -8 -1 367.66 33.1
 -3 -8 1 233.48 28.8
 3 8 -1 301.37 42.8
 -2 -8 1 3494.75 121.99
 2 -8 -1 3490.95 112.59
 -2 8 1 3400.56 119.89
 2 8 -1 3178.48 126.99
 -1 -8 1 572.24 51.49
 1 -8 -1 497.15 35.4
 -1 8 1 509.25 52.19
 0 -8 1 383.86 45
 0 -8 -1 263.97 27.6
 0 -8 1 383.76 42.6
 0 8 1 311.37 35.4
 1 -8 1 216.78 23.8
 1 -8 1 277.17 33.8
 -1 -8 -1 204.08 27.2
 1 8 1 152.28 36.2
 2 -8 1 3.3 19.2
 -2 -8 -1 64.49 23.7
 2 -8 1 23.3 22.4
 2 8 1 31.4 36.5
 3 -8 1 949.21 46
 -3 -8 -1 964 56.29
 3 -8 1 872.31 49.3
 3 8 1 911.81 67.89
 4 -8 1 -2.5 19.4
 4 -8 1 22.5 17.6
 -4 -8 -1 1 26.4
 4 8 1 -9.8 36.2
 5 -8 1 2.7 18
 -5 -8 -1 42.9 29.2
 5 -8 1 13.8 14.5
 5 8 1 40.2 37.6
 6 -8 1 25.1 16
 -6 -8 -1 42.7 27.4
 6 -8 1 8.6 11.3
 6 8 1 27.4 36.7
 -7 -8 -1 10.5 24.6
 7 8 1 -38.5 36.7
 -8 -8 -1 117.69 29
 8 8 1 189.88 44.5
 -9 -8 -1 263.47 33.6
 9 8 1 304.77 43.6
 -10 -8 -1 44.2 29
 10 8 1 -43.4 38.6
 -11 -8 -1 -15.2 27.2
 -12 -8 -1 -19.5 27.9
 12 8 1 -6.1 42.6
 -12 -9 1 144.39 33.1
 -11 -9 1 7.9 36.8
 11 9 -1 -29.8 38.8
 -10 -9 1 133.09 30.4
 10 9 -1 143.89 43.4
 -9 -9 1 -44.8 27.4
 9 9 -1 -30.8 40
 -8 -9 1 66.59 31.1
 8 9 -1 35.7 43.9
 -7 -9 1 -9.6 27.3
 7 9 -1 53.29 40
 6 -9 -1 1393.16 47.2
 -6 -9 1 1319.77 72.39
 6 -9 -1 1381.06 48.3
 6 9 -1 1410.66 88.69
 -5 -9 1 488.85 52.89
 5 -9 -1 399.66 29.4
 5 -9 -1 381.46 30.5
 5 9 -1 452.25 51.39
 -4 -9 1 68.09 30.8
 4 -9 -1 79.49 20.4
 4 -9 -1 47.1 17.6
 4 9 -1 44.5 39.4
 -3 -9 1 266.07 33.7
 3 -9 -1 331.57 33.9
 3 9 -1 352.26 43.8
 2 -9 -1 6766.62 211.88
 -2 -9 1 6544.15 218.78
 -2 9 1 6863.31 218.88
 2 9 -1 6705.03 224.58
 -1 -9 1 18.9 29.6
 1 -9 -1 3.5 17.4
 -1 9 1 -17.8 30.4
 1 9 -1 -11 36.5
 0 -9 -1 104.59 24.6
 0 -9 1 131.59 26.7
 0 -9 1 112.69 26.4
 0 9 1 90.79 32.6
 1 -9 1 311.07 36.8
 1 -9 1 294.27 34.8
 -1 -9 -1 239.28 28.8
 1 9 1 256.87 35.7
 -2 -9 -1 112.79 27.1
 2 -9 1 158.48 22.6
 2 -9 1 131.19 25.8
 2 9 1 186.58 39.4
 -3 -9 -1 68.59 26.5
 3 -9 1 71.89 24.4
 3 -9 1 97.39 21.6
 3 9 1 49.6 36.3
 4 -9 1 207.98 22.1
 4 -9 1 238.58 26.5
 -4 -9 -1 198.88 29.8
 4 9 1 169.58 37.2
 -5 -9 -1 1041.6 62.09
 5 -9 1 1002.4 44.7
 5 -9 1 1010 48.3
 5 9 1 1091.29 74.09
 -6 -9 -1 1009.3 59.39
 6 -9 1 972.6 45.3
 6 -9 1 994.5 39.4
 6 9 1 1089.89 74.39
 -7 -9 -1 42.2 30.1
 7 9 1 7.8 35.7
 -8 -9 -1 38 26.5
 8 9 1 67.69 40.5
 -9 -9 -1 515.25 54.29
 9 9 1 639.24 73.59
 -10 -9 -1 18.9 28.1
 10 9 1 34.5 40
 -11 -9 -1 26.1 29.4
 11 9 1 60.29 44.4
 -11 -10 1 12.1 28.4
 -10 -10 1 51.29 30.1
 10 10 -1 14.4 41.2
 -9 -10 1 298.07 40.9
 9 10 -1 334.57 52.99
 -8 -10 1 83.49 30.9
 8 10 -1 111.29 43.6
 -7 -10 1 16.6 27
 7 10 -1 72.09 45.3
 6 -10 -1 326.87 24.8
 -6 -10 1 268.77 36.3
 6 -10 -1 348.77 27
 6 10 -1 236.68 45
 5 -10 -1 98.79 19.8
 -5 -10 1 135.19 34.3
 5 -10 -1 115.29 18.7
 5 10 -1 84.09 37.8
 -4 -10 1 153.58 32.1
 4 10 -1 117.89 35.9
 3 -10 -1 1841.92 71.39
 -3 -10 1 1859.11 83.29
 3 -10 -1 1884.41 74.59
 3 10 -1 1818.42 94.29
 -2 -10 1 156.58 31.7
 2 -10 -1 122.79 21.5
 2 10 -1 105.09 37.1
 -2 10 1 107.09 32.3
 -1 -10 1 -9.6 26.8
 1 -10 -1 -12.3 19.1
 -1 10 1 -11.6 30.9
 0 -10 1 7 25.9
 0 -10 1 8.6 23.9
 0 -10 -1 -0.2 23.1
 0 10 1 -21.2 32.8
 -1 -10 -1 1597.24 72.19
 1 -10 1 1603.94 67.49
 1 -10 1 1669.33 69.39
 1 10 1 1703.33 83.89
 2 -10 1 187.38 24.3
 2 -10 1 177.28 26.1
 -2 -10 -1 130.19 28.2
 2 10 1 266.57 43.1
 3 -10 1 30.2 20.6
 3 -10 1 23.5 22.7
 -3 -10 -1 -3.9 25.9
 3 10 1 9.6 34.4
 -4 -10 -1 424.46 52.69
 4 -10 1 482.45 47.9
 4 -10 1 541.75 54.29
 4 10 1 574.34 52.99
 5 -10 1 1 21.4
 5 -10 1 -9 18.4
 -5 -10 -1 15.9 24.3
 5 10 1 -22.5 35.7
 6 -10 1 285.97 33
 -6 -10 -1 248.38 34.9
 6 -10 1 254.37 27.3
 6 10 1 249.88 41.4
 7 -10 1 168.68 18.1
 7 -10 1 170.08 15.9
 -7 -10 -1 158.38 34.6
 7 10 1 253.27 47
 -8 -10 -1 227.28 33.5
 8 10 1 172.48 43.8
 -9 -10 -1 5.6 29
 9 10 1 49.8 46
 -10 -10 -1 158.38 33.9
 10 10 1 173.08 49
 -11 -10 -1 20.6 41.6
 11 10 1 90.29 48.6
 -11 -11 1 45.1 30.5
 -10 -11 1 51.59 32.4
 10 11 -1 25.5 44.1
 -9 -11 1 10.2 33.6
 9 11 -1 61.59 48
 -8 -11 1 55.69 34.3
 -7 -11 1 251.47 38.5
 7 11 -1 43.4 39.8
 6 -11 -1 268.07 27
 6 -11 -1 261.67 30.2
 -6 -11 1 224.28 34.2
 6 11 -1 271.67 52.69
 -5 -11 1 -9 28.2
 5 -11 -1 27.6 18.8
 5 -11 -1 18.5 20.3
 5 11 -1 13.3 39.7
 4 -11 -1 443.36 41.8
 -4 -11 1 543.05 57.09
 4 -11 -1 404.36 36.1
 4 11 -1 402.06 49.3
 3 -11 -1 160.08 23.3
 3 -11 -1 131.29 28.8
 -3 -11 1 229.98 37.4
 3 11 -1 161.58 43
 2 -11 -1 401.16 37.9
 -2 -11 1 488.45 43.8
 -2 11 1 411.26 42.3
 -1 -11 1 4.4 27.3
 1 -11 -1 10.5 20.6
 -1 -11 1 65.39 31.7
 -1 11 1 8.9 34.6
 0 -11 1 263.67 32.1
 0 -11 1 368.46 34.9
 0 -11 -1 248.58 31.2
 0 11 1 306.87 42.9
 1 -11 1 91.59 24.3
 -1 -11 -1 94.69 29.9
 1 -11 1 109.19 24.8
 1 11 1 111.69 39.1
 2 -11 1 1041 54.79
 -2 -11 -1 1021.8 61.89
 2 -11 1 1017.6 51.39
 2 11 1 1029.5 77.99
 3 -11 1 313.97 31.5
 -3 -11 -1 332.77 37.5
 3 -11 1 381.26 39.5
 3 11 1 421.46 51.39
 4 -11 1 212.98 28.8
 -4 -11 -1 159.28 30.2
 4 -11 1 190.28 25.1
 4 11 1 242.08 44.2
 5 -11 1 30.5 20.8
 5 -11 1 -33.4 22.1
 -5 -11 -1 -13.7 25.4
 5 11 1 21.8 39.4
 -6 -11 -1 214.68 34.1
 6 -11 1 164.98 24.8
 6 -11 1 232.78 29.6
 6 11 1 296.37 46.9
 -7 -11 -1 10.4 27.2
 7 -11 1 3.4 17.5
 7 -11 1 15.9 13.6
 7 11 1 -16.3 42.6
 -8 -11 -1 504.15 56.69
 -9 -11 -1 62.89 31.8
 9 11 1 56.89 49.2
 -10 -11 -1 130.79 32.7
 10 11 1 207.18 53.79
 -10 -12 1 49.3 35.1
 -9 -12 1 23.8 33.4
 9 12 -1 -8.3 43.2
 -8 -12 1 21.1 36
 8 12 -1 117.59 52.79
 7 -12 -1 234.08 23.4
 7 -12 -1 192.18 20.8
 -7 -12 1 237.38 39.8
 7 12 -1 253.67 55.89
 -6 -12 1 500.05 57.29
 6 -12 -1 579.44 34.3
 6 -12 -1 504.55 39.2
 6 12 -1 366.36 53.49
 5 -12 -1 223.38 25
 -5 -12 1 296.87 41.1
 5 -12 -1 266.37 27.5
 5 12 -1 225.48 52.49
 4 -12 -1 -1.7 19.5
 -4 -12 1 14.7 29.4
 4 -12 -1 -18.3 23.3
 4 12 -1 72.69 44.2
 3 -12 -1 765.12 44
 3 -12 -1 820.72 54.29
 -3 -12 1 731.93 62.19
 3 12 -1 671.73 75.89
 2 -12 -1 286.87 27.8
 -2 -12 1 214.18 34.2
 -1 -12 1 1610.74 79.89
 1 -12 -1 1594.64 70.39
 -1 -12 1 1703.23 80.09
 -1 12 1 1632.04 86.39
 0 -12 1 133.79 30.3
 0 -12 1 71.69 26.9
 0 -12 -1 107.19 30.5
 0 12 1 99.69 41.6
 1 -12 1 124.39 26.5
 -1 -12 -1 151.38 31.1
 1 -12 1 75.69 25.4
 1 12 1 174.98 43.5
 2 -12 1 167.38 25.9
 2 -12 1 141.99 26.6
 -2 -12 -1 124.49 31.6
 2 12 1 211.18 46.9
 -3 -12 -1 109.39 32.6
 3 -12 1 38 23.6
 3 -12 1 88.69 25.7
 3 12 1 55.59 43.7
 4 -12 1 -5.2 22.8
 -4 -12 -1 -8.8 31.5
 4 -12 1 -1.8 24.9
 4 12 1 62.59 42.4
 5 -12 1 39.2 22.6
 -5 -12 -1 29.5 28
 5 -12 1 39.4 25.9
 5 12 1 87.39 45.5
 6 -12 1 -17.5 21.8
 -6 -12 -1 49.4 30.8
 6 -12 1 14.5 19.9
 6 12 1 116.19 50.69
 7 -12 1 43.7 15.6
 -7 -12 -1 6.1 29.3
 7 -12 1 49.1 20
 7 12 1 31 47.9
 -8 -12 -1 628.84 62.09
 8 12 1 655.53 66.09
 -9 -12 -1 410.66 43.2
 9 12 1 255.77 53.59
 -10 -12 -1 149.29 34.2
 10 12 1 360.66 58.29
 -9 -13 1 16.9 30.5
 -8 -13 1 628.04 63.79
 7 -13 -1 147.59 19.4
 -7 -13 1 152.28 37.8
 7 -13 -1 157.48 17.5
 7 13 -1 42.2 47.6
 6 -13 -1 33.1 22.6
 6 -13 -1 7.3 17.8
 -6 -13 1 38 33.7
 6 13 -1 5.7 43.3
 -5 -13 1 -27.5 29.3
 5 -13 -1 -18.3 22.5
 5 -13 -1 23.7 20.5
 5 13 -1 -13.9 49.99
 4 -13 -1 189.88 29.3
 -4 -13 1 186.38 35.2
 4 -13 -1 228.38 26.5
 3 -13 -1 38.5 28.4
 -3 -13 1 -16.4 30.6
 3 -13 -1 22.1 19.4
 -2 -13 1 -31.5 34.7
 2 -13 -1 -13.6 19.9
 2 -13 -1 -25.3 27.1
 -2 -13 1 -32.5 29.5
 -1 -13 1 115.89 36.3
 1 -13 -1 99.29 25
 -1 -13 1 69.09 31
 -1 13 1 80.69 38.9
 0 -13 1 1796.32 77.99
 0 -13 1 1675.93 75.39
 0 -13 -1 1547.25 76.29
 0 13 1 1499.45 90.09
 -1 -13 -1 37.4 27.9
 1 -13 1 107.59 27.8
 1 -13 1 77.79 25.8
 1 13 1 68.99 43.5
 2 -13 1 479.65 42.9
 -2 -13 -1 460.35 54.49
 2 -13 1 469.55 43.7
 2 13 1 436.66 51.89
 3 -13 1 388.76 45.2
 3 -13 1 430.46 43.6
 -3 -13 -1 417.06 40.1
 3 13 1 324.47 48.7
 4 -13 1 697.33 51.29
 4 -13 1 799.92 54.59
 -4 -13 -1 771.02 58.69
 4 13 1 605.74 71.09
 5 -13 1 179.78 27.7
 5 -13 1 169.88 29.4
 -5 -13 -1 166.78 32.7
 5 13 1 132.39 49.4
 6 -13 1 -12.9 33.5
 -6 -13 -1 -18.9 31.6
 6 13 1 -18 47.4
 7 -13 1 60.19 22.3
 -7 -13 -1 82.89 32.3
 7 -13 1 57.29 18.1
 7 13 1 63.69 49.9
 -8 -13 -1 63.59 33.8
 8 13 1 -30.5 46.9
 -9 -13 -1 695.43 64.69
 9 13 1 843.32 95.89
 -8 -14 1 88.79 39
 -7 -14 1 -24.5 34.5
 6 -14 -1 -14 23.4
 6 -14 -1 -3.6 18.4
 -6 -14 1 11.9 29.9
 5 -14 -1 -11.8 20.1
 5 -14 -1 14.8 25.8
 -5 -14 1 33.6 31.6
 4 -14 -1 38.9 26.9
 -4 -14 1 -15 30.2
 4 -14 -1 26 20.3
 3 -14 -1 93.09 32.2
 3 -14 -1 66.39 21.7
 -3 -14 1 46.2 38.1
 -3 -14 1 123.79 37.9
 -2 -14 1 -2.1 33.5
 2 -14 -1 10.7 27.4
 -2 -14 1 -21.3 34.9
 2 -14 -1 -2.2 21
 1 -14 -1 -17.8 22.2
 -1 -14 1 -4.6 32.5
 -1 -14 1 36.9 30.9
 0 -14 -1 43 27.4
 0 -14 1 40.7 29
 0 -14 1 20.3 29.2
 0 14 1 -26.3 39
 1 -14 1 246.48 32.2
 -1 -14 -1 213.58 34.5
 1 -14 1 153.58 30.6
 1 14 1 201.18 45.1
 -2 -14 -1 -2.4 27.7
 2 -14 1 10.6 23.1
 2 -14 1 -3.3 22.9
 2 14 1 60.99 44.1
 3 -14 1 0.9 23.7
 3 -14 1 -13.2 24.4
 -3 -14 -1 -5.6 31.5
 3 14 1 -53.89 46.2
 -4 -14 -1 76.79 31.1
 4 -14 1 10.8 25
 4 -14 1 48.9 27.2
 4 14 1 -15.5 45.4
 -5 -14 -1 84.19 35.8
 5 -14 1 98.79 28.6
 5 -14 1 146.19 28.6
 5 14 1 128.29 50.79
 -6 -14 -1 333.27 38.6
 6 -14 1 323.27 40.6
 6 -14 1 267.87 32.6
 6 14 1 289.37 53.99
 -7 -14 -1 -38.9 31.5
 7 14 1 14.2 49.9
 -8 -14 -1 -10 34.1
 8 14 1 18.5 49.8
 -7 -15 1 163.38 46.8
 -7 -15 1 61.79 33.3
 -6 -15 1 86.39 44.4
 -6 -15 1 94.09 37.7
 6 -15 -1 56.89 32.6
 6 -15 -1 39.5 32.2
 5 -15 -1 -6 27.1
 -5 -15 1 68.59 35
 -5 -15 1 -45.3 38.3
 5 -15 -1 2.7 21.3
 -4 -15 1 658.23 62.39
 4 -15 -1 574.24 54.49
 4 -15 -1 575.04 44.1
 -4 -15 1 609.74 56.39
 -3 -15 1 7.1 39.7
 -3 -15 1 14.6 31.2
 3 -15 -1 42.3 22.3
 3 -15 -1 40.2 30.7
 -2 -15 1 67.49 38.6
 2 -15 -1 14 21.8
 2 -15 -1 -21.9 26.4
 -2 -15 1 67.89 33.1
 -1 -15 1 21 31.4
 -1 -15 1 26.6 34
 1 -15 -1 29.7 24.4
 1 -15 -1 10.2 27.3
 0 -15 1 72.29 28.9
 0 -15 -1 84.09 30.3
 0 -15 1 133.19 33.5
 -1 -15 -1 33.1 30.3
 1 -15 1 34.6 25.8
 1 -15 1 -32.3 24.3
 1 15 1 36.5 46.8
 -2 -15 -1 62.39 28.2
 2 -15 1 52.99 24.9
 2 -15 1 -17.3 22.7
 2 15 1 38.4 47.7
 -3 -15 -1 20.4 27.8
 3 -15 1 29.4 24
 3 -15 1 33.3 26.1
 3 15 1 30.2 49.1
 4 -15 1 774.32 54.89
 -4 -15 -1 657.23 60.39
 4 -15 1 667.33 50.99
 4 15 1 578.24 62.79
 -5 -15 -1 31.4 34.7
 5 -15 1 45.5 27.2
 5 -15 1 55.09 28.7
 5 15 1 21.4 48.9
 -6 -15 -1 41.3 31.7
 6 15 1 85.49 50.89
 -7 -15 -1 153.58 35.3
 7 15 1 125.39 55.69
 -6 -16 1 -16.7 34.9
 -6 -16 1 -31 42.2
 -5 -16 1 -52.59 35
 -5 -16 1 -43.4 39.3
 5 -16 -1 19.2 22.2
 5 -16 -1 -15.2 28.2
 -4 -16 1 2.3 40.2
 4 -16 -1 9.9 28.8
 -4 -16 1 -9.1 32
 4 -16 -1 51.09 22.8
 -3 -16 1 161.28 42.3
 3 -16 -1 201.58 33.9
 3 -16 -1 170.58 26.9
 -3 -16 1 197.98 37.2
 -2 -16 1 36.8 39
 2 -16 -1 72.09 30.2
 2 -16 -1 18.8 22.6
 -2 -16 1 41.3 31.1
 -1 -16 1 44.2 30.6
 1 -16 -1 54.69 29.1
 -1 -16 1 91.69 36.8
 1 -16 -1 18.7 26
 0 -16 1 158.58 34.2
 0 -16 1 41.9 29.2
 0 -16 -1 119.69 31.8
 0 -16 -1 34.4 29.8
 1 -16 1 -3.5 24
 1 -16 1 38.5 25.3
 -1 -16 -1 31.9 29.5
 2 -16 1 75.49 26
 -2 -16 -1 106.49 35.4
 2 -16 1 100.19 27.1
 2 16 1 129.49 50.19
 3 -16 1 -10.5 22.4
 -3 -16 -1 -19.9 30.6
 3 -16 1 28.1 27.2
 3 16 1 25.4 51.29
 4 -16 1 17.7 27.7
 4 -16 1 37.9 25.5
 -4 -16 -1 -25 28
 4 16 1 17.6 49.8
 5 -16 1 106.49 32.6
 5 -16 1 62.79 29.1
 -5 -16 -1 19.6 34.2
 5 16 1 61.89 50.69
 4 -17 -1 465.05 44.5
 4 -17 -1 340.97 40.1
 -4 -17 1 444.06 49.2
 -3 -17 1 -15.8 31.4
 -3 -17 1 16.6 38
 3 -17 -1 46.9 30
 3 -17 -1 -6.1 21.6
 2 -17 -1 255.87 31.6
 2 -17 -1 218.58 34.4
 -2 -17 1 159.88 41.1
 -2 -17 1 243.58 41.4
 1 -17 -1 136.29 32.7
 1 -17 -1 99.79 29.9
 -1 -17 1 149.99 37.7
 -1 -17 1 111.29 33.4
 0 -17 1 49 28.5
 0 -17 1 64.19 30.5
 0 -17 -1 24.7 29.8
 0 -17 -1 125.69 34.2
 1 -17 1 75.29 27.8
 -1 -17 -1 66.19 37.3
 1 -17 1 103.29 29.5
 -1 -17 -1 113.79 32
 2 -17 1 1.7 24.9
 -2 -17 -1 42.6 32.1
 2 -17 1 37.1 25.9
 3 -17 1 9.4 23.9
 3 -17 1 130.99 30.3
 -3 -17 -1 3 30.2
 -13 0 2 440.96 38.5
 -13 0 2 558.94 35.4
 -12 0 2 621.04 47.2
 -12 0 2 655.53 41.8
 -11 0 2 2528.05 90.89
 -11 0 2 2760.12 93.49
 -10 0 2 12.8 16.8
 -10 0 2 11.7 19.9
 -9 0 2 118.29 21
 -9 0 2 119.29 18.5
 -8 0 2 8141.99 252.37
 -7 0 2 349.77 30.4
 -7 0 2 325.27 31.8
 -6 0 2 5226.18 163.38
 -6 0 2 5111.09 162.18
 -5 0 2 961.2 43.4
 -5 0 2 1036.1 45.4
 -4 0 2 2523.05 86.69
 -4 0 2 2458.35 82.09
 3 0 -2 2931.51 95.79
 0 0 -2 53.59 12.2
 0 0 2 83.39 14.9
 1 0 2 2457.85 79.19
 -1 0 -2 2281.37 79.09
 2 0 2 44.3 16.1
 -2 0 -2 50.09 18.2
 3 0 2 535.55 36.3
 -4 0 -2 2565.84 84.99
 4 0 2 2446.86 85.69
 -5 0 -2 768.92 39.6
 5 0 2 691.83 41.5
 6 0 2 819.82 45.9
 -6 0 -2 840.92 41.7
 7 0 2 1736.43 68.09
 -7 0 -2 1699.63 64.39
 -8 0 -2 709.73 41.8
 8 0 2 809.42 46.8
 -9 0 -2 17.7 19.8
 9 0 2 35.6 23.9
 10 0 2 708.13 50.69
 -10 0 -2 819.92 46.5
 11 0 2 1074.19 62.29
 -11 0 -2 1043.7 53.79
 -12 0 -2 402.26 45.5
 13 0 2 227.08 40.5
 -13 -1 2 29.7 19.3
 -13 -1 2 22.1 20.8
 -12 -1 2 138.89 22.8
 -12 -1 2 226.58 28
 -12 1 2 200.28 19.6
 -12 1 2 187.08 21.1
 -11 -1 2 539.45 44.5
 -11 -1 2 625.44 40.7
 -11 1 2 567.64 36
 -11 1 2 646.64 33.5
 -10 -1 2 74.59 19.9
 -10 -1 2 155.88 25.4
 -10 1 2 99.89 16.6
 -10 1 2 144.29 19.2
 -9 -1 2 4.3 20.7
 -9 -1 2 3.1 18.2
 -9 1 2 -1.9 13.8
 -9 1 2 -8 14.8
 -8 -1 2 64.99 20.2
 -8 -1 2 58.29 21.5
 -8 1 2 52.49 14.9
 -8 1 2 41.2 14.9
 -7 -1 2 735.43 42.5
 -7 -1 2 733.33 42.9
 -7 1 2 767.42 34
 -7 1 2 720.33 35.6
 -6 -1 2 51.79 21.2
 -6 -1 2 28.3 20.4
 -6 1 2 39.5 15.3
 -6 1 2 44.6 14.2
 -5 -1 2 13.5 21.7
 -5 -1 2 -7.5 19.2
 -5 1 2 10 16.2
 -5 1 2 6.5 14.3
 -4 -1 2 333.97 34.1
 -4 -1 2 358.16 29.5
 -4 1 2 410.06 33.1
 -4 1 2 378.36 24
 3 -1 -2 205.28 23.7
 -3 -1 2 170.68 28.9
 -3 -1 2 248.58 23.2
 -3 1 2 221.18 22.3
 2 -1 -2 1213.18 44.2
 -2 -1 2 1177.58 47.8
 2 1 -2 1189.48 49.6
 -2 1 2 1228.08 43.6
 0 -1 2 399.46 28.2
 0 -1 -2 408.06 29.7
 0 1 2 431.06 28.5
 0 1 -2 376.76 28.4
 1 -1 2 170.18 16.9
 -1 -1 -2 110.99 17
 1 1 2 188.08 20.2
 -1 1 -2 160.88 18.8
 -2 -1 -2 2782.42 96.39
 2 -1 2 3085.69 95.69
 -2 1 -2 2867.81 94.69
 2 1 2 2965.9 96.49
 -3 -1 -2 24.8 19.2
 3 -1 2 12.4 16.3
 -3 1 -2 -20.3 18.9
 3 1 2 -4.2 19.8
 -4 -1 -2 1319.27 55.29
 4 -1 2 1278.57 51.49
 -4 1 -2 1381.46 53.19
 5 -1 2 149.39 19.1
 -5 -1 -2 81.79 20.7
 5 1 2 120.29 23.3
 -5 1 -2 127.79 20.1
 -6 -1 -2 911.41 45.6
 6 -1 2 919.31 44.1
 6 1 2 899.01 48.3
 -6 1 -2 937.61 43.4
 7 -1 2 149.29 21.6
 -7 -1 -2 149.49 20.9
 7 1 2 120.39 23.2
 -7 1 -2 183.88 21.1
 -8 -1 -2 294.07 25.2
 8 -1 2 260.07 25.7
 8 1 2 180.18 28.3
 -8 1 -2 221.58 24.5
 -9 -1 -2 1.1 19.9
 9 -1 2 5.4 22.6
 9 1 2 -8.9 28.3
 -9 1 -2 -15.6 21
 10 -1 2 22.9 23
 -10 -1 -2 21.6 21.3
 10 1 2 -4.4 25.2
 -10 1 -2 11.6 23.1
 -11 -1 -2 350.46 41.4
 11 -1 2 362.36 36.6
 -11 1 -2 423.26 41.4
 11 1 2 401.26 50.19
 12 -1 2 1.6 26.6
 12 1 2 31 29.6
 -12 1 -2 10.9 23.2
 -13 -1 -2 44.2 28.2
 13 1 2 0.4 32.2
 -13 -2 2 -1.1 20.9
 -13 -2 2 -11.3 23
 -12 -2 2 352.66 32.2
 -12 -2 2 343.47 34
 -12 2 2 366.76 24.8
 -12 2 2 381.66 27
 -11 -2 2 326.77 38.7
 -11 -2 2 329.57 33.8
 -11 2 2 327.67 23.8
 -11 2 2 374.46 25
 -10 -2 2 350.26 41.5
 -10 -2 2 240.78 27
 -10 2 2 250.97 23.3
 -10 2 2 210.68 21.5
 -9 -2 2 195.38 26
 -9 -2 2 115.19 25.2
 -9 2 2 168.18 19.5
 -9 2 2 176.08 15.9
 -8 -2 2 880.11 48
 -8 2 2 901.41 33.3
 -8 2 2 806.02 34.4
 -7 -2 2 15.7 19.9
 -7 2 2 5 10.5
 -7 2 2 1.7 10.3
 -6 -2 2 1125.29 54.59
 -6 2 2 1141.69 40.3
 -6 2 2 1125.69 39.8
 -5 -2 2 650.03 44.7
 -5 2 2 632.44 27.2
 -5 2 2 618.74 26
 -4 -2 2 2240.78 83.79
 -4 -2 2 2551.64 88.09
 -4 2 2 2182.78 71.99
 -3 -2 2 622.24 52.79
 -3 -2 2 568.04 41.8
 3 -2 -2 612.44 27.3
 -3 2 2 640.24 27.6
 2 2 -2 5151.28 163.48
 1 -2 -2 4636.24 137.29
 -1 -2 2 4237.08 139.39
 1 2 -2 4391.36 140.09
 1 2 2 5163.88 162.68
 -1 2 -2 5197.28 161.18
 2 -2 2 2723.33 89.29
 -2 -2 -2 2690.53 92.69
 2 2 2 2808.42 93.89
 -3 -2 -2 255.27 24.9
 3 -2 2 256.17 21.3
 -3 2 -2 244.98 20.3
 3 2 2 258.77 27.2
 4 -2 2 318.07 26.8
 -4 -2 -2 247.98 24.4
 4 2 2 242.68 27.1
 -4 2 -2 332.07 27.4
 -5 -2 -2 1005.4 48.7
 5 -2 2 957.6 42.3
 5 2 2 1017.2 51.39
 -5 2 -2 1007.3 42.9
 6 -2 2 3433.76 110.89
 -6 -2 -2 3464.25 114.49
 6 2 2 3312.37 116.99
 -6 2 -2 3453.55 110.49
 -7 -2 -2 0.4 19.3
 7 -2 2 17.7 17.7
 7 2 2 -6.1 22.6
 -7 2 -2 16.5 17.1
 -8 -2 -2 981 49.4
 8 -2 2 953.4 52.19
 8 2 2 982 56.29
 -8 2 -2 947.21 44.5
 9 -2 2 377.86 36.8
 -9 2 -2 412.66 34.4
 9 2 2 381.26 43
 10 -2 2 48.9 22.1
 -10 -2 -2 66.09 23
 10 2 2 52.39 28.6
 -10 2 -2 66.29 21.7
 -11 -2 -2 -3.2 22.4
 11 -2 2 2.6 24.9
 -11 2 -2 -18.2 20.2
 11 2 2 9.3 29.6
 12 -2 2 65.59 28.3
 -12 -2 -2 79.09 26.1
 -12 2 -2 90.19 21.6
 12 2 2 93.79 32.7
 -13 -2 -2 155.58 31
 13 2 2 150.68 38.5
 -13 -3 2 28.4 27.3
 -13 -3 2 47.6 24
 -12 -3 2 365.46 37.2
 -12 -3 2 403.86 42.5
 -11 -3 2 536.95 43.7
 -11 -3 2 486.35 48.8
 -10 -3 2 184.88 29.5
 -10 -3 2 218.78 27.4
 -9 -3 2 365.86 41.3
 -8 -3 2 392.46 41.7
 -7 -3 2 2566.84 93.59
 7 3 -2 2564.84 100.59
 -6 -3 2 1066.49 55.59
 6 3 -2 991.3 61.59
 -5 -3 2 69.99 26
 5 3 -2 38.7 30.8
 -4 -3 2 468.55 39.3
 -3 -3 2 578.74 55.89
 3 -3 -2 748.23 28.6
 -3 -3 2 748.43 49
 -3 3 2 673.43 28.8
 2 -3 -2 25.3 12
 -2 -3 2 16.3 25
 -2 -3 2 31.7 32.8
 -2 3 2 -8.9 13.9
 -1 -3 2 4659.03 144.09
 1 3 -2 4385.46 145.39
 -1 3 2 4465.95 140.99
 0 -3 -2 2334.47 79.49
 0 -3 2 2291.17 80.69
 0 3 -2 2269.37 79.89
 0 3 2 2374.76 79.99
 1 -3 2 6913.41 214.48
 -1 3 -2 7048.59 215.48
 -2 -3 -2 977.7 46.9
 2 -3 2 722.33 37.4
 -2 3 -2 836.12 41.2
 2 3 2 896.41 50.49
 3 -3 2 1494.25 53.89
 -3 -3 -2 1461.35 61.29
 3 3 2 1468.45 64.99
 -3 3 -2 1448.06 54.69
 -4 -3 -2 625.84 43.8
 4 -3 2 619.54 34.7
 -4 3 -2 647.24 33.9
 4 3 2 651.43 47.2
 -5 -3 -2 3.6 20.7
 5 -3 2 -0.5 13.9
 -5 3 -2 22.4 16
 5 3 2 -0.1 21.3
 -6 -3 -2 816.22 46.7
 6 -3 2 848.62 37.5
 -6 3 -2 815.22 37.6
 6 3 2 890.11 51.29
 -7 -3 -2 711.93 44.2
 7 -3 2 750.72 37.2
 -7 3 -2 614.44 35.2
 7 3 2 647.54 50.69
 -8 -3 -2 277.57 27.5
 8 -3 2 233.58 21.8
 -8 3 -2 235.68 28.2
 8 3 2 184.58 28.9
 -9 -3 -2 41.9 22.2
 9 -3 2 13 20.2
 9 3 2 38.6 26.7
 -9 3 -2 93.09 18.7
 10 -3 2 67.89 22.1
 -10 -3 -2 88.49 25
 10 3 2 71.19 30.5
 -10 3 -2 89.49 19
 -11 -3 -2 276.47 30.4
 11 -3 2 223.78 29.1
 11 3 2 166.28 36
 -11 3 -2 225.18 22.6
 12 -3 2 32.4 26.9
 -12 -3 -2 26.1 25.5
 -12 3 -2 27 22.5
 12 3 2 28.1 31.7
 -13 -3 -2 23.8 26.7
 13 3 2 6 35.1
 -13 -4 2 -4.5 32.6
 -12 -4 2 487.75 52.59
 -12 -4 2 605.14 48
 -11 -4 2 74.49 26.2
 -11 -4 2 42.2 28.9
 -10 -4 2 1060.79 58.69
 -9 -4 2 86.49 25.4
 -8 -4 2 680.73 48.7
 8 4 -2 668.23 57.79
 -7 -4 2 647.44 47.5
 7 4 -2 612.74 57.99
 -6 -4 2 23 24.8
 6 4 -2 -5.4 30.9
 -5 -4 2 187.48 30.8
 5 4 -2 236.08 39.7
 -4 -4 2 -0.6 29
 -3 -4 2 1235.78 61.09
 3 -4 -2 1243.28 42.1
 -3 -4 2 1255.57 67.19
 -3 4 2 1196.08 45.5
 -2 -4 2 8.4 34.1
 -2 -4 2 14.5 24.3
 2 -4 -2 24.4 11.8
 -2 4 2 5 16.9
 -1 -4 2 1276.97 70.49
 -1 -4 2 1175.78 58.49
 1 -4 -2 1290.47 49.9
 0 -4 -2 163.48 22.9
 0 -4 2 218.78 24.8
 0 4 2 150.08 24.5
 0 4 -2 136.09 26.4
 -1 -4 -2 934.81 48.9
 1 -4 2 823.82 40.5
 1 4 2 845.42 50.09
 -1 4 -2 893.71 54.29
 2 -4 2 188.28 17.8
 -2 -4 -2 162.58 24.7
 2 4 2 222.28 30.8
 -2 4 -2 167.38 21.2
 -3 -4 -2 55.49 24.3
 3 -4 2 73.99 14.1
 3 4 2 89.89 26.8
 -3 4 -2 72.59 17.6
 -4 -4 -2 927.11 49.99
 4 -4 2 892.21 39.6
 -4 4 -2 869.31 39.9
 4 4 2 892.91 51.29
 -5 -4 -2 29.4 23
 5 -4 2 -9.9 14.2
 -5 4 -2 1.4 14.8
 5 4 2 7.1 23.3
 6 -4 2 525.15 29.7
 -6 -4 -2 570.84 43.2
 -6 4 -2 613.74 31.2
 6 4 2 531.35 49.3
 7 -4 2 77.49 15.6
 -7 -4 -2 59.69 23.9
 7 4 2 54.29 26.4
 -7 4 -2 54.99 15.7
 -8 -4 -2 172.68 25.7
 8 -4 2 224.38 20.4
 -8 4 -2 210.98 19
 8 4 2 150.78 28.8
 -9 -4 -2 121.29 24.9
 9 -4 2 118.69 20.3
 -9 4 -2 125.69 17.8
 9 4 2 26.5 28.8
 -10 -4 -2 28.9 23.4
 10 -4 2 18.9 19.1
 10 4 2 39 52.59
 -10 4 -2 45 15.9
 11 -4 2 -10.5 19.7
 -11 -4 -2 0.4 24.5
 11 4 2 -22 31.3
 -11 4 -2 25 14.5
 -12 -4 -2 213.28 31.7
 12 4 2 285.77 41.8
 -13 -4 -2 55.59 27.5
 13 4 2 -27 34.9
 -13 -5 2 -11.6 26.3
 -13 -5 2 -47.2 26.1
 -12 -5 2 15.9 28.6
 -12 -5 2 -9.1 24.8
 -11 -5 2 1401.36 72.69
 -11 -5 2 1400.76 69.09
 -10 -5 2 9.4 44.2
 -9 -5 2 49.9 26.3
 -8 -5 2 232.08 30.2
 8 5 -2 230.18 40.1
 -7 -5 2 1336.97 65.09
 7 5 -2 1305.07 74.69
 -6 -5 2 357.56 43.9
 6 5 -2 297.67 37.5
 -5 -5 2 19.4 27.1
 5 5 -2 18 34.2
 -4 -5 2 115.49 27.8
 4 -5 -2 168.38 16.9
 -4 5 2 210.88 23.3
 4 5 -2 99.49 32.7
 -3 -5 2 455.65 55.59
 3 -5 -2 456.95 24
 -3 5 2 513.55 31.1
 2 -5 -2 453.95 26.6
 -2 -5 2 480.15 55.19
 -2 -5 2 433.96 45.7
 -2 5 2 380.66 34.8
 -1 -5 2 1059.49 56.79
 1 -5 -2 975.4 46.3
 -1 -5 2 1218.38 65.89
 -1 5 2 1055.99 49.9
 0 -5 2 873.81 60.19
 0 -5 2 852.31 47.4
 0 -5 -2 827.52 44.3
 0 5 2 750.62 48.2
 -1 -5 -2 2355.36 84.59
 1 -5 2 2598.14 80.99
 1 5 2 2160.68 85.09
 -1 5 -2 2179.08 84.39
 -2 -5 -2 3699.83 124.29
 2 -5 2 3699.43 118.69
 -2 5 -2 3764.62 121.59
 2 5 2 3689.03 125.69
 -3 -5 -2 25.6 23.4
 3 -5 2 22.2 13.8
 -3 5 -2 31.2 17.2
 3 5 2 3.3 26.8
 4 -5 2 6032.4 185.08
 -4 -5 -2 6161.58 192.48
 -4 5 -2 5732.43 186.28
 4 5 2 6108.69 195.48
 5 -5 2 765.22 35.7
 -5 -5 -2 684.63 49.7
 -5 5 -2 737.23 35.9
 5 5 2 804.32 55.39
 6 -5 2 262.07 22.7
 -6 -5 -2 236.28 28.9
 -6 5 -2 202.98 25.1
 6 5 2 225.98 30.8
 -7 -5 -2 987.2 54.99
 7 -5 2 1022 40.1
 -7 5 -2 1017.6 41
 7 5 2 1023.6 58.79
 8 -5 2 -6.4 14.8
 -8 -5 -2 -3.8 23.1
 -8 5 -2 -13.3 13.1
 8 5 2 -13 27.2
 -9 -5 -2 1222.28 60.19
 9 -5 2 1142.79 46.4
 -9 5 -2 1093.09 42.7
 9 5 2 1003 67.69
 -10 -5 -2 66.99 26.1
 10 5 2 46.9 35.3
 -11 -5 -2 45.9 25.7
 11 5 2 96.69 37
 -12 -5 -2 247.18 33.2
 12 5 2 227.08 39.7
 -13 -5 -2 58.99 29.5
 13 5 2 45.4 41.3
 -13 -6 2 91.99 30.9
 -13 -6 2 101.89 34.3
 -12 -6 2 34.2 27.2
 -12 -6 2 20.2 30.1
 -11 -6 2 2.2 26.5
 -11 -6 2 -22.5 29.5
 -10 -6 2 580.04 53.09
 -9 -6 2 295.97 33.6
 -8 -6 2 14 25.4
 8 6 -2 44 37.4
 -7 -6 2 23.5 25.8
 7 6 -2 -17.6 33
 -6 -6 2 2271.87 87.09
 6 6 -2 1891.91 94.19
 -5 -6 2 116.89 28
 5 6 -2 189.68 37.7
 4 -6 -2 324.87 19.6
 -4 -6 2 194.68 31.2
 -4 6 2 321.27 30.4
 4 6 -2 333.87 42.6
 3 -6 -2 71.09 13.3
 -3 -6 2 39.8 29
 -3 6 2 67.69 20
 2 -6 -2 587.34 32.4
 -2 -6 2 617.74 50.59
 -2 -6 2 479.85 55.59
 -2 6 2 670.13 40.3
 1 -6 -2 119.49 19.8
 -1 -6 2 141.49 27.8
 -1 -6 2 138.99 33.7
 -1 6 2 176.08 26
 0 -6 2 1773.12 76.09
 0 -6 -2 1596.04 67.99
 0 -6 2 1752.42 68.79
 1 -6 2 653.73 38.7
 -1 -6 -2 675.53 45.6
 1 -6 2 704.23 48.6
 1 6 2 741.73 52.99
 2 -6 2 2820.42 94.49
 -2 -6 -2 2919.21 101.19
 2 6 2 2770.72 105.49
 3 -6 2 3642.04 115.39
 -3 -6 -2 3582.64 122.79
 -3 6 -2 3530.75 117.89
 3 6 2 3537.25 126.59
 -4 -6 -2 108.49 24.6
 4 -6 2 108.39 15.1
 4 6 2 134.69 32.1
 -4 6 -2 122.19 19.6
 -5 -6 -2 1158.08 58.69
 5 -6 2 1233.48 44.8
 -5 6 -2 1202.08 48.2
 5 6 2 1108.39 63.59
 6 -6 2 1705.13 59.99
 -6 -6 -2 1616.24 73.39
 -6 6 -2 1748.53 60.79
 6 6 2 1737.53 77.19
 7 -6 2 957 37.5
 -7 -6 -2 987.8 56.79
 7 6 2 830.02 61.99
 -7 6 -2 942.41 39.1
 -8 -6 -2 556.84 48.1
 8 -6 2 602.74 29.7
 8 6 2 574.94 55.79
 -8 6 -2 562.94 29.3
 -9 -6 -2 63.69 27.7
 9 6 2 62.79 33.9
 -10 -6 -2 104.89 29.1
 10 6 2 129.99 39.9
 -11 -6 -2 -7.7 25.1
 11 6 2 17.1 34.3
 -12 -6 -2 404.56 39.4
 12 6 2 485.45 51.59
 -13 -7 2 10.3 33.1
 -13 -7 2 52.19 29.1
 -12 -7 2 134.99 32.2
 -12 -7 2 93.29 34.7
 -11 -7 2 91.49 30.2
 -11 -7 2 105.99 33.1
 -10 -7 2 79.59 30.3
 -9 -7 2 20 28.5
 -8 -7 2 1630.14 77.49
 8 7 -2 1687.93 89.39
 -7 -7 2 157.58 31.7
 7 7 -2 155.58 36.8
 6 7 -2 28.3 36.1
 5 -7 -2 446.76 25.7
 5 -7 -2 424.16 20.2
 -5 -7 2 421.96 51.19
 5 7 -2 462.25 49.6
 -4 -7 2 648.74 56.99
 4 -7 -2 715.13 31
 4 7 -2 689.73 63.19
 -4 7 2 691.63 41.7
 3 -7 -2 744.03 34.3
 -3 -7 2 766.62 54.79
 -3 7 2 663.63 44.5
 -2 -7 2 2501.85 100.89
 -2 -7 2 2471.55 95.29
 2 -7 -2 2596.14 84.59
 -2 7 2 2456.85 90.09
 -1 -7 2 47.8 31.3
 -1 -7 2 43.6 26.6
 1 -7 -2 43.4 19
 -1 7 2 42.6 24.9
 0 -7 2 118.09 36.8
 0 -7 2 112.99 31.5
 1 -7 2 3458.45 119.19
 1 -7 2 3282.57 113.79
 -1 -7 -2 3468.35 117.69
 1 7 2 3578.34 121.59
 2 -7 2 74.09 28.5
 -2 -7 -2 55.09 23.6
 2 -7 2 60.99 19.3
 2 7 2 66.09 26
 3 -7 2 355.16 30.7
 -3 -7 -2 295.07 29.5
 3 -7 2 292.27 33
 3 7 2 384.46 48.3
 4 -7 2 836.02 37.9
 -4 -7 -2 818.62 51.99
 4 -7 2 791.82 50.59
 4 7 2 902.41 56.79
 5 -7 2 13.7 12.3
 -5 -7 -2 30.5 22.2
 5 7 2 76.59 27.3
 6 -7 2 136.99 17
 6 7 2 70.69 30.3
 -7 -7 -2 110.49 29.1
 7 -7 2 141.69 14.9
 7 7 2 199.38 35.2
 8 -7 2 23 12.2
 8 -7 2 1.3 16.5
 -8 -7 -2 4.8 24.7
 8 7 2 -17.7 31.2
 -9 -7 -2 589.04 51.39
 9 7 2 654.43 68.39
 -10 -7 -2 -9.7 27.5
 10 7 2 50.09 36.6
 -11 -7 -2 32.8 26.4
 11 7 2 33.1 36.2
 -12 -7 -2 23.2 27.7
 12 7 2 25.9 38.7
 -12 -8 2 24 30
 -12 -8 2 76.19 34.7
 -11 -8 2 220.78 37.7
 -11 -8 2 326.57 39.7
 -10 -8 2 615.04 56.39
 -9 -8 2 159.08 31.3
 -8 -8 2 -12.3 28.3
 8 8 -2 -11.6 36
 -7 -8 2 115.09 29.3
 7 8 -2 104.69 37.8
 -6 -8 2 2687.03 108.29
 6 8 -2 2834.92 116.69
 -5 -8 2 429.86 50.59
 5 -8 -2 376.46 21.9
 5 -8 -2 337.27 28.2
 5 8 -2 470.15 51.09
 -4 -8 2 75.99 32.3
 4 -8 -2 108.29 14.7
 -4 8 2 91.09 23.3
 -3 -8 2 29.3 29.9
 3 -8 -2 33.3 14.9
 -3 8 2 34 23.9
 -2 -8 2 4445.16 152.98
 2 -8 -2 4484.25 145.29
 -2 -8 2 4782.02 156.18
 -2 8 2 4438.16 151.08
 -1 -8 2 0.2 30.7
 1 -8 -2 14.9 20
 -1 -8 2 18.6 27.7
 -1 8 2 1 24.7
 0 -8 2 924.81 58.59
 0 -8 2 1000.2 55.19
 0 -8 -2 918.91 50.39
 0 8 2 899.41 56.99
 1 -8 2 413.36 40.6
 1 -8 2 374.16 33.8
 -1 -8 -2 437.36 42.7
 1 8 2 303.87 35
 2 -8 2 616.04 39.2
 2 -8 2 779.82 50.39
 -2 -8 -2 757.02 49.6
 2 8 2 693.63 56.49
 3 -8 2 118.49 27.8
 3 -8 2 162.58 21
 -3 -8 -2 216.78 32.1
 3 8 2 104.59 29.7
 -4 -8 -2 184.78 27.3
 4 -8 2 237.88 20.6
 4 -8 2 196.38 28.1
 4 8 2 172.38 32.9
 -5 -8 -2 1097.29 58.49
 5 -8 2 1160.48 46.5
 5 -8 2 1062.69 56.69
 5 8 2 1021.4 67.09
 6 -8 2 467.95 28.1
 -6 -8 -2 453.35 47.9
 6 -8 2 469.85 38.6
 6 8 2 504.15 56.89
 7 -8 2 3.7 18.2
 -7 -8 -2 29.7 25.4
 7 -8 2 -4.5 14.2
 7 8 2 23.6 37.4
 -8 -8 -2 180.28 30.4
 8 8 2 214.18 43.6
 -9 -8 -2 314.57 38
 9 8 2 289.77 46.6
 -10 -8 -2 236.28 34
 10 8 2 181.08 41.2
 -11 -8 -2 211.28 34.4
 11 8 2 234.98 48.2
 -12 -8 -2 98.39 30.7
 12 8 2 44.4 43.5
 -12 -9 2 49.9 30.4
 -12 -9 2 72.89 35.3
 -11 -9 2 78.19 47.6
 -11 -9 2 102.39 60.89
 -10 -9 2 72.59 31.2
 -9 -9 2 -1.4 29.4
 -8 -9 2 1270.17 72.59
 -7 -9 2 342.67 41.3
 7 9 -2 408.46 49.3
 6 -9 -2 94.19 11.3
 6 -9 -2 128.99 14.2
 -6 -9 2 90.19 32
 6 9 -2 84.69 39.8
 5 -9 -2 329.07 31.1
 5 -9 -2 328.67 23.6
 -5 -9 2 303.27 34.9
 4 -9 -2 44.3 15.4
 -4 -9 2 26.9 29.3
 -4 9 2 21.6 24.7
 -3 -9 2 1029.2 64.19
 -3 -9 2 999.1 64.69
 3 -9 -2 933.21 42.3
 -3 9 2 869.81 56.69
 2 -9 -2 1156.78 49.5
 -2 -9 2 1187.98 65.69
 -2 -9 2 1023.1 63.39
 -2 9 2 1132.19 61.29
 -1 -9 2 979 64.29
 1 -9 -2 974.9 49
 -1 -9 2 939.61 64.49
 -1 9 2 999 61.19
 0 -9 2 144.29 27.5
 0 -9 2 112.29 27.3
 0 -9 -2 94.69 23.7
 0 9 2 114.39 29.5
 -1 -9 -2 487.95 45.7
 1 -9 2 565.84 38.9
 1 -9 2 501.55 45.6
 1 9 2 663.33 54.39
 2 -9 2 -7.2 23.9
 2 -9 2 -20.3 17.2
 -2 -9 -2 -0.7 25.1
 2 9 2 -9.4 28.6
 3 -9 2 -16.4 17.8
 -3 -9 -2 -30 22.4
 3 -9 2 -0.2 25.3
 3 9 2 9.2 27.1
 -4 -9 -2 244.18 29.9
 4 -9 2 215.08 22.4
 4 -9 2 226.48 28.8
 4 9 2 244.68 42.9
 5 -9 2 11 15.3
 -5 -9 -2 0.3 24.6
 5 -9 2 5 23
 5 9 2 -4.6 30.4
 6 -9 2 337.57 37.5
 6 -9 2 287.37 25.5
 -6 -9 -2 243.68 32.4
 6 9 2 284.27 40.5
 7 -9 2 -11.3 15.7
 -7 -9 -2 -47.1 26.4
 7 -9 2 20.2 19.2
 7 9 2 5.1 41.7
 -8 -9 -2 75.29 30.2
 8 9 2 138.19 44.9
 -9 -9 -2 29.6 28.2
 9 9 2 -6.4 37.9
 -10 -9 -2 142.79 32.2
 10 9 2 129.99 41.6
 -11 -9 -2 71.99 32
 11 9 2 68.39 41.2
 -11 -10 2 163.28 34.2
 -11 -10 2 72.39 36.7
 -10 -10 2 21.8 37.8
 -10 -10 2 39.1 33.3
 -9 -10 2 273.57 37.1
 -8 -10 2 53.19 31
 -7 -10 2 168.48 37.3
 -6 -10 2 721.93 61.29
 6 -10 -2 710.23 31
 6 -10 -2 747.03 36
 5 -10 -2 85.49 21.4
 5 -10 -2 102.29 15.9
 -5 -10 2 88.59 33.2
 -4 -10 2 295.37 35.9
 4 -10 -2 216.88 24.5
 3 -10 -2 -1.1 15.3
 -3 -10 2 -11.4 28.5
 -3 -10 2 0.2 33
 -3 10 2 -7.6 28.4
 -2 -10 2 3747.43 133.49
 2 -10 -2 3605.84 121.79
 -2 -10 2 3594.34 130.59
 -2 10 2 3645.34 130.49
 -1 -10 2 12 27.1
 -1 -10 2 8.6 28.2
 1 -10 -2 5.6 20
 -1 10 2 42 29.5
 0 -10 -2 -10 23.6
 0 -10 2 23.4 26.1
 0 -10 2 -21.1 23.1
 0 10 2 0.9 33.3
 1 -10 2 -12.2 21.8
 1 -10 2 4.5 19.3
 -1 -10 -2 -20.5 22.6
 1 10 2 -23.3 34.6
 2 -10 2 463.55 38.3
 2 -10 2 637.74 45.6
 -2 -10 -2 571.54 47
 2 10 2 517.85 65.69
 -3 -10 -2 72.29 26
 3 -10 2 69.59 26.8
 3 -10 2 70.09 21.1
 3 10 2 16.1 39.2
 4 -10 2 208.78 30.4
 -4 -10 -2 174.68 29
 4 -10 2 182.28 23.3
 4 10 2 343.17 46.8
 -5 -10 -2 798.72 56.29
 5 -10 2 727.63 41
 5 -10 2 784.92 49.4
 5 10 2 698.03 72.79
 6 -10 2 176.88 26.6
 -6 -10 -2 155.68 29.4
 6 -10 2 195.38 19.3
 6 10 2 253.47 48.2
 -7 -10 -2 60.89 29.9
 7 -10 2 72.19 20.8
 7 -10 2 82.19 16.9
 7 10 2 50.89 45.4
 -8 -10 -2 835.32 62.49
 8 10 2 772.22 77.69
 -9 -10 -2 743.63 62.89
 9 10 2 710.43 76.49
 -10 -10 -2 13 31.3
 10 10 2 28.5 41.1
 -11 -10 -2 57.29 43.3
 11 10 2 -27.5 42
 -11 -11 2 89.19 38.2
 -11 -11 2 79.79 35.2
 -10 -11 2 3.2 35.3
 -10 -11 2 32.9 34
 -9 -11 2 0.6 29.4
 -9 -11 2 14.8 36.2
 -8 -11 2 164.58 35.1
 -7 -11 2 799.02 65.19
 6 -11 -2 298.17 24.1
 6 -11 -2 306.07 31.5
 -6 -11 2 232.08 36.5
 -5 -11 2 48.5 31.7
 5 -11 -2 28 22.1
 5 -11 -2 77.89 16.5
 4 -11 -2 904.11 42.7
 -4 -11 2 771.62 64.99
 -4 -11 2 736.33 61.79
 -3 -11 2 1472.85 78.19
 3 -11 -2 1494.15 60.69
 -3 -11 2 1531.15 76.89
 -3 11 2 1497.05 74.79
 -2 -11 2 1109.39 67.19
 -2 -11 2 929.51 65.69
 2 -11 -2 1016.3 49.5
 -2 11 2 1017.3 68.49
 1 -11 -2 923.81 51.69
 -1 -11 2 964.5 62.09
 -1 -11 2 970.6 65.49
 -1 11 2 1016.2 67.19
 0 -11 -2 257.87 30.3
 0 -11 2 205.68 33.9
 0 -11 2 268.27 31.4
 0 11 2 293.87 41
 1 -11 2 642.94 42.3
 -1 -11 -2 495.45 48.2
 1 -11 2 463.05 46
 1 11 2 490.55 47.2
 -2 -11 -2 77.89 28.1
 2 -11 2 -7.6 22.6
 2 -11 2 6.1 20.2
 2 11 2 -2.4 38.7
 -3 -11 -2 864.01 56.09
 3 -11 2 778.92 55.19
 3 -11 2 860.21 48
 3 11 2 886.71 73.99
 4 -11 2 107.39 22.7
 -4 -11 -2 133.39 31
 4 -11 2 70.79 28.7
 4 11 2 81.69 44.1
 5 -11 2 3.9 26.1
 5 -11 2 -4.3 19
 -5 -11 -2 7.8 25.7
 5 11 2 34.2 43.3
 -6 -11 -2 -2.2 26.3
 6 -11 2 5.3 17.3
 6 -11 2 33.6 24
 6 11 2 49 42.8
 7 -11 2 0.9 21.5
 -7 -11 -2 -38.2 27.5
 7 -11 2 -0.1 15.6
 7 11 2 -39 42.7
 -8 -11 -2 1194.78 70.59
 8 11 2 1236.98 134.39
 -9 -11 -2 3.3 30.2
 9 11 2 -17.8 42.6
 -10 -11 -2 469.05 58.19
 10 11 2 315.87 53.49
 -10 -12 2 128.69 35
 -10 -12 2 174.58 43
 -9 -12 2 -2.1 37.1
 -9 -12 2 17.8 31.8
 -8 -12 2 358.06 47.9
 -7 -12 2 4.7 39.4
 7 -12 -2 8.3 14.6
 -7 -12 2 22.3 31.9
 6 -12 -2 302.67 26
 -6 -12 2 224.68 42.2
 -6 -12 2 277.57 45
 6 -12 -2 291.07 34.9
 -5 -12 2 7.7 32
 5 -12 -2 2.9 15.8
 5 -12 -2 7 22.6
 -5 -12 2 70.19 40.4
 -4 -12 2 427.86 45.4
 4 -12 -2 451.15 34.9
 -4 -12 2 313.67 42.5
 4 -12 -2 387.56 47.7
 -3 -12 2 344.47 44
 -3 -12 2 231.58 37.1
 3 -12 -2 263.47 33.5
 -3 12 2 283.47 40.4
 -2 -12 2 50.69 33.2
 -2 -12 2 13.1 31.7
 2 -12 -2 11.6 19.2
 -2 12 2 19.5 35.9
 -1 -12 2 55.09 31.3
 -1 -12 2 61.49 31.6
 1 -12 -2 34.2 22.3
 -1 12 2 34.7 36.7
 0 -12 2 809.12 54.89
 0 -12 2 847.32 58.39
 0 -12 -2 771.72 54.09
 0 12 2 867.41 71.39
 1 -12 2 3.1 21.8
 1 -12 2 -4.2 24.7
 -1 -12 -2 6.9 25.7
 1 12 2 46.3 37.7
 -2 -12 -2 503.35 49.5
 2 -12 2 422.36 41.5
 2 -12 2 471.65 46.3
 2 12 2 533.15 51.89
 3 -12 2 843.22 49.4
 -3 -12 -2 872.61 57.19
 3 -12 2 732.53 55.39
 3 12 2 900.11 75.59
 4 -12 2 748.13 54.79
 4 -12 2 721.83 46.2
 -4 -12 -2 703.73 56.89
 4 12 2 663.83 75.39
 -5 -12 -2 316.27 36.1
 5 -12 2 293.17 33.6
 5 -12 2 304.57 37.3
 5 12 2 337.17 50.49
 6 -12 2 265.87 31.4
 -6 -12 -2 276.67 37.7
 6 -12 2 277.67 31.5
 6 12 2 146.09 45.7
 7 -12 2 31.1 17.3
 7 -12 2 25.2 23.3
 -7 -12 -2 39.9 34.1
 7 12 2 -69.99 45.4
 -8 -12 -2 15.5 30.1
 8 12 2 46.4 47.9
 -9 -12 -2 215.38 37.5
 9 12 2 185.48 52.39
 -9 -13 2 40.4 38.4
 -9 -13 2 55.79 37.1
 -8 -13 2 -19.6 28.9
 -8 -13 2 4 38.6
 7 -13 -2 41.4 14
 -7 -13 2 34.6 39.8
 -7 -13 2 -31.2 34.8
 7 -13 -2 14.3 17.2
 -6 -13 2 11.7 39.8
 -6 -13 2 119.09 37.2
 6 -13 -2 53.59 16.7
 6 -13 -2 86.69 23.8
 5 -13 -2 105.19 19.4
 5 -13 -2 121.19 26.2
 -5 -13 2 156.08 42
 -5 -13 2 107.09 39.5
 -4 -13 2 196.78 35.7
 -4 -13 2 204.28 43.2
 4 -13 -2 142.99 23.1
 4 -13 -2 165.68 31.7
 -3 -13 2 522.25 62.39
 3 -13 -2 535.65 40.1
 -3 -13 2 579.04 60.59
 -2 -13 2 146.79 35.8
 2 -13 -2 223.48 26.8
 -2 -13 2 269.57 39.9
 -2 13 2 173.78 40.1
 -1 -13 2 4.7 32.5
 -1 -13 2 44.6 31.6
 1 -13 -2 -17.2 22.5
 -1 13 2 -15.4 38
 0 -13 2 299.37 33.6
 0 -13 -2 224.58 31.8
 0 -13 2 242.08 34.5
 0 13 2 199.08 43.5
 1 -13 2 44.6 25.5
 1 -13 2 71.39 24
 -1 -13 -2 50.09 26
 1 13 2 54.99 42.1
 2 -13 2 22.8 22.2
 -2 -13 -2 28.9 26.9
 2 -13 2 47.4 25.8
 2 13 2 34 42.1
 3 -13 2 92.39 28.2
 3 -13 2 59.49 23.8
 -3 -13 -2 48.3 27.9
 3 13 2 86.49 46.6
 4 -13 2 22.1 29.7
 -4 -13 -2 -4.4 29.6
 4 -13 2 -3.6 23.8
 -5 -13 -2 269.67 36.6
 5 -13 2 191.88 27.8
 5 -13 2 148.29 32
 5 13 2 237.98 48.2
 -6 -13 -2 74.69 31.6
 6 13 2 178.08 49.7
 7 -13 2 9.2 16.9
 -7 -13 -2 12.3 30.8
 7 -13 2 6.6 23.7
 7 13 2 11.6 50.79
 -8 -13 -2 366.06 43.9
 8 13 2 237.68 56.29
 -9 -13 -2 -0.3 32.1
 9 13 2 27.4 52.69
 -8 -14 2 49.4 33.8
 -8 -14 2 80.79 42.7
 -7 -14 2 -15.5 29.9
 -7 -14 2 80.89 40.3
 6 -14 -2 14.9 16.4
 6 -14 -2 -6.3 23.7
 -6 -14 2 -4.5 39.1
 -6 -14 2 25.5 35.6
 -5 -14 2 20 36.6
 -5 -14 2 68.29 38.5
 5 -14 -2 10.9 25.7
 5 -14 -2 45.9 18.9
 -4 -14 2 222.98 40.2
 4 -14 -2 262.47 27.5
 -4 -14 2 346.97 48.4
 4 -14 -2 233.88 35.1
 -3 -14 2 -26.3 33.6
 3 -14 -2 -25.4 30
 3 -14 -2 31.2 20.5
 -3 -14 2 -15.5 34.9
 -2 -14 2 488.95 62.59
 -2 -14 2 538.95 49.3
 2 -14 -2 493.85 43.2
 -2 14 2 556.54 68.29
 1 -14 -2 221.98 42
 -1 -14 2 298.77 42.9
 -1 -14 2 186.38 36.7
 -1 14 2 259.07 44.6
 0 -14 -2 351.86 36.3
 0 -14 2 373.66 36.4
 0 -14 2 335.87 38
 0 14 2 285.47 48.4
 1 -14 2 20 31.7
 -1 -14 -2 52.09 28.7
 1 -14 2 17.6 24.1
 1 14 2 -29.3 42.5
 2 -14 2 248.88 29.6
 2 -14 2 234.08 32
 -2 -14 -2 178.78 31.5
 2 14 2 242.68 53.29
 3 -14 2 14.1 26.6
 -3 -14 -2 34.6 29.6
 3 -14 2 39.3 24
 3 14 2 72.39 45
 4 -14 2 433.06 47
 4 -14 2 423.36 40.5
 -4 -14 -2 468.55 55.59
 4 14 2 427.36 60.69
 -5 -14 -2 85.39 30.5
 5 -14 2 86.09 25.8
 5 -14 2 119.89 31.6
 5 14 2 98.79 53.09
 -6 -14 -2 105.99 35.8
 6 -14 2 79.79 24.6
 6 -14 2 58.29 28.3
 6 14 2 9 47.1
 -7 -14 -2 36 32.4
 7 14 2 -1.1 51.79
 -8 -14 -2 31 34.7
 8 14 2 -49.8 49
 -7 -15 2 -31.5 31.9
 -7 -15 2 -40.2 39
 6 -15 -2 -7 27.5
 -6 -15 2 46.3 34.9
 6 -15 -2 41.2 28.8
 -6 -15 2 16.7 36.5
 5 -15 -2 19.6 26.4
 5 -15 -2 7.2 18.4
 -5 -15 2 -21.3 36.4
 -5 -15 2 12.6 33.1
 4 -15 -2 165.28 33.8
 4 -15 -2 144.19 24.6
 -4 -15 2 179.18 42.1
 -4 -15 2 116.69 36.9
 -3 -15 2 0.9 35.6
 -3 -15 2 -33.6 36
 3 -15 -2 19.7 22
 3 -15 -2 16.3 30.9
 -2 -15 2 75.79 38
 2 -15 -2 79.09 24.2
 -2 -15 2 76.39 38
 1 -15 -2 74.79 27.1
 -1 -15 2 42 33.2
 -1 -15 2 23.2 34.4
 -1 15 2 44.1 41.8
 0 -15 2 103.49 31.6
 0 -15 -2 93.09 31.6
 0 -15 2 106.99 29.1
 0 15 2 130.49 43.3
 -1 -15 -2 42.3 28.1
 1 -15 2 5.1 25.3
 1 -15 2 36.5 25.8
 1 15 2 77.59 47.3
 2 -15 2 -16.4 24.1
 -2 -15 -2 24.4 27.4
 2 -15 2 6.4 23.4
 2 15 2 49.8 47.5
 3 -15 2 -19.1 22.7
 -3 -15 -2 25.3 32.1
 3 -15 2 40.9 26.8
 3 15 2 86.49 48.7
 4 -15 2 -3.8 28.2
 4 -15 2 16.1 26.2
 -4 -15 -2 0.6 28.7
 4 15 2 22.9 48.7
 -5 -15 -2 -5.6 33.3
 5 -15 2 46.7 30.9
 5 -15 2 -1.8 24.9
 5 15 2 68.39 51.09
 -6 -15 -2 60.09 34.1
 6 15 2 -31.3 49.2
 -7 -15 -2 -4.4 34.8
 7 15 2 29.4 50.49
 -6 -16 2 53.79 34
 -6 -16 2 -26.8 37.4
 5 -16 -2 60.89 30.2
 -5 -16 2 42.9 38.8
 -5 -16 2 61.19 37.3
 5 -16 -2 55.99 22
 -4 -16 2 498.35 51.79
 4 -16 -2 493.95 42.9
 -4 -16 2 391.56 46.3
 4 -16 -2 410.76 41.8
 3 -16 -2 39.5 23.3
 -3 -16 2 23.4 38.2
 3 -16 -2 32.7 33.1
 -3 -16 2 41.5 38.2
 -2 -16 2 230.08 40.7
 -2 -16 2 210.78 40.7
 2 -16 -2 320.07 37.3
 2 -16 -2 384.46 44.2
 -1 -16 2 8.6 32.2
 -1 -16 2 -10.6 36.7
 1 -16 -2 30.2 28.6
 0 -16 -2 125.59 31.3
 0 -16 2 173.78 34.2
 0 -16 2 196.28 32.3
 0 16 2 162.58 48.2
 1 -16 2 108.49 29.9
 -1 -16 -2 68.09 29.4
 1 -16 2 94.29 27.3
 2 -16 2 0.7 25.3
 2 -16 2 5.2 24.5
 -2 -16 -2 44.6 28.9
 2 16 2 27 45
 3 -16 2 10.1 25.5
 3 -16 2 6.6 24.8
 -3 -16 -2 -13.5 30.7
 3 16 2 -20.9 47.3
 4 -16 2 293.47 35.3
 -4 -16 -2 221.78 36.6
 4 -16 2 210.18 33.8
 4 16 2 210.68 57.09
 -5 -16 -2 293.77 41.4
 5 16 2 123.49 53.89
 4 -17 -2 37.5 22.5
 -4 -17 2 58.79 40.3
 4 -17 -2 51.49 32.3
 -4 -17 2 14.5 35.4
 3 -17 -2 90.09 35.2
 3 -17 -2 96.49 26.1
 -3 -17 2 140.99 42.9
 -3 -17 2 251.37 42.6
 2 -17 -2 42.3 27.5
 -2 -17 2 40.7 34.1
 2 -17 -2 49.8 30.1
 -2 -17 2 19.8 36.9
 -1 -17 2 8.2 32.9
 -1 -17 2 30.2 33.3
 1 -17 -2 66.99 30.1
 1 -17 -2 5 29
 0 -17 2 13.4 26.3
 0 -17 -2 35.3 32.1
 0 -17 2 -3.6 30.4
 1 -17 2 155.78 29.5
 -1 -17 -2 240.68 37.1
 1 -17 2 183.28 32.1
 1 17 2 131.89 47.5
 2 -17 2 143.79 29.5
 -2 -17 -2 181.88 37.3
 2 -17 2 84.49 28.9
 2 17 2 150.38 71.79
 3 -17 2 -28.2 23
 3 -17 2 35.7 25.7
 -3 -17 -2 -53.59 27.7
 3 17 2 11.7 44.8
 -13 0 3 11 19.1
 -13 0 3 17.4 15.7
 -12 0 3 7.3 23.5
 -12 0 3 8.4 19.3
 -11 0 3 1.8 17.7
 -11 0 3 -19.6 18
 -10 0 3 -19.7 17.4
 -10 0 3 -0.8 17.1
 -9 0 3 40.7 18
 -9 0 3 6.6 18
 -8 0 3 11.8 17.7
 -8 0 3 -2.3 16.7
 -7 0 3 -1.7 16.1
 -7 0 3 -9.1 17.8
 -6 0 3 11.2 21.1
 -6 0 3 -7.9 16.6
 -5 0 3 7.8 24.6
 -5 0 3 -10.3 16.3
 4 0 -3 6.6 20.1
 -4 0 3 5.2 17.5
 -3 0 3 1.4 22.4
 3 0 -3 32.4 19.7
 2 0 -3 -23.5 18
 -2 0 3 26.1 19.8
 -1 0 3 3.3 18.9
 1 0 -3 27.5 21.2
 0 0 -3 6.6 16.2
 0 0 3 -10.1 21.3
 -1 0 -3 21.8 20.3
 1 0 3 35.1 23.8
 2 0 3 7.8 20.8
 -2 0 -3 7.9 20.8
 3 0 3 -13.1 21
 -3 0 -3 -4.1 23.7
 -4 0 -3 9.4 19.2
 4 0 3 1.9 18.6
 -5 0 -3 -6.5 19.5
 5 0 3 -13.5 19.5
 -6 0 -3 30.7 20
 6 0 3 -1.4 19.5
 7 0 3 4.6 21.2
 -7 0 -3 -6.3 19.3
 8 0 3 47.1 22.4
 -8 0 -3 -0.5 20
 9 0 3 -35.7 22.8
 -9 0 -3 6 22.8
 -10 0 -3 4.1 24.9
 10 0 3 23.3 25.5
 -11 0 -3 -4.7 25.8
 11 0 3 22.2 26.7
 12 0 3 28.4 29.8
 -12 0 -3 41.1 28.2
 -13 -1 3 -24.5 17.8
 -13 -1 3 6.3 19.6
 -12 -1 3 186.88 24.9
 -12 -1 3 237.08 28.5
 -12 1 3 162.08 18.7
 -12 1 3 221.68 21.2
 -11 -1 3 70.99 22
 -11 -1 3 17.9 21.4
 -11 1 3 55.89 16.5
 -11 1 3 39.4 15.2
 -10 -1 3 564.44 41
 -10 -1 3 599.04 42.3
 -10 1 3 648.34 35.7
 -10 1 3 635.44 34.5
 -9 -1 3 306.77 34
 -9 -1 3 365.66 36.9
 -9 1 3 354.46 28.5
 -9 1 3 355.46 29.1
 -8 -1 3 3619.44 118.59
 -8 -1 3 3581.84 120.49
 -8 1 3 3298.07 120.49
 -8 1 3 3792.32 115.89
 -7 -1 3 34.6 18.7
 -7 -1 3 24.9 21.2
 -7 1 3 20.7 16.6
 -7 1 3 19.1 13.6
 -6 -1 3 592.74 46.5
 -6 -1 3 608.64 38.1
 -6 1 3 579.84 31.7
 -6 1 3 611.84 37.9
 -5 -1 3 103.79 21.4
 -5 -1 3 74.49 25.9
 -5 1 3 115.39 16.1
 -5 1 3 120.09 22.8
 4 -1 -3 484.85 31.6
 -4 -1 3 528.45 37.6
 -4 1 3 485.05 30.6
 -3 -1 3 3010.4 100.09
 -3 1 3 3082.79 97.19
 3 1 -3 2955.6 100.69
 -2 -1 3 365.56 35.2
 2 -1 -3 350.26 31.6
 -2 1 3 332.27 30.5
 2 1 -3 326.67 37.9
 1 -1 -3 2690.33 88.19
 -1 -1 3 2636.54 90.19
 -1 1 3 2668.43 90.39
 1 1 -3 2737.13 90.69
 0 -1 3 -0.4 21.1
 0 -1 -3 0.6 21.5
 0 1 -3 -21.7 18.6
 0 1 3 -12.5 20.6
 1 -1 3 77.49 19.1
 -1 -1 -3 60.89 20.9
 1 1 3 40.7 18.6
 -1 1 -3 88.19 21.9
 -2 -1 -3 68.99 19.8
 2 -1 3 59.79 21.7
 -2 1 -3 32.6 19.7
 2 1 3 23.4 21.6
 -3 -1 -3 123.09 20.4
 3 -1 3 58.39 20.5
 3 1 3 224.18 25.3
 -4 -1 -3 407.36 38.3
 4 -1 3 465.25 35.1
 -4 1 -3 484.55 38.8
 5 -1 3 152.58 21
 -5 -1 -3 129.29 21.2
 5 1 3 210.78 25.6
 -5 1 -3 184.58 24.3
 6 -1 3 1494.75 60.69
 -6 -1 -3 1515.35 62.09
 -6 1 -3 1499.25 61.39
 6 1 3 1624.64 63.79
 -7 -1 -3 1022.7 49.3
 7 -1 3 947.11 48.8
 -7 1 -3 979.8 48.7
 7 1 3 979.1 52.99
 -8 -1 -3 112.79 22.4
 8 -1 3 154.58 24.9
 -8 1 -3 194.48 24.7
 8 1 3 137.89 26.3
 -9 -1 -3 524.05 43.3
 9 -1 3 511.25 43.5
 9 1 3 545.45 60.89
 -9 1 -3 548.55 43.6
 10 -1 3 167.38 28.2
 -10 -1 -3 137.59 27.1
 10 1 3 117.29 29.9
 -10 1 -3 117.89 26.5
 11 -1 3 46.5 26.3
 -11 -1 -3 43.3 25.6
 11 1 3 68.39 29
 -11 1 -3 76.19 26.6
 -12 -1 -3 48.3 29
 12 -1 3 56.49 30
 12 1 3 46.6 31.3
 -12 1 -3 39.5 24.8
 13 1 3 68.19 33.2
 -13 -2 3 32.1 24.3
 -13 -2 3 83.59 24.2
 -12 -2 3 -6 21.2
 -12 -2 3 47.4 23.8
 -12 2 3 23.8 12.2
 -11 -2 3 184.18 26.5
 -11 -2 3 167.18 25.8
 -11 2 3 171.98 21
 -11 2 3 160.58 19.1
 -10 -2 3 369.56 41
 -10 -2 3 343.47 39.6
 -10 2 3 357.36 22.5
 -10 2 3 336.57 24.3
 -9 -2 3 185.98 24.9
 -9 -2 3 114.49 25
 -9 2 3 152.18 15.3
 -9 2 3 146.79 14.9
 -8 -2 3 224.78 25.8
 -8 -2 3 171.38 26.9
 -8 2 3 210.68 22.2
 -8 2 3 256.07 20.9
 -7 -2 3 729.83 47.5
 -7 -2 3 629.14 43.3
 -7 2 3 725.13 30.5
 -7 2 3 716.33 31.9
 -6 -2 3 -15.1 24.7
 -6 -2 3 26.2 20.4
 -6 2 3 -5.3 15.4
 -6 2 3 -4.6 11.6
 -5 -2 3 119.59 30
 5 -2 -3 53.99 15.5
 -5 -2 3 80.99 21.3
 -5 2 3 68.19 12.8
 -4 -2 3 326.57 36.8
 -4 -2 3 311.77 36.9
 4 -2 -3 292.77 25.8
 -4 2 3 366.06 24.4
 -3 -2 3 99.79 23.5
 3 -2 -3 99.19 15.8
 3 2 -3 70.69 25.4
 -3 2 3 81.39 18
 2 -2 -3 41 16.2
 -2 -2 3 9.2 20
 2 2 -3 18 23.1
 0 -2 -3 479.95 38.9
 0 -2 3 473.45 39.8
 0 2 -3 453.75 38.5
 0 2 3 469.35 36.5
 -1 -2 -3 4680.13 151.68
 1 -2 3 4741.53 150.88
 1 2 3 4923.31 152.28
 -1 2 -3 4770.02 151.68
 2 -2 3 3893.11 124.39
 -2 -2 -3 3909.31 126.09
 2 2 3 3810.12 126.59
 3 -2 3 69.99 20
 -3 -2 -3 21.1 21.3
 -3 2 -3 31.8 19.5
 3 2 3 21.3 22.2
 4 -2 3 20.3 17.1
 -4 -2 -3 12.8 22.1
 4 2 3 62.19 22.5
 -4 2 -3 28.1 18
 5 -2 3 37.6 18.2
 -5 -2 -3 21.1 20.9
 5 2 3 9 22.4
 -5 2 -3 12.2 17.6
 -6 -2 -3 544.25 41.3
 6 -2 3 606.14 35.7
 6 2 3 537.55 45.6
 -6 2 -3 546.15 35.9
 -7 -2 -3 319.17 27.7
 7 -2 3 261.87 32.3
 7 2 3 268.77 29.8
 -7 2 -3 303.77 24.8
 8 -2 3 491.65 40.8
 -8 -2 -3 531.75 42
 8 2 3 560.54 46.4
 -8 2 -3 534.15 37.4
 9 -2 3 22.6 22.5
 -9 -2 -3 62.09 23.7
 -9 2 -3 65.19 21.6
 9 2 3 57.59 27.2
 -10 -2 -3 21.1 24.1
 10 -2 3 12.8 24.7
 10 2 3 10.3 25.6
 -10 2 -3 45.8 22.2
 -11 -2 -3 30.6 26.5
 11 -2 3 -17.2 23.5
 11 2 3 71.89 30
 12 -2 3 -5.2 26.7
 -12 -2 -3 34.3 27.3
 -12 2 -3 -24.1 21
 12 2 3 -1.4 32
 -13 -2 -3 -26.8 28.2
 13 2 3 18.2 32.6
 -13 -3 3 181.38 29.9
 -13 -3 3 157.68 29.2
 -12 -3 3 269.77 31.1
 -12 -3 3 257.57 31.6
 -11 -3 3 21.3 25
 -11 -3 3 -8 24
 -10 -3 3 57.19 23.9
 -10 -3 3 69.19 25.5
 -9 -3 3 1323.57 64.39
 -9 -3 3 1472.95 63.89
 -8 -3 3 1301.07 63.99
 -8 -3 3 1491.55 62.79
 -7 -3 3 -7.8 23.4
 -7 -3 3 -4 22.1
 -6 -3 3 -6.4 21.8
 -6 -3 3 12.6 25.4
 -6 3 3 7.1 10.1
 -6 3 3 17.2 10.7
 -5 -3 3 232.28 27.2
 -5 -3 3 274.37 32.8
 5 -3 -3 250.67 20.3
 -5 3 3 244.58 19.6
 -4 -3 3 126.39 25.4
 -4 -3 3 88.59 31
 4 -3 -3 158.48 14.9
 -4 3 3 162.88 19.9
 3 -3 -3 175.78 16.3
 -3 -3 3 145.49 26.3
 -3 3 3 172.98 16.5
 -2 -3 3 6812.82 208.18
 2 -3 -3 5860.11 204.18
 -2 3 3 6916.01 203.88
 2 3 -3 6935.21 209.38
 1 -3 -3 317.17 34.5
 -1 -3 3 304.87 37.4
 1 3 -3 227.68 25.3
 -1 3 3 324.57 32.3
 0 -3 3 6725.43 206.68
 0 3 -3 6626.04 206.88
 0 3 3 6517.45 205.98
 -1 -3 -3 2954.3 99.89
 1 -3 3 2984 98.29
 -1 3 -3 2867.11 98.69
 1 3 3 2854.41 99.99
 2 -3 3 108.19 20.5
 -2 -3 -3 97.69 21.7
 2 3 3 89.29 24.6
 -2 3 -3 84.49 21.3
 -3 -3 -3 29.4 22.7
 3 -3 3 0.9 19.2
 3 3 3 36 21.6
 -3 3 -3 13.7 18.9
 -4 -3 -3 33.6 21.2
 4 -3 3 52.19 19.3
 -4 3 -3 9.3 18
 4 3 3 12.5 24.3
 5 -3 3 444.36 31.9
 -5 -3 -3 415.56 40.9
 -5 3 -3 447.16 33.7
 5 3 3 444.36 45.7
 6 -3 3 935.91 41.4
 -6 -3 -3 867.71 49
 6 3 3 899.61 53.09
 -6 3 -3 892.01 42.5
 -7 -3 -3 89.09 22.3
 7 -3 3 87.49 18.7
 7 3 3 82.69 24.5
 -8 -3 -3 221.48 28.4
 8 -3 3 226.68 23.8
 8 3 3 193.28 31.3
 -8 3 -3 215.58 22.8
 -9 -3 -3 40.1 24.5
 9 -3 3 8.4 20.6
 9 3 3 67.19 29.7
 -9 3 -3 21.1 19.9
 10 -3 3 30.8 23.3
 -10 -3 -3 30.4 24.1
 10 3 3 -3.2 27.9
 -10 3 -3 19.3 19.4
 -11 -3 -3 7.9 25.1
 11 -3 3 19.9 36.5
 -11 3 -3 18.3 19.8
 11 3 3 6 29.6
 12 -3 3 39.9 28.7
 -12 -3 -3 84.29 28.7
 12 3 3 90.69 36.1
 -13 -3 -3 0.6 29.4
 13 3 3 54.69 33.7
 -12 -4 3 10.9 25.3
 -12 -4 3 38.3 27.3
 -11 -4 3 1055.09 61.09
 -11 -4 3 1070.69 61.59
 -10 -4 3 391.86 44.1
 -10 -4 3 280.97 33
 -9 -4 3 261.07 32
 -9 -4 3 345.17 34.1
 -8 -4 3 -18.9 25
 -8 -4 3 42.2 26.9
 -7 -4 3 967.4 56.69
 -7 -4 3 967.1 54.79
 -6 -4 3 2409.26 91.19
 -6 -4 3 2241.78 87.89
 -5 -4 3 38.8 27.1
 -5 -4 3 6.5 30.5
 5 -4 -3 -2.8 9.8
 -5 4 3 9 8.8
 -4 -4 3 39.3 29.4
 4 -4 -3 -3.3 12.2
 -4 -4 3 34.1 26.8
 -4 4 3 -4.6 12.2
 -3 -4 3 75.69 25.3
 -3 -4 3 29 32.5
 3 -4 -3 98.89 16.7
 -3 4 3 108.99 16.2
 2 -4 -3 2587.04 83.89
 -2 -4 3 2431.26 90.89
 -2 4 3 2473.45 84.09
 2 4 -3 2530.55 92.99
 -1 -4 3 7299.57 232.88
 1 -4 -3 7371.66 230.18
 1 4 -3 7703.83 234.18
 0 -4 3 271.17 28.1
 0 4 -3 155.48 23.7
 0 4 3 123.49 21.6
 1 -4 3 6232.28 193.28
 -1 -4 -3 6009.3 194.58
 1 4 3 6297.77 195.88
 2 -4 3 5832.52 185.48
 -2 -4 -3 5878.71 188.88
 2 4 3 6095.29 190.08
 -2 4 -3 5975.1 186.48
 3 -4 3 134.09 18.7
 -3 -4 -3 243.88 29.5
 -3 4 -3 132.09 22.5
 3 4 3 133.29 25.5
 -4 -4 -3 2925.91 103.29
 4 -4 3 2934.41 97.69
 -4 4 -3 2940.61 97.59
 4 4 3 2880.01 105.49
 -5 -4 -3 37.8 22.8
 5 -4 3 43.8 18.6
 5 4 3 56.19 24.2
 -5 4 -3 45.2 17.8
 6 -4 3 1498.95 56.09
 -6 -4 -3 1564.94 65.69
 -6 4 -3 1559.94 58.19
 6 4 3 1429.56 67.99
 -7 -4 -3 53.69 22.8
 -7 4 -3 39.1 18.3
 7 4 3 56.09 28
 8 -4 3 83.19 19.3
 -8 -4 -3 65.49 23.7
 -8 4 -3 107.19 19.5
 8 4 3 95.39 29.3
 -9 -4 -3 32.9 24.5
 9 -4 3 58.19 21
 -9 4 -3 37 19.2
 9 4 3 69.69 29.7
 -10 -4 -3 772.92 54.99
 10 -4 3 833.92 46.2
 10 4 3 699.83 59.39
 -10 4 -3 770.72 41.5
 -11 -4 -3 190.38 30.6
 11 -4 3 238.48 28.3
 -11 4 -3 254.87 30
 11 4 3 201.18 37.2
 -12 -4 -3 23.1 27.6
 12 4 3 9.9 33
 -13 -5 3 -6.1 27.8
 -13 -5 3 29.6 26.7
 -12 -5 3 268.87 34
 -12 -5 3 277.77 35.2
 -11 -5 3 2 26.5
 -11 -5 3 12 27.6
 -10 -5 3 1036.4 62.89
 -9 -5 3 -41.8 24.3
 -9 -5 3 -2.3 26.2
 -8 -5 3 544.65 50.99
 -8 -5 3 380.46 47.1
 -7 -5 3 382.36 46
 -7 -5 3 386.46 47.6
 -6 -5 3 1492.45 69.49
 -6 -5 3 1386.06 66.79
 -5 -5 3 368.26 37.1
 -5 -5 3 369.36 44.4
 5 -5 -3 398.86 20.2
 -5 5 3 366.46 21.4
 -4 -5 3 703.93 58.39
 4 -5 -3 618.74 32
 -4 -5 3 543.05 47
 -4 5 3 636.04 30.8
 -3 -5 3 985.1 55.49
 -3 -5 3 926.01 65.19
 3 -5 -3 988.6 41
 -3 5 3 983 43.5
 -2 -5 3 384.76 41.4
 2 -5 -3 399.86 32.1
 -2 -5 3 312.17 41.8
 -2 5 3 252.37 24.9
 -1 -5 3 113.49 28.2
 1 -5 -3 34.5 24.5
 -1 5 3 53.19 20.7
 1 5 -3 104.99 27.8
 0 -5 -3 3937.81 126.99
 0 -5 3 3919.01 128.09
 0 5 3 3786.52 128.79
 0 5 -3 3838.02 129.49
 -1 -5 -3 1007.6 51.29
 1 -5 3 917.51 48.1
 -1 5 -3 933.81 49.8
 1 5 3 957.5 54.99
 2 -5 3 175.48 20.1
 -2 -5 -3 245.98 27.5
 2 5 3 275.07 30.9
 -2 5 -3 147.59 24
 -3 -5 -3 5862.51 185.68
 3 -5 3 5669.83 180.48
 3 5 3 5861.21 187.78
 -3 5 -3 5761.72 182.28
 4 -5 3 377.46 31
 -4 -5 -3 421.26 42.3
 4 5 3 340.97 43.1
 -4 5 -3 358.36 33.8
 -5 -5 -3 98.89 23
 5 -5 3 106.99 19.2
 5 5 3 78.39 23.4
 -5 5 -3 133.99 18.9
 6 -5 3 728.43 35.7
 -6 -5 -3 627.94 46.7
 6 5 3 787.62 54.49
 -6 5 -3 631.54 37.4
 -7 -5 -3 139.69 25.6
 7 -5 3 226.48 20.3
 -7 5 -3 235.48 21.9
 7 5 3 221.38 34.7
 -8 -5 -3 786.32 52.19
 8 -5 3 792.22 40.3
 -8 5 -3 788.82 39.9
 8 5 3 818.62 60.19
 9 -5 3 131.59 21.7
 -9 -5 -3 134.29 26.8
 -9 5 -3 165.78 20.4
 9 5 3 145.29 32.3
 10 -5 3 372.36 35.5
 -10 -5 -3 453.35 38.4
 10 5 3 316.87 40
 -10 5 -3 316.47 34.5
 11 -5 3 -2 20.7
 -11 -5 -3 -14.5 27.6
 -11 5 -3 1.6 14.8
 11 5 3 45.1 34.7
 -12 -5 -3 198.28 32.1
 12 5 3 149.49 38.2
 -13 -6 3 13.8 28.5
 -13 -6 3 35.5 28.8
 -12 -6 3 89.39 30.7
 -12 -6 3 66.49 31
 -11 -6 3 42 29.3
 -11 -6 3 34.3 28
 -10 -6 3 453.65 51.09
 -10 -6 3 477.15 53.79
 -9 -6 3 59.19 29.4
 -9 -6 3 75.19 30.8
 -8 -6 3 1593.44 73.19
 -8 -6 3 1449.55 74.49
 -7 -6 3 270.37 33.4
 -7 -6 3 232.98 33.7
 -6 -6 3 4.3 28.9
 -6 -6 3 38 28.6
 5 -6 -3 177.18 18.8
 -5 -6 3 152.28 30.3
 -5 -6 3 226.58 32.1
 -5 6 3 251.37 23.2
 -4 -6 3 922.01 61.99
 4 -6 -3 921.11 37.4
 -4 -6 3 926.81 54.09
 -4 6 3 865.11 40.3
 -3 -6 3 58.59 27.9
 3 -6 -3 70.29 14.6
 -3 -6 3 133.69 37.5
 -3 6 3 51.89 19.5
 2 -6 -3 410.76 32.8
 -2 -6 3 481.95 46.1
 -2 -6 3 382.96 41.3
 -2 6 3 475.75 37.8
 1 -6 -3 434.76 36.8
 -1 -6 3 344.07 41.1
 -1 -6 3 450.55 42.6
 -1 6 3 441.76 41.6
 0 -6 3 8.6 21.1
 0 -6 -3 5.9 20.1
 0 6 3 -0.7 28.1
 1 -6 3 5680.23 179.58
 -1 -6 -3 5564.64 181.48
 -1 6 -3 5539.95 182.08
 1 6 3 5875.51 183.98
 2 -6 3 1705.23 62.19
 -2 -6 -3 1605.34 70.09
 2 6 3 1722.43 72.19
 -2 6 -3 1625.54 67.89
 -3 -6 -3 598.24 46.1
 3 -6 3 530.15 32.2
 -3 6 -3 513.55 37.7
 3 6 3 433.86 45.2
 4 -6 3 2172.08 76.29
 -4 -6 -3 2178.58 85.89
 -4 6 -3 2354.66 79.59
 4 6 3 2319.87 88.79
 5 -6 3 104.29 18.1
 -5 -6 -3 104.09 24
 -5 6 -3 79.09 19.2
 5 6 3 121.29 30.7
 -6 -6 -3 72.99 27.5
 6 -6 3 -11.5 20.9
 -6 6 -3 62.69 18.6
 6 6 3 12.3 28.7
 7 -6 3 404.76 29.9
 -7 -6 -3 428.96 46.3
 -7 6 -3 434.96 32.9
 7 6 3 500.95 44.3
 8 -6 3 21.6 16
 -8 -6 -3 41.7 27.3
 8 6 3 17.9 29.6
 -8 6 -3 49.99 18
 -9 -6 -3 -26.3 24.6
 9 -6 3 2.6 17.3
 9 6 3 -5.5 29.9
 -9 6 -3 8.9 16
 -10 -6 -3 152.28 42.7
 10 -6 3 115.69 20.2
 -10 6 -3 101.69 16.3
 10 6 3 194.98 39.7
 -11 -6 -3 40.1 27.8
 11 6 3 -10.3 35.5
 -12 -6 -3 268.87 37.3
 12 6 3 195.48 40.9
 -13 -7 3 -23.7 29.3
 -13 -7 3 51.59 30.6
 -12 -7 3 -43.1 28.6
 -12 -7 3 -11.2 29.9
 -11 -7 3 26 30.5
 -11 -7 3 50.49 30.3
 -10 -7 3 721.23 59.39
 -10 -7 3 730.83 58.39
 -9 -7 3 18.3 26.8
 -9 -7 3 -1.3 29.7
 -8 -7 3 124.89 31.3
 -8 -7 3 118.89 34.2
 -7 -7 3 163.18 35.6
 -7 -7 3 120.79 30.3
 -6 -7 3 1405.56 82.19
 -5 -7 3 503.75 52.69
 5 -7 -3 487.55 27
 -5 -7 3 490.45 50.09
 -5 7 3 484.15 32.1
 4 -7 -3 523.25 27.3
 -4 -7 3 535.35 59.69
 -4 -7 3 519.35 49.9
 -4 7 3 533.05 35.7
 -3 -7 3 37 30.5
 -3 -7 3 1.4 30.4
 3 -7 -3 13.9 13.6
 -3 7 3 -9.9 19.3
 2 -7 -3 2350.46 79.79
 -2 -7 3 2422.46 97.59
 -2 -7 3 2305.97 89.19
 -2 7 3 2129.39 83.39
 -1 -7 3 67.09 31.1
 1 -7 -3 48.6 21.5
 -1 -7 3 15 25.3
 -1 7 3 100.09 24.2
 0 -7 3 1095.99 99.59
 0 -7 3 1135.39 75.39
 1 -7 3 1991.4 74.79
 -1 -7 -3 2018.7 78.79
 2 -7 3 2382.16 82.29
 -2 -7 -3 2416.86 88.99
 -2 7 -3 2277.37 87.09
 2 7 3 2345.57 91.79
 3 -7 3 443.16 31.5
 -3 -7 -3 462.25 45.1
 3 7 3 409.46 51.19
 -3 7 -3 443.56 41.7
 4 -7 3 1083.49 45.3
 -4 -7 -3 1161.58 59.29
 4 7 3 1151.38 66.19
 -4 7 -3 1132.79 52.39
 -5 -7 -3 2035.4 81.09
 5 -7 3 2036.8 68.69
 -5 7 -3 1899.11 72.29
 5 7 3 1796.32 85.69
 6 -7 3 675.33 37.7
 -6 7 -3 628.64 39.2
 6 7 3 665.73 58.29
 7 -7 3 63.19 16.9
 -7 -7 -3 62.49 27.1
 7 7 3 53.39 32.1
 -7 7 -3 64.69 19.3
 -8 -7 -3 13 26.9
 8 -7 3 2.9 15
 8 7 3 -16.8 29.2
 -8 7 -3 0.7 17.4
 9 -7 3 30.9 16.3
 -9 -7 -3 41.9 28
 9 7 3 9.2 34.8
 -9 7 -3 38.1 20.4
 -10 -7 -3 -6 26
 10 7 3 22 36.3
 -11 -7 -3 39.9 29.1
 11 7 3 -19.7 37.7
 -12 -7 -3 460.75 55.99
 12 7 3 462.15 51.59
 -12 -8 3 171.68 34.2
 -12 -8 3 177.38 34.1
 -11 -8 3 28.4 31.5
 -11 -8 3 -4 29.6
 -10 -8 3 33.5 31.7
 -10 -8 3 7.8 29.6
 -9 -8 3 517.95 55.49
 -9 -8 3 562.54 58.59
 -8 -8 3 948.71 63.79
 -8 -8 3 762.12 61.99
 -7 -8 3 -11.5 31.1
 -7 -8 3 1.8 28.2
 -6 -8 3 503.55 55.19
 -6 -8 3 441.26 43.9
 6 -8 -3 499.35 23.1
 -5 -8 3 919.51 64.19
 5 -8 -3 922.71 36.8
 -5 -8 3 916.11 59.79
 -5 8 3 969.6 46.8
 4 -8 -3 451.85 27
 -4 -8 3 485.65 51.19
 -4 -8 3 465.05 54.09
 -4 8 3 400.66 38.7
 -3 -8 3 855.11 54.29
 3 -8 -3 843.92 38.6
 -3 -8 3 844.62 66.59
 -3 8 3 878.11 48.2
 -2 -8 3 96.49 28.1
 2 -8 -3 75.79 18.4
 -2 -8 3 74.99 32.6
 -2 8 3 65.29 22.4
 1 -8 -3 562.64 41.5
 -1 -8 3 522.15 47.1
 -1 -8 3 611.34 59.59
 -1 8 3 494.85 45.7
 0 -8 -3 47.5 22.6
 0 -8 3 93.19 25.2
 0 -8 3 81.49 33.7
 0 8 3 81.69 28.4
 1 -8 3 -19.1 19.6
 -1 -8 -3 21.4 23.9
 1 -8 3 -10.1 22.5
 1 8 3 8.5 29
 -2 -8 -3 202.48 27.2
 2 -8 3 285.17 31.3
 2 -8 3 249.97 32.2
 2 8 3 220.28 34.1
 3 -8 3 -2.6 15.8
 -3 -8 -3 0.3 22.4
 3 -8 3 34.9 28.3
 3 8 3 1.5 29.5
 4 -8 3 57.09 16.2
 -4 -8 -3 73.59 27.5
 4 8 3 34.5 27.8
 -5 -8 -3 8.4 27
 5 8 3 -7.1 31.6
 -6 -8 -3 495.05 50.89
 6 -8 3 480.05 34.6
 6 8 3 434.86 53.59
 7 -8 3 130.99 20.9
 -7 -8 -3 172.78 32.8
 7 8 3 107.49 35.9
 8 -8 3 4.6 23.8
 -8 -8 -3 -23.7 25.2
 8 -8 3 0 15.3
 8 8 3 7.6 31.3
 -9 -8 -3 492.25 52.89
 9 -8 3 453.45 29.8
 9 8 3 501.45 51.39
 -10 -8 -3 -9.7 26.2
 10 8 3 -30 39.1
 -11 -8 -3 180.48 31.5
 11 8 3 188.08 43.2
 -12 -9 3 4.7 31.1
 -12 -9 3 30.1 32.3
 -11 -9 3 328.67 55.09
 -10 -9 3 631.34 61.79
 -10 -9 3 575.34 57.59
 -9 -9 3 641.44 59.49
 -9 -9 3 519.65 57.79
 -8 -9 3 957.8 67.59
 -8 -9 3 1095.69 67.29
 -7 -9 3 597.74 60.39
 -7 -9 3 583.84 58.99
 6 -9 -3 1793.52 59.49
 -6 -9 3 1747.23 81.99
 -6 -9 3 1607.74 83.69
 6 -9 -3 1733.63 60.79
 -5 -9 3 445.06 45.2
 5 -9 -3 357.26 23.8
 -5 -9 3 235.28 33.7
 -5 9 3 327.57 37.8
 -4 -9 3 307.97 37.7
 -4 -9 3 253.07 38.4
 4 -9 -3 314.47 25.7
 -4 9 3 286.37 30.5
 -3 -9 3 174.08 36.2
 3 -9 -3 287.27 27.2
 -3 -9 3 162.68 30.2
 -3 9 3 279.97 30.2
 -2 -9 3 2728.53 111.79
 -2 -9 3 2703.23 104.59
 2 -9 -3 2815.22 96.29
 -2 9 3 2882.91 102.89
 1 -9 -3 164.48 24.6
 -1 -9 3 148.09 36.3
 -1 -9 3 145.99 28.6
 -1 9 3 221.68 31.5
 0 -9 3 64.29 26.3
 0 -9 3 80.09 30.3
 0 -9 -3 28.4 22.2
 0 9 3 39.1 26.6
 1 -9 3 17.5 25.6
 1 -9 3 2 19.2
 -1 -9 -3 11.5 21.9
 1 9 3 -23.5 24.7
 2 -9 3 1088.09 50.29
 2 -9 3 1115.19 59.79
 -2 -9 -3 995.7 57.09
 2 9 3 1137.99 64.09
 3 -9 3 136.89 31.2
 3 -9 3 162.68 20.5
 -3 -9 -3 172.78 30.5
 3 9 3 163.38 36.1
 4 -9 3 357.66 37.3
 -4 -9 -3 400.76 47.7
 4 -9 3 339.87 31.4
 4 9 3 273.37 34.4
 -5 -9 -3 691.13 55.09
 5 -9 3 693.43 37.7
 5 -9 3 637.94 52.89
 5 9 3 663.43 62.69
 -6 -9 -3 191.38 33.9
 6 -9 3 211.08 31.4
 6 -9 3 207.58 21.5
 6 9 3 202.68 37.8
 7 -9 3 158.78 28.3
 -7 -9 -3 157.28 30.5
 7 -9 3 153.38 22
 7 9 3 168.38 38.5
 8 -9 3 2229.68 74.99
 8 -9 3 2208.88 80.89
 -8 -9 -3 2091.99 91.89
 8 9 3 2166.18 102.29
 -9 -9 -3 486.15 54.59
 9 9 3 366.36 49.2
 -10 -9 -3 32.3 29.2
 10 9 3 116.69 43.3
 -11 -9 -3 69.29 30.2
 -11 -10 3 130.09 34
 -11 -10 3 123.99 33.6
 -10 -10 3 7.7 32.6
 -10 -10 3 44.1 33.6
 -9 -10 3 365.46 40.6
 -9 -10 3 383.66 44.8
 -8 -10 3 34.1 29.9
 -8 -10 3 41.1 36.5
 -7 -10 3 1160.18 74.69
 -7 -10 3 1258.67 73.79
 -6 -10 3 19.7 35.5
 6 -10 -3 -7.7 13.7
 -6 -10 3 59.19 35.5
 6 -10 -3 -10.3 17.1
 -5 -10 3 45.9 31.8
 -5 -10 3 58.09 30.1
 5 -10 -3 79.19 15.3
 -5 10 3 97.99 26.3
 -4 -10 3 466.05 53.99
 -4 -10 3 599.34 59.69
 4 -10 -3 527.35 32.1
 -4 10 3 583.14 50.49
 -3 -10 3 761.02 61.99
 3 -10 -3 720.03 38.9
 -3 -10 3 733.13 58.19
 -3 10 3 751.02 53.69
 -2 -10 3 2407.86 96.99
 -2 -10 3 2532.65 100.99
 2 -10 -3 2394.76 87.49
 -2 10 3 2388.46 96.49
 -1 -10 3 37.5 32.6
 1 -10 -3 65.49 22
 -1 -10 3 56.09 26.9
 -1 10 3 0.9 27.9
 0 -10 3 586.94 54.39
 0 -10 3 503.85 44.7
 0 -10 -3 549.54 46.3
 0 10 3 550.14 54.09
 1 -10 3 -11 23.2
 -1 -10 -3 10.6 23.7
 1 -10 3 21.7 20.2
 1 10 3 8.6 30
 -2 -10 -3 44 23.9
 2 -10 3 1.7 24.4
 2 -10 3 69.69 20.8
 2 10 3 47.2 33.2
 -3 -10 -3 518.25 49.8
 3 -10 3 606.44 39
 3 -10 3 580.64 53.19
 3 10 3 575.34 59.09
 4 -10 3 174.88 22.4
 -4 -10 -3 154.48 30.2
 4 -10 3 118.79 31.2
 4 10 3 142.59 34.4
 5 -10 3 287.07 29.5
 -5 -10 -3 285.87 36.2
 5 -10 3 247.48 33.1
 5 10 3 250.07 41.2
 -6 -10 -3 -5.8 27.5
 6 -10 3 -24.3 15.4
 6 -10 3 13.4 25.4
 6 10 3 -92.49 35.5
 -7 -10 -3 115.39 31.1
 7 -10 3 83.69 26.2
 7 -10 3 82.89 20.7
 7 10 3 72.39 37.9
 8 -10 3 791.02 45.7
 8 -10 3 754.02 38.5
 -8 -10 -3 819.32 61.69
 8 10 3 689.93 77.89
 -9 -10 -3 10.6 28
 9 10 3 55.89 45
 -10 -10 -3 522.15 56.19
 10 10 3 455.35 56.99
 -11 -11 3 83.39 33.2
 -11 -11 3 -14.1 32.2
 -10 -11 3 15.3 30.9
 -10 -11 3 -1.2 33.7
 -9 -11 3 62.29 33.2
 -9 -11 3 -61.89 35.5
 -8 -11 3 233.78 41.2
 -8 -11 3 187.98 40.4
 -7 -11 3 -5.8 36
 -7 -11 3 -11.7 30
 6 -11 -3 607.44 38.1
 -6 -11 3 566.04 62.49
 -6 -11 3 521.15 61.49
 6 -11 -3 612.94 31.7
 -5 -11 3 45 34
 5 -11 -3 67.39 16.4
 -5 -11 3 61.39 33.9
 4 -11 -3 446.26 31.8
 -4 -11 3 258.97 38.2
 -4 -11 3 388.16 42.2
 -4 11 3 377.96 38.8
 -3 -11 3 23.2 33.9
 3 -11 -3 -5.6 16.2
 -3 -11 3 -14.3 34
 -3 11 3 -18.1 29.1
 -2 -11 3 1685.93 83.29
 2 -11 -3 1651.13 68.99
 -2 -11 3 1772.42 80.49
 -2 11 3 1699.33 80.79
 1 -11 -3 13.2 23.4
 -1 -11 3 25.7 28.8
 -1 -11 3 13.6 31
 -1 11 3 33.7 33.3
 0 -11 -3 517.05 47.7
 0 -11 3 492.25 46.6
 0 -11 3 509.85 52.79
 0 11 3 510.95 57.79
 1 -11 3 55.49 27.5
 -1 -11 -3 29.1 24.6
 1 -11 3 57.49 21.5
 1 11 3 25.6 32.7
 2 -11 3 190.38 31.9
 2 -11 3 217.58 25.5
 -2 -11 -3 139.99 26.8
 2 11 3 366.56 41.9
 3 -11 3 -2.7 20.2
 3 -11 3 21.4 27.7
 -3 -11 -3 13 28
 3 11 3 -21.3 36.2
 4 -11 3 651.63 54.99
 4 -11 3 601.14 40.1
 -4 -11 -3 440.66 55.19
 4 11 3 625.44 66.59
 5 -11 3 2.1 18
 5 -11 3 -41.9 27.2
 -5 -11 -3 5.7 26.3
 5 11 3 -86.79 36.5
 -6 -11 -3 260.07 37.4
 6 -11 3 220.98 31.9
 6 -11 3 133.69 20.8
 6 11 3 174.78 44.9
 7 -11 3 -8.9 18.4
 7 -11 3 47 26.5
 -7 -11 -3 -26.4 29.8
 7 11 3 16.1 47.3
 8 -11 3 -26.2 17.9
 -8 -11 -3 -33.9 32
 8 -11 3 7 21.9
 8 11 3 115.39 50.49
 -9 -11 -3 -27.1 28.8
 9 11 3 79.89 47.5
 -10 -11 -3 19 28.6
 10 11 3 -3.6 42.5
 -10 -12 3 4.9 34.6
 -10 -12 3 -3.1 34.5
 -9 -12 3 87.09 35.1
 -9 -12 3 60.69 33.7
 -8 -12 3 94.09 36.6
 7 -12 -3 109.49 17.1
 7 -12 -3 86.09 17.3
 -7 -12 3 93.29 35.1
 -7 -12 3 59.99 33.3
 -6 -12 3 33.6 32.4
 6 -12 -3 -8.6 19.4
 6 -12 -3 -10 13.8
 -6 -12 3 -39.7 34.6
 5 -12 -3 -24 24.2
 -5 -12 3 -12.5 31.9
 -5 -12 3 -8.3 36.4
 5 -12 -3 -16 14.8
 -4 -12 3 988.8 69.99
 -4 -12 3 1140.79 72.79
 4 -12 -3 1063.69 48.8
 -4 12 3 999.1 65.79
 -3 -12 3 636.34 62.69
 -3 -12 3 632.74 62.99
 3 -12 -3 629.04 41
 -3 12 3 603.74 63.49
 -2 -12 3 927.41 68.29
 -2 -12 3 777.52 63.89
 2 -12 -3 784.12 48.6
 -2 12 3 686.53 62.99
 1 -12 -3 26.7 24.2
 -1 -12 3 7.2 32.5
 -1 -12 3 -36.6 28.2
 -1 12 3 18.7 33.8
 0 -12 -3 448.06 47.3
 0 -12 3 486.05 48.3
 0 -12 3 461.85 53.09
 0 12 3 542.35 65.39
 1 -12 3 561.84 44.2
 -1 -12 -3 519.85 49.5
 1 -12 3 461.55 48.5
 1 12 3 500.45 49.6
 2 -12 3 353.26 40
 -2 -12 -3 387.66 38
 2 -12 3 411.26 45.8
 2 12 3 371.76 50.59
 3 -12 3 218.38 33.4
 3 -12 3 179.88 26.1
 -3 -12 -3 151.08 32.8
 3 12 3 89.99 42.1
 -4 -12 -3 -1.5 27.9
 4 -12 3 10.3 19.8
 4 -12 3 30 30.1
 4 12 3 8.2 43.7
 5 -12 3 140.79 32.8
 5 -12 3 137.09 22.5
 -5 -12 -3 113.79 31.1
 5 12 3 228.28 47.7
 -6 -12 -3 269.27 39.3
 6 -12 3 213.58 23.4
 6 -12 3 206.48 33.2
 6 12 3 122.29 48.2
 7 -12 3 86.89 28.3
 -7 -12 -3 124.39 33.5
 7 -12 3 44.9 19.2
 7 12 3 86.39 46.4
 -8 -12 -3 713.23 63.29
 8 12 3 628.74 79.79
 -9 -12 -3 313.97 40
 9 12 3 149.49 47.2
 -9 -13 3 222.18 44
 -9 -13 3 274.67 41.5
 -8 -13 3 19.2 34.7
 -8 -13 3 43 37.6
 7 -13 -3 12.6 17.2
 -7 -13 3 -12.6 33.6
 7 -13 -3 27.8 18.8
 -7 -13 3 93.89 37.1
 6 -13 -3 -2.1 18.3
 -6 -13 3 0.9 36.9
 6 -13 -3 -7.3 22
 -6 -13 3 34.7 35.3
 -5 -13 3 -2.1 34.9
 5 -13 -3 3.2 16.6
 -5 -13 3 -15.7 36.1
 5 -13 -3 -16.1 27.1
 -4 -13 3 320.97 43.6
 4 -13 -3 268.67 33
 -4 -13 3 235.18 43.8
 -4 13 3 257.67 40.4
 3 -13 -3 549.35 40.4
 -3 -13 3 610.04 60.99
 -3 -13 3 394.06 43.1
 -3 13 3 605.14 66.49
 -2 -13 3 936.31 65.99
 -2 -13 3 926.11 69.89
 2 -13 -3 844.02 52.29
 -2 13 3 922.91 73.99
 -1 -13 3 1117.89 73.09
 -1 -13 3 937.91 62.39
 1 -13 -3 946.81 59.39
 -1 13 3 978.8 74.19
 0 -13 -3 77.19 29.1
 0 -13 3 72.19 28.2
 0 -13 3 54.09 31
 0 13 3 24.9 36.4
 -1 -13 -3 74.99 29.5
 1 -13 3 70.99 24.9
 1 -13 3 27.9 27
 1 13 3 120.79 42.9
 2 -13 3 128.59 30.5
 2 -13 3 127.39 25.6
 -2 -13 -3 158.28 31.3
 2 13 3 122.99 41.8
 3 -13 3 -4.8 28.2
 3 -13 3 -1 21.9
 -3 -13 -3 60.59 29.7
 3 13 3 25.4 43.1
 4 -13 3 225.78 37.5
 4 -13 3 184.88 25.9
 -4 -13 -3 109.59 31
 5 -13 3 14.6 20.5
 5 -13 3 16.4 30.4
 -5 -13 -3 -49.7 31
 5 13 3 28.3 42.8
 6 -13 3 481.55 51.29
 6 -13 3 442.86 38
 -6 -13 -3 322.97 38.9
 6 13 3 404.36 54.59
 7 -13 3 -30.1 18.9
 -7 -13 -3 0.4 33.6
 7 -13 3 25.8 28.2
 7 13 3 43.3 44.2
 -8 -13 -3 3.7 33.9
 8 13 3 25.6 45.8
 -8 -14 3 79.99 35.9
 -8 -14 3 26.4 36.3
 -7 -14 3 41 37.6
 -7 -14 3 23.7 36.5
 -6 -14 3 66.49 38.7
 -6 -14 3 -38.4 37.8
 6 -14 -3 17.5 17.2
 6 -14 -3 46.7 24
 5 -14 -3 112.09 31.6
 5 -14 -3 142.49 20.9
 -5 -14 3 63.19 35
 -5 -14 3 148.19 40.6
 -4 -14 3 71.59 40.9
 -4 -14 3 -35.6 36.1
 4 -14 -3 21 19.4
 3 -14 -3 5.5 20.2
 -3 -14 3 34.8 37.6
 -3 -14 3 55.69 38.2
 -3 14 3 52.89 36.9
 -2 -14 3 435.26 46.6
 -2 -14 3 512.35 60.19
 2 -14 -3 425.06 45.4
 -2 14 3 416.06 49.7
 -1 -14 3 105.59 32.1
 -1 -14 3 235.18 42.2
 -1 14 3 210.98 45.1
 0 -14 3 115.49 29.1
 0 -14 3 111.29 30.8
 0 -14 -3 86.99 30.5
 0 14 3 138.59 43.3
 -1 -14 -3 13.9 29.4
 1 14 3 42.2 39.8
 2 -14 3 7.2 23.4
 2 -14 3 14.2 25.9
 -2 -14 -3 21 30.2
 2 14 3 -17.5 42
 -3 -14 -3 13.2 28.4
 3 -14 3 -3.9 25.4
 3 -14 3 -3.4 22.1
 3 14 3 20 45.8
 4 -14 3 16.3 20.9
 -4 -14 -3 8.1 28.7
 4 -14 3 5.5 31.7
 4 14 3 15.6 44.7
 5 -14 3 47.2 23.3
 5 -14 3 59.19 47
 -5 -14 -3 -6.2 34
 5 14 3 17.1 47.7
 6 -14 3 20.5 19.5
 6 -14 3 54.19 31.7
 -6 -14 -3 15.2 35.1
 6 14 3 -14.4 47.4
 -7 -14 -3 30.3 32.4
 7 14 3 84.29 49.9
 -7 -15 3 -16.8 34.9
 -7 -15 3 3.2 37.2
 -6 -15 3 -45.8 32.8
 -6 -15 3 37.7 39.8
 5 -15 -3 189.58 34.3
 5 -15 -3 153.98 23.5
 -5 -15 3 127.69 39.5
 -5 -15 3 151.88 43.6
 -4 -15 3 292.87 43.4
 4 -15 -3 417.16 38.8
 4 -15 -3 377.06 42
 -4 -15 3 447.36 50.59
 3 -15 -3 -26.1 20.3
 -3 -15 3 -35.5 36.4
 -3 -15 3 -11.4 36.1
 2 -15 -3 125.39 28.6
 -2 -15 3 138.89 41.7
 -2 -15 3 193.28 38.3
 -2 15 3 199.78 43.9
 1 -15 -3 215.48 33.6
 -1 -15 3 184.68 34.9
 -1 -15 3 226.48 43.7
 -1 15 3 168.68 47.6
 0 -15 3 432.56 50.59
 0 -15 3 407.86 43.5
 0 -15 -3 447.86 52.39
 0 15 3 330.07 53.29
 1 -15 3 153.88 32.1
 -1 -15 -3 203.78 33.8
 1 -15 3 253.37 32.9
 1 15 3 198.78 51.59
 2 -15 3 17 26.2
 -2 -15 -3 42 28.4
 2 -15 3 48.3 25
 2 15 3 27.8 48.5
 3 -15 3 31.1 28.6
 3 -15 3 32.3 24.6
 -3 -15 -3 24.8 31.1
 3 15 3 -44 48.2
 4 -15 3 91.09 34.1
 4 -15 3 85.29 24.3
 -4 -15 -3 126.09 34.1
 4 15 3 92.89 48.4
 -5 -15 -3 573.94 49.8
 5 -15 3 540.05 45.9
 5 -15 3 621.24 60.79
 5 15 3 629.64 66.49
 -6 -15 -3 65.49 36.9
 6 15 3 73.49 52.59
 -6 -16 3 26.3 38.2
 -6 -16 3 23.2 39.6
 -5 -16 3 28.4 38.3
 5 -16 -3 60.49 31.7
 5 -16 -3 33.2 23.6
 -5 -16 3 33 39
 4 -16 -3 -34.7 32.1
 -4 -16 3 57.69 39.3
 -4 -16 3 -19.2 39.1
 4 -16 -3 25.5 21.4
 3 -16 -3 67.89 34.3
 3 -16 -3 54.59 24.3
 -3 -16 3 67.09 36.7
 -3 -16 3 104.39 36.5
 -2 -16 3 -34.4 33.9
 2 -16 -3 -19.1 25.6
 -2 -16 3 26.8 37.4
 -2 16 3 4.1 41.3
 1 -16 -3 10.7 29
 -1 -16 3 -35.2 36.6
 -1 -16 3 8 32.6
 -1 16 3 -45.3 38.3
 0 -16 3 28.4 32.5
 0 -16 -3 65.19 29.9
 0 -16 3 31.9 29.1
 0 16 3 -7.8 46.6
 -1 -16 -3 86.09 31.8
 1 -16 3 44 26.3
 1 -16 3 46.3 28.1
 1 16 3 85.89 50.49
 2 -16 3 -13.4 23.8
 2 -16 3 -22.6 25.4
 -2 -16 -3 55.09 33.5
 2 16 3 60.89 50.79
 3 -16 3 41.4 25.3
 3 -16 3 58.29 28.9
 -3 -16 -3 40.8 30.6
 3 16 3 47.4 51.29
 4 -16 3 71.69 32.1
 4 -16 3 46.6 24.2
 -4 -16 -3 121.39 35.1
 4 16 3 11 51.19
 -5 -16 -3 -12.8 32.9
 5 16 3 -11.6 51.99
 -3 -17 3 22.9 38
 -3 -17 3 26.8 37.7
 3 -17 -3 50.49 25.5
 3 -17 -3 35.3 35
 2 -17 -3 80.29 29.6
 -2 -17 3 67.49 39
 -2 -17 3 20.1 33.4
 -1 -17 3 5.1 31.9
 1 -17 -3 26.4 29.5
 -1 -17 3 14 36.5
 -1 17 3 29.3 44.4
 0 -17 3 17.3 30.1
 0 -17 -3 32.7 31
 0 -17 3 29.7 30
 0 17 3 61.09 44.3
 1 -17 3 100.59 28.2
 1 -17 3 183.18 31.9
 -1 -17 -3 173.38 34.2
 1 17 3 119.79 48.3
 -2 -17 -3 162.88 37.3
 2 -17 3 139.59 31.7
 2 -17 3 92.29 27.7
 -13 0 4 606.14 37
 -13 0 4 612.84 39.7
 -12 0 4 229.68 27.6
 -11 0 4 1276.57 53.49
 -11 0 4 1189.18 54.59
 -10 0 4 255.57 25.7
 -10 0 4 299.37 31.5
 -9 0 4 1244.58 55.09
 -9 0 4 1190.98 51.09
 -8 0 4 244.68 22.3
 -8 0 4 246.78 25.5
 -7 0 4 1043.6 53.49
 -7 0 4 1102.69 46.2
 -6 0 4 324.37 32.1
 -6 0 4 275.47 29.4
 5 0 -4 13.5 21
 -5 0 4 25.2 17
 4 0 -4 0.2 20.8
 -4 0 4 27.5 19.8
 3 0 -4 2700.93 91.59
 -2 0 4 681.63 42.1
 2 0 -4 680.93 42.6
 -1 0 4 589.64 40.6
 1 0 -4 598.64 42.6
 0 0 4 267.27 26.6
 0 0 -4 145.79 20.9
 -1 0 -4 2061.59 76.59
 1 0 4 2093.09 78.19
 2 0 4 168.68 23.2
 -2 0 -4 155.48 24.1
 -3 0 -4 2056.29 86.39
 3 0 4 2706.63 85.09
 -4 0 -4 36.5 25.6
 4 0 4 0.3 21.4
 5 0 4 99.69 20.8
 -5 0 -4 88.69 24.2
 -6 0 -4 4408.06 146.99
 6 0 4 4569.44 147.09
 -7 0 -4 983.3 52.29
 7 0 4 948.41 51.29
 -8 0 -4 281.87 30.5
 8 0 4 218.48 29.3
 -9 0 -4 1689.83 73.69
 9 0 4 1724.93 74.29
 10 0 4 25 26.8
 -10 0 -4 130.89 29.1
 -11 0 -4 25.7 28.2
 11 0 4 4.5 28
 12 0 4 120.79 33.1
 -12 0 -4 101.09 31.5
 -13 -1 4 21 20.7
 -13 -1 4 -10.7 19.5
 -12 -1 4 279.57 28
 -12 -1 4 296.47 37.6
 -12 1 4 223.98 27.9
 -12 1 4 203.28 25.6
 -11 -1 4 426.66 40.1
 -11 -1 4 374.16 39.9
 -11 1 4 400.76 30.5
 -11 1 4 375.96 29.6
 -10 -1 4 260.07 27.9
 -10 -1 4 309.67 37.1
 -10 1 4 258.77 23.5
 -10 1 4 294.87 28.7
 -9 -1 4 299.67 37.6
 -9 -1 4 339.27 35.1
 -9 1 4 320.27 30.4
 -9 1 4 309.17 28.2
 -8 -1 4 325.57 38.6
 -8 -1 4 300.27 33.9
 -8 1 4 310.17 37
 -7 -1 4 842.92 51.39
 -7 -1 4 896.81 45
 -7 1 4 812.02 38.6
 -7 1 4 854.51 45.3
 -6 -1 4 515.25 47.9
 -6 -1 4 457.35 36.4
 -6 1 4 483.55 31.5
 -5 -1 4 56.99 19.5
 5 -1 -4 70.49 19.1
 -5 1 4 66.59 16.6
 5 1 -4 14 23.2
 4 -1 -4 1337.27 54.19
 -4 -1 4 1302.07 56.59
 -4 1 4 1370.16 53.09
 4 1 -4 1475.65 65.69
 -3 -1 4 1191.38 54.59
 3 1 -4 1224.58 56.59
 -3 1 4 1230.28 50.79
 2 -1 -4 330.37 26
 -2 -1 4 334.47 29.1
 -2 1 4 364.56 35.5
 2 1 -4 312.27 28.5
 1 -1 -4 842.62 43.7
 -1 -1 4 784.02 46.9
 1 1 -4 808.62 48.6
 -1 1 4 946.61 48.8
 0 -1 -4 347.37 39.9
 0 -1 4 343.27 38.8
 0 1 -4 350.46 40.9
 0 1 4 354.66 39.9
 1 -1 4 1108.39 54.69
 -1 -1 -4 1172.58 57.89
 1 1 4 1181.08 53.49
 -1 1 -4 1246.38 55.99
 -2 -1 -4 13.4 23.1
 2 -1 4 13.9 22.8
 -2 1 -4 -2 20.7
 2 1 4 -17.1 21.6
 -3 -1 -4 72.39 22.2
 3 1 4 213.58 27
 -3 1 -4 116.69 23.2
 -4 -1 -4 953.9 51.09
 4 -1 4 956.2 46.7
 -4 1 -4 1014.9 49.5
 4 1 4 936.71 52.69
 -5 -1 -4 24.8 21.9
 5 -1 4 35.5 19.7
 5 1 4 31.2 21.5
 -5 1 -4 45.5 22.8
 6 -1 4 1729.93 66.99
 -6 -1 -4 1684.33 69.79
 6 1 4 1790.92 69.99
 -6 1 -4 1697.93 68.69
 7 -1 4 423.96 39
 -7 -1 -4 462.75 42.7
 7 1 4 437.36 42.1
 -7 1 -4 521.55 42.2
 8 -1 4 26.3 22.3
 -8 -1 -4 20.1 23.5
 -8 1 -4 50.09 24.5
 8 1 4 38.8 25.8
 -9 -1 -4 206.28 28.7
 9 -1 4 188.18 28.1
 9 1 4 187.58 30.9
 -9 1 -4 192.28 28.6
 10 -1 4 84.29 27.6
 -10 -1 -4 34.1 27.7
 -10 1 -4 30.5 25.6
 10 1 4 99.29 29.9
 11 -1 4 208.08 33.8
 -11 -1 -4 242.58 32.8
 11 1 4 158.38 34.1
 -11 1 -4 287.27 32
 -12 -1 -4 10.5 30
 12 -1 4 29.8 28.4
 -12 1 -4 -10.3 25.5
 -13 -2 4 160.98 27.5
 -13 -2 4 127.49 26.3
 -12 -2 4 160.38 27.1
 -12 -2 4 185.78 28.5
 -12 2 4 167.58 15.7
 -12 2 4 159.98 14.9
 -11 -2 4 161.78 27.1
 -11 -2 4 198.88 27.9
 -11 2 4 185.18 20.1
 -11 2 4 163.88 20.5
 -10 -2 4 300.77 29.6
 -10 -2 4 348.87 40.2
 -10 2 4 284.27 24.5
 -10 2 4 312.87 24
 -9 -2 4 65.79 22.5
 -9 -2 4 40.7 24.2
 -9 2 4 62.89 16
 -9 2 4 81.79 14.4
 -8 -2 4 4703.43 160.28
 -8 -2 4 4836.82 157.28
 -8 2 4 5002.7 152.08
 -8 2 4 4726.33 149.88
 -7 -2 4 433.36 35.8
 -7 -2 4 342.37 37.2
 -7 2 4 425.26 26.1
 -7 2 4 352.06 32.8
 6 -2 -4 134.39 18.4
 -6 -2 4 108.89 30
 -6 -2 4 94.99 21.2
 -6 2 4 116.69 15.4
 -5 -2 4 2266.17 92.29
 5 -2 -4 2252.77 75.69
 -5 -2 4 2205.68 81.59
 -5 2 4 2201.28 74.39
 4 -2 -4 550.84 33.3
 -4 -2 4 520.55 42
 -4 2 4 478.85 31.8
 4 2 -4 532.25 45.2
 -3 -2 4 3267.47 112.69
 3 -2 -4 3325.07 108.89
 3 2 -4 3377.96 114.09
 -3 2 4 3537.65 109.69
 2 -2 -4 1558.04 58.39
 -2 -2 4 1575.24 65.19
 2 2 -4 1498.65 64.79
 1 -2 -4 17.4 22.6
 -1 -2 4 -6.6 26
 -1 2 4 44.8 23.2
 1 2 -4 20.3 22.6
 0 -2 -4 488.45 44.1
 0 -2 4 396.56 42.5
 0 2 -4 558.94 44.8
 0 2 4 467.45 40.2
 1 -2 4 822.52 44.7
 -1 -2 -4 759.02 47.3
 1 2 4 842.92 47.1
 -1 2 -4 782.82 46.8
 -2 -2 -4 1847.12 71.29
 2 -2 4 1762.02 69.39
 2 2 4 1868.11 71.19
 -3 -2 -4 78.59 21.2
 3 -2 4 139.39 23.3
 3 2 4 203.98 24
 -3 2 -4 148.59 22.7
 4 -2 4 116.69 21.1
 -4 -2 -4 93.49 22.1
 4 2 4 84.69 23.3
 -4 2 -4 138.99 22.4
 -5 -2 -4 708.23 46.9
 5 -2 4 808.52 41.4
 -5 2 -4 764.32 41.5
 5 2 4 742.33 47.8
 -6 -2 -4 232.88 25.9
 6 -2 4 231.08 23.3
 6 2 4 232.28 28.4
 -6 2 -4 273.47 32.7
 -7 -2 -4 297.47 27.9
 7 -2 4 309.37 26.6
 -7 2 -4 289.37 34.5
 7 2 4 281.37 31.8
 -8 -2 -4 -13.7 22
 8 -2 4 4.9 21
 -8 2 -4 -6.1 20.6
 8 2 4 2.4 25.2
 -9 -2 -4 25.5 24.8
 9 -2 4 14.2 24.2
 9 2 4 -4.4 25.8
 -9 2 -4 -19.9 21.3
 10 -2 4 156.48 29
 -10 -2 -4 184.08 30.2
 10 2 4 142.39 34.1
 -10 2 -4 218.28 27.6
 -11 -2 -4 36.6 28.5
 11 -2 4 66.69 29.8
 11 2 4 38.7 28.2
 -11 2 -4 58.49 24.7
 -12 -2 -4 -43.5 41.5
 12 -2 4 75.99 28.8
 12 2 4 35.1 31.4
 -13 -3 4 16.6 25.2
 -13 -3 4 -6 25.4
 -12 -3 4 307.27 33
 -12 -3 4 265.17 33.6
 -11 -3 4 327.77 33.4
 -11 -3 4 313.47 32.6
 -10 -3 4 537.85 45.7
 -10 -3 4 427.16 42.7
 -9 -3 4 60.99 25.8
 -9 -3 4 60.59 23.8
 -8 -3 4 962 56.49
 -8 -3 4 917.41 50.29
 -8 3 4 927.31 35.4
 -8 3 4 879.91 34.4
 -7 -3 4 0.4 26.6
 -7 -3 4 -21.1 19.6
 -7 3 4 -11 14.3
 -7 3 4 -12.9 12
 -6 -3 4 518.15 40.6
 -6 -3 4 475.05 51.39
 6 -3 -4 383.26 27.9
 -6 3 4 473.45 27.2
 -5 -3 4 1114.59 56.29
 5 -3 -4 1154.28 44.9
 -5 -3 4 1189.48 67.09
 -5 3 4 1202.88 45.7
 4 -3 -4 19.8 15.3
 -4 -3 4 6.2 20
 4 3 -4 61.59 26.9
 -4 3 4 22.6 16.6
 -3 -3 4 34.5 24.8
 3 -3 -4 49.5 15.6
 -3 3 4 49.99 17.6
 3 3 -4 77.69 28.4
 -2 -3 4 46.7 24.1
 2 -3 -4 -3.8 24.7
 2 3 -4 27.1 26
 -2 3 4 39.5 18.1
 -1 -3 4 9903.71 306.67
 -1 3 4 9999 305.17
 0 -3 -4 13.6 20
 0 -3 4 -33.6 24.3
 0 3 -4 31.4 23.4
 0 3 4 27.4 21.7
 -1 -3 -4 5123.19 165.08
 1 -3 4 5113.19 163.88
 1 3 4 5203.38 165.48
 -1 3 -4 5215.48 165.18
 -2 -3 -4 3446.76 115.09
 2 3 4 3415.26 116.49
 -2 3 -4 3397.56 114.39
 -3 -3 -4 808.62 48.1
 3 -3 4 859.61 48.3
 3 3 4 872.41 51.19
 -3 3 -4 890.51 46.5
 -4 -3 -4 1182.78 55.39
 4 -3 4 1141.09 53.59
 4 3 4 1087.09 56.39
 -4 3 -4 1121.09 51.49
 5 -3 4 -9.5 18
 -5 -3 -4 28.4 22.4
 5 3 4 -2.3 24.8
 -5 3 -4 13.3 19
 -6 -3 -4 965 52.69
 6 -3 4 994.5 46.6
 6 3 4 1074.59 57.59
 -6 3 -4 1006.9 48
 7 -3 4 1003.6 46.6
 -7 -3 -4 956.4 54.09
 7 3 4 952.1 56.89
 -7 3 -4 1034.1 49.5
 8 -3 4 17.6 20.2
 -8 -3 -4 -32.8 23.7
 -8 3 -4 43.4 21
 8 3 4 31.5 26.1
 -9 -3 -4 1.1 24.1
 9 -3 4 -8.9 22
 9 3 4 -39.7 25.9
 -9 3 -4 -7.9 21.2
 -10 -3 -4 147.89 29.8
 10 -3 4 254.77 29.1
 10 3 4 282.87 38.9
 -10 3 -4 283.37 28.3
 11 -3 4 46.1 26.6
 -11 -3 -4 59.89 28.9
 -11 3 -4 17.6 22.4
 11 3 4 28.9 29.4
 -12 -3 -4 18.9 28.6
 12 3 4 56.49 33.3
 -13 -4 4 69.09 35.5
 -12 -4 4 410.76 48.7
 -12 -4 4 289.97 33.9
 -11 -4 4 123.29 26.9
 -11 -4 4 121.19 29.9
 -10 -4 4 53.29 26
 -10 -4 4 45.2 26.9
 -9 -4 4 496.75 48.2
 -9 -4 4 332.67 42.2
 -8 -4 4 1247.38 66.79
 -8 -4 4 1281.57 60.79
 -7 -4 4 -20.7 26.1
 -7 -4 4 2.4 23.1
 6 -4 -4 1645.94 55.39
 -6 -4 4 1657.73 69.09
 -6 -4 4 1664.93 77.39
 -6 4 4 1645.54 54.29
 5 -4 -4 3.4 13.5
 -5 -4 4 14.2 22.1
 -5 -4 4 4.4 29.5
 -5 4 4 10.2 12
 -4 -4 4 615.04 48.6
 -4 -4 4 858.51 66.99
 4 -4 -4 740.83 35.5
 -4 4 4 777.22 34.6
 -3 -4 4 13.4 21.4
 3 -4 -4 14.5 19
 -3 4 4 -0.9 15.8
 3 4 -4 35.7 28.1
 -2 -4 4 6736.03 217.28
 2 -4 -4 6753.92 213.88
 -2 4 4 7063.19 214.08
 2 4 -4 7043.8 219.18
 -1 -4 4 62.69 24.1
 1 -4 -4 21.3 20.2
 -1 4 4 17.3 23.7
 1 4 -4 49.9 25.8
 0 -4 -4 8059.39 252.17
 0 -4 4 8089.99 252.77
 0 4 4 8388.86 253.07
 0 4 -4 7965.9 253.47
 -1 -4 -4 4948.31 154.78
 1 -4 4 4629.34 153.58
 1 4 4 4762.32 155.28
 2 -4 4 96.59 22.3
 -2 -4 -4 126.09 25.7
 2 4 4 101.89 23.6
 -2 4 -4 74.99 23.2
 -3 -4 -4 2951.3 103.29
 3 -4 4 2957.9 99.29
 -3 4 -4 2920.91 100.49
 3 4 4 2939.91 104.79
 -4 -4 -4 2343.47 88.69
 4 -4 4 2405.46 84.99
 4 4 4 2371.16 89.19
 -4 4 -4 2421.66 84.59
 5 -4 4 92.49 21.8
 -5 -4 -4 95.79 23
 5 4 4 85.99 28.4
 -5 4 -4 145.29 21.7
 -6 -4 -4 1997 80.19
 6 -4 4 1985.4 72.79
 6 4 4 2055.19 83.49
 -6 4 -4 2089.89 75.39
 7 -4 4 156.48 20.9
 -7 -4 -4 190.38 26.8
 -7 4 -4 228.08 24.3
 7 4 4 123.19 28.7
 8 -4 4 1577.34 61.39
 -8 -4 -4 1447.86 68.89
 8 4 4 1563.94 73.39
 -8 4 -4 1430.56 61.39
 9 -4 4 2.4 20.3
 -9 -4 -4 38.5 25.2
 -9 4 -4 -19.4 20
 9 4 4 -5 29.1
 10 -4 4 305.87 29.6
 -10 -4 -4 386.86 35.8
 10 4 4 168.58 34.5
 -10 4 -4 320.17 37
 -11 -4 -4 0.6 26.9
 11 -4 4 14.7 25.5
 11 4 4 -36.5 29
 -11 4 -4 2.5 20
 -12 -4 -4 44 30.7
 12 4 4 40.6 33.5
 -13 -5 4 398.66 39.7
 -13 -5 4 274.67 35.2
 -12 -5 4 97.59 30
 -12 -5 4 144.29 30.2
 -11 -5 4 -5.1 27.7
 -11 -5 4 -17.6 25
 -10 -5 4 119.29 32
 -9 -5 4 431.16 47.8
 -9 -5 4 437.26 40.4
 -8 -5 4 325.67 36.8
 -8 -5 4 365.86 44.4
 -7 -5 4 543.65 52.89
 -7 -5 4 457.25 47.2
 -6 -5 4 234.08 34.8
 -6 -5 4 368.66 33.8
 6 -5 -4 354.26 21.3
 -6 5 4 406.66 21.1
 5 -5 -4 121.39 14.7
 -5 -5 4 129.29 29.4
 -5 -5 4 77.89 33.9
 -5 5 4 111.99 14
 -4 -5 4 1082.49 68.99
 -4 -5 4 1139.59 57.79
 4 -5 -4 1183.08 46.3
 -4 5 4 1150.78 45.5
 -3 -5 4 396.36 42.9
 -3 -5 4 374.46 43.3
 3 -5 -4 411.16 34.2
 -3 5 4 357.96 31.1
 -2 -5 4 2343.87 88.69
 2 -5 -4 2325.17 82.29
 2 5 -4 2406.16 91.79
 -2 5 4 2368.06 82.69
 -1 -5 4 1463.85 63.39
 1 5 -4 1457.95 68.19
 -1 5 4 1446.56 60.29
 0 -5 -4 2223.68 81.09
 0 -5 4 2233.18 81.59
 0 5 -4 2112.49 82.29
 0 5 4 2221.08 81.89
 -1 -5 -4 5661.03 178.78
 1 5 4 5615.14 180.28
 -1 5 -4 5500.35 179.48
 2 -5 4 7185.98 228.18
 -2 -5 -4 7414.76 230.88
 -2 5 -4 7060.89 229.28
 2 5 4 7610.24 232.18
 3 -5 4 684.63 40.7
 -3 -5 -4 766.32 48.2
 3 5 4 647.84 52.09
 -3 5 -4 630.94 42.3
 -4 -5 -4 475.95 45.3
 4 -5 4 484.45 37.3
 4 5 4 501.35 49.99
 -4 5 -4 547.35 38.3
 -5 -5 -4 398.96 44.6
 5 -5 4 464.05 37.3
 -5 5 -4 383.06 35.4
 5 5 4 384.66 46.5
 -6 -5 -4 1019.3 55.39
 6 -5 4 1015.8 45.9
 6 5 4 935.21 58.59
 7 -5 4 -9.4 17.5
 -7 -5 -4 12.5 23.1
 7 5 4 15.3 25
 -7 5 -4 -29.8 18.9
 -8 -5 -4 308.47 33.1
 8 -5 4 250.87 31.5
 8 5 4 237.58 35.7
 -8 5 -4 278.47 26.2
 -9 -5 -4 64.99 27.4
 9 -5 4 60.39 21.5
 9 5 4 82.29 32.7
 -9 5 -4 42.4 20.5
 -10 -5 -4 15.2 26.3
 -10 5 -4 2 18.9
 10 5 4 25.3 41.4
 -11 -5 -4 270.37 35.4
 11 -5 4 210.98 29.1
 11 5 4 196.68 38.5
 -12 -5 -4 -29 28.8
 12 5 4 -21.4 32.9
 -13 -6 4 27.1 29.7
 -13 -6 4 -4.2 27.7
 -12 -6 4 30.5 28.9
 -12 -6 4 -18.4 26.8
 -11 -6 4 54.89 30.7
 -11 -6 4 -22.3 28.1
 -10 -6 4 744.43 55.59
 -10 -6 4 605.44 54.49
 -9 -6 4 251.07 37.4
 -9 -6 4 116.99 30.2
 -8 -6 4 142.39 31.4
 -8 -6 4 103.19 31.6
 -7 -6 4 552.94 50.59
 -7 -6 4 642.14 55.79
 -6 -6 4 1621.54 83.29
 -6 -6 4 1635.14 74.79
 6 -6 -4 1691.13 55.29
 -6 6 4 1701.43 56.29
 5 -6 -4 97.09 14.2
 -5 -6 4 94.09 27.8
 -5 -6 4 19.5 28.7
 -5 6 4 86.99 15.6
 -4 -6 4 310.67 37.3
 4 -6 -4 459.65 33.7
 -4 -6 4 468.55 46.2
 -4 6 4 454.15 32.2
 3 -6 -4 24 17.2
 -3 -6 4 8.7 31.2
 -3 -6 4 20.2 23.1
 -3 6 4 -12.2 17.5
 -2 -6 4 4332.57 143.39
 2 -6 -4 4222.18 137.99
 -2 6 4 4318.07 138.89
 -1 -6 4 276.47 30.4
 1 -6 -4 245.68 24.6
 1 6 -4 350.36 36.9
 -1 6 4 307.57 37.6
 0 -6 4 9234.28 275.47
 0 6 4 8418.96 276.47
 1 -6 4 3166.08 107.59
 -1 -6 -4 3289.17 109.49
 1 6 4 3099.39 111.99
 -1 6 -4 3041 108.69
 -2 -6 -4 714.13 47.8
 2 -6 4 692.33 43.4
 -2 6 -4 686.03 45.6
 2 6 4 667.33 51.49
 -3 -6 -4 1243.88 59.99
 3 -6 4 1225.38 52.29
 -3 6 -4 1224.28 56.69
 3 6 4 1187.28 63.99
 -4 -6 -4 2538.25 94.99
 4 -6 4 2580.34 88.09
 -4 6 -4 2490.85 90.19
 4 6 4 2591.44 97.89
 -5 -6 -4 224.08 27.8
 5 -6 4 267.47 24.9
 -5 6 -4 170.28 24.2
 5 6 4 266.87 34.7
 6 -6 4 109.39 26.3
 -6 -6 -4 234.48 28.1
 -6 6 -4 152.48 23.5
 6 6 4 52.89 34.3
 7 -6 4 2.3 17.6
 -7 -6 -4 20.3 25.5
 7 6 4 24.7 32.6
 -7 6 -4 9.7 20.4
 8 -6 4 23.7 17.9
 -8 -6 -4 28.8 25.1
 -8 6 -4 39 20.5
 8 6 4 14.5 30.7
 -9 -6 -4 33.2 29
 9 -6 4 17.6 19.7
 -9 6 -4 35.8 19.8
 9 6 4 1.8 32.8
 -10 -6 -4 23.9 31.6
 10 -6 4 14.4 21.8
 -10 6 -4 -5.7 18.5
 10 6 4 -4.6 32
 -11 -6 -4 101.99 29.7
 11 6 4 102.19 37.5
 -12 -6 -4 441.26 54.89
 12 6 4 486.95 51.79
 -13 -7 4 14.2 30.5
 -13 -7 4 -24.2 27.2
 -12 -7 4 36.5 31.3
 -12 -7 4 -7.9 28.8
 -11 -7 4 379.26 40.3
 -11 -7 4 345.07 38.3
 -10 -7 4 219.68 33.8
 -10 -7 4 150.58 32.5
 -9 -7 4 405.46 51.19
 -9 -7 4 277.87 36.3
 -8 -7 4 492.25 55.39
 -8 -7 4 453.75 52.39
 -7 -7 4 42.1 29.4
 -7 -7 4 -7.9 27.3
 6 -7 -4 130.19 13.3
 -6 7 4 141.89 16.9
 -5 -7 4 621.24 59.69
 5 -7 -4 537.55 31.2
 -5 -7 4 497.25 51.19
 -5 7 4 479.95 32.4
 -4 -7 4 51.59 28.2
 4 -7 -4 59.69 17.4
 -4 -7 4 84.09 30.6
 -4 7 4 37.7 18.1
 -3 -7 4 685.93 48.3
 3 -7 -4 605.24 37.6
 -3 -7 4 688.23 60.99
 -3 7 4 695.63 41.9
 -2 -7 4 510.15 45.9
 2 -7 -4 460.55 37.4
 -2 -7 4 476.75 60.79
 -2 7 4 490.35 40.4
 1 -7 -4 151.88 22.3
 -1 -7 4 81.39 37.2
 -1 -7 4 116.19 26.9
 -1 7 4 98.49 23.7
 0 -7 -4 148.59 26.6
 0 7 4 106.29 26.3
 0 7 -4 140.09 29.3
 -1 -7 -4 68.49 24
 1 -7 4 39.9 23.4
 1 7 4 35.8 24.9
 -1 7 -4 65.49 28.3
 2 -7 4 54.29 19.8
 -2 -7 -4 55.69 24.3
 -2 7 -4 52.19 25.2
 2 7 4 23.2 24.6
 3 -7 4 18.2 17.6
 -3 -7 -4 9.9 25.7
 3 7 4 9.6 24.7
 -3 7 -4 20.8 21.7
 4 -7 4 378.56 30.8
 -4 -7 -4 414.66 45.6
 4 7 4 300.57 33.7
 -4 7 -4 373.36 37.1
 5 -7 4 25.2 18.8
 -5 -7 -4 -18.6 26.4
 5 7 4 -0.1 24.4
 6 -7 4 606.54 42
 -6 7 -4 693.93 42.2
 6 7 4 633.24 60.09
 -7 -7 -4 94.29 27.2
 7 -7 4 82.29 20.4
 7 7 4 96.29 35.2
 -7 7 -4 84.69 22.1
 8 -7 4 4.9 18.4
 -8 -7 -4 21.2 26.9
 8 7 4 -16.9 33.1
 -8 7 -4 19.2 20.4
 9 -7 4 24 19.5
 -9 -7 -4 -42.6 25.4
 9 7 4 17 34.5
 -9 7 -4 60.79 18.7
 -10 -7 -4 70.79 29.4
 10 -7 4 60.49 22
 10 7 4 58.59 33.3
 -10 7 -4 55.69 17.8
 -11 -7 -4 -35.3 27.7
 11 7 4 -7.1 36.6
 -12 -8 4 26.4 30.7
 -12 -8 4 26.7 32.3
 -11 -8 4 39.5 31.5
 -11 -8 4 36.6 30.1
 -10 -8 4 903.11 62.59
 -10 -8 4 828.72 63.49
 -9 -8 4 43.9 30.2
 -9 -8 4 21.9 30.9
 -8 -8 4 773.42 59.29
 -8 -8 4 737.03 62.19
 -7 -8 4 429.16 51.89
 -7 -8 4 466.05 58.59
 6 -8 -4 1064.89 40.9
 -6 -8 4 1062.49 64.49
 -6 -8 4 1081.29 68.49
 -6 8 4 1153.38 46.8
 5 -8 -4 404.16 34.8
 -5 -8 4 388.16 44.8
 -5 -8 4 516.75 52.59
 -5 8 4 460.55 35
 -4 -8 4 490.95 59.19
 -4 -8 4 435.96 50.89
 4 -8 -4 458.05 31.1
 -4 8 4 425.56 36.2
 -3 -8 4 81.39 34.5
 3 -8 -4 128.49 19.5
 -3 -8 4 72.39 28.9
 -3 8 4 86.59 22.3
 -2 -8 4 396.06 46.4
 2 -8 -4 458.65 37.6
 -2 -8 4 482.05 60.29
 -2 8 4 574.84 41
 -1 -8 4 594.44 61.99
 -1 -8 4 666.43 49.7
 1 -8 -4 664.83 43
 -1 8 4 628.54 45.3
 0 -8 4 197.48 36.8
 0 -8 -4 254.37 27.2
 0 -8 4 186.48 26
 0 8 4 231.68 30.5
 -1 -8 -4 605.14 45.4
 1 -8 4 672.63 45
 -2 -8 -4 1623.64 68.79
 2 -8 4 1516.65 62.19
 2 8 4 1493.35 70.79
 -2 8 -4 1618.84 71.09
 -3 -8 -4 858.71 53.79
 3 -8 4 861.41 44.1
 -3 8 -4 849.81 53.79
 3 8 4 960.9 58.39
 -4 -8 -4 1487.95 67.99
 4 -8 4 1370.86 57.39
 4 8 4 1492.55 75.39
 -4 8 -4 1516.15 64.99
 5 -8 4 1136.09 51.59
 -5 -8 -4 1194.98 63.09
 5 8 4 1238.38 71.09
 -5 8 -4 1247.78 57.49
 -6 -8 -4 422.36 49.3
 6 -8 4 455.45 38.3
 -6 8 -4 506.15 42.3
 6 8 4 511.35 60.09
 -7 -8 -4 188.78 33.6
 7 -8 4 165.18 24.5
 -7 8 -4 189.58 26.2
 7 8 4 224.48 37.1
 -8 -8 -4 1524.75 73.89
 8 -8 4 1537.45 59.79
 -8 8 -4 1556.34 62.79
 8 8 4 1390.96 81.29
 9 -8 4 146.69 20.5
 -9 -8 -4 121.89 29.1
 9 8 4 137.89 39.3
 -9 8 -4 199.98 23.4
 -10 -8 -4 12.9 27.8
 10 8 4 49.9 40.5
 -11 -8 -4 19.7 30
 11 8 4 -51.99 40.4
 -12 -9 4 169.38 35.2
 -12 -9 4 194.38 35.5
 -11 -9 4 66.79 40.1
 -10 -9 4 13.9 31.7
 -10 -9 4 142.99 34.5
 -9 -9 4 61.39 31.8
 -9 -9 4 73.09 34.3
 -8 -9 4 34.3 31.1
 -8 -9 4 19.8 33.4
 -7 -9 4 366.96 41.7
 -7 -9 4 467.95 55.59
 -6 -9 4 31.3 32.7
 6 -9 -4 18.6 15.7
 -6 -9 4 9.7 33.5
 -6 9 4 15.9 21.1
 -5 -9 4 93.49 32.2
 -5 -9 4 55.69 32.5
 5 -9 -4 85.49 18.3
 -5 9 4 67.09 23.3
 -4 -9 4 657.03 55.79
 -4 -9 4 701.03 68.99
 4 -9 -4 695.63 36.4
 3 -9 -4 570.64 36.9
 -3 -9 4 539.75 50.79
 -3 -9 4 600.04 62.79
 -3 9 4 590.64 43.3
 -2 -9 4 481.95 58.69
 -2 -9 4 543.75 49.4
 2 -9 -4 464.25 39.4
 -2 9 4 505.15 44.7
 -1 -9 4 15.6 33.3
 -1 -9 4 8.7 25.5
 1 -9 -4 -7.7 20.3
 -1 9 4 15.7 25.2
 0 -9 -4 616.74 45.5
 0 -9 4 571.14 57.99
 0 -9 4 576.34 48.7
 0 9 4 628.04 50.09
 1 -9 4 132.59 29.4
 1 -9 4 204.28 26.9
 -1 -9 -4 124.39 25.5
 1 9 4 138.19 31
 -2 -9 -4 378.06 42.7
 2 -9 4 337.77 35.2
 2 -9 4 427.66 48.3
 2 9 4 284.27 35.4
 -3 -9 -4 441.76 45.6
 3 -9 4 435.26 40.9
 3 -9 4 396.06 35.6
 3 9 4 523.85 56.69
 4 -9 4 594.34 37.4
 -4 -9 -4 686.43 52.39
 4 9 4 686.03 62.69
 -5 -9 -4 191.68 31.7
 5 -9 4 204.58 22.3
 5 9 4 112.29 33.5
 -6 -9 -4 98.39 27.8
 6 -9 4 105.39 21.3
 6 9 4 44.7 31.7
 7 -9 4 26.6 22.6
 -7 -9 -4 -18.5 28.3
 7 9 4 12.5 35.8
 -8 -9 -4 266.17 36.9
 8 -9 4 187.88 33.8
 8 -9 4 213.88 23.4
 8 9 4 228.28 43.2
 9 -9 4 27.1 18.1
 -9 -9 -4 35.6 28.3
 9 -9 4 58.59 28.6
 9 9 4 23.2 38.4
 -10 -9 -4 171.18 33
 10 9 4 218.58 41.8
 -11 -10 4 4.9 31.6
 -11 -10 4 -0.8 32.3
 -10 -10 4 475.35 59.89
 -10 -10 4 513.85 48.9
 -9 -10 4 187.48 35.1
 -9 -10 4 317.97 40.3
 -8 -10 4 1047.3 73.19
 -8 -10 4 1171.18 71.19
 -7 -10 4 15 31.4
 -7 -10 4 38.2 35.1
 6 -10 -4 1101.19 47.7
 -6 -10 4 1067.99 73.79
 -6 -10 4 1158.38 70.79
 -6 10 4 1136.39 54.19
 -5 -10 4 543.45 55.59
 -5 -10 4 470.85 45.9
 5 -10 -4 358.36 32
 -5 10 4 544.95 44.9
 -4 -10 4 508.05 61.09
 4 -10 -4 484.85 34
 -4 -10 4 538.25 55.39
 -4 10 4 439.06 46.3
 -3 -10 4 434.66 50.69
 3 -10 -4 464.15 35.4
 -3 -10 4 421.26 44.3
 -3 10 4 471.95 46.3
 2 -10 -4 2431.26 90.29
 -2 -10 4 2486.75 95.99
 -2 -10 4 2480.45 104.79
 -2 10 4 2499.35 96.29
 1 -10 -4 205.38 27.2
 -1 -10 4 144.59 30.1
 -1 -10 4 179.38 37
 -1 10 4 122.69 28.1
 0 -10 4 1084.89 68.09
 0 -10 4 984.9 57.89
 0 -10 -4 1066.39 55.89
 0 10 4 1095.49 62.89
 -1 -10 -4 104.19 28.1
 1 -10 4 74.49 23.6
 1 -10 4 64.79 27.5
 1 10 4 46.6 28.7
 -2 -10 -4 246.98 30.3
 2 -10 4 267.27 33.1
 2 -10 4 280.37 35.1
 2 10 4 251.47 33.9
 3 -10 4 -7.2 29.3
 3 -10 4 5.7 18.5
 -3 -10 -4 -11.5 23.6
 3 10 4 -34.2 27.7
 4 -10 4 572.34 58.79
 4 -10 4 512.05 38.3
 -4 -10 -4 541.45 50.79
 4 10 4 522.65 58.29
 5 -10 4 48.3 19.6
 -5 -10 -4 10.2 29.2
 5 -10 4 30.6 32.9
 5 10 4 29.8 31.3
 6 -10 4 231.88 25.6
 -6 -10 -4 217.68 36.4
 6 -10 4 167.78 35.1
 6 10 4 224.18 45.1
 -7 -10 -4 25.1 27.3
 7 -10 4 20.4 21.7
 7 -10 4 21.7 30.3
 7 10 4 9.3 37
 8 -10 4 543.55 38.6
 8 -10 4 523.05 51.19
 -8 -10 -4 574.84 56.49
 -9 -10 -4 37.7 29.6
 9 10 4 -3.5 40
 -10 -10 -4 46.1 28.4
 10 10 4 -14.1 44.9
 -11 -11 4 159.28 40.6
 -11 -11 4 137.89 38.8
 -10 -11 4 4.4 33.2
 -10 -11 4 -16.3 32.6
 -9 -11 4 23.9 32.4
 -9 -11 4 61.69 34.3
 -8 -11 4 27.2 37.5
 -8 -11 4 14.9 36
 7 -11 -4 35 14.3
 7 -11 -4 38.4 15.8
 -7 -11 4 58.09 36.1
 -7 -11 4 40 37.2
 6 -11 -4 205.68 22.4
 -6 -11 4 182.78 38.3
 -6 -11 4 200.58 39
 -5 -11 4 69.89 36.2
 -5 -11 4 18.8 33.6
 5 -11 -4 44.4 16.8
 -5 11 4 56.29 29.4
 -4 -11 4 890.81 70.49
 4 -11 -4 938.31 45.6
 -4 -11 4 953.4 67.09
 -4 11 4 935.11 59.39
 -3 -11 4 340.37 41.9
 -3 -11 4 347.37 39.5
 3 -11 -4 372.06 36.3
 -3 11 4 366.56 37.7
 2 -11 -4 1244.48 61.39
 -2 -11 4 1322.77 82.39
 -2 -11 4 1430.56 70.19
 -2 11 4 1441.76 70.29
 -1 -11 4 60.69 27.6
 -1 -11 4 24.6 33.4
 1 -11 -4 64.39 24.1
 -1 11 4 36.3 28.4
 0 -11 4 725.03 52.89
 0 -11 -4 688.93 49.8
 0 -11 4 795.82 60.89
 0 11 4 670.43 61.49
 1 -11 4 234.18 33.5
 -1 -11 -4 143.49 28.6
 1 -11 4 218.48 29.7
 1 11 4 124.79 33.9
 2 -11 4 572.64 51.99
 -2 -11 -4 539.15 52.59
 2 -11 4 622.14 45
 2 11 4 646.14 61.09
 3 -11 4 62.79 21.6
 3 -11 4 -3.5 34.5
 -3 -11 -4 59.99 29.6
 3 11 4 46 34.6
 4 -11 4 42.6 33.3
 -4 -11 -4 92.29 30.8
 4 -11 4 80.49 21.5
 4 11 4 121.69 40.3
 5 -11 4 194.98 36
 5 -11 4 203.88 24.4
 -5 -11 -4 214.08 36.1
 5 11 4 125.49 35.3
 6 -11 4 148.29 21.9
 -6 -11 -4 204.98 36.4
 6 -11 4 177.58 34.8
 6 11 4 211.98 44.2
 7 11 4 280.87 43.8
 8 -11 4 418.06 39.1
 8 -11 4 460.05 48.3
 -8 -11 -4 466.35 56.19
 8 11 4 319.97 47.8
 -9 -11 -4 613.04 59.49
 9 11 4 748.53 82.89
 -10 -12 4 72.09 38.1
 -10 -12 4 -24 33.9
 -9 -12 4 65.59 37.5
 -9 -12 4 54.39 34.5
 -8 -12 4 -2.6 48.2
 -8 -12 4 -23.6 33.5
 -7 -12 4 93.89 38.2
 7 -12 -4 93.79 19.3
 -7 -12 4 46.2 34.3
 7 -12 -4 65.29 18.2
 -6 -12 4 109.19 34.8
 -6 -12 4 -8.9 37.2
 6 -12 -4 77.19 25.6
 6 -12 -4 52.39 20.1
 -5 -12 4 34.4 35.3
 -5 -12 4 2.8 34.6
 5 -12 -4 13.2 17.2
 -5 12 4 32.3 31.8
 -4 -12 4 147.29 40.4
 -4 -12 4 211.08 37
 4 -12 -4 169.18 22.8
 -4 12 4 155.68 34.1
 3 -12 -4 226.88 26.3
 -3 -12 4 349.17 46.5
 -3 -12 4 297.07 37.7
 -3 12 4 236.58 36.6
 2 -12 -4 55.69 23.8
 -2 -12 4 83.69 37.1
 -2 -12 4 97.39 31.6
 1 -12 -4 638.94 48.5
 -1 -12 4 665.53 56.49
 -1 -12 4 537.25 65.69
 -1 12 4 670.33 60.39
 0 -12 4 50.59 33.1
 0 -12 4 13 27.8
 0 -12 -4 50.89 25.3
 0 12 4 99.89 35.7
 1 -12 4 293.37 35.8
 1 -12 4 339.47 43.4
 -1 -12 -4 382.56 47.1
 1 12 4 315.17 40.8
 2 -12 4 76.09 29
 2 -12 4 107.69 26.1
 -2 -12 -4 88.89 27.4
 2 12 4 92.99 34.6
 3 -12 4 208.88 34.3
 3 -12 4 122.49 23.5
 3 12 4 189.98 39.3
 -4 -12 -4 55.79 28.5
 4 -12 4 27.7 20.9
 4 -12 4 43.7 33.5
 4 12 4 41.3 35.9
 -5 -12 -4 163.38 34.3
 5 -12 4 161.28 23.2
 5 -12 4 166.88 36
 5 12 4 200.78 45.7
 -6 -12 -4 164.08 35.1
 6 -12 4 91.69 33.4
 6 -12 4 139.79 21.8
 6 12 4 224.68 44.5
 -7 -12 -4 -5.8 32.9
 7 -12 4 8.8 21.3
 7 -12 4 -3.9 29.2
 7 12 4 18.2 49.1
 -8 -12 -4 37.5 32.3
 8 12 4 -82.79 46.5
 -9 -12 -4 79.89 35.1
 9 12 4 21.5 50.29
 -9 -13 4 -53.29 34.6
 -9 -13 4 61.59 37.1
 -8 -13 4 1.6 36.4
 -8 -13 4 40.3 33.6
 7 -13 -4 145.89 22.8
 -7 -13 4 100.59 39.5
 -7 -13 4 118.99 37.9
 7 -13 -4 130.69 21.2
 -6 -13 4 28.3 38.8
 -6 -13 4 -51.09 34.2
 -5 -13 4 7.1 36.7
 -5 -13 4 59.09 38.2
 5 -13 -4 3.3 18.6
 -5 13 4 -20.2 31
 -4 -13 4 46.7 34
 -4 -13 4 63.69 38.8
 4 -13 -4 96.39 21.7
 -4 13 4 36.9 35.8
 3 -13 -4 49 22.9
 -3 -13 4 10.2 38.9
 -3 -13 4 14.1 33.4
 -3 13 4 32.2 34
 2 -13 -4 804.52 52.89
 -2 -13 4 760.02 71.39
 -2 -13 4 843.82 61.89
 -2 13 4 715.03 67.09
 1 -13 -4 250.67 30.7
 -1 -13 4 225.78 35.8
 -1 -13 4 290.97 44.1
 -1 13 4 235.78 41.7
 0 -13 -4 183.78 30
 0 -13 4 252.57 35.1
 0 -13 4 191.58 35.6
 0 13 4 225.28 42.3
 1 -13 4 70.89 29.8
 -1 -13 -4 62.99 28.8
 1 -13 4 48.5 25.1
 1 13 4 73.19 40.7
 -2 -13 -4 27.2 28.6
 2 -13 4 0.2 27.3
 2 -13 4 4.5 23.2
 2 13 4 35.7 41.9
 3 -13 4 14.1 21.6
 -3 -13 -4 14.3 29.6
 3 -13 4 34.9 29.9
 3 13 4 -117.19 35.4
 4 -13 4 44.4 34.5
 -4 -13 -4 0.8 28.8
 4 -13 4 17.9 21.1
 4 13 4 56.29 52.09
 5 -13 4 101.79 21.8
 -5 -13 -4 193.88 36.6
 5 -13 4 118.19 35.8
 5 13 4 182.98 51.39
 -6 -13 -4 76.09 34.3
 6 -13 4 76.09 34
 6 -13 4 54.29 19.6
 6 13 4 46.8 45.3
 7 -13 4 0.2 34.4
 -7 -13 -4 -39.9 32.9
 7 13 4 78.39 47.3
 -8 -13 -4 254.37 37.5
 8 13 4 207.38 54.49
 -8 -14 4 20.9 35.4
 -8 -14 4 41.6 39.4
 -7 -14 4 7.4 38.8
 -7 -14 4 0.3 37.4
 6 -14 -4 10.7 26.9
 6 -14 -4 24.2 20.2
 -6 -14 4 10.8 38.9
 -6 -14 4 29.1 41.6
 -5 -14 4 290.07 47.3
 -5 -14 4 188.88 39.9
 5 -14 -4 282.57 27.7
 -4 -14 4 374.36 46.1
 4 -14 -4 320.97 39
 -4 -14 4 505.75 48.2
 -4 14 4 480.85 60.49
 -3 -14 4 314.47 46.5
 -3 -14 4 243.88 39.6
 3 -14 -4 188.58 27.9
 -3 14 4 188.38 43.8
 2 -14 -4 98.69 27.4
 -2 -14 4 89.29 36.1
 -2 -14 4 118.09 43
 -2 14 4 84.09 38.7
 -1 -14 4 598.34 60.19
 1 -14 -4 576.54 50.49
 -1 -14 4 608.04 70.49
 -1 14 4 540.45 52.79
 0 -14 4 22.1 28.7
 0 -14 -4 10.5 25.9
 0 -14 4 45.9 32.7
 0 14 4 22.5 38.2
 1 -14 4 299.07 42.4
 1 -14 4 239.28 36.2
 -1 -14 -4 256.87 35.6
 1 14 4 192.18 44
 2 -14 4 12.6 24.1
 -2 -14 -4 37.1 29.1
 2 -14 4 7.8 28.3
 2 14 4 102.29 44.6
 3 -14 4 49.2 23.4
 3 -14 4 40.5 31.1
 -3 -14 -4 34.2 28.7
 3 14 4 13.3 45.7
 4 -14 4 17.5 21.5
 4 -14 4 28.2 34.3
 -4 -14 -4 -17.4 32.4
 4 14 4 16.7 47.6
 -5 -14 -4 212.48 34.8
 5 -14 4 246.58 47.2
 5 14 4 332.47 56.59
 -6 -14 -4 397.46 43.8
 6 -14 4 326.97 39.3
 6 -14 4 265.87 40.5
 6 14 4 322.57 55.69
 -7 -14 -4 -49.2 30.6
 7 14 4 10.8 49.3
 -7 -15 4 -11.8 34.5
 -7 -15 4 -87.69 36.4
 -6 -15 4 -31.4 34.4
 -6 -15 4 12.2 37.9
 -5 -15 4 17.4 36.9
 5 -15 -4 75.49 33
 -5 -15 4 4.3 42.1
 5 -15 -4 11 21.7
 4 -15 -4 15.2 22.2
 -4 -15 4 36 38.5
 -4 -15 4 67.99 36.6
 -4 15 4 -3.9 40.1
 -3 -15 4 202.38 38
 3 -15 -4 222.18 30.3
 -3 -15 4 254.27 44.2
 -3 15 4 254.27 47.5
 2 -15 -4 9.6 25.6
 -2 -15 4 17.9 37.2
 -2 -15 4 3.8 31.5
 -2 15 4 98.99 42.6
 -1 -15 4 34.7 38
 -1 -15 4 -23.4 31.4
 1 -15 -4 21 26.4
 -1 15 4 21 42.1
 0 -15 4 -19.3 31.7
 0 -15 4 51.79 30.2
 0 -15 -4 -31.5 35.6
 0 15 4 9.5 39.6
 -1 -15 -4 43.6 30.6
 1 -15 4 33.2 29.4
 1 -15 4 25.8 25.5
 1 15 4 77.49 42.3
 2 -15 4 22.7 24.6
 -2 -15 -4 -1.5 28.4
 2 -15 4 -4.5 27.3
 2 15 4 49.7 44.9
 -3 -15 -4 19.2 28.9
 3 -15 4 -10.3 29
 3 -15 4 62.79 24.2
 3 15 4 76.09 46.9
 -4 -15 -4 76.69 34.9
 4 -15 4 45 37.1
 4 -15 4 26.2 22.6
 4 15 4 63.99 48.8
 -5 -15 -4 15.7 35
 5 -15 4 19.6 22.1
 5 -15 4 91.39 35.8
 5 15 4 28.2 47.8
 -6 -15 -4 27.9 34.3
 6 15 4 -74.99 47.7
 5 -16 -4 -15.5 49.2
 -5 -16 4 26.3 39.9
 -5 -16 4 -17.3 36.5
 -4 -16 4 146.19 45
 4 -16 -4 218.28 30.2
 -4 -16 4 117.19 35.7
 -3 -16 4 -12.6 33.1
 -3 -16 4 110.19 38.4
 3 -16 -4 43 26
 -3 16 4 65.99 42.6
 -2 -16 4 80.49 39.1
 2 -16 -4 53.39 28.4
 -2 -16 4 49 34.3
 -2 16 4 130.89 45.9
 1 -16 -4 95.49 30.7
 -1 -16 4 88.69 35.7
 -1 -16 4 112.69 38.1
 -1 16 4 46.7 44
 0 -16 -4 152.38 31.6
 0 -16 4 118.99 33.5
 0 -16 4 78.39 32.9
 0 16 4 124.99 47.6
 1 -16 4 203.08 32
 1 -16 4 308.37 36.8
 -1 -16 -4 176.58 34.4
 1 16 4 210.68 52.99
 2 -16 4 398.16 37.7
 -2 -16 -4 234.08 35.2
 2 -16 4 342.17 38.9
 2 16 4 310.17 52.79
 3 -16 4 88.99 31.1
 -3 -16 -4 92.39 31.4
 3 -16 4 41.2 24.5
 3 16 4 107.39 48.6
 4 -16 4 5 32.7
 -4 -16 -4 12.3 32.3
 4 -16 4 38.7 24
 4 16 4 -9.8 48
 -3 -17 4 2.2 40.2
 3 -17 -4 -22.2 25.5
 -3 -17 4 47.1 35.4
 -2 -17 4 7.7 38.2
 -2 -17 4 -27.4 34
 2 -17 -4 -33.1 27.9
 -2 17 4 32.5 43.1
 -1 -17 4 17.1 37.5
 -1 -17 4 38.3 36.8
 1 -17 -4 24.6 29.1
 -1 17 4 57.69 43.8
 0 -17 4 50.09 30.6
 0 -17 -4 76.19 29.8
 0 -17 4 71.09 35
 0 17 4 104.69 51.29
 -1 -17 -4 -1.5 29.7
 1 -17 4 -31.7 24.5
 1 -17 4 -18.1 27.5
 1 17 4 -57.29 46
 -13 0 5 -5.9 17.8
 -13 0 5 17.2 17
 -11 0 5 -13.3 17.7
 -11 0 5 1.5 21.6
 -10 0 5 0.7 18
 -10 0 5 -22.6 20.9
 -9 0 5 -17.8 16.7
 -9 0 5 -7.8 20.8
 -8 0 5 2.2 16.6
 -8 0 5 -12.4 22.4
 -7 0 5 -6.4 17.3
 -7 0 5 -11.3 26.4
 6 0 -5 7.1 21.7
 -6 0 5 7.9 17.8
 -5 0 5 -3.9 19.4
 5 0 -5 -5.4 20.2
 4 0 -5 -15.4 21
 -4 0 5 17 19.8
 -3 0 5 15.9 20.6
 3 0 -5 24.1 22.1
 -2 0 5 20.6 25.2
 2 0 -5 -15.3 22.6
 1 0 -5 9.1 21.8
 -1 0 5 -7.2 21.9
 0 0 5 -4.1 26.4
 0 0 -5 1.9 22.3
 1 0 5 12 27.3
 -1 0 -5 7.8 24.9
 2 0 5 -13.4 23.7
 -2 0 -5 -21.1 22.5
 3 0 5 6.5 20.5
 -3 0 -5 3.8 23.7
 -4 0 -5 -15.8 24.9
 4 0 5 -36.6 20.7
 5 0 5 10.9 19.8
 -5 0 -5 15.8 24.4
 6 0 5 -3 21.2
 -6 0 -5 23.6 24.4
 7 0 5 -13.6 21.4
 -7 0 -5 41.7 25.4
 8 0 5 19.8 24.8
 -9 0 -5 23.5 26.5
 9 0 5 31.5 27.5
 -10 0 -5 25.3 29.1
 10 0 5 11.2 27.9
 -11 0 -5 0.8 28.9
 11 0 5 -33.6 27.5
 12 0 5 -11.4 30.8
 -12 0 -5 35.7 29.3
 -13 -1 5 216.88 26.7
 -13 -1 5 157.28 25.7
 -12 -1 5 208.08 27.2
 -12 -1 5 266.77 30.2
 -12 1 5 236.98 22.8
 -12 1 5 198.48 21.7
 -11 -1 5 768.42 46.5
 -11 -1 5 770.62 49.1
 -11 1 5 759.92 40.2
 -11 1 5 767.12 41.7
 -10 -1 5 -3.5 22.7
 -10 -1 5 19.4 19.9
 -10 1 5 -3 17.3
 -10 1 5 11.2 18.1
 -9 -1 5 156.78 22.5
 -9 -1 5 159.38 27.1
 -9 1 5 119.29 22.9
 -9 1 5 153.68 19.9
 -8 -1 5 615.44 40
 -8 -1 5 576.54 48.9
 -8 1 5 619.54 52.19
 -7 -1 5 1913.51 79.49
 -7 -1 5 1734.93 70.19
 -7 1 5 1954.8 75.99
 -7 1 5 1861.31 66.99
 -6 -1 5 32.8 20
 6 -1 -5 15 19.4
 6 1 -5 60.99 25.2
 -6 1 5 46.6 16.5
 -5 -1 5 2108.19 77.79
 5 -1 -5 2149.58 76.59
 -5 1 5 2165.38 75.09
 5 1 -5 2111.39 80.09
 4 -1 -5 1110.69 51.49
 -4 -1 5 1134.59 52.69
 4 1 -5 1104.89 55.59
 -4 1 5 1189.48 50.89
 -3 -1 5 2455.35 90.59
 -3 1 5 2510.15 87.79
 3 1 -5 2695.93 90.59
 2 -1 -5 -3.4 22.8
 -2 -1 5 28.8 24.3
 2 1 -5 38.1 25.1
 -2 1 5 19.6 20.8
 1 -1 -5 43.8 19.9
 -1 -1 5 48.4 23.2
 -1 1 5 43 25.2
 1 1 -5 57.49 25.2
 0 -1 -5 44.7 24.6
 0 -1 5 102.39 25.2
 0 1 -5 45.7 23.8
 0 1 5 54.79 26.2
 1 -1 5 2434.46 89.59
 -1 -1 -5 2432.96 89.19
 1 1 5 2399.66 87.29
 -1 1 -5 2492.85 88.39
 -2 -1 -5 1363.56 63.49
 2 -1 5 1318.17 61.89
 2 1 5 1438.86 61.09
 -2 1 -5 1350.36 58.99
 -3 -1 -5 1364.66 65.19
 3 1 5 1399.66 61.39
 -3 1 -5 1394.76 59.79
 4 -1 5 1125.19 52.69
 -4 -1 -5 1085.49 59.09
 4 1 5 1139.19 53.69
 -4 1 -5 1085.89 53.69
 -5 -1 -5 119.49 27.2
 5 -1 5 136.19 23.1
 5 1 5 103.19 24.1
 -5 1 -5 88.69 22.4
 6 -1 5 2632.44 93.29
 -6 -1 -5 2605.84 96.09
 6 1 5 2664.03 96.19
 -6 1 -5 2618.24 93.69
 7 -1 5 328.57 39.1
 -7 -1 -5 361.06 32.5
 7 1 5 279.57 30.5
 -7 1 -5 338.47 30.9
 -8 -1 -5 994.7 59.09
 -8 1 -5 914.11 53.59
 8 1 5 925.81 56.49
 -9 -1 -5 132.59 30.8
 9 -1 5 144.99 27.6
 -9 1 -5 127.79 27.5
 9 1 5 125.69 28.7
 -10 -1 -5 240.98 33.6
 10 -1 5 212.08 31.1
 -10 1 -5 211.38 30.6
 10 1 5 204.78 33.2
 -11 -1 -5 45.7 30.9
 11 -1 5 24.3 28.8
 11 1 5 -33 29.8
 12 -1 5 163.58 35.5
 -12 -1 -5 259.57 35.9
 -12 1 -5 205.78 32.5
 12 1 5 73.29 30.8
 -13 -2 5 32.4 25.3
 -13 -2 5 11.5 22.1
 -12 -2 5 25.9 23.2
 -12 -2 5 30.2 25.2
 -12 2 5 46.6 13.1
 -12 2 5 33.4 14.3
 -11 -2 5 241.88 29.7
 -11 -2 5 217.98 28.6
 -11 2 5 206.98 24
 -11 2 5 241.08 25.5
 -10 -2 5 910.61 52.09
 -10 -2 5 882.71 55.09
 -10 2 5 884.81 40.4
 -10 2 5 940.21 41.8
 -9 -2 5 124.69 34.1
 -9 -2 5 163.98 25.5
 -9 2 5 113.79 17.2
 -9 2 5 149.09 20.7
 -8 -2 5 861.61 47.9
 -8 -2 5 833.52 55.89
 -8 2 5 795.52 43.9
 -8 2 5 805.72 37.8
 -7 -2 5 405.96 38.5
 -7 -2 5 410.96 49.7
 -7 2 5 425.66 29.8
 -6 -2 5 1850.31 82.49
 6 -2 -5 1709.03 64.19
 -6 -2 5 1686.03 69.09
 -6 2 5 1816.12 63.19
 5 -2 -5 1326.07 54.49
 -5 -2 5 1442.56 60.49
 5 2 -5 1304.07 63.69
 -5 2 5 1427.26 53.79
 -4 -2 5 1335.17 62.09
 4 -2 -5 1624.94 59.09
 -4 2 5 1498.35 58.39
 4 2 -5 1486.15 63.19
 3 -2 -5 1002.3 47
 -3 -2 5 897.81 50.39
 3 2 -5 960.2 54.69
 -3 2 5 994.6 49
 -2 -2 5 770.22 47.2
 2 -2 -5 668.33 40.2
 2 2 -5 687.03 46.3
 -2 2 5 467.25 44.2
 -1 -2 5 37.7 23.2
 1 -2 -5 59.59 24.6
 1 2 -5 0.3 27
 -1 2 5 29.1 22.6
 0 -2 5 3347.67 113.99
 0 -2 -5 3457.15 115.19
 0 2 5 3492.95 114.19
 0 2 -5 3284.87 115.19
 1 -2 5 1150.48 54.49
 -1 -2 -5 1189.98 58.39
 1 2 5 1162.98 55.29
 -1 2 -5 1172.68 57.19
 -2 -2 -5 41.7 26.9
 2 -2 5 33.8 23.7
 -2 2 -5 6 29.3
 2 2 5 32.5 24.8
 -3 -2 -5 64.59 25.5
 3 -2 5 14.6 25.6
 3 2 5 45.8 25.5
 -3 2 -5 103.49 25.3
 -4 -2 -5 92.49 25.1
 4 -2 5 62.89 22.4
 4 2 5 61.79 24
 -4 2 -5 72.59 22.9
 5 -2 5 497.05 37.7
 -5 -2 -5 546.55 45.3
 -5 2 -5 514.05 39.9
 5 2 5 532.65 44.1
 -6 -2 -5 1899.61 77.09
 6 -2 5 1980.2 72.49
 -6 2 -5 1823.62 72.49
 6 2 5 1892.21 77.69
 -7 -2 -5 1150.98 62.29
 7 -2 5 1211.68 55.99
 -7 2 -5 1330.87 56.99
 7 2 5 1271.27 62.89
 -8 -2 -5 396.16 48.1
 8 -2 5 430.76 41.4
 8 2 5 304.07 34.7
 -8 2 -5 284.07 29.3
 9 -2 5 387.36 42.9
 -9 -2 -5 405.46 49
 9 2 5 258.77 46.9
 -9 2 -5 336.97 42
 -10 -2 -5 848.92 61.39
 10 -2 5 899.01 55.89
 10 2 5 885.41 60.99
 -10 2 -5 872.81 53.49
 -11 -2 -5 88.69 32.2
 11 -2 5 46.4 33.7
 11 2 5 52.39 31.7
 -11 2 -5 61.79 26.6
 -12 -2 -5 -18.7 32
 -13 -3 5 144.59 29.9
 -13 -3 5 115.09 30.7
 -12 -3 5 494.15 49.4
 -12 -3 5 497.45 48.3
 -11 -3 5 177.08 29.9
 -11 -3 5 187.88 29.4
 -10 -3 5 276.17 33.4
 -10 -3 5 324.57 40.9
 -10 3 5 278.57 21.8
 -10 3 5 245.18 22.8
 -9 -3 5 4.8 21.7
 -9 -3 5 6.9 25.7
 -9 3 5 33.5 14.5
 -9 3 5 19.8 14.9
 -8 -3 5 3139.09 109.29
 -8 -3 5 3092.09 116.19
 -8 3 5 3131.89 102.29
 -8 3 5 3010.4 99.09
 7 -3 -5 452.75 32.3
 -7 -3 5 441.36 42.3
 -7 -3 5 477.95 52.99
 -7 3 5 440.46 29.1
 6 -3 -5 2419.96 81.39
 -6 -3 5 2415.26 99.09
 -6 -3 5 2398.46 89.39
 -6 3 5 2417.66 80.79
 -5 -3 5 24.5 22.7
 5 -3 -5 33.9 17
 -5 3 5 19.3 18.9
 5 3 -5 27.5 26.3
 4 -3 -5 2956.6 95.19
 -4 -3 5 2690.53 100.09
 -4 3 5 2905.91 95.29
 4 3 -5 2890.91 104.19
 3 -3 -5 66.89 18.5
 -3 -3 5 41.9 23.8
 3 3 -5 47.3 26.3
 -3 3 5 12 19
 -2 -3 5 7519.85 239.68
 -2 3 5 7600.64 236.98
 2 3 -5 7815.22 240.58
 -1 -3 5 -21.1 24.1
 1 -3 -5 -23.8 24.1
 -1 3 5 0.2 20
 1 3 -5 -20.7 26.3
 0 -3 -5 2321.37 84.89
 0 -3 5 2356.96 84.69
 0 3 5 2249.97 84.39
 0 3 -5 2217.28 84.59
 -1 -3 -5 1170.98 57.59
 1 -3 5 1113.59 53.79
 1 3 5 1060.49 55.49
 -1 3 -5 1055.69 58.19
 -2 -3 -5 346.27 44.1
 -2 3 -5 438.26 42.9
 2 3 5 303.17 29.1
 3 -3 5 33.9 25.5
 -3 -3 -5 11 21.4
 -3 3 -5 2.4 22.5
 3 3 5 5.1 22.5
 4 -3 5 1228.98 55.89
 -4 -3 -5 929.61 56.09
 4 3 5 1135.49 56.59
 -4 3 -5 984.5 51.09
 -5 -3 -5 444.26 44.1
 5 -3 5 478.85 37.4
 -5 3 -5 452.75 39.6
 5 3 5 440.46 44.7
 6 -3 5 1131.79 51.19
 -6 -3 -5 1081.09 58.59
 -6 3 -5 1117.69 53.69
 6 3 5 1159.58 59.59
 7 -3 5 -6.5 19.2
 -7 -3 -5 17.2 25.3
 -7 3 -5 23.1 22.3
 7 3 5 19.3 28
 8 -3 5 781.52 47.8
 -8 -3 -5 886.71 56.49
 -8 3 -5 835.32 49.5
 8 3 5 903.81 57.89
 9 -3 5 -41.8 21.8
 9 3 5 -13 27.2
 -9 3 -5 52.69 24.7
 10 -3 5 587.14 50.19
 -10 -3 -5 524.05 54.79
 -10 3 -5 497.85 45.4
 10 3 5 506.15 56.89
 -11 -3 -5 45.7 30.1
 11 -3 5 45.2 27.8
 -11 3 -5 42 24.4
 11 3 5 55.79 34
 12 3 5 -20.6 29.3
 -13 -4 5 63.89 30.6
 -12 -4 5 506.65 48.5
 -12 -4 5 507.25 52.19
 -11 -4 5 40.2 28.3
 -11 -4 5 69.29 27.1
 -10 -4 5 379.96 38.6
 -10 -4 5 291.07 33.2
 -9 -4 5 379.06 43.9
 -9 -4 5 358.46 37.6
 -8 -4 5 2335.47 87.99
 -8 -4 5 2199.68 95.39
 -8 4 5 2296.07 75.39
 -8 4 5 2223.78 72.29
 -7 -4 5 6.2 21.9
 -7 -4 5 -6.4 27.9
 7 -4 -5 20.8 15.5
 -7 4 5 13 11.9
 6 -4 -5 -4.1 14.3
 -6 -4 5 49 32.3
 -6 -4 5 -3.6 22.8
 -6 4 5 -0.5 12.9
 -5 -4 5 849.02 66.89
 -5 -4 5 800.32 50.89
 5 -4 -5 791.42 38.6
 -5 4 5 835.52 37.3
 -4 -4 5 465.95 44.5
 4 -4 -5 453.95 33.5
 4 4 -5 404.16 49.2
 -4 4 5 513.25 32.1
 3 -4 -5 5258.27 167.98
 -3 -4 5 5473.85 172.78
 -3 4 5 5237.28 167.88
 3 4 -5 5380.36 174.38
 -2 -4 5 70.89 26.6
 2 -4 -5 108.09 23.7
 2 4 -5 109.39 29.3
 -2 4 5 108.49 21.6
 -1 -4 5 7570.44 231.08
 1 4 -5 7623.84 232.08
 -1 4 5 6814.02 229.68
 0 -4 -5 2032.9 76.09
 0 -4 5 1975.3 76.29
 0 4 5 1977 75.29
 0 4 -5 1844.62 77.99
 -1 -4 -5 3127.19 107.69
 1 -4 5 3060.29 106.69
 1 4 5 3126.79 108.59
 -2 -4 -5 4015.9 132.89
 2 -4 5 3955.5 130.29
 -2 4 -5 4052.19 131.69
 2 4 5 3748.92 132.79
 -3 -4 -5 761.42 50.09
 3 -4 5 775.42 46.6
 -3 4 -5 711.03 47.7
 3 4 5 832.82 50.29
 4 -4 5 43 22.9
 -4 -4 -5 57.89 22.9
 4 4 5 45.9 26.8
 -4 4 -5 31.7 22.6
 -5 -4 -5 595.44 47.4
 5 -4 5 553.64 42.5
 5 4 5 591.74 48.3
 -5 4 -5 568.14 42.8
 -6 -4 -5 620.64 48.1
 6 -4 5 552.14 38.7
 6 4 5 518.45 51.19
 -6 4 -5 548.45 42.5
 -7 -4 -5 431.86 46.2
 7 -4 5 349.27 35.7
 7 4 5 392.66 37.5
 -7 4 -5 321.67 39.4
 8 -4 5 78.59 21.7
 -8 -4 -5 98.29 26.9
 -8 4 -5 119.89 24.9
 8 4 5 67.49 29.6
 -9 -4 -5 -19.5 25.2
 9 -4 5 25.4 23.2
 9 4 5 5.3 28.8
 -9 4 -5 22.1 23.5
 10 -4 5 28.7 25
 -10 -4 -5 48.6 30.5
 10 4 5 29.2 31.4
 -11 -4 -5 94.79 33.2
 11 -4 5 92.59 28.2
 -11 4 -5 68.39 24.1
 11 4 5 69.09 30.9
 -12 -4 -5 30.1 31.3
 12 4 5 8.4 31.5
 -13 -5 5 6.6 27.9
 -13 -5 5 47.3 30.3
 -12 -5 5 -49.2 25.7
 -12 -5 5 49 30.8
 -11 -5 5 317.47 36.4
 -11 -5 5 215.38 33.7
 -10 -5 5 7.8 42.2
 -9 -5 5 233.58 35
 -9 -5 5 255.27 32.1
 -8 -5 5 681.03 50.19
 -8 -5 5 594.44 56.89
 -7 -5 5 619.54 59.49
 -7 -5 5 583.54 47.2
 7 -5 -5 605.04 28.4
 -7 5 5 557.54 26.6
 6 -5 -5 2227.28 72.69
 -6 -5 5 2173.98 85.49
 -6 -5 5 2054.49 93.59
 -6 5 5 2195.38 71.89
 5 -5 -5 7 15.8
 -5 -5 5 20.1 32.2
 -5 -5 5 -2.4 24.9
 -5 5 5 3.8 14.6
 -4 -5 5 646.74 49.2
 4 -5 -5 687.03 37
 -4 5 5 723.33 36.6
 3 -5 -5 1012.5 49.8
 -3 -5 5 889.61 52.99
 -3 5 5 985.5 45.8
 3 5 -5 950.3 61.69
 2 -5 -5 5921.01 187.38
 -2 -5 5 6165.18 191.18
 2 5 -5 5891.41 192.08
 -2 5 5 5742.43 186.68
 1 -5 -5 186.58 34.4
 -1 -5 5 173.68 25.4
 -1 5 5 219.98 27.7
 1 5 -5 277.37 33.7
 0 -5 5 8858.71 273.47
 0 -5 -5 8834.42 272.57
 0 5 5 8603.44 273.57
 0 5 -5 8745.53 274.77
 -1 -5 -5 542.25 45.8
 1 5 5 556.64 46.3
 -1 5 -5 559.34 47.1
 -2 -5 -5 843.62 49.3
 2 -5 5 784.92 47.2
 -2 5 -5 820.62 49.1
 2 5 5 743.93 50.39
 3 -5 5 174.68 23.8
 -3 -5 -5 156.98 25.2
 3 5 5 116.09 27.8
 -3 5 -5 148.69 25.4
 4 -5 5 3772.52 125.59
 -4 -5 -5 3808.12 129.29
 4 5 5 3850.11 130.59
 -4 5 -5 3701.13 126.29
 5 -5 5 25.5 22.4
 -5 -5 -5 30.8 26.3
 -5 5 -5 34.6 22.4
 5 5 5 21.1 28.7
 -6 -5 -5 874.51 56.49
 6 -5 5 1035.2 49
 6 5 5 977 60.39
 -6 5 -5 996.7 50.29
 -7 -5 -5 58.79 27.4
 7 -5 5 57.09 20.4
 -7 5 -5 51.19 23.1
 7 5 5 102.39 32.2
 -8 -5 -5 120.19 28.5
 8 -5 5 76.99 21.8
 -8 5 -5 79.59 24.3
 8 5 5 89.29 29.6
 9 -5 5 210.88 26.4
 -9 -5 -5 177.98 32.5
 -9 5 -5 184.28 27
 9 5 5 242.98 40.2
 10 -5 5 -7.3 22.1
 -10 -5 -5 -31.3 27.1
 -10 5 -5 -27.5 21.6
 10 5 5 -19.2 31.4
 -11 -5 -5 8.4 29.6
 11 5 5 4.5 30
 -13 -6 5 17.9 29.8
 -13 -6 5 89.09 31.7
 -12 -6 5 30.1 28.8
 -12 -6 5 76.99 33.9
 -11 -6 5 136.89 31.5
 -11 -6 5 152.78 33.9
 -10 -6 5 -9 26
 -10 -6 5 6.5 30.4
 -9 -6 5 31.1 27.4
 -9 -6 5 66.19 31.2
 -8 -6 5 8.3 26.3
 -8 -6 5 24.2 30
 7 -6 -5 22.2 11.8
 -7 -6 5 8.9 26.4
 -7 -6 5 48.6 31.3
 -7 6 5 24.8 12.1
 -6 -6 5 1138.59 70.69
 -6 -6 5 1147.99 60.59
 6 -6 -5 1174.68 45.5
 -6 6 5 1162.88 44.7
 5 -6 -5 619.44 32.5
 -5 -6 5 590.34 62.09
 -5 -6 5 663.53 49.6
 -5 6 5 646.64 33.9
 -4 -6 5 -17.1 39.6
 4 -6 -5 2.1 18.5
 -4 -6 5 25.4 24.2
 -4 6 5 2.7 16.6
 3 -6 -5 161.78 23
 -3 -6 5 192.78 29.3
 -3 6 5 147.19 20.3
 -2 -6 5 113.09 26.3
 2 -6 -5 115.49 21.7
 -2 6 5 102.29 22.1
 2 6 -5 105.49 30.9
 -1 -6 5 2790.42 100.19
 1 -6 -5 2697.63 96.99
 -1 6 5 2873.41 97.89
 1 6 -5 2725.03 103.59
 0 -6 -5 1368.96 60.79
 0 -6 5 1421.46 63.09
 0 6 5 1427.06 63.69
 1 -6 5 1.1 22.2
 -1 -6 -5 -6.3 21.2
 -1 6 -5 -25 23.6
 1 6 5 -12.2 25.9
 2 -6 5 1131.99 53.19
 -2 -6 -5 1115.49 57.59
 -2 6 -5 1071.39 57.39
 2 6 5 1072.99 58.59
 -3 -6 -5 72.19 23.7
 3 -6 5 91.29 21.2
 -3 6 -5 98.79 25.2
 3 6 5 140.89 29.6
 -4 -6 -5 174.28 27
 4 -6 5 135.49 24.1
 4 6 5 187.08 34
 -4 6 -5 204.78 26.1
 5 -6 5 27.4 22.5
 -5 -6 -5 -8.8 26.7
 -5 6 -5 29.4 21.5
 5 6 5 -28.3 28.8
 6 -6 5 11.6 22.2
 -6 -6 -5 13.6 25
 -6 6 -5 5.4 21
 -7 -6 -5 137.59 28.7
 7 -6 5 202.98 24.7
 7 6 5 198.78 34.6
 -7 6 -5 204.28 25.8
 -8 -6 -5 188.58 34.1
 8 -6 5 147.39 23.3
 8 6 5 112.39 34.1
 -8 6 -5 145.19 25.4
 -9 -6 -5 182.48 32.5
 9 -6 5 139.29 23.6
 -9 6 -5 166.08 25.2
 9 6 5 45.5 33.4
 -10 -6 -5 36.7 29.1
 10 -6 5 -13.6 22.8
 -10 6 -5 25.3 20
 10 6 5 -2.4 30.1
 -11 -6 -5 145.29 34
 11 6 5 123.89 37.7
 -13 -7 5 91.79 33.2
 -13 -7 5 139.29 35.6
 -12 -7 5 60.09 33
 -12 -7 5 39.5 29.5
 -11 -7 5 -8.1 28.7
 -11 -7 5 -9.1 27.9
 -10 -7 5 1202.08 73.39
 -10 -7 5 1175.78 66.19
 -9 -7 5 49.7 34.1
 -9 -7 5 92.99 31.5
 -8 -7 5 1749.43 77.39
 -8 -7 5 1591.34 83.19
 -7 -7 5 392.56 47.4
 -7 -7 5 350.56 41.9
 7 -7 -5 383.36 22.7
 -7 7 5 362.96 24.5
 6 -7 -5 1451.35 50.99
 -6 -7 5 1038.3 85.29
 -6 7 5 1461.85 52.69
 -5 -7 5 225.48 39.7
 -5 -7 5 143.69 29.9
 5 -7 -5 135.89 18.6
 -5 7 5 130.09 19.5
 4 -7 -5 731.23 41.3
 -4 -7 5 793.62 64.79
 -4 -7 5 682.53 51.19
 -4 7 5 658.43 40.2
 -3 -7 5 27.7 36
 -3 -7 5 34.4 24.8
 3 -7 -5 -17.6 18.4
 -3 7 5 33.2 19.7
 -2 -7 5 514.95 45.5
 2 -7 -5 469.35 38.7
 -2 7 5 483.55 40.4
 -1 -7 5 759.12 50.39
 1 -7 -5 782.62 45.1
 -1 7 5 723.13 47.4
 1 7 -5 709.83 56.89
 0 -7 -5 2693.83 96.09
 0 7 -5 2580.54 99.79
 0 7 5 2742.53 98.79
 -1 -7 -5 1382.56 63.39
 1 -7 5 1507.75 63.79
 1 7 5 1480.95 67.99
 -1 7 -5 1357.46 66.89
 -2 -7 -5 98.19 26.8
 2 -7 5 149.88 24.4
 -2 7 -5 112.89 25.7
 2 7 5 106.99 28.5
 -3 -7 -5 2187.08 83.99
 3 -7 5 2042.4 78.59
 -3 7 -5 2091.19 81.79
 3 7 5 2184.08 87.59
 4 -7 5 2748.02 96.39
 -4 -7 -5 2892.81 102.69
 4 7 5 2785.62 106.79
 -4 7 -5 2661.53 99.29
 5 -7 5 115.09 23.3
 -5 -7 -5 167.08 29.9
 5 7 5 110.39 32.5
 -5 7 -5 134.39 25.8
 -6 -7 -5 488.05 50.59
 6 -7 5 488.35 43.6
 -6 7 -5 438.86 43.4
 6 7 5 509.35 53.79
 7 -7 5 193.88 24.7
 -7 -7 -5 171.48 29.7
 7 7 5 148.29 33.8
 -7 7 -5 199.98 27.2
 8 -7 5 394.36 36
 -8 -7 -5 323.67 36.2
 8 7 5 269.77 39.3
 -8 7 -5 345.77 40.6
 -9 -7 -5 6.6 28.7
 -9 7 -5 2.3 21.3
 9 7 5 -21.6 34.1
 -10 -7 -5 -0.6 44.4
 10 -7 5 36.1 23.5
 10 7 5 -17.2 29.4
 -11 -7 -5 -31.6 31.5
 11 7 5 22.1 33.4
 -12 -8 5 110.59 36.6
 -12 -8 5 62.99 31.5
 -11 -8 5 -19.7 31.6
 -11 -8 5 32 28.5
 -10 -8 5 103.49 37.7
 -10 -8 5 69.09 30.5
 -9 -8 5 81.69 33.1
 -9 -8 5 25.9 28.8
 -8 -8 5 24.5 32.9
 -8 -8 5 17.1 28.7
 -7 -8 5 -11.2 35.3
 -7 -8 5 16.3 29.9
 -7 8 5 15.1 14.6
 6 -8 -5 5.9 14.7
 -6 -8 5 -49.6 33.2
 -6 -8 5 25.2 26.7
 -6 8 5 17.5 17
 -5 -8 5 -2.8 25.2
 -5 -8 5 -11.2 33.5
 -5 8 5 -28.3 16.7
 -4 -8 5 -17.2 36
 -4 -8 5 18.8 28.4
 4 -8 -5 7.1 18.5
 -4 8 5 15.9 20.6
 -3 -8 5 575.64 54.59
 3 -8 -5 355.06 35.1
 -3 -8 5 379.26 46.7
 -3 8 5 391.86 39.5
 -2 -8 5 60.49 28.3
 2 -8 -5 33.8 19.8
 -2 -8 5 25.4 37.8
 -2 8 5 11.7 22.2
 -1 -8 5 34.7 26.3
 1 -8 -5 33.1 21.1
 -1 8 5 52.29 25.4
 0 -8 -5 445.46 41.4
 0 -8 5 361.96 34.4
 0 8 5 452.75 46.8
 0 8 -5 467.65 51.59
 -1 -8 -5 163.58 27.8
 1 -8 5 232.78 27.3
 -1 8 -5 220.78 31.9
 1 8 5 166.38 28.4
 2 -8 5 51.99 22
 -2 -8 -5 48.5 24.6
 -2 8 -5 -10.7 27.1
 2 8 5 82.69 29.6
 -3 -8 -5 239.88 27.8
 3 -8 5 252.17 26.1
 3 8 5 158.58 31
 -3 8 -5 183.68 29.1
 -4 -8 -5 761.02 52.69
 4 -8 5 697.13 41.9
 -4 8 -5 738.93 49.2
 4 8 5 693.03 55.49
 5 -8 5 279.87 27.1
 -5 -8 -5 254.87 31.9
 -5 8 -5 319.37 40.1
 5 8 5 159.58 31.2
 6 -8 5 317.67 30.7
 -6 -8 -5 245.38 31.4
 -6 8 -5 334.97 40.6
 6 8 5 276.17 38.2
 -7 -8 -5 35 26.5
 7 -8 5 27 24.2
 7 8 5 28 33.7
 -7 8 -5 44.8 23.3
 -8 -8 -5 4.3 28.9
 8 -8 5 6.7 20.3
 -8 8 -5 18 22.3
 8 8 5 -22.7 33.6
 9 -8 5 65.29 22.1
 -9 -8 -5 46.1 29.5
 -9 8 -5 100.79 22.6
 9 8 5 142.09 36.9
 -10 -8 -5 169.08 36.7
 10 8 5 113.89 36.7
 -12 -9 5 -30.9 32.6
 -12 -9 5 13.5 31
 -11 -9 5 343.57 60.19
 -10 -9 5 95.99 31.7
 -10 -9 5 138.49 40.3
 -9 -9 5 53.39 36.4
 -9 -9 5 53.39 33.4
 -8 -9 5 281.77 41.8
 -8 -9 5 192.58 36.5
 7 -9 -5 -0.9 12.3
 -7 -9 5 43.5 35.5
 -7 -9 5 -28.1 29.4
 -7 9 5 8.2 17.2
 6 -9 -5 547.15 34
 -6 -9 5 616.04 64.79
 -6 -9 5 600.54 55.39
 -6 9 5 570.94 39.3
 5 -9 -5 542.05 37.7
 -5 -9 5 563.44 64.79
 -5 -9 5 472.25 51.09
 -5 9 5 459.15 38.2
 -4 -9 5 588.64 63.79
 4 -9 -5 395.96 35.1
 -4 -9 5 390.46 48.3
 -4 9 5 306.57 35.7
 3 -9 -5 644.34 41.7
 -3 -9 5 621.74 65.89
 -3 -9 5 559.34 52.29
 -3 9 5 737.53 45.3
 -2 -9 5 692.13 53.59
 2 -9 -5 613.44 43.1
 -2 -9 5 685.43 66.19
 -2 9 5 656.33 46.3
 -1 -9 5 436.86 39.5
 -1 -9 5 290.57 45.8
 1 -9 -5 349.96 39.8
 -1 9 5 334.07 32.7
 0 -9 5 2242.38 100.09
 0 -9 -5 2258.87 85.29
 0 -9 5 2293.37 87.49
 0 9 5 2074.69 87.79
 -1 -9 -5 434.66 43.7
 1 -9 5 466.25 43.9
 1 9 5 416.46 47.6
 2 -9 5 338.87 38.7
 -2 -9 -5 209.78 27.1
 2 9 5 196.68 33.7
 -2 9 -5 260.77 33.5
 -3 -9 -5 8.9 27.3
 3 -9 5 18 21.2
 3 9 5 37 29.5
 -3 9 -5 17.4 28.7
 -4 -9 -5 871.11 54.79
 4 -9 5 812.42 47.1
 4 9 5 750.82 63.19
 -4 9 -5 783.42 55.69
 5 -9 5 21.7 20.7
 -5 -9 -5 18.2 26.4
 -5 9 -5 0.4 26.5
 5 9 5 12.3 31.5
 -6 -9 -5 229.98 35.5
 6 -9 5 103.39 25.8
 6 9 5 222.48 43
 -6 9 -5 178.78 30.2
 7 -9 5 147.19 27.6
 -7 -9 -5 155.18 32.3
 -7 9 -5 108.29 28.6
 7 9 5 115.49 39.4
 -8 -9 -5 532.95 55.49
 8 9 5 565.94 61.89
 -8 9 -5 533.25 46.1
 9 -9 5 14.5 20.7
 -9 -9 -5 35.3 32.8
 9 9 5 34.5 35.5
 -10 -9 -5 -19.7 29
 10 9 5 11.6 38
 -11 -10 5 6.7 36
 -11 -10 5 7.5 31.2
 -10 -10 5 1.8 32.1
 -10 -10 5 66.69 35.5
 -9 -10 5 625.74 66.09
 -9 -10 5 605.24 61.49
 -8 -10 5 449.86 49
 -8 -10 5 297.37 38.4
 7 -10 -5 102.99 15.6
 -7 -10 5 42.2 34.6
 -7 -10 5 99.29 34.6
 -6 -10 5 17.3 31.7
 -6 -10 5 -44.8 31.6
 6 -10 -5 13.3 19.6
 -6 10 5 -4.5 21.7
 5 -10 -5 58.09 22
 -5 -10 5 43.6 30.5
 -5 -10 5 74.89 35.9
 -5 10 5 63.79 24.1
 -4 -10 5 609.94 56.09
 4 -10 -5 601.14 39.8
 -4 -10 5 658.83 67.29
 -4 10 5 572.84 45.3
 3 -10 -5 363.26 38.2
 -3 -10 5 452.75 49.4
 -3 -10 5 439.76 40.2
 -3 10 5 435.46 44.6
 -2 -10 5 224.08 43.2
 2 -10 -5 227.98 27
 -2 -10 5 104.99 26.8
 -2 10 5 163.88 30.4
 1 -10 -5 -14 21
 -1 -10 5 -23.9 37.9
 -1 -10 5 26.5 28.4
 -1 10 5 -35.3 25.2
 0 -10 5 1079.59 72.89
 0 -10 -5 1118.19 56.69
 0 -10 5 1139.79 60.19
 0 10 5 1019.8 63.49
 -1 -10 -5 36.4 23.7
 1 -10 5 -10.3 23.6
 1 -10 5 34.7 29.4
 1 10 5 -0.2 27.7
 2 -10 5 68.39 23.3
 2 -10 5 99.49 31.5
 -2 -10 -5 57.29 25
 2 10 5 80.89 32.2
 -3 -10 -5 2.9 28.6
 3 -10 5 19.5 21.1
 3 -10 5 13.3 30.2
 3 10 5 57.19 34
 4 -10 5 43.3 20.3
 -4 -10 -5 26 25.8
 4 10 5 8.1 35.6
 5 -10 5 4.2 20.3
 -5 -10 -5 7.6 26.4
 5 10 5 15.3 34.1
 6 -10 5 179.88 26
 -6 -10 -5 152.78 32.4
 6 10 5 109.69 34.8
 -7 -10 -5 724.73 60.29
 7 -10 5 691.83 49.3
 7 10 5 573.84 63.59
 -8 -10 -5 103.09 34.4
 8 -10 5 44.3 36
 8 -10 5 81.19 24.5
 8 10 5 62.39 37.5
 -9 -10 -5 29.1 33
 9 10 5 132.69 39.3
 -11 -11 5 -13.4 36.3
 -11 -11 5 61.09 34.5
 -10 -11 5 287.27 38.6
 -10 -11 5 208.18 37
 -9 -11 5 30 35.2
 -9 -11 5 24.3 35.4
 -8 -11 5 275.57 40.1
 -8 -11 5 291.67 44.1
 -7 -11 5 49.1 34
 -7 -11 5 94.69 35.9
 7 -11 -5 93.79 17.2
 -6 -11 5 82.99 35.9
 6 -11 -5 142.19 23.3
 -6 -11 5 124.39 37.6
 -6 11 5 162.18 28.8
 -5 -11 5 234.38 42.8
 -5 -11 5 170.28 34.5
 5 -11 -5 167.18 25.3
 -5 11 5 212.38 31.6
 4 -11 -5 77.19 22.1
 -4 -11 5 65.99 42.7
 -4 -11 5 86.59 32.7
 -4 11 5 68.29 27.4
 -3 -11 5 61.89 39.5
 -3 -11 5 41 29.8
 3 -11 -5 36.1 36.6
 -3 11 5 58.19 28.6
 2 -11 -5 -0.9 22
 -2 -11 5 26.3 35.9
 -2 -11 5 5.8 28.1
 -2 11 5 24.3 26.4
 1 -11 -5 384.96 43.9
 -1 -11 5 327.57 43.3
 -1 -11 5 516.55 52.19
 -1 11 5 487.15 43.9
 0 -11 5 168.48 29.6
 0 -11 -5 142.89 26.1
 0 -11 5 100.79 35.1
 0 11 5 118.59 32.1
 1 -11 5 48.8 29.9
 -1 -11 -5 122.49 27.6
 1 -11 5 63.39 27
 1 11 5 66.39 35.1
 2 -11 5 64.59 30.7
 2 -11 5 63.69 23.6
 -2 -11 -5 75.59 29.8
 2 11 5 49.8 34.4
 -3 -11 -5 12.6 29.1
 3 -11 5 -6.1 32.4
 3 -11 5 34.4 35.3
 3 11 5 65.39 35.7
 4 -11 5 62.99 37.3
 -4 -11 -5 3.4 27.1
 4 -11 5 31.8 20.2
 4 11 5 4.3 38
 5 -11 5 202.68 26
 5 -11 5 214.48 41.2
 -5 -11 -5 164.58 30.5
 5 11 5 233.38 41.9
 6 -11 5 54.39 36.8
 6 -11 5 68.39 24.1
 -6 -11 -5 80.99 33.4
 6 11 5 104.19 39.2
 -7 -11 -5 33.2 31.2
 7 -11 5 5.4 24.3
 7 -11 5 -38.9 32.9
 7 11 5 26.1 37.7
 -8 -11 -5 341.77 38.6
 8 -11 5 362.96 42.2
 8 -11 5 337.37 32.9
 8 11 5 302.57 48.7
 -9 -11 -5 126.19 32.2
 9 11 5 141.69 46
 -10 -12 5 124.39 40.9
 -10 -12 5 71.99 37.8
 -9 -12 5 -27.1 37.1
 -9 -12 5 3.3 33.8
 -8 -12 5 1.5 35.7
 -8 -12 5 9 34.3
 -7 -12 5 -1.7 38.4
 7 -12 -5 42.9 22.5
 7 -12 -5 43.1 18.6
 -7 -12 5 -43.9 35
 6 -12 -5 126.59 24.9
 -6 -12 5 169.58 44.2
 -6 -12 5 151.38 37.5
 -6 12 5 125.19 31.3
 5 -12 -5 52.39 23
 -5 -12 5 50.19 32.4
 -5 -12 5 78.49 40
 -5 12 5 72.49 30.5
 4 -12 -5 155.28 25.2
 -4 -12 5 163.08 41.1
 -4 -12 5 192.08 39.1
 -4 12 5 167.28 34.3
 -3 -12 5 251.77 46.7
 3 -12 -5 239.28 28.6
 -3 -12 5 219.68 36
 -3 12 5 276.67 37.2
 -2 -12 5 1114.69 77.79
 -2 -12 5 979.4 66.19
 2 -12 -5 1015.1 57.09
 -2 12 5 1225.48 72.59
 -1 -12 5 821.92 68.99
 -1 -12 5 741.53 60.39
 1 -12 -5 635.44 50.29
 -1 12 5 737.73 62.69
 0 -12 -5 113.59 26.4
 0 -12 5 127.59 37.6
 0 -12 5 136.39 30.5
 0 12 5 106.29 37.5
 -1 -12 -5 28.7 25.1
 1 -12 5 -0.3 28.7
 1 -12 5 14.3 26.8
 1 12 5 -23.6 33.5
 -2 -12 -5 57.49 26.8
 2 -12 5 16.6 28.8
 2 -12 5 19.9 23.2
 2 12 5 13.8 36.7
 -3 -12 -5 28.5 34.4
 3 -12 5 -44.2 29.3
 3 -12 5 26.4 22.5
 3 12 5 41.3 34.6
 4 -12 5 8.2 35.3
 -4 -12 -5 -11.5 27.8
 4 -12 5 7.9 20.9
 4 12 5 57.99 39.7
 5 -12 5 257.27 41.8
 -5 -12 -5 287.37 36.5
 5 -12 5 241.08 27.5
 5 12 5 211.38 42.6
 6 -12 5 22.1 34.5
 -6 -12 -5 43.4 30
 6 -12 5 9.2 21
 6 12 5 86.89 40.7
 7 -12 5 148.09 37.7
 7 -12 5 96.39 26
 -7 -12 -5 101.59 31.8
 7 12 5 90.19 41.4
 -8 -12 -5 117.79 35.6
 8 12 5 58.09 41.5
 -9 -13 5 119.99 40.8
 -9 -13 5 64.39 37.3
 -8 -13 5 8.4 35.3
 -8 -13 5 17.5 39.9
 -7 -13 5 80.59 38.8
 7 -13 -5 77.59 22
 -7 -13 5 64.49 40.1
 7 -13 -5 116.49 25.9
 -6 -13 5 257.57 45.8
 6 -13 -5 126.09 26
 -6 -13 5 296.77 41.5
 -6 13 5 145.09 32.4
 -5 -13 5 416.76 47.5
 5 -13 -5 596.84 44.1
 -5 -13 5 532.75 60.39
 -5 13 5 537.55 60.39
 4 -13 -5 424.06 42.3
 -4 -13 5 312.27 46.4
 -4 -13 5 332.67 41.1
 -4 13 5 476.75 57.99
 3 -13 -5 41 25.3
 -3 -13 5 59.99 33.7
 -3 -13 5 27.5 36.5
 -3 13 5 17.9 33.7
 -2 -13 5 367.36 48.7
 2 -13 -5 397.46 44.8
 -2 -13 5 360.96 40.3
 -2 13 5 310.17 42.4
 1 -13 -5 212.18 30.2
 -1 -13 5 163.78 34.1
 -1 -13 5 113.79 41.5
 -1 13 5 162.58 37.2
 0 -13 5 21.5 30.4
 0 -13 -5 45.7 28.4
 0 -13 5 -18.8 34.1
 0 13 5 24.8 35.6
 -1 -13 -5 53.29 29.6
 1 -13 5 51.19 29.1
 1 -13 5 41.2 30.9
 1 13 5 25.9 34.6
 2 -13 5 33 29
 -2 -13 -5 56.19 29.7
 2 -13 5 37 23.6
 2 13 5 41.4 35.2
 3 -13 5 -0.8 30.1
 3 -13 5 -2.2 21.6
 -3 -13 -5 -10.9 30.9
 3 13 5 -12.3 34.5
 4 -13 5 24 21.5
 -4 -13 -5 -37.5 26.6
 4 -13 5 28.5 35.6
 4 13 5 11.1 35.1
 5 -13 5 6.3 20.8
 5 -13 5 -12.6 34.5
 -5 -13 -5 24.3 28.1
 5 13 5 -32.7 43
 -6 -13 -5 203.48 37.3
 6 -13 5 129.29 25.2
 6 -13 5 122.49 37.5
 6 13 5 158.88 49.1
 -7 -13 -5 37.5 35.1
 7 13 5 49.2 44.8
 -8 -14 5 41.1 40.2
 -8 -14 5 -12.6 36
 -7 -14 5 17.3 36.8
 -7 -14 5 43.8 36.5
 6 -14 -5 29.1 24.4
 -6 -14 5 126.59 44
 -6 -14 5 50.59 34.7
 5 -14 -5 0 27.4
 -5 -14 5 69.99 36.9
 -5 -14 5 29.7 41.1
 -5 14 5 4 35.6
 -4 -14 5 45.1 42.1
 4 -14 -5 29.1 23.7
 -4 -14 5 11.4 32.4
 -4 14 5 29.7 37
 3 -14 -5 412.86 46.7
 -3 -14 5 518.15 59.49
 -3 -14 5 326.77 47.5
 -3 14 5 560.84 50.19
 -2 -14 5 8.2 36.6
 2 -14 -5 -6.2 24.8
 -2 -14 5 9.4 30.5
 -2 14 5 52.79 37.3
 1 -14 -5 18.6 25.9
 -1 -14 5 -0.3 32.4
 -1 -14 5 9.5 38.9
 -1 14 5 43.1 38.4
 0 -14 -5 -19.8 27.4
 0 -14 5 9.5 29.2
 0 -14 5 -33.7 31.3
 0 14 5 -2 38.5
 1 -14 5 -34.7 25.8
 1 -14 5 9.6 30.4
 -1 -14 -5 4.4 26.7
 1 14 5 24.1 40.1
 -2 -14 -5 23 27.1
 2 -14 5 10 23.8
 2 -14 5 47.8 30.8
 2 14 5 14.5 37.4
 3 -14 5 -25.2 21.1
 3 -14 5 -24.7 29.3
 -3 -14 -5 11 30
 3 14 5 -7.9 37.5
 4 -14 5 24.8 22.3
 -4 -14 -5 26.3 29
 4 -14 5 16.4 36
 4 14 5 29.2 45
 5 -14 5 13.1 36.4
 5 -14 5 34.2 22.2
 -5 -14 -5 80.59 31.7
 5 14 5 81.69 50.99
 6 -14 5 44.6 22.5
 -6 -14 -5 25.6 33.2
 6 -14 5 11.1 40.6
 6 14 5 54.39 49.2
 -7 -15 5 1.7 32.9
 -7 -15 5 70.19 40.7
 -6 -15 5 -85.39 37.5
 -6 -15 5 52.69 35.1
 5 -15 -5 -7.3 23.5
 -5 -15 5 32.3 35
 -5 -15 5 10.9 36.2
 -5 15 5 67.99 37.1
 4 -15 -5 71.49 26.9
 -4 -15 5 123.39 43.3
 -4 -15 5 126.19 40.2
 3 -15 -5 268.57 32.9
 -3 -15 5 296.87 40
 -3 -15 5 277.37 47
 -3 15 5 414.76 50.09
 -2 -15 5 92.29 44.8
 2 -15 -5 145.69 29.5
 -2 -15 5 38.9 35.2
 -2 15 5 132.69 41.3
 -1 -15 5 205.38 37.1
 1 -15 -5 275.67 32.8
 -1 -15 5 267.97 46.4
 -1 15 5 255.87 44.5
 0 -15 -5 -39.8 28.1
 0 15 5 -0.6 42
 1 -15 5 143.59 35.1
 1 -15 5 213.68 34.5
 -1 -15 -5 195.98 34.6
 1 15 5 212.78 47.6
 -2 -15 -5 442.46 43.3
 2 -15 5 364.66 45.1
 2 -15 5 364.16 40.8
 2 15 5 401.66 54.99
 3 -15 5 48 32.3
 3 -15 5 22.9 24
 -3 -15 -5 111.69 32.2
 3 15 5 70.09 50.09
 -4 -15 -5 16.9 31.8
 4 -15 5 3.8 43.6
 4 15 5 19.3 47.4
 5 -15 5 17.7 21.5
 5 -15 5 14.9 37.1
 5 15 5 11 50.79
 -5 -16 5 -43.9 36.9
 -5 -16 5 -27.4 37.7
 -4 -16 5 6.9 37.4
 -4 -16 5 37.7 34.5
 4 -16 -5 5.8 26.1
 -4 16 5 48.7 41
 -3 -16 5 50.19 39.4
 -3 -16 5 -12.8 34.4
 3 -16 -5 28.5 28.1
 -2 -16 5 -30 36.1
 -2 -16 5 -12 35.7
 2 -16 -5 -2.7 26.6
 -2 16 5 21.4 42.8
 -1 -16 5 30.3 34.1
 -1 -16 5 70.49 39.8
 1 -16 -5 71.79 28.9
 -1 16 5 27.4 41.9
 0 -16 5 -8.2 34.1
 0 -16 5 11.8 30.8
 0 -16 -5 78.99 29.7
 0 16 5 35.1 43.9
 1 -16 5 7.3 28.3
 1 -16 5 29 31
 1 16 5 97.09 46.2
 2 -16 5 41.3 31.9
 2 -16 5 7.2 24.1
 -2 -16 -5 61.89 31.9
 2 16 5 98.19 49.5
 3 -16 5 40 28.3
 -3 -16 -5 49.7 30.2
 3 16 5 40.8 45.6
 1 -17 -5 38.6 27.7
 -1 -17 5 13.7 40.1
 -1 17 5 13.3 45.9
 -13 0 6 111.59 23
 -13 0 6 81.89 21.9
 -12 0 6 23.6 25.2
 -12 0 6 37.6 23.5
 -11 0 6 900.11 53.49
 -11 0 6 904.21 47.5
 -10 0 6 88.69 25.6
 -10 0 6 118.99 22.2
 -9 0 6 4.7 18.6
 -9 0 6 -1.8 24.3
 -8 0 6 1206.38 65.49
 -8 0 6 1272.07 54.29
 7 0 -6 2197.38 84.49
 -7 0 6 2279.57 81.09
 -6 0 6 797.82 43.9
 6 0 -6 813.22 46.6
 5 0 -6 6056.19 191.18
 -5 0 6 5974.8 189.98
 -4 0 6 1956.7 74.09
 4 0 -6 1942.61 74.39
 3 0 -6 2798.82 94.99
 -3 0 6 2481.65 93.69
 -2 0 6 142.59 24.7
 2 0 -6 98.29 25.5
 1 0 -6 71.59 25.7
 -1 0 6 68.19 25
 0 0 -6 535.95 48
 0 0 6 556.14 49.7
 1 0 6 2445.06 92.89
 -1 0 -6 2504.65 90.09
 -2 0 -6 2376.56 86.69
 2 0 6 2252.07 88.49
 -3 0 -6 -6.5 24.8
 3 0 6 43.5 25.5
 -4 0 -6 2991.6 103.39
 4 0 6 2855.71 102.19
 5 0 6 53.49 23.5
 -5 0 -6 -1.9 23.6
 6 0 6 2903.61 103.09
 -6 0 -6 2847.22 104.59
 7 0 6 56.79 24.7
 -7 0 -6 60.49 28.1
 -8 0 -6 1279.37 66.79
 8 0 6 1313.27 65.29
 9 0 6 170.88 30.6
 -9 0 -6 188.98 32.2
 10 0 6 156.58 31.6
 -10 0 -6 143.79 31.6
 -11 0 -6 91.79 36.1
 11 0 6 54.29 31.5
 -12 0 -6 187.58 33.8
 12 0 6 169.38 37.2
 -13 -1 6 1.4 20.6
 -13 -1 6 13.3 22.9
 -12 -1 6 161.38 26.2
 -12 -1 6 153.38 28.6
 -12 1 6 167.78 22.5
 -12 1 6 182.98 21.8
 -11 -1 6 20.5 21.2
 -11 -1 6 36 25.9
 -11 1 6 6.3 20.5
 -11 1 6 42.2 17.9
 -10 -1 6 484.35 46.1
 -10 -1 6 471.85 39.8
 -10 1 6 464.55 34.2
 -10 1 6 527.45 40.8
 -9 -1 6 71.49 28.4
 -9 -1 6 79.69 21.6
 -9 1 6 144.59 26.1
 -9 1 6 123.59 19.2
 -8 -1 6 10.1 19.4
 -8 -1 6 -7.6 27.2
 -8 1 6 -13.9 16.9
 -8 1 6 34.7 26
 -7 -1 6 1203.78 53.89
 7 -1 -6 1096.19 53.99
 -7 1 6 1165.48 49.9
 -6 -1 6 199.38 24.3
 6 -1 -6 153.48 23.1
 -6 1 6 135.19 20.4
 6 1 -6 145.39 26.5
 5 -1 -6 843.72 45.5
 -5 -1 6 813.92 46.8
 -5 1 6 839.52 44.9
 5 1 -6 839.22 48.6
 -4 -1 6 822.52 48.6
 4 -1 -6 852.51 46.8
 -4 1 6 919.41 46.2
 4 1 -6 780.92 50.19
 -3 -1 6 22.1 24.6
 3 -1 -6 6.8 22.5
 -3 1 6 20.6 22.7
 3 1 -6 98.29 26.7
 2 -1 -6 677.93 46.8
 -2 -1 6 681.83 47.1
 2 1 -6 686.93 51.79
 -2 1 6 649.04 47.7
 1 -1 -6 1176.18 59.09
 -1 -1 6 1269.07 58.89
 1 1 -6 1288.87 62.89
 -1 1 6 1133.89 59.99
 0 -1 6 1136.89 57.39
 0 -1 -6 1231.38 55.79
 0 1 -6 1098.49 57.99
 0 1 6 1161.98 58.39
 -1 -1 -6 12.2 26
 1 -1 6 26.1 28.3
 1 1 6 28 25.8
 -1 1 -6 54.09 27.3
 -2 -1 -6 152.58 30
 2 -1 6 263.37 33.4
 -2 1 -6 179.48 29.6
 2 1 6 189.18 28.6
 3 -1 6 -18.5 25.4
 -3 -1 -6 -7.4 25.8
 3 1 6 -7.7 20.5
 -3 1 -6 -1.1 20.9
 -4 -1 -6 -13.7 27.3
 4 -1 6 31.6 22.5
 -4 1 -6 3.4 23.6
 4 1 6 -15.9 22.8
 -5 -1 -6 1171.58 60.09
 5 -1 6 1104.59 54.79
 5 1 6 1102.29 56.79
 -5 1 -6 1159.28 55.79
 6 -1 6 120.79 24.2
 -6 -1 -6 121.29 29.2
 -6 1 -6 174.28 26.2
 6 1 6 73.39 24.7
 -7 -1 -6 65.89 29.1
 7 -1 6 139.19 26
 7 1 6 88.79 26.7
 -7 1 -6 84.49 26.2
 -8 -1 -6 183.38 32.4
 8 -1 6 144.09 27.9
 8 1 6 205.78 31.6
 -8 1 -6 187.28 29.2
 -9 -1 -6 103.89 31.7
 9 -1 6 69.49 27.9
 9 1 6 153.18 31.5
 -9 1 -6 95.59 28.4
 10 -1 6 173.78 33.1
 -10 -1 -6 160.98 32.6
 -10 1 -6 201.68 30.3
 10 1 6 95.39 31.2
 -11 -1 -6 54.79 32.9
 -11 1 -6 -26.1 27.1
 11 1 6 1.6 30.4
 12 -1 6 3.5 36.9
 -12 -1 -6 -51.09 30.7
 12 1 6 -10 32.4
 -13 -2 6 -36.4 22.3
 -13 -2 6 34.2 26.5
 -12 -2 6 927.21 56.79
 -12 -2 6 1102.69 59.69
 -12 2 6 1028.5 44.1
 -12 2 6 1081.29 44.1
 -11 -2 6 442.26 49.7
 -11 -2 6 512.75 45.3
 -11 2 6 425.46 33
 -11 2 6 507.45 32.4
 -10 -2 6 111.19 30
 -10 -2 6 83.19 25
 -10 2 6 157.58 20
 -10 2 6 143.69 22.6
 -9 2 6 174.58 25.3
 -9 2 6 92.29 19.1
 -8 -2 6 64.99 30.1
 -8 -2 6 98.39 24.1
 -8 2 6 124.99 19
 -7 -2 6 1041.8 52.19
 7 -2 -6 994.4 48.2
 -7 -2 6 959.9 66.29
 -7 2 6 1056.99 45.3
 -6 -2 6 682.33 44.6
 6 -2 -6 748.13 41
 -6 2 6 667.43 38.3
 6 2 -6 644.04 51.39
 5 -2 -6 139.39 21.6
 -5 -2 6 102.19 22.7
 -5 2 6 98.89 20.5
 5 2 -6 95.89 26.3
 4 -2 -6 2123.69 76.69
 -4 -2 6 2038 79.29
 4 2 -6 1996.9 81.39
 -4 2 6 2113.79 77.29
 3 -2 -6 26.9 21.4
 -3 -2 6 -42.7 24.9
 3 2 -6 -30.9 25.8
 -3 2 6 32.5 24.8
 2 -2 -6 1438.16 61.79
 -2 -2 6 1479.65 63.39
 -2 2 6 1232.08 63.09
 2 2 -6 1445.06 64.09
 -1 -2 6 107.79 25.8
 1 -2 -6 98.29 22.8
 1 2 -6 66.09 26.5
 -1 2 6 138.49 28.3
 0 -2 6 2005.2 79.99
 0 -2 -6 2169.38 81.39
 0 2 6 2043.8 79.39
 0 2 -6 2124.19 82.39
 1 -2 6 566.44 45.1
 -1 -2 -6 584.34 52.29
 -1 2 -6 538.55 46.6
 1 2 6 593.94 46.9
 2 -2 6 31 26.1
 -2 -2 -6 16.9 28.7
 -2 2 -6 45.6 27.9
 2 2 6 56.19 22.7
 -3 -2 -6 922.51 57.79
 3 -2 6 953.7 53.89
 3 2 6 891.41 52.99
 -3 2 -6 925.31 53.79
 4 -2 6 103.79 24.3
 -4 -2 -6 45.3 25.8
 -4 2 -6 82.99 23.4
 4 2 6 60.29 25.7
 5 -2 6 46 21.2
 -5 -2 -6 3.5 28.2
 5 2 6 13.9 22.6
 -5 2 -6 -7.6 23.1
 6 -2 6 3181.08 112.69
 -6 -2 -6 3256.47 116.89
 -6 2 -6 3315.67 114.09
 6 2 6 3348.86 117.09
 -7 -2 -6 -25.9 27.2
 7 -2 6 -20.1 21
 -7 2 -6 31.3 26.3
 7 2 6 36.7 26.7
 -8 -2 -6 35.5 30.6
 8 -2 6 37.3 24.7
 8 2 6 7.9 27.9
 -8 2 -6 23.1 26.1
 -9 -2 -6 44.4 33
 9 -2 6 50.79 26.2
 9 2 6 21 28.7
 -9 2 -6 -10.2 24.8
 10 -2 6 680.53 55.19
 -10 -2 -6 603.54 60.39
 10 2 6 646.74 58.79
 -10 2 -6 630.04 52.89
 11 -2 6 98.79 30.7
 -11 -2 -6 102.59 33.5
 11 2 6 70.39 32.9
 -11 2 -6 90.69 29.1
 -13 -3 6 38.2 26.2
 -13 -3 6 47.6 29.4
 -12 -3 6 46.4 24.3
 -12 -3 6 1.6 25.9
 -11 -3 6 591.94 45.6
 -11 -3 6 542.55 53.99
 -11 3 6 476.95 31.9
 -10 -3 6 55.19 29.2
 -10 -3 6 49.4 24.6
 -10 3 6 87.19 17.5
 -10 3 6 68.89 17
 -9 -3 6 379.16 40.6
 -9 -3 6 340.07 31.6
 -9 3 6 299.37 34.4
 -9 3 6 284.07 29.6
 -8 -3 6 1863.31 87.59
 -8 -3 6 2013.8 78.09
 -8 3 6 1965.7 69.19
 7 -3 -6 569.94 35.5
 -7 -3 6 562.04 57.79
 -7 -3 6 579.24 43.4
 -7 3 6 425.36 49.9
 6 -3 -6 1083.59 47.6
 -6 -3 6 1063.29 55.69
 -6 3 6 1163.18 48.5
 -5 -3 6 1096.79 55.39
 5 -3 -6 1049.7 49.1
 -5 3 6 1077.79 49.6
 5 3 -6 1138.39 60.59
 4 -3 -6 2258.57 79.79
 -4 -3 6 2150.38 84.69
 -4 3 6 2311.47 81.19
 4 3 -6 2269.67 86.59
 3 -3 -6 2431.26 89.19
 -3 -3 6 2553.44 92.79
 -3 3 6 2583.04 90.09
 3 3 -6 2587.24 95.09
 2 -3 -6 766.42 49.9
 -2 -3 6 929.51 51.49
 -2 3 6 940.21 48.8
 2 3 -6 854.41 53.49
 1 -3 -6 16.3 24
 -1 -3 6 -12.1 25.2
 1 3 -6 26.6 24.9
 -1 3 6 14.3 21.2
 0 -3 -6 536.85 49.9
 0 -3 6 555.54 44.7
 0 3 6 488.25 43.4
 0 3 -6 563.34 47.1
 -1 -3 -6 639.64 52.89
 1 -3 6 646.44 47.7
 -1 3 -6 699.13 51.19
 1 3 6 764.72 49.8
 2 -3 6 933.81 76.69
 -2 -3 -6 769.52 52.49
 -2 3 -6 745.83 50.89
 2 3 6 727.43 50.09
 -3 -3 -6 2.9 25.4
 3 -3 6 26 25
 -3 3 -6 29.4 23.3
 3 3 6 20.4 22.7
 -4 -3 -6 399.16 35
 4 -3 6 369.86 41.7
 -4 3 -6 438.46 41.4
 4 3 6 422.26 43.8
 -5 -3 -6 758.72 54.19
 5 -3 6 754.22 45.8
 5 3 6 835.72 53.19
 -5 3 -6 776.42 47.8
 -6 -3 -6 603.74 53.29
 6 -3 6 648.54 43
 6 3 6 678.33 52.29
 -6 3 -6 628.94 46.5
 -7 -3 -6 1044.4 62.59
 7 -3 6 891.31 59.49
 -7 3 -6 1031.8 55.49
 7 3 6 1141.59 60.49
 8 -3 6 541.85 44.6
 -8 -3 -6 675.63 55.39
 -8 3 -6 556.14 47.5
 8 3 6 495.45 55.69
 9 -3 6 234.78 30
 -9 -3 -6 254.47 34.6
 -9 3 -6 273.37 31.6
 9 3 6 246.18 34.3
 -10 -3 -6 86.79 33.6
 10 -3 6 59.09 27.4
 -10 3 -6 120.69 28.6
 10 3 6 70.59 31.1
 11 -3 6 -33.8 26.3
 -11 -3 -6 23.9 32.7
 -11 3 -6 -13.9 25.6
 11 3 6 -15.9 33.4
 -13 -4 6 109.09 32.4
 -13 -4 6 149.29 29.9
 -12 -4 6 13.2 27.4
 -12 -4 6 32.4 27
 -11 -4 6 182.58 34.8
 -11 -4 6 233.18 32.1
 -10 -4 6 744.23 58.99
 -10 -4 6 748.33 53.79
 -9 -4 6 94.39 27.9
 -9 -4 6 35 32.8
 -9 4 6 95.19 18
 -9 4 6 106.89 14.4
 8 -4 -6 1645.94 62.79
 -8 -4 6 1727.43 73.29
 -8 -4 6 1805.32 83.49
 -8 4 6 1668.23 59.49
 -7 -4 6 327.27 43.1
 -7 -4 6 258.27 29.2
 -7 4 6 251.27 26.5
 -6 -4 6 2757.82 114.19
 -6 -4 6 2802.42 100.19
 6 -4 -6 2694.83 92.99
 -6 4 6 2829.72 91.89
 5 -4 -6 39.8 17.7
 -5 -4 6 18.5 23.8
 -5 4 6 53.29 17.8
 5 4 -6 44.1 28.4
 -4 -4 6 48.6 25.3
 4 -4 -6 67.19 19.7
 4 4 -6 36.6 29.5
 -4 4 6 40.1 19
 -3 -4 6 1174.98 58.59
 3 -4 -6 1163.78 52.69
 3 4 -6 1199.08 60.49
 -3 4 6 1177.68 51.69
 -2 -4 6 7642.83 240.08
 2 -4 -6 7403.36 238.38
 -2 4 6 7503.65 237.38
 2 4 -6 7875.01 241.78
 1 -4 -6 -4.7 24.2
 -1 -4 6 20.9 27.4
 1 4 -6 26.2 26.2
 -1 4 6 2.7 22.7
 0 -4 -6 7160.68 221.98
 0 -4 6 6965.4 221.68
 0 4 -6 6940.01 221.98
 0 4 6 6940.41 221.68
 -1 -4 -6 161.98 30.5
 1 -4 6 137.79 24.7
 -1 4 -6 133.49 29.1
 1 4 6 196.58 29.4
 2 -4 6 510.75 43.2
 -2 -4 -6 394.96 47.9
 2 4 6 536.05 47.5
 -2 4 -6 469.25 45.9
 -3 -4 -6 340.87 32.6
 3 -4 6 338.27 29.8
 -3 4 -6 334.37 42.6
 3 4 6 281.47 30.4
 -4 -4 -6 1042.2 58.59
 4 -4 6 1016.7 55.29
 -4 4 -6 1039.6 54.39
 4 4 6 985.4 56.79
 5 -4 6 334.17 41.7
 -5 -4 -6 328.47 33.6
 5 4 6 296.07 32.7
 -5 4 -6 346.97 41.6
 -6 -4 -6 201.68 29.1
 6 -4 6 192.78 25.4
 -6 4 -6 221.68 28.9
 6 4 6 283.87 32.8
 7 -4 6 -0.8 21.5
 -7 -4 -6 -9.4 26.8
 -7 4 -6 31.2 24.4
 7 4 6 23.8 31.5
 8 -4 6 55.19 23.2
 -8 -4 -6 102.69 30.3
 8 4 6 108.69 32.4
 -8 4 -6 142.09 27.2
 -9 -4 -6 178.88 35.6
 9 -4 6 123.49 26.8
 -9 4 -6 127.99 28.2
 9 4 6 106.69 32.8
 -10 -4 -6 -13.6 29.8
 10 4 6 24.9 32.4
 -10 4 -6 1.5 25.9
 -11 -4 -6 106.49 35.5
 11 -4 6 23 28.4
 11 4 6 46.4 33.7
 -13 -5 6 -23.5 28.4
 -12 -5 6 141.49 32.1
 -12 -5 6 256.77 36.2
 -11 -5 6 15.1 31.5
 -11 -5 6 21.3 27.4
 -10 -5 6 72.59 31.1
 -10 -5 6 91.69 33.1
 -9 -5 6 291.77 33.8
 -9 -5 6 256.07 37.9
 -8 -5 6 663.03 61.19
 8 -5 -6 536.75 32.4
 -8 -5 6 501.65 48.1
 -8 5 6 528.95 27.5
 -7 -5 6 78.79 26.5
 7 -5 -6 145.79 18.4
 -7 -5 6 108.19 36.2
 -7 5 6 113.19 15.7
 6 -5 -6 325.07 29.6
 -6 -5 6 170.68 37.3
 -6 -5 6 368.26 44.3
 -6 5 6 301.67 28.7
 5 -5 -6 9 17.2
 -5 -5 6 21.6 23.5
 -5 5 6 -10.4 15.8
 -4 -5 6 41.2 24.3
 4 -5 -6 50.39 17.8
 4 5 -6 42.6 29.8
 -4 5 6 19.5 17.6
 3 -5 -6 1653.03 66.19
 -3 -5 6 1654.83 70.59
 -3 5 6 1630.54 63.89
 3 5 -6 1543.05 72.69
 2 -5 -6 647.74 46.5
 -2 -5 6 488.45 46.9
 -2 5 6 563.74 41.8
 2 5 -6 542.35 48.8
 -1 -5 6 72.09 23.7
 1 -5 -6 114.49 25.6
 -1 5 6 88.59 24.2
 1 5 -6 134.49 28.4
 0 -5 -6 2537.45 91.19
 0 -5 6 2392.36 90.69
 0 5 6 2391.16 89.89
 0 5 -6 2389.46 91.89
 -1 -5 -6 5392.36 180.98
 1 -5 6 6174.08 194.98
 -1 5 -6 5512.35 181.38
 1 5 6 5398.26 181.38
 2 -5 6 27.1 22.1
 -2 -5 -6 4.7 24.9
 2 5 6 2.2 21.9
 -2 5 -6 14.1 24
 -3 -5 -6 51.79 24.8
 3 -5 6 51.09 23.2
 -3 5 -6 67.39 25.4
 3 5 6 50.09 25.9
 4 -5 6 251.17 28.5
 -4 -5 -6 263.67 29.8
 4 5 6 262.87 31.6
 -4 5 -6 202.98 27.7
 -5 -5 -6 101.39 32.1
 5 -5 6 112.89 26.1
 -5 5 -6 93.39 25.1
 5 5 6 80.79 28.6
 -6 -5 -6 14.3 25.1
 6 -5 6 24.6 22
 -6 5 -6 8.1 24.2
 6 5 6 -8.3 27.4
 -7 -5 -6 193.78 32.5
 7 -5 6 151.68 24.5
 7 5 6 144.49 34.5
 -7 5 -6 119.39 27.3
 8 -5 6 54.99 23.2
 -8 -5 -6 85.79 32.6
 8 5 6 89.59 31.1
 -8 5 -6 97.29 26.9
 -9 -5 -6 186.68 34.1
 9 -5 6 175.78 27.3
 9 5 6 197.68 35.6
 -9 5 -6 155.78 29.1
 -10 -5 -6 90.99 34.1
 10 -5 6 80.49 26.8
 -10 5 -6 80.29 26.4
 10 5 6 74.29 37.9
 -11 -5 -6 95.19 34.7
 11 5 6 86.89 38.3
 -13 -6 6 -7.9 31.5
 -13 -6 6 65.09 30.1
 -12 -6 6 113.29 32.4
 -12 -6 6 32.7 30.6
 -11 -6 6 139.79 30.4
 -11 -6 6 198.48 37.4
 -10 -6 6 558.44 51.79
 -10 -6 6 559.94 61.89
 -9 -6 6 6.3 26.8
 -9 -6 6 -31.2 32.6
 -8 -6 6 2197.88 102.59
 -8 -6 6 2356.96 92.49
 8 -6 -6 2324.07 76.19
 -8 6 6 2317.17 75.19
 -7 -6 6 576.34 49.6
 7 -6 -6 570.64 32.4
 -7 -6 6 384.06 42.9
 -7 6 6 572.54 30.7
 -6 -6 6 1466.85 80.69
 -6 -6 6 1562.14 69.89
 -6 6 6 1442.46 55.79
 -5 -6 6 358.96 44.7
 -5 -6 6 302.37 46.6
 5 -6 -6 336.97 29.5
 -5 6 6 329.17 30.2
 -4 -6 6 1715.23 73.69
 4 -6 -6 1648.73 64.29
 -4 6 6 1701.83 64.29
 3 -6 -6 -1.3 21.2
 -3 -6 6 -6.3 22.6
 -3 6 6 13.1 18.3
 3 6 -6 -8.6 29.4
 -2 -6 6 12 25.2
 2 -6 -6 35.1 22.1
 -2 6 6 37.1 21.1
 2 6 -6 31.6 32.4
 1 -6 -6 1530.45 67.49
 -1 -6 6 1654.03 68.69
 -1 6 6 1497.75 67.59
 1 6 -6 1724.33 71.59
 0 -6 6 841.92 51.09
 0 -6 -6 857.21 52.09
 0 6 6 811.92 51.29
 0 6 -6 923.51 55.09
 -1 -6 -6 38.7 23.1
 1 -6 6 44.2 23.5
 -1 6 -6 26.5 27.9
 1 6 6 12.5 26.8
 -2 -6 -6 36.1 24.2
 2 -6 6 23.3 23.5
 -2 6 -6 20.2 25.6
 2 6 6 -19.7 23.9
 -3 -6 -6 570.34 48.6
 3 -6 6 607.44 43.5
 3 6 6 518.35 49.4
 -3 6 -6 581.44 48.2
 4 -6 6 3714.43 123.89
 -4 -6 -6 3643.64 126.79
 -4 6 -6 3682.83 124.49
 4 6 6 3482.65 127.59
 5 -6 6 -7.7 24.1
 -5 -6 -6 26 24.9
 -5 6 -6 28.1 24.3
 5 6 6 -11.7 27.9
 6 -6 6 1790.72 74.49
 -6 -6 -6 1753.32 80.79
 -6 6 -6 1878.21 75.59
 6 6 6 1868.51 88.89
 -7 -6 -6 141.39 33.4
 7 -6 6 136.79 24.8
 7 6 6 138.49 35
 -7 6 -6 95.09 26.8
 8 -6 6 814.72 47.6
 -8 -6 -6 832.72 61.99
 8 6 6 731.03 61.09
 -8 6 -6 778.52 51.49
 -9 -6 -6 89.39 33.8
 9 -6 6 26.5 22.6
 9 6 6 33.9 34.5
 -9 6 -6 77.59 39.7
 10 -6 6 96.79 26.5
 -10 -6 -6 136.19 34.9
 -10 6 -6 83.59 25.5
 -11 -6 -6 86.19 36.3
 11 6 6 74.59 33.4
 -12 -7 6 40 32.7
 -12 -7 6 -4.1 27.1
 -11 -7 6 76.69 34.5
 -11 -7 6 79.39 30.1
 -10 -7 6 201.88 37.6
 -10 -7 6 162.48 30.7
 -9 -7 6 35.9 27.6
 -9 -7 6 75.19 37.2
 -8 -7 6 180.48 30.4
 -8 -7 6 133.69 36.7
 -7 -7 6 56.39 38.1
 7 -7 -6 106.49 17
 -7 -7 6 95.49 32.5
 -7 7 6 70.79 16.4
 6 -7 -6 411.46 29.7
 -6 -7 6 225.68 35.9
 -6 -7 6 384.56 44.7
 -6 7 6 435.56 30.5
 -5 -7 6 49.8 35.2
 5 -7 -6 7 17.4
 -5 -7 6 0.3 27.8
 -4 -7 6 136.89 39.1
 4 -7 -6 121.99 23.2
 -4 -7 6 143.49 29.8
 -4 7 6 79.59 20
 3 -7 -6 102.09 23.7
 -3 -7 6 50.09 25.6
 -3 7 6 37.7 20.2
 3 7 -6 71.89 34.8
 -2 -7 6 499.35 48.5
 2 -7 -6 531.95 43.3
 2 7 -6 643.04 55.99
 -2 7 6 588.04 42.5
 1 -7 -6 1183.98 56.69
 -1 -7 6 1168.38 58.59
 -1 7 6 1039.2 55.59
 1 7 -6 1151.18 64.39
 0 -7 -6 251.97 29
 0 -7 6 222.68 29
 0 7 6 242.98 30.2
 0 7 -6 213.18 31.2
 -1 -7 -6 53.59 24.7
 1 -7 6 22.7 24.4
 1 7 6 21.4 26.8
 -1 7 -6 10.7 27.2
 -2 -7 -6 183.38 25.8
 2 -7 6 188.38 26.3
 -2 7 -6 201.58 29.7
 2 7 6 244.68 32.2
 -3 -7 -6 7.7 25.1
 3 -7 6 9.3 22.1
 3 7 6 41 28.1
 -3 7 -6 37.4 27.1
 4 -7 6 678.73 47.4
 -4 -7 -6 728.93 51.99
 4 7 6 715.03 58.29
 -4 7 -6 741.93 51.29
 -5 -7 -6 104.29 30
 5 -7 6 81.29 26.5
 5 7 6 39 27.9
 -5 7 -6 113.29 27.9
 -6 -7 -6 52.59 27.7
 6 -7 6 14.4 26.2
 -6 7 -6 64.19 26.6
 6 7 6 42.1 29.7
 7 -7 6 79.29 24.5
 -7 -7 -6 63.49 31.4
 -7 7 -6 37.8 26
 7 7 6 58.49 29.5
 8 -7 6 9.9 22
 -8 -7 -6 62.49 30
 8 7 6 29.6 34.3
 -8 7 -6 11.4 26.1
 9 -7 6 26.5 23.4
 -9 -7 -6 8.5 32.6
 -9 7 -6 -13.2 23.9
 9 7 6 -50.09 33
 -10 -7 -6 173.58 34.4
 10 7 6 43.2 37.4
 -12 -8 6 7 29.3
 -12 -8 6 37 33.4
 -11 -8 6 81.59 32.9
 -11 -8 6 67.39 37.9
 -10 -8 6 106.79 38.3
 -10 -8 6 23.8 30.9
 -9 -8 6 463.75 48.7
 -9 -8 6 261.47 35.6
 -8 -8 6 240.98 34.9
 -8 -8 6 168.68 41
 -7 -8 6 -1.4 33.5
 -7 -8 6 -8.9 29.3
 7 -8 -6 -6.2 15.2
 -7 8 6 15.6 16.1
 6 -8 -6 564.84 33.6
 -6 -8 6 492.45 52.39
 -6 -8 6 514.55 64.49
 -6 8 6 522.25 37.6
 -5 -8 6 348.77 41.6
 -5 -8 6 444.86 50.39
 5 -8 -6 339.77 35.5
 -5 8 6 445.06 37
 4 -8 -6 818.22 47.9
 -4 -8 6 831.62 72.79
 -4 -8 6 865.71 57.49
 -4 8 6 823.72 47.3
 -3 -8 6 554.94 57.19
 3 -8 -6 528.25 42
 -3 -8 6 505.95 48.7
 -3 8 6 474.35 42.2
 -2 -8 6 510.55 47.7
 2 -8 -6 542.15 43.3
 -2 8 6 524.65 44.3
 1 -8 -6 172.38 26
 -1 -8 6 119.19 29.8
 1 8 -6 92.09 32.8
 -1 8 6 195.98 28.6
 0 -8 -6 6173.18 194.08
 0 -8 6 6232.68 195.48
 0 8 6 5672.43 196.68
 0 8 -6 5981.4 198.68
 1 -8 6 653.33 48.3
 -1 -8 -6 585.34 48.2
 -1 8 -6 639.44 53.09
 1 8 6 634.64 54.29
 2 -8 6 81.29 25.8
 -2 -8 -6 57.29 24.2
 -2 8 -6 72.39 28.1
 2 8 6 60.79 28.2
 -3 -8 -6 135.59 27.9
 3 -8 6 117.79 25.4
 -3 8 -6 181.48 29.5
 3 8 6 105.29 29
 4 -8 6 781.02 49.6
 -4 -8 -6 878.61 57.29
 -4 8 -6 865.11 55.19
 4 8 6 926.01 62.79
 -5 -8 -6 278.57 32.5
 5 -8 6 203.48 28.6
 5 8 6 220.78 35.7
 -5 8 -6 230.18 31.4
 -6 -8 -6 131.99 33.9
 6 -8 6 76.69 27.4
 -6 8 -6 157.08 29.3
 6 8 6 101.19 30.2
 -7 -8 -6 261.77 34.2
 7 -8 6 187.98 29.6
 7 8 6 224.68 41.6
 -7 8 -6 213.48 31.4
 8 -8 6 117.99 25.4
 -8 -8 -6 181.28 36
 8 8 6 102.19 38.7
 9 -8 6 118.89 26
 -9 -8 -6 98.39 33.3
 -9 8 -6 126.29 26.6
 9 8 6 118.09 41.5
 -10 -8 -6 80.19 35.4
 10 8 6 -14.5 31.7
 -12 -9 6 124.09 35.1
 -12 -9 6 99.59 32.5
 -11 -9 6 19.9 36.7
 -11 -9 6 -36.5 27.7
 -10 -9 6 -18.2 28.2
 -10 -9 6 -12.4 32.2
 -9 -9 6 619.14 58.99
 -9 -9 6 605.84 65.99
 -8 -9 6 511.75 57.19
 -8 -9 6 491.35 49.99
 7 -9 -6 951.2 41.2
 -7 -9 6 909.91 76.29
 -7 -9 6 977.8 65.09
 -7 9 6 994.2 46
 -6 -9 6 43 28.9
 6 -9 -6 71.39 18.8
 -6 -9 6 159.28 41.2
 -6 9 6 47.2 22.2
 -5 -9 6 79.69 42.4
 5 -9 -6 139.89 24
 -5 -9 6 107.79 29.5
 -5 9 6 86.09 22.1
 -4 -9 6 15.7 29.7
 -4 -9 6 34.8 36.5
 4 -9 -6 -8.5 22
 -4 9 6 -4.9 22.6
 -3 -9 6 627.34 67.09
 -3 -9 6 505.15 51.29
 3 -9 -6 531.55 41.7
 -3 9 6 406.96 44.8
 2 -9 -6 5.7 20.8
 -2 -9 6 -40.5 37.7
 -2 -9 6 -9.3 26.3
 -2 9 6 -5.1 23.3
 -1 -9 6 90.49 29.2
 1 -9 -6 70.89 23.5
 -1 9 6 126.69 26.6
 0 -9 -6 1655.43 70.79
 0 -9 6 1636.44 72.29
 0 9 6 1653.53 74.99
 0 9 -6 1626.24 79.19
 -1 -9 -6 16 25.6
 1 -9 6 -6.8 24.3
 1 9 6 0.5 26
 -1 9 -6 0.4 31.3
 -2 -9 -6 81.49 27
 2 -9 6 101.79 27.4
 -2 9 -6 70.49 31.1
 2 9 6 79.59 28.5
 -3 -9 -6 -3.8 25.1
 3 -9 6 10.8 22.3
 3 9 6 14.1 31.5
 -3 9 -6 11.4 29.4
 4 -9 6 54.69 30.4
 -4 -9 -6 101.29 28.3
 -4 9 -6 122.19 30.9
 4 9 6 132.39 33.4
 -5 -9 -6 12.4 31.1
 5 -9 6 21.3 24.9
 5 9 6 14 27.8
 -5 9 -6 -41.3 27.1
 -6 -9 -6 46.8 30.1
 6 -9 6 42.9 26.5
 6 9 6 53.59 35.9
 -6 9 -6 76.29 28.9
 -7 -9 -6 218.98 37.8
 7 -9 6 158.78 29.7
 -7 9 -6 229.78 32.4
 7 9 6 127.39 39.2
 -8 -9 -6 -10.5 29.7
 8 -9 6 3.1 22.6
 -8 9 -6 12.3 26.4
 8 9 6 -18 34.6
 -9 -9 -6 149.49 36
 9 9 6 73.59 34.5
 -11 -10 6 183.68 39.1
 -10 -10 6 93.09 36.2
 -10 -10 6 73.89 40.6
 -9 -10 6 -2.2 30.3
 -9 -10 6 15.8 37.6
 -8 -10 6 34.7 34.1
 -8 -10 6 20.3 32.3
 -7 -10 6 182.18 35.4
 -7 -10 6 149.88 42.5
 7 -10 -6 204.58 20.5
 -7 10 6 166.38 24
 -6 -10 6 -27.3 35.9
 -6 -10 6 27.8 28.9
 6 -10 -6 -3.3 19.3
 -6 10 6 -1.5 22.2
 -5 -10 6 335.27 43.5
 -5 -10 6 426.86 41.2
 5 -10 -6 356.96 40.6
 -5 10 6 399.76 41.5
 -4 -10 6 31.4 32.4
 -4 -10 6 15.9 35.9
 4 -10 -6 15.6 22.6
 -4 10 6 15.6 24.1
 -3 -10 6 -35.1 31.1
 -3 -10 6 -30.2 40
 3 -10 -6 4.3 21.6
 -3 10 6 1.3 23.2
 -2 -10 6 37.7 38.7
 2 -10 -6 122.99 25.3
 -2 -10 6 54.39 27.9
 -2 10 6 45.5 25.7
 1 -10 -6 439.96 43.9
 -1 -10 6 401.96 47.8
 -1 -10 6 383.26 49.4
 -1 10 6 439.96 46.5
 0 -10 6 327.47 35.4
 0 -10 6 229.28 44.2
 0 -10 -6 289.37 30.6
 0 10 6 381.16 46.7
 -1 -10 -6 33.7 24.5
 1 -10 6 43.6 25.6
 1 10 6 -27.8 25.9
 2 -10 6 11.2 25.7
 -2 -10 -6 22.1 27.7
 2 10 6 8.4 29.4
 -2 10 -6 27.6 33.6
 3 -10 6 67.59 24.3
 -3 -10 -6 120.59 30
 3 10 6 60.19 32.5
 4 -10 6 50.69 24.7
 -4 -10 -6 40.4 29.1
 4 10 6 48.8 31.9
 -4 10 -6 43.1 32
 -5 -10 -6 205.48 35.3
 5 -10 6 155.38 26.4
 5 10 6 159.88 38.5
 -5 10 -6 227.18 34.7
 6 -10 6 2 25.7
 -6 -10 -6 28.5 30.5
 6 10 6 -5.8 38
 -6 10 -6 62.39 31.1
 7 -10 6 6 27.3
 -7 -10 -6 29.3 47.8
 7 10 6 -3.8 35.5
 -7 10 -6 25.2 32.5
 -8 -10 -6 591.84 62.79
 8 -10 6 632.94 48
 -8 10 -6 704.83 53.29
 -9 -10 -6 35.9 34.3
 9 10 6 29 37.6
 -10 -11 6 503.25 60.49
 -10 -11 6 477.35 50.49
 -9 -11 6 -10.4 31.5
 -9 -11 6 10.9 34.3
 -8 -11 6 85.89 32.4
 -8 -11 6 79.79 42.3
 -7 -11 6 -5 39.4
 7 -11 -6 1.2 17.3
 -7 -11 6 2.3 30.5
 -7 11 6 3.7 22.8
 6 -11 -6 -7.4 22.2
 -6 -11 6 -13.2 36.8
 -6 -11 6 -36.2 31.8
 -6 11 6 6.3 23.7
 -5 -11 6 39.6 39.5
 5 -11 -6 38.7 24.4
 -5 -11 6 30.1 30.7
 -5 11 6 61.89 27.4
 -4 -11 6 339.77 39.7
 4 -11 -6 359.16 41.2
 -4 -11 6 242.08 42
 -4 11 6 277.77 33.1
 3 -11 -6 27.2 23
 -3 -11 6 18.9 33
 -3 -11 6 30.7 36.1
 -3 11 6 26.4 28
 -2 -11 6 239.38 34
 2 -11 -6 228.98 29.2
 -2 -11 6 161.28 43.3
 -2 11 6 173.58 33.6
 -1 -11 6 597.04 53.89
 1 -11 -6 610.14 49.3
 -1 -11 6 663.73 72.39
 -1 11 6 610.24 53.09
 0 -11 6 26.9 30.6
 0 -11 -6 15.2 26.4
 0 -11 6 15.5 37
 0 11 6 57.59 29.9
 1 -11 6 409.06 48.6
 -1 -11 -6 379.96 48.1
 1 -11 6 426.86 45
 1 11 6 302.87 38.5
 2 -11 6 261.27 40.3
 2 -11 6 410.46 44.7
 -2 -11 -6 431.26 37.7
 2 11 6 286.77 40
 -3 -11 -6 -16.8 24.7
 3 -11 6 15.2 31.9
 3 -11 6 -2.7 23.1
 -4 -11 -6 32.7 27.8
 4 -11 6 27.7 37.7
 4 -11 6 44.8 24
 4 11 6 79.89 39.5
 -5 -11 -6 562.14 57.79
 5 -11 6 669.23 46
 5 11 6 587.94 69.99
 6 -11 6 -22.5 24
 6 -11 6 -55.99 37.2
 -6 -11 -6 -13.3 28.5
 6 11 6 -29.7 35.4
 7 -11 6 363.56 48.2
 7 -11 6 345.07 35.8
 -7 -11 -6 237.38 33.7
 -8 -11 -6 47.4 33.1
 8 11 6 -29.2 39.2
 -10 -12 6 293.17 43.3
 -10 -12 6 221.88 41.1
 -9 -12 6 20.4 35.4
 -9 -12 6 21.7 32
 -8 -12 6 445.06 49.2
 -8 -12 6 359.96 42.5
 7 -12 -6 -23.7 18.6
 -7 -12 6 -21.2 30.9
 -7 -12 6 1.9 40.2
 -7 12 6 -21.7 24.2
 6 -12 -6 387.56 42
 -6 -12 6 433.06 44.6
 -6 -12 6 413.46 50.59
 -6 12 6 459.65 48.5
 -5 -12 6 83.59 32.7
 5 -12 -6 86.49 25.9
 -5 -12 6 146.89 41.5
 -5 12 6 177.88 32.6
 4 -12 -6 357.26 32.1
 -4 -12 6 313.67 50.59
 -4 -12 6 270.47 37.2
 -4 12 6 259.47 36
 -3 -12 6 12.2 34.2
 3 -12 -6 8.2 22.8
 -3 -12 6 -10.5 40
 -3 12 6 52.89 29.3
 2 -12 -6 343.97 43.2
 -2 -12 6 323.57 45.1
 -2 -12 6 260.17 35.1
 -2 12 6 231.38 35.7
 1 -12 -6 20.4 26.4
 -1 -12 6 -52.19 37.3
 -1 -12 6 7.8 29.8
 -1 12 6 -18.4 28.2
 0 -12 -6 34.8 26.1
 0 -12 6 13.1 28.3
 0 -12 6 30.6 36.4
 0 12 6 17.4 32.9
 1 -12 6 91.49 30.2
 1 -12 6 51.59 32.3
 -1 -12 -6 57.99 25.9
 1 12 6 69.49 35.1
 -2 -12 -6 221.28 34.7
 2 -12 6 121.59 27.6
 2 -12 6 192.68 36
 2 12 6 150.08 38.5
 -3 -12 -6 -4.7 25.1
 3 -12 6 53.39 33.1
 3 -12 6 0 24.1
 3 12 6 55.59 36.2
 4 -12 6 59.19 38.9
 -4 -12 -6 63.09 28.8
 4 -12 6 47.5 23.7
 4 12 6 109.29 42.3
 -5 -12 -6 0.8 27.7
 5 -12 6 38.6 38.9
 5 -12 6 8.4 21.7
 5 12 6 -7.6 36.6
 6 -12 6 119.99 51.59
 -6 -12 -6 255.97 36.2
 6 12 6 144.99 39.2
 -7 -12 -6 -0.1 28.5
 7 -12 6 -3.5 27.4
 7 -12 6 5 37.9
 7 12 6 82.49 38.2
 -8 -12 -6 -9 30.6
 8 12 6 10.3 39.3
 -9 -13 6 4.3 37.6
 -9 -13 6 94.19 41.1
 -8 -13 6 25.6 36.6
 -8 -13 6 10.7 34.5
 -7 -13 6 -12.7 36.3
 -7 -13 6 68.09 39.9
 7 -13 -6 1.2 20.7
 6 -13 -6 199.98 29.1
 -6 -13 6 138.49 40.8
 -6 -13 6 146.29 34.9
 -6 13 6 188.48 35
 5 -13 -6 55.99 26
 -5 -13 6 45.2 39.2
 -5 -13 6 12.9 35.5
 -5 13 6 -14.6 30.4
 -4 -13 6 -21.2 34.1
 4 -13 -6 8.9 24.2
 -4 -13 6 7.8 37.8
 -4 13 6 20.8 33
 -3 -13 6 207.38 37.2
 3 -13 -6 256.87 30.8
 -3 -13 6 180.28 44.5
 -3 13 6 283.87 39
 -2 -13 6 4.5 31.3
 -2 -13 6 36.3 39.5
 2 -13 -6 66.99 26.3
 -2 13 6 69.49 33.2
 -1 -13 6 17.8 38.3
 -1 -13 6 8 32
 1 -13 -6 -9.6 26.2
 0 -13 6 63.09 35.9
 0 -13 -6 94.49 28.4
 0 -13 6 60.99 32.8
 0 13 6 69.79 33.9
 1 -13 6 16.6 27.1
 1 -13 6 55.19 31.7
 -1 -13 -6 51.99 26.8
 1 13 6 73.79 35.2
 2 -13 6 13.2 31
 -2 -13 -6 33.6 25.3
 2 -13 6 5.2 24.3
 2 13 6 -22.2 34.8
 3 -13 6 17.2 32.1
 3 -13 6 23.9 24.8
 -3 -13 -6 89.89 31.4
 3 13 6 65.49 35.1
 4 -13 6 69.39 24.5
 4 -13 6 172.08 41.2
 -4 -13 -6 242.98 37.9
 4 13 6 162.38 44.1
 5 -13 6 245.18 29.8
 -5 -13 -6 302.87 38.8
 5 -13 6 195.78 43.6
 5 13 6 114.59 39.2
 6 -13 6 34.4 37.9
 6 -13 6 -11.2 22.8
 -6 -13 -6 12.4 32.4
 6 13 6 3.1 38.1
 -7 -13 -6 14.3 32.5
 7 13 6 -16.8 38.2
 -8 -14 6 6.6 42.1
 -8 -14 6 65.69 39.5
 -7 -14 6 -34.3 36.1
 -7 -14 6 -20.6 38.1
 -6 -14 6 87.79 35.3
 6 -14 -6 65.19 28.7
 -6 -14 6 41.6 40.4
 -6 14 6 51.39 32.3
 5 -14 -6 32.7 29.8
 -5 -14 6 24.5 31.2
 -5 -14 6 -16.2 36.3
 -5 14 6 21.3 33.4
 4 -14 -6 203.78 29.8
 -4 -14 6 120.89 35.9
 -4 -14 6 166.58 41.8
 -4 14 6 211.08 39.8
 -3 -14 6 235.98 46.9
 3 -14 -6 186.08 29.4
 -3 -14 6 322.87 44.2
 -3 14 6 201.28 40.7
 2 -14 -6 374.26 47.2
 -2 -14 6 253.07 37.1
 -2 -14 6 329.77 47.9
 -2 14 6 402.16 44
 -1 -14 6 59.59 35.5
 1 -14 -6 42 27.2
 -1 -14 6 96.69 43.6
 -1 14 6 66.19 34.9
 0 -14 -6 24.4 26.7
 0 -14 6 -8.7 33.7
 0 -14 6 -28.2 31.3
 0 14 6 -58.39 32.5
 -1 -14 -6 0.9 25.7
 1 -14 6 -23.5 27.7
 1 -14 6 -31.3 29.9
 1 14 6 -39.2 33.5
 2 -14 6 674.13 60.49
 -2 -14 -6 694.73 55.79
 2 -14 6 637.84 52.69
 2 14 6 666.13 68.99
 3 -14 6 116.19 34.4
 3 -14 6 119.49 28.1
 -3 -14 -6 115.59 31.5
 3 14 6 38.9 37.2
 4 -14 6 32.5 23.2
 4 -14 6 -0.8 35.9
 -4 -14 -6 65.29 32.4
 4 14 6 41.2 37.1
 5 -14 6 35.4 25
 -5 -14 -6 73.09 31
 5 -14 6 113.59 41.2
 5 14 6 117.39 48.1
 -6 -14 -6 249.68 40.5
 6 14 6 190.68 49.9
 -6 -15 6 23 34.8
 -6 -15 6 -40.5 40.7
 -5 -15 6 20.5 41.1
 -5 -15 6 -30.1 30.9
 5 -15 -6 -9.4 27
 -5 15 6 -6.3 36.4
 -4 -15 6 100.49 40.9
 -4 -15 6 66.79 37.9
 -4 15 6 96.19 39.1
 -3 -15 6 83.09 41.5
 -3 -15 6 94.19 37.5
 3 -15 -6 67.89 26.8
 -3 15 6 45.8 38
 -2 -15 6 36.8 39
 2 -15 -6 34.9 27.8
 -2 -15 6 -22.7 33
 -2 15 6 -16.8 37.4
 -1 -15 6 69.39 43.8
 -1 -15 6 65.99 34.3
 1 -15 -6 54.59 28.6
 -1 15 6 50.39 40.4
 0 -15 -6 -17.7 27
 0 -15 6 76.29 38.7
 0 -15 6 66.69 34.3
 0 15 6 85.89 45.5
 1 -15 6 -1.7 28.8
 -1 -15 -6 23.8 28.2
 1 -15 6 31.7 32.2
 1 15 6 -2.9 37.6
 -2 -15 -6 -9.8 26.1
 2 -15 6 -12 24.7
 2 -15 6 20.8 30.3
 2 15 6 12.5 40.2
 3 -15 6 1.5 31.9
 -3 -15 -6 49.2 32.5
 3 -15 6 50.89 25.6
 3 15 6 10.4 39.4
 4 -15 6 12.7 38.1
 -4 -15 -6 28.1 31.1
 4 -15 6 37.3 23.3
 4 15 6 93.29 48.2
 4 -16 -6 26.8 27.2
 -4 -16 6 72.09 39.8
 -4 -16 6 76.79 37.9
 -4 16 6 41.2 43.8
 3 -16 -6 47 44.3
 -3 -16 6 86.69 41.8
 -3 -16 6 71.49 38.4
 -3 16 6 97.09 42.9
 2 -16 -6 403.66 51.79
 -2 -16 6 411.66 46.2
 -2 -16 6 433.26 55.39
 -2 16 6 457.25 51.29
 1 -16 -6 103.89 31.9
 -1 16 6 84.09 42
 0 -16 6 -3 33.9
 0 -16 6 64.19 34.6
 0 -16 -6 -41 27.5
 0 16 6 -8.8 40.5
 -1 -16 -6 234.98 35
 1 -16 6 241.58 34.8
 1 -16 6 287.67 38.9
 1 16 6 287.47 52.59
 -2 -16 -6 652.53 57.39
 2 -16 6 604.64 62.09
 2 16 6 759.02 83.49
 -13 0 7 -2.2 27.9
 -12 0 7 0.6 19
 -12 0 7 4.9 24.7
 -11 0 7 -0.2 19.9
 -11 0 7 -17.2 24.4
 -10 0 7 -18.1 19.7
 -10 0 7 -8.5 26.5
 -9 0 7 -82.49 26.8
 -9 0 7 8.9 19.6
 -8 0 7 2.4 19.2
 -7 0 7 -3.3 19.1
 7 0 -7 11.5 23.6
 -6 0 7 -1.4 20.4
 6 0 -7 -20.8 21.9
 5 0 -7 -23.6 22.5
 -5 0 7 -7.4 21.2
 -4 0 7 -6.7 23.3
 4 0 -7 15.9 23.1
 -3 0 7 13.6 23.2
 3 0 -7 25.4 25
 -2 0 7 -6.3 24.4
 2 0 -7 -30.6 24.7
 -1 0 7 1.8 27.9
 1 0 -7 -24.3 21.9
 0 0 7 -6.9 31.1
 0 0 -7 -44.7 23.4
 1 0 7 17.2 26
 -1 0 -7 19.4 24.6
 -2 0 -7 6.6 24.4
 2 0 7 9.9 27.2
 -3 0 -7 6.7 25.2
 3 0 7 15.7 23.6
 4 0 7 -9 20.8
 -4 0 -7 7.5 23
 -5 0 -7 -33.5 25.2
 5 0 7 30.1 24.3
 6 0 7 -14.6 21.7
 -6 0 -7 -0.8 26.7
 7 0 7 -3.6 24.8
 -7 0 -7 3 26.8
 8 0 7 11.5 39.2
 -8 0 -7 12.7 27.8
 -9 0 -7 11.8 28
 9 0 7 19.8 28
 10 0 7 -13.4 29.3
 -10 0 -7 -31.1 27.5
 -11 0 -7 -41.2 28.7
 11 0 7 -6 32.1
 -13 -1 7 3 22.2
 -13 -1 7 27.8 25.5
 -12 -1 7 276.87 29.6
 -12 -1 7 270.27 37.5
 -12 1 7 228.68 24.5
 -12 1 7 257.87 27.6
 -11 -1 7 839.32 50.09
 -11 -1 7 797.52 55.79
 -11 1 7 864.71 45.5
 -11 1 7 772.32 49.3
 -10 -1 7 704.53 55.19
 -10 -1 7 607.24 44.8
 -10 1 7 688.43 49.9
 -10 1 7 589.14 41.2
 -9 -1 7 -3.4 20.9
 -9 -1 7 47.1 31
 -9 1 7 17.5 28.6
 -9 1 7 26.3 19.9
 -8 -1 7 332.27 37.8
 8 -1 -7 346.27 42
 -8 -1 7 396.36 42.4
 -8 1 7 327.07 35.3
 -7 -1 7 964.1 51.49
 7 -1 -7 1001.6 50.49
 7 1 -7 909.31 56.29
 -7 1 7 1112.99 48.7
 6 -1 -7 2265.77 83.79
 -6 -1 7 2297.47 85.19
 6 1 -7 2259.07 86.09
 -6 1 7 2306.17 82.49
 5 -1 -7 411.56 31.4
 -5 -1 7 409.46 40.1
 -5 1 7 406.86 37.9
 5 1 -7 379.66 43.5
 4 -1 -7 775.12 49.5
 -4 -1 7 859.51 49.7
 -4 1 7 754.92 46.8
 4 1 -7 828.42 50.79
 -3 -1 7 130.79 26.7
 3 -1 -7 181.18 27.7
 -3 1 7 157.78 26.3
 3 1 -7 181.38 28.4
 2 -1 -7 2483.05 89.39
 -2 -1 7 2416.56 89.19
 2 1 -7 2320.27 91.69
 -2 1 7 2403.66 91.29
 -1 -1 7 -33 24.1
 1 -1 -7 -12.4 23.4
 1 1 -7 12.4 24.8
 -1 1 7 55.69 28.1
 0 -1 7 1359.26 65.79
 0 -1 -7 1367.06 62.69
 0 1 -7 1396.66 63.79
 0 1 7 1289.67 64.49
 1 -1 7 92.39 29.2
 -1 -1 -7 114.49 25.4
 -1 1 -7 138.49 28.3
 1 1 7 172.98 27.4
 -2 -1 -7 -3.2 23.5
 2 -1 7 34.2 29.3
 2 1 7 -25.8 20.3
 -2 1 -7 -2.9 23.9
 -3 -1 -7 12.7 26.5
 3 -1 7 5.8 25.5
 3 1 7 -17 21.7
 -3 1 -7 17.2 24.6
 -4 -1 -7 106.89 28.7
 4 -1 7 140.59 26.2
 -4 1 -7 125.69 26.4
 4 1 7 93.59 28.5
 -5 -1 -7 118.09 30.9
 5 -1 7 74.79 23.8
 -5 1 -7 24.7 23.4
 5 1 7 65.29 23.7
 -6 -1 -7 3628.64 130.09
 6 -1 7 3670.33 126.69
 -6 1 -7 3768.32 127.29
 6 1 7 3627.44 128.59
 7 -1 7 99.69 25.5
 -7 -1 -7 116.99 33.9
 7 1 7 10.7 25.2
 -7 1 -7 75.99 26.1
 8 -1 7 27.9 25.9
 8 1 7 38.8 27.7
 -8 1 -7 17.1 27
 -9 -1 -7 106.69 33.5
 9 -1 7 52.19 28.6
 9 1 7 97.99 29.9
 -9 1 -7 172.08 31.3
 -10 -1 -7 250.87 36.7
 10 -1 7 216.08 33.6
 -10 1 -7 250.97 34.4
 10 1 7 320.27 38.3
 11 -1 7 -6 28.7
 -11 -1 -7 -8.6 33.6
 -11 1 -7 -15.2 29.4
 11 1 7 -2.2 31.5
 -13 -2 7 -29.7 26.4
 -13 -2 7 -16.7 23
 -12 -2 7 284.67 32
 -12 -2 7 262.67 36.5
 -12 2 7 279.47 30.2
 -12 2 7 301.47 31.1
 -11 -2 7 263.57 36.4
 -11 -2 7 301.57 30.7
 -11 2 7 310.07 33.9
 -11 2 7 268.17 30.7
 -10 -2 7 83.29 31.6
 -10 -2 7 116.79 25.4
 -10 2 7 139.29 20.3
 -10 2 7 160.58 26.3
 -9 -2 7 26.8 31
 -9 -2 7 -18 22.5
 -9 2 7 35.7 18.6
 -9 2 7 15.7 27.4
 -8 -2 7 263.17 28.1
 8 -2 -7 290.67 28.5
 -8 -2 7 306.57 43
 -8 2 7 326.97 32.6
 -7 -2 7 644.34 45.5
 7 -2 -7 671.43 42.3
 7 2 -7 715.73 52.89
 -7 2 7 715.13 40.3
 -6 -2 7 499.45 42.1
 6 -2 -7 522.25 39
 -6 2 7 454.45 36.8
 6 2 -7 399.76 47.1
 -5 -2 7 872.31 50.99
 5 -2 -7 888.51 46.8
 5 2 -7 839.92 52.99
 -5 2 7 887.71 46.6
 -4 -2 7 1553.84 66.19
 4 -2 -7 1489.65 63.69
 -4 2 7 1573.04 64.89
 4 2 -7 1481.65 68.39
 3 -2 -7 3030.2 107.19
 -3 -2 7 3225.58 109.29
 -3 2 7 3175.48 108.89
 3 2 -7 2997.9 109.19
 2 -2 -7 271.97 28.9
 -2 -2 7 254.97 30.4
 2 2 -7 284.97 32.7
 -2 2 7 211.88 29.5
 1 -2 -7 197.38 26.7
 -1 -2 7 175.98 28.9
 -1 2 7 239.18 31.5
 1 2 -7 159.48 29.8
 0 -2 -7 565.44 47.8
 0 -2 7 561.74 48.6
 0 2 7 543.85 45
 0 2 -7 549.25 49.2
 -1 -2 -7 66.79 29.7
 1 -2 7 28.9 29.8
 -1 2 -7 21.4 24.2
 1 2 7 28.7 25.9
 2 -2 7 385.66 47.2
 -2 -2 -7 496.95 51.89
 -2 2 -7 418.66 47.3
 2 2 7 451.95 43.1
 3 -2 7 2.4 27.8
 -3 -2 -7 2 27.6
 -3 2 -7 13.8 26.7
 3 2 7 4.1 22.6
 4 -2 7 491.35 44.2
 -4 -2 -7 511.35 51.59
 -4 2 -7 485.35 46.5
 4 2 7 441.16 45.5
 -5 -2 -7 1261.17 69.19
 5 -2 7 1282.97 60.99
 5 2 7 1453.65 65.99
 -5 2 -7 1344.17 63.69
 -6 -2 -7 -3.7 30.7
 6 -2 7 29.1 24.3
 -6 2 -7 5.8 25.4
 6 2 7 -13.9 24.2
 7 -2 7 470.15 43.9
 -7 -2 -7 468.95 58.09
 -7 2 -7 478.25 48.4
 7 2 7 450.05 50.59
 8 -2 7 151.78 28.5
 -8 -2 -7 201.48 34.9
 8 2 7 182.48 33.7
 -8 2 -7 236.38 31.8
 9 -2 7 31 26.4
 -9 -2 -7 44.3 32.4
 9 2 7 36.6 30.8
 -9 2 -7 32.1 27
 -10 -2 -7 3.9 30.8
 10 -2 7 8.3 27.5
 -10 2 -7 19.9 27.5
 10 2 7 26 30.1
 -11 -2 -7 17.7 34.9
 11 -2 7 38.3 31
 -11 2 -7 77.19 31.1
 11 2 7 23.6 31.1
 -13 -3 7 56.99 25.7
 -13 -3 7 65.59 30.4
 -12 -3 7 157.28 28.6
 -12 -3 7 168.38 35.2
 -12 3 7 146.49 17.4
 -12 3 7 185.88 19.4
 -11 -3 7 10.2 25.1
 -11 -3 7 -10.6 29.9
 -11 3 7 16.4 17.4
 -11 3 7 32.3 18.5
 -10 -3 7 18.7 32.6
 -10 -3 7 29.2 25.3
 -10 3 7 24.5 20.5
 -10 3 7 7.6 18.7
 -9 -3 7 200.78 36.3
 -9 -3 7 209.08 28.5
 -9 3 7 151.88 22.8
 -9 3 7 134.49 28.9
 8 -3 -7 282.17 35.2
 -8 -3 7 234.18 39.4
 -8 -3 7 292.67 29.9
 -8 3 7 282.57 33.8
 -7 -3 7 419.06 42.7
 7 -3 -7 434.06 36.2
 -7 3 7 397.86 37.4
 -6 -3 7 875.91 51.89
 6 -3 -7 880.41 46.9
 6 3 -7 1005.6 59.59
 -6 3 7 908.01 47.2
 5 -3 -7 89.99 21.4
 -5 -3 7 65.29 23.8
 5 3 -7 36.2 25.7
 -5 3 7 52.59 23.2
 -4 -3 7 5.9 22.5
 4 -3 -7 26.9 20.5
 4 3 -7 34 25.7
 -4 3 7 0.9 22.8
 3 -3 -7 693.93 45.2
 -3 -3 7 704.63 49.7
 -3 3 7 603.34 47
 3 3 -7 772.32 51.69
 -2 -3 7 1309.67 61.99
 2 -3 -7 1209.08 56.29
 -2 3 7 1174.98 58.09
 2 3 -7 1315.57 62.99
 -1 -3 7 1325.97 63.59
 1 -3 -7 1279.47 61.69
 1 3 -7 1321.87 65.29
 -1 3 7 1332.57 61.09
 0 -3 -7 2868.61 103.99
 0 -3 7 2760.62 101.49
 0 3 7 2826.42 100.99
 0 3 -7 2868.91 103.29
 1 -3 7 163.08 27.7
 -1 -3 -7 273.57 32.8
 1 3 7 272.47 30.9
 -1 3 -7 192.28 30.9
 -2 -3 -7 2088.89 85.39
 2 -3 7 2086.29 82.69
 2 3 7 2146.89 81.79
 -2 3 -7 1973.6 82.29
 -3 -3 -7 709.83 56.09
 3 -3 7 780.62 51.19
 -3 3 -7 709.73 50.69
 3 3 7 647.04 49.5
 -4 -3 -7 113.69 28.3
 4 -3 7 129.49 27
 4 3 7 222.98 30.4
 -4 3 -7 175.18 27.9
 -5 -3 -7 11.1 27.2
 5 -3 7 -5.3 23.7
 5 3 7 56.79 28.7
 -5 3 -7 3.7 23.9
 6 -3 7 458.95 43
 -6 -3 -7 510.65 57.79
 6 3 7 569.54 50.39
 -6 3 -7 508.75 46.3
 -7 -3 -7 -13.8 33.7
 7 -3 7 4.6 23.6
 7 3 7 17.1 28.5
 -7 3 -7 -3.2 25.9
 8 -3 7 26.6 23.2
 -8 -3 -7 -11.7 31.7
 8 3 7 -19.3 28.5
 -8 3 -7 9 26.6
 -9 -3 -7 114.49 35.3
 9 -3 7 179.38 29.5
 -9 3 -7 196.08 31.3
 -10 -3 -7 180.88 35.8
 10 -3 7 150.78 30.8
 10 3 7 130.99 34.4
 -10 3 -7 118.69 30.1
 -11 -3 -7 89.69 35.1
 11 -3 7 33.2 31.9
 11 3 7 12.6 32.6
 -13 -4 7 0.5 30.1
 -13 -4 7 -20.2 26.4
 -12 -4 7 77.39 32.7
 -12 -4 7 18 26.9
 -11 -4 7 10.4 31.8
 -11 -4 7 32.9 26.3
 -10 -4 7 89.19 33.6
 -10 -4 7 64.39 26.7
 -10 4 7 39.1 18
 -10 4 7 64.79 15
 -9 -4 7 526.35 60.19
 -9 -4 7 396.66 46.8
 -9 4 7 444.96 31.6
 -8 -4 7 396.76 45.6
 8 -4 -7 360.66 33.5
 -8 -4 7 295.77 39.9
 -8 4 7 408.56 33.1
 -7 -4 7 1368.36 66.79
 7 -4 -7 1471.15 58.29
 -7 -4 7 1520.45 84.89
 -7 4 7 1420.86 57.19
 6 -4 -7 697.53 40.2
 -6 -4 7 715.43 49.5
 6 4 -7 644.14 57.19
 -6 4 7 640.24 38.8
 -5 -4 7 106.49 25.2
 5 -4 -7 214.48 22.2
 -5 4 7 164.48 21.2
 5 4 -7 109.39 30.1
 -4 -4 7 388.46 45
 4 -4 -7 473.75 37.9
 -4 4 7 421.96 37.5
 4 4 -7 340.27 34
 3 -4 -7 967.1 47.8
 -3 -4 7 906.21 54.19
 3 4 -7 1005.8 58.09
 -3 4 7 934.61 48.7
 -2 -4 7 549.95 46.2
 2 -4 -7 454.45 42.3
 2 4 -7 484.95 47.7
 -2 4 7 450.45 41.2
 -1 -4 7 2941.61 104.29
 1 -4 -7 2904.01 105.69
 -1 4 7 2901.31 102.99
 1 4 -7 2934.11 105.99
 0 -4 7 -10.4 26.2
 0 -4 -7 31.8 26.5
 0 4 7 6.9 24.2
 0 4 -7 39.2 25
 -1 -4 -7 744.73 54.89
 1 -4 7 713.93 49
 -1 4 -7 620.14 50.99
 1 4 7 776.22 49.7
 2 -4 7 186.68 27.4
 -2 -4 -7 211.58 30.9
 2 4 7 297.37 31.3
 -2 4 -7 184.18 30.3
 3 -4 7 -1.1 25.5
 -3 -4 -7 -0.5 25.7
 -3 4 -7 -8 25.6
 3 4 7 -30.5 27.9
 4 -4 7 50.99 26
 -4 -4 -7 95.49 31.6
 -4 4 -7 24.1 26.2
 4 4 7 36.9 27.1
 5 -4 7 159.28 29.3
 -5 -4 -7 186.88 29.8
 -5 4 -7 253.47 30.6
 5 4 7 125.49 30
 -6 -4 -7 38.5 28.6
 6 -4 7 94.39 24.4
 -6 4 -7 66.39 37.5
 6 4 7 81.59 30
 -7 -4 -7 45.2 29.3
 7 -4 7 47.6 23.8
 7 4 7 50.69 30.9
 -7 4 -7 54.89 27.8
 -8 -4 -7 578.64 48
 8 -4 7 501.35 44.7
 8 4 7 519.55 58.89
 -8 4 -7 517.95 50.39
 9 -4 7 527.85 47.4
 -9 -4 -7 415.16 54.79
 9 4 7 605.34 59.09
 -9 4 -7 574.14 51.79
 -10 -4 -7 -12.1 35.4
 10 -4 7 14.8 27.2
 -10 4 -7 20.3 28.8
 10 4 7 1.4 32
 -11 -4 -7 79.79 35.5
 11 4 7 19.7 34.4
 -13 -5 7 -37.8 29.8
 -12 -5 7 54.19 28.2
 -12 -5 7 54.99 33.9
 -11 -5 7 44.8 33.3
 -11 -5 7 81.59 28.8
 -10 -5 7 110.19 28.4
 -10 -5 7 147.79 36.2
 -9 -5 7 551.84 50.19
 -9 -5 7 372.16 46.9
 -9 5 7 342.17 25.6
 -8 -5 7 2565.44 111.79
 -8 -5 7 2623.44 99.89
 8 -5 -7 2682.03 89.49
 -8 5 7 2571.44 87.59
 -7 -5 7 42.3 36.4
 7 -5 -7 68.99 20
 -7 -5 7 98.19 26
 -7 5 7 104.89 17.7
 6 -5 -7 1312.27 53.39
 -6 -5 7 1487.45 65.29
 -6 5 7 957.3 63.49
 -5 -5 7 589.94 54.09
 5 -5 -7 555.04 38.3
 5 5 -7 661.13 56.99
 -5 5 7 630.24 37.6
 -4 -5 7 1738.43 74.29
 4 -5 -7 1758.72 67.49
 -4 5 7 1804.72 68.39
 4 5 -7 1826.02 80.09
 3 -5 -7 -6.7 20.8
 -3 -5 7 -6.4 25.5
 3 5 -7 -44.4 27.5
 -3 5 7 15.9 20.3
 2 -5 -7 1500.55 66.09
 -2 -5 7 1491.25 67.49
 2 5 -7 1492.35 70.19
 -2 5 7 1494.25 63.79
 -1 -5 7 450.35 45.2
 1 -5 -7 474.75 48.2
 -1 5 7 417.36 42.6
 1 5 -7 434.46 50.19
 0 -5 7 1793.32 72.79
 0 -5 -7 1772.02 75.09
 0 5 -7 1641.64 76.99
 0 5 7 1810.32 73.59
 1 -5 7 83.59 25.3
 -1 -5 -7 13.9 28.4
 -1 5 -7 54.89 25.7
 1 5 7 25.5 24.6
 -2 -5 -7 38.6 24.8
 2 -5 7 57.59 24.9
 2 5 7 43.4 27.2
 -2 5 -7 37 27.4
 -3 -5 -7 -26.9 28.8
 3 -5 7 6.1 23.7
 3 5 7 -28.4 26.7
 -3 5 -7 31.8 26.3
 -4 -5 -7 1316.97 68.19
 4 -5 7 1244.08 63.79
 -4 5 -7 1345.47 63.49
 4 5 7 1245.58 66.19
 5 -5 7 16.8 26.2
 -5 5 -7 24.6 26.6
 5 5 7 25.2 29.3
 -6 -5 -7 755.62 61.69
 -6 5 -7 790.42 55.49
 6 5 7 725.63 56.89
 -7 -5 -7 104.89 33.5
 7 -5 7 143.59 25.5
 7 5 7 114.09 36.6
 -7 5 -7 166.98 30.1
 8 -5 7 343.37 40.8
 -8 -5 -7 258.37 36.3
 -8 5 -7 335.47 34.4
 8 5 7 286.47 35.6
 -9 -5 -7 58.79 35
 9 -5 7 8.8 24
 9 5 7 -2.8 30.5
 -9 5 -7 23.9 28.2
 10 -5 7 22.2 27.1
 -10 -5 -7 24.7 33.8
 -10 5 -7 17.1 28.4
 10 5 7 88.99 33.7
 -13 -6 7 82.69 29.8
 -13 -6 7 74.69 38.3
 -12 -6 7 -13.3 32.9
 -12 -6 7 2 27.1
 -11 -6 7 33.8 29.7
 -11 -6 7 19.6 32.8
 -10 -6 7 39.5 28.5
 -10 -6 7 17.4 40
 -9 -6 7 16.6 26.8
 -9 -6 7 -26.5 33.2
 -9 6 7 24.4 11.9
 -8 -6 7 318.67 45.1
 -8 -6 7 221.08 32.4
 8 -6 -7 249.38 29.5
 -8 6 7 251.87 25.9
 -7 -6 7 0.5 36.9
 7 -6 -7 30.9 18.3
 -7 -6 7 26.1 27.9
 -7 6 7 -12.4 15.4
 -6 -6 7 114.49 40.1
 -6 -6 7 174.48 30.1
 6 -6 -7 158.18 21.3
 -6 6 7 155.98 20.5
 5 -6 -7 70.09 20.3
 -5 -6 7 51.49 27.9
 -5 6 7 63.99 19.2
 4 -6 -7 24.7 19.9
 -4 -6 7 -7.1 24
 4 6 -7 -21.8 30.7
 -4 6 7 18.5 19.1
 -3 -6 7 1666.33 73.19
 3 -6 -7 1693.53 70.09
 -3 6 7 1635.94 67.49
 3 6 -7 1651.83 77.39
 -2 -6 7 14.8 23
 2 -6 -7 -23.9 23.3
 2 6 -7 4.8 27.4
 -2 6 7 25.6 20.8
 -1 -6 7 88.29 28.9
 1 -6 -7 67.69 27
 -1 6 7 98.99 25.6
 1 6 -7 71.39 30.4
 0 -6 7 37.7 24.1
 0 -6 -7 19.3 26.5
 0 6 -7 39.6 29.9
 0 6 7 34 23.8
 -1 -6 -7 1832.82 78.69
 1 -6 7 1882.41 76.59
 -1 6 -7 1837.92 80.09
 1 6 7 1916.31 78.69
 2 -6 7 59.69 25.3
 -2 -6 -7 38.7 25.9
 -2 6 -7 60.89 27.6
 2 6 7 27.6 24.9
 3 -6 7 -20.5 22.4
 -3 -6 -7 -38.8 25.4
 3 6 7 6.2 26.3
 -3 6 -7 -4.9 25
 -4 -6 -7 1027.5 62.59
 4 -6 7 1034.2 57.49
 -4 6 -7 1056.69 57.89
 4 6 7 1031.6 62.69
 -5 -6 -7 117.49 33.5
 5 -6 7 100.49 29.4
 -5 6 -7 58.89 28.2
 5 6 7 98.49 28.9
 6 -6 7 166.28 30
 -6 -6 -7 109.69 30.3
 -6 6 -7 136.99 29.9
 6 6 7 127.09 36.9
 -7 -6 -7 158.88 36.4
 7 -6 7 133.89 26.6
 7 6 7 135.79 35.3
 -7 6 -7 133.59 30.4
 8 -6 7 43 24.6
 -8 -6 -7 25.5 32.3
 8 6 7 39 33.2
 -8 6 -7 53.09 29
 -9 -6 -7 -6.6 33.9
 -9 6 -7 13.3 28.2
 9 6 7 -26.1 33.1
 -10 -6 -7 316.27 43.2
 10 -6 7 181.38 30.8
 10 6 7 120.99 37.5
 -12 -7 7 62.89 30.5
 -12 -7 7 -18.6 33.9
 -11 -7 7 84.49 35.5
 -11 -7 7 107.29 33
 -10 -7 7 -25.5 28.2
 -10 -7 7 60.39 35.7
 -9 -7 7 76.59 30.4
 -9 -7 7 150.38 41.4
 8 -7 -7 257.27 28.6
 -8 -7 7 278.37 36.8
 -8 -7 7 218.38 39.9
 -8 7 7 202.08 26
 -7 -7 7 186.78 32.1
 -7 -7 7 259.97 44.5
 7 -7 -7 273.87 23.6
 -7 7 7 254.57 29.7
 6 -7 -7 144.39 21.6
 -6 -7 7 85.99 37.2
 -6 -7 7 99.59 28.3
 -6 7 7 132.99 21
 5 -7 -7 213.48 23.5
 -5 -7 7 172.88 31.8
 -5 -7 7 228.98 42.7
 -5 7 7 229.98 23.8
 -4 -7 7 1656.53 75.89
 4 -7 -7 1799.72 69.79
 4 7 -7 1816.32 85.09
 -4 7 7 1753.62 69.29
 3 -7 -7 0.9 24.1
 -3 -7 7 1 25.1
 3 7 -7 20.4 33
 -3 7 7 -19 19.6
 2 -7 -7 67.79 25.7
 -2 -7 7 -21.3 23.5
 2 7 -7 100.59 34.8
 -2 7 7 49.99 22.8
 1 -7 -7 744.93 52.09
 -1 -7 7 781.42 53.39
 -1 7 7 805.02 50.99
 1 7 -7 801.82 57.29
 0 -7 -7 2973.9 107.39
 0 -7 7 2942.61 108.29
 0 7 -7 3012.7 111.09
 0 7 7 2994.9 108.39
 1 -7 7 14.6 24.7
 -1 -7 -7 27.4 24.5
 1 7 7 28.9 27.4
 -1 7 -7 -7.8 28.3
 2 -7 7 122.79 27.3
 -2 -7 -7 117.79 30.2
 -2 7 -7 111.79 30
 2 7 7 134.79 30.3
 -3 -7 -7 61.49 25.1
 3 -7 7 21.7 24.5
 -3 7 -7 34.2 27.8
 3 7 7 60.19 31
 4 -7 7 700.93 52.89
 -4 -7 -7 745.63 58.39
 -4 7 -7 781.52 54.79
 4 7 7 744.63 61.49
 -5 -7 -7 80.69 29.3
 -5 7 -7 45.3 28.8
 5 7 7 54.99 32.4
 6 -7 7 821.42 56.29
 -6 -7 -7 774.32 63.59
 6 7 7 912.61 66.49
 -6 7 -7 914.71 57.59
 -7 -7 -7 109.99 32.6
 7 -7 7 28.7 25.5
 7 7 7 63.39 30.8
 -7 7 -7 114.69 30.2
 8 -7 7 437.36 43.3
 -8 -7 -7 523.15 61.29
 -8 7 -7 544.75 50.79
 8 7 7 443.06 47.4
 9 -7 7 52.19 24.7
 -9 -7 -7 59.59 34.2
 -9 7 -7 65.69 29.3
 9 7 7 21.5 34.7
 -10 -7 -7 146.19 38.4
 10 7 7 39.2 58.99
 -12 -8 7 7.5 30.3
 -12 -8 7 4.2 35.2
 -11 -8 7 107.79 36.7
 -11 -8 7 191.28 36.2
 -10 -8 7 5 32.2
 -10 -8 7 43.9 35
 -9 -8 7 50.79 33.7
 -9 -8 7 2.2 34.2
 -8 -8 7 462.95 55.09
 8 -8 -7 477.25 31.2
 -8 -8 7 310.87 41.9
 -8 8 7 405.26 28.6
 7 -8 -7 1479.85 58.39
 -7 -8 7 1441.06 86.99
 -7 -8 7 1533.05 75.19
 -7 8 7 1520.85 59.59
 -6 -8 7 1132.49 79.69
 -6 -8 7 1066.19 64.99
 6 -8 -7 1043.1 49.2
 -6 8 7 1138.69 51.99
 5 -8 -7 49 21.3
 -5 -8 7 73.19 27.9
 -5 -8 7 -8.1 37.1
 -5 8 7 43.9 20.6
 -4 -8 7 674.63 52.89
 4 -8 -7 608.24 46.7
 -4 -8 7 655.23 76.39
 -4 8 7 650.03 44.5
 -3 -8 7 649.04 53.49
 3 -8 -7 603.34 49.4
 3 8 -7 746.93 64.19
 -3 8 7 676.13 45.5
 2 -8 -7 621.54 48.1
 -2 -8 7 653.83 53.09
 -2 8 7 578.84 47.3
 2 8 -7 583.74 63.79
 1 -8 -7 388.46 44.6
 -1 -8 7 437.06 46.9
 -1 8 7 383.66 46.2
 1 8 -7 417.16 41.2
 0 -8 7 2758.12 101.99
 0 -8 -7 2706.43 100.99
 0 8 -7 2656.33 106.39
 0 8 7 2753.02 102.89
 1 -8 7 5.9 25.1
 -1 -8 -7 4.8 24.4
 1 8 7 27.3 25.2
 -1 8 -7 -14 28
 -2 -8 -7 213.08 30.5
 2 -8 7 190.68 28.4
 2 8 7 213.58 35
 -2 8 -7 228.88 34.2
 -3 -8 -7 23.1 25.7
 3 -8 7 42.7 24.7
 3 8 7 -3.8 29.9
 -3 8 -7 -3.9 29.9
 -4 -8 -7 43.7 29.3
 4 -8 7 46.7 25.3
 4 8 7 41.3 31.5
 5 -8 7 -4.6 26.9
 -5 -8 -7 7.2 32.4
 5 8 7 -32.8 30.7
 -5 8 -7 23 29.2
 6 -8 7 152.78 30.4
 -6 -8 -7 191.98 35.4
 -6 8 -7 182.48 33.2
 6 8 7 38 30.4
 -7 -8 -7 16.9 29.4
 7 -8 7 -10 27.2
 7 8 7 -6.8 32.3
 -7 8 -7 -9.6 28.6
 -8 -8 -7 4.4 29.8
 8 8 7 47.5 37.1
 -8 8 -7 48.9 29.7
 -9 -8 -7 27.4 34.2
 9 -8 7 39.7 26.4
 9 8 7 -18.7 36.1
 -11 -9 7 39.6 37.7
 -11 -9 7 35.6 32.9
 -10 -9 7 53.49 37.6
 -10 -9 7 9.2 31.2
 -9 -9 7 421.06 49.8
 -9 -9 7 327.57 39.3
 -8 -9 7 22.9 36.5
 8 -9 -7 106.19 18.4
 -8 -9 7 91.79 36
 7 -9 -7 107.09 20
 -7 -9 7 61.19 31.9
 -7 -9 7 102.99 37.9
 -7 9 7 111.69 21.2
 -6 -9 7 4.4 29
 6 -9 -7 7.7 19.8
 -6 -9 7 17.4 36.7
 -6 9 7 4.9 21.1
 -5 -9 7 642.44 56.99
 -5 -9 7 671.03 72.39
 5 -9 -7 600.44 44.9
 -5 9 7 657.73 45
 4 -9 -7 -8.8 24.8
 -4 -9 7 56.09 45.5
 -4 -9 7 -14.5 25.5
 -4 9 7 -30.1 22.7
 3 -9 -7 22.7 24.8
 -3 -9 7 10 44.5
 -3 -9 7 -53.49 27.6
 -3 9 7 21.3 24.5
 2 -9 -7 -11.5 23.6
 -2 -9 7 -3.4 26.7
 -2 9 7 23 25.5
 1 -9 -7 900.81 53.79
 -1 -9 7 781.32 56.49
 1 9 -7 847.02 68.09
 -1 9 7 800.42 55.89
 0 -9 7 863.01 56.79
 0 -9 -7 802.52 53.49
 0 9 7 811.12 58.59
 0 9 -7 813.72 64.79
 -1 -9 -7 80.29 25.7
 1 -9 7 101.09 28.6
 1 9 7 121.69 34
 -1 9 -7 99.49 34
 -2 -9 -7 232.88 30.7
 2 -9 7 363.26 46.1
 2 9 7 324.27 37.5
 -2 9 -7 360.06 38.9
 -3 -9 -7 546.95 52.59
 3 -9 7 416.76 37.4
 3 9 7 439.96 55.39
 -3 9 -7 552.84 55.09
 4 -9 7 194.58 30.1
 -4 -9 -7 168.58 33.4
 -4 9 -7 182.58 32.9
 4 9 7 142.49 32.7
 5 -9 7 13.8 26.8
 -5 -9 -7 -17.8 30.4
 -5 9 -7 15.6 28.9
 5 9 7 24.2 31.6
 6 -9 7 231.28 33
 -6 -9 -7 299.17 39.6
 -6 9 -7 170.48 33
 6 9 7 185.28 36.7
 -7 -9 -7 13.6 29.6
 7 -9 7 65.99 28.5
 -7 9 -7 7 28.2
 -8 -9 -7 236.18 35.4
 8 -9 7 254.57 30.9
 -8 9 -7 217.78 33.3
 8 9 7 254.07 47.5
 -9 -9 -7 245.08 41.3
 9 9 7 232.58 46.9
 -11 -10 7 25.8 44
 -10 -10 7 247.98 37.7
 -10 -10 7 342.87 46.8
 -9 -10 7 2.8 37
 -9 -10 7 49.9 31.6
 8 -10 -7 49.7 17.4
 -8 -10 7 65.09 36.1
 -8 -10 7 77.79 37.2
 -8 10 7 97.39 19.8
 -7 -10 7 128.89 51.69
 -7 -10 7 80.59 35.3
 7 -10 -7 103.79 21
 -7 10 7 122.09 22.8
 -6 -10 7 153.48 39.5
 6 -10 -7 184.08 25.2
 -6 -10 7 202.58 37.1
 -6 10 7 180.88 26.4
 -5 -10 7 145.99 34.4
 -5 -10 7 21.9 38
 5 -10 -7 88.49 26.4
 -5 10 7 90.99 25.1
 -4 -10 7 80.59 39.1
 4 -10 -7 120.19 28.2
 -4 -10 7 173.38 33.1
 -4 10 7 164.98 28.8
 -3 -10 7 135.39 45.8
 3 -10 -7 144.59 28.2
 -3 -10 7 83.49 29.8
 2 -10 -7 103.69 26.1
 -2 -10 7 112.89 42.9
 -2 -10 7 155.18 34.5
 -2 10 7 193.58 30.8
 -1 -10 7 188.08 32.7
 1 -10 -7 256.47 29.6
 -1 10 7 204.78 31.6
 0 -10 7 -14.3 25.7
 0 -10 -7 12.8 24.3
 0 10 -7 -10 36.1
 0 10 7 16.4 29.9
 -1 -10 -7 745.13 55.39
 1 -10 7 681.53 55.39
 -1 10 -7 862.71 68.49
 1 10 7 810.12 60.79
 2 -10 7 99.49 28.6
 2 10 7 252.47 39.2
 -2 10 -7 187.68 38.3
 3 -10 7 58.99 27
 -3 -10 -7 99.89 29.1
 -3 10 -7 67.09 34
 3 10 7 70.69 31.1
 4 -10 7 70.69 26.8
 -4 -10 -7 81.39 28.9
 4 10 7 88.49 34.2
 -4 10 -7 142.79 34.7
 -5 -10 -7 531.55 56.99
 5 -10 7 471.75 51.19
 5 10 7 552.74 60.19
 -5 10 -7 507.35 56.69
 -6 -10 -7 73.49 32.6
 6 -10 7 26.8 28.7
 6 10 7 84.19 40.6
 -6 10 -7 98.99 33.9
 -7 -10 -7 5.2 44.5
 -7 10 -7 29.6 32.4
 7 10 7 94.59 39.6
 -8 -10 -7 -16.6 29.6
 8 -10 7 20.3 26
 8 10 7 -38 39.9
 -10 -11 7 -22.4 35.7
 -10 -11 7 57.59 35.5
 -9 -11 7 -39 37.2
 -9 -11 7 10.1 33.7
 8 -11 -7 78.49 18.5
 -8 -11 7 76.09 37.6
 -8 -11 7 78.89 35
 -8 11 7 78.19 21.5
 -7 -11 7 46.3 37.3
 -7 -11 7 59.99 34.2
 -7 11 7 77.49 24
 6 -11 -7 220.98 26.8
 -6 -11 7 164.58 40.8
 -6 -11 7 220.08 38.7
 -6 11 7 196.68 29.5
 5 -11 -7 51.09 26.1
 -5 -11 7 -23.6 32.8
 -5 -11 7 4.8 40.6
 -5 11 7 16.4 26.4
 -4 -11 7 40.4 38.2
 4 -11 -7 -5 25.3
 -4 -11 7 -12.3 27.9
 -4 11 7 2.2 25.5
 -3 -11 7 51.89 32.8
 -3 -11 7 19.5 38.7
 3 -11 -7 90.19 26.6
 -3 11 7 72.09 27.2
 -2 -11 7 3 40.9
 -2 -11 7 -27.3 30.3
 2 -11 -7 24.9 24.4
 -2 11 7 1.5 26.1
 -1 -11 7 48.3 29.5
 1 -11 -7 -7 26
 -1 -11 7 -1.5 40.6
 -1 11 7 20.3 27.3
 0 -11 7 109.79 31.6
 0 -11 -7 63.89 28.1
 0 -11 7 58.99 42.1
 0 11 7 52.09 27.3
 1 -11 7 87.49 29.4
 1 -11 7 52.09 36.5
 -1 -11 -7 59.99 26
 1 11 7 126.89 34.5
 2 -11 7 102.89 30.8
 -2 -11 -7 66.29 27.8
 2 11 7 65.29 31.7
 -3 -11 -7 107.69 31.5
 3 -11 7 130.79 28.7
 3 11 7 109.09 39.1
 -3 11 -7 75.29 36.7
 4 -11 7 217.28 29.5
 -4 -11 -7 192.28 33.1
 -4 11 -7 259.07 39.8
 4 11 7 131.79 36.9
 -5 -11 -7 -12.4 33
 5 -11 7 0.1 25.7
 -5 11 -7 -10.3 33.7
 5 11 7 -14.6 36.6
 -6 -11 -7 50.79 35
 6 -11 7 32.5 28.9
 6 11 7 15.3 36.3
 -6 11 -7 0.7 51.69
 -7 -11 -7 54.39 31.5
 7 -11 7 2.1 29.6
 7 11 7 -23.1 41.9
 -8 -11 -7 137.29 33.5
 8 11 7 107.69 39.9
 -9 -12 7 13.8 33.4
 -9 -12 7 41.5 38
 -8 -12 7 31.5 36.9
 -8 -12 7 81.09 38
 -7 -12 7 63.19 37.4
 7 -12 -7 71.39 22
 -7 -12 7 190.08 44.4
 -7 12 7 53.19 25.5
 -6 -12 7 102.09 40
 6 -12 -7 103.49 26
 -6 -12 7 139.39 39.6
 -5 -12 7 -17.3 32.1
 -5 -12 7 33.6 40.6
 5 -12 -7 18.8 26.8
 -5 12 7 18.8 28.5
 4 -12 -7 -9.1 25.9
 -4 -12 7 -21.5 37.6
 -4 -12 7 13.3 33.4
 -4 12 7 -8 26.2
 3 -12 -7 366.16 47
 -3 12 7 395.16 40.8
 -2 -12 7 29.8 41.5
 -2 -12 7 44.6 33.1
 -2 12 7 -1.3 29.4
 1 -12 -7 28.8 27.2
 -1 -12 7 49 42.5
 -1 -12 7 37.2 31.3
 -1 12 7 -17.5 29.7
 0 -12 7 55.09 30
 0 -12 -7 69.09 25.8
 0 -12 7 46.6 40.3
 0 12 7 30.7 31.7
 -1 -12 -7 310.47 34.7
 1 -12 7 207.58 40.8
 1 -12 7 184.88 32.2
 1 12 7 149.59 35.8
 -2 -12 -7 80.89 30.5
 2 -12 7 32.2 40.2
 2 12 7 18.6 34.9
 3 -12 7 176.78 38.8
 3 -12 7 243.88 31.5
 -3 -12 -7 132.99 30.4
 3 12 7 249.58 42.8
 -4 -12 -7 -10.5 28.6
 4 -12 7 35.4 26.2
 4 -12 7 19.8 39
 4 12 7 47.2 39.6
 5 -12 7 447.26 53.89
 -5 -12 -7 462.35 43.9
 5 -12 7 462.45 47.4
 5 12 7 437.26 52.69
 -6 -12 -7 132.59 36.5
 6 -12 7 151.98 47.2
 6 -12 7 81.19 29.3
 6 12 7 77.69 43.1
 -7 -12 -7 147.59 34.6
 7 12 7 181.68 45.4
 -8 -13 7 200.48 41.7
 -8 -13 7 239.48 41.5
 -7 -13 7 62.29 44.7
 -7 -13 7 76.99 38.2
 -6 -13 7 141.19 46.5
 -6 -13 7 257.17 43.1
 6 -13 -7 160.28 28.7
 -6 13 7 218.08 34.2
 -5 -13 7 10.3 38.3
 -5 -13 7 -24.5 33.5
 5 -13 -7 11.7 27.8
 -5 13 7 5.3 30.3
 4 -13 -7 387.96 48.9
 -4 -13 7 573.64 58.49
 -4 -13 7 310.97 39.5
 -4 13 7 380.66 42.3
 -3 -13 7 134.09 34.9
 -3 -13 7 238.88 47.5
 3 -13 -7 154.38 28.9
 -3 13 7 125.19 34
 2 -13 -7 484.75 48.9
 -2 -13 7 466.75 55.49
 -2 -13 7 326.47 39.2
 -2 13 7 533.55 55.39
 1 -13 -7 6.2 25
 -1 -13 7 0.6 30.7
 -1 -13 7 -29.8 41.5
 -1 13 7 8.8 30
 0 -13 -7 73.09 29.2
 0 -13 7 -10.7 39.9
 0 -13 7 -3.7 31.2
 0 13 7 25.1 33.2
 1 -13 7 2.1 32.1
 -1 -13 -7 19 27.5
 1 -13 7 41.6 29.8
 1 13 7 23.5 33
 2 -13 7 781.82 58.49
 -2 -13 -7 912.51 62.29
 2 -13 7 882.51 68.49
 2 13 7 879.11 71.19
 3 -13 7 68.99 34.9
 3 -13 7 11.6 25
 -3 -13 -7 29.2 28.4
 3 13 7 -21.4 36.8
 -4 -13 -7 21.8 28.3
 4 -13 7 30.8 39.4
 4 -13 7 2.1 25.3
 4 13 7 8.7 35.5
 -5 -13 -7 129.69 37.6
 5 13 7 142.89 40.9
 6 -13 7 227.48 33.4
 6 -13 7 376.06 51.39
 6 13 7 274.47 46.8
 -7 -14 7 19.5 36.6
 -7 -14 7 10.9 37.8
 6 -14 -7 11.9 27.4
 -6 -14 7 -54.89 39.8
 -6 -14 7 -26.1 34.7
 5 -14 -7 40.5 29.1
 -5 -14 7 42.1 35.7
 -5 -14 7 30.1 38.5
 -5 14 7 22.3 33.8
 -4 -14 7 45.9 39.2
 4 -14 -7 28.5 28.5
 -4 -14 7 77.99 36.4
 -4 14 7 76.09 34.5
 -3 -14 7 -10.4 32.1
 3 -14 -7 -26.8 25.9
 -3 -14 7 -12.1 41.2
 -3 14 7 -22.6 32.2
 2 -14 -7 203.88 31.8
 -2 -14 7 144.79 34.9
 -2 -14 7 230.78 43.7
 -2 14 7 160.18 37.7
 -1 -14 7 -16.2 40.5
 -1 -14 7 -24.5 32.1
 1 -14 -7 -20.5 24.3
 -1 14 7 21.5 34.4
 0 -14 -7 114.39 29
 0 -14 7 160.98 33.7
 0 -14 7 188.68 44.2
 -1 -14 -7 46 29.4
 1 -14 7 28.5 34.6
 1 -14 7 16.8 30.3
 1 14 7 2.3 33.9
 -2 -14 -7 36.1 30.1
 2 -14 7 41.3 28.2
 2 -14 7 52.99 33.8
 2 14 7 46.7 36.3
 -3 -14 -7 -42.2 30.8
 3 -14 7 3.3 25.7
 3 -14 7 30.3 34
 3 14 7 -2 37.3
 4 -14 7 17.8 38.8
 -4 -14 -7 21.7 34.6
 4 -14 7 -0.1 25.2
 4 14 7 -4.6 38.1
 5 -14 7 56.89 40.7
 -5 -14 -7 46.3 30.5
 5 -14 7 38.7 25.5
 5 14 7 25 40.4
 -6 -15 7 230.58 43.6
 -6 -15 7 325.77 45.5
 5 -15 -7 20.8 29.9
 -5 -15 7 23.4 34.3
 -5 -15 7 43.9 39.3
 -5 15 7 41.1 35.9
 4 -15 -7 8 28.8
 -4 -15 7 36.7 42
 -4 -15 7 17.4 33.1
 -4 15 7 95.49 38.2
 -3 -15 7 37.7 39.3
 3 -15 -7 24.1 27
 -3 -15 7 -2.7 35.8
 -3 15 7 5 36.6
 -2 -15 7 595.64 63.49
 -2 -15 7 793.12 79.79
 2 -15 -7 602.24 53.79
 -2 15 7 622.44 68.49
 1 -15 -7 12.8 26.5
 -1 -15 7 -48.2 41.5
 -1 -15 7 48.2 34.3
 -1 15 7 7.6 35.6
 0 -15 7 36.2 32.2
 0 -15 -7 13.5 27.4
 0 -15 7 39.2 38.9
 0 15 7 42.4 37
 1 -15 7 12.3 30.9
 1 -15 7 33.6 29.8
 -1 -15 -7 66.89 32.8
 1 15 7 93.09 41.8
 2 -15 7 813.82 59.59
 -2 -15 -7 969.4 64.99
 2 -15 7 967 68.39
 2 15 7 924.01 77.99
 3 -15 7 38.6 25.7
 -3 -15 -7 54.69 34.4
 3 -15 7 25.9 32.1
 3 15 7 -1.7 39.4
 3 -16 -7 -14.2 26.5
 -3 -16 7 -87.69 34.5
 -3 -16 7 -8 43.6
 -3 16 7 113.49 41.2
 2 -16 -7 37.5 28.9
 -2 -16 7 31.1 40.8
 -2 -16 7 -20.8 34.4
 -2 16 7 -33.4 37.9
 1 -16 -7 56.49 29.1
 -1 -16 7 138.39 45.8
 -1 -16 7 41.1 33
 -1 16 7 40.7 40.7
 0 -16 7 -10.9 35.1
 0 -16 7 -60.79 30.7
 0 -16 -7 -9.3 27.2
 0 16 7 52.69 43.5
 -12 0 8 154.88 30.7
 -12 0 8 128.39 24.7
 -11 0 8 1324.67 60.39
 -11 0 8 1314.47 69.79
 -10 0 8 1226.48 71.09
 -10 0 8 1245.78 57.69
 -9 0 8 605.14 61.49
 -9 0 8 698.83 44.3
 -8 0 8 64.39 23.5
 8 0 -8 49.4 27.1
 -7 0 8 459.45 42.1
 7 0 -8 477.15 44.6
 -6 0 8 1985.3 77.19
 6 0 -8 2061.29 80.29
 -5 0 8 4.7 22.2
 5 0 -8 25 23.7
 -4 0 8 32.7 22.1
 4 0 -8 25.2 24.8
 3 0 -8 6 27.2
 -3 0 8 22.6 24.2
 2 0 -8 4694.63 157.58
 -2 0 8 4819.12 156.98
 -1 0 8 251.27 34.1
 1 0 -8 211.18 30.7
 0 0 -8 612.84 50.89
 0 0 8 677.63 54.49
 1 0 8 721.53 52.19
 -1 0 -8 712.23 51.49
 -2 0 -8 1492.35 65.89
 2 0 8 1334.57 65.49
 -3 0 -8 76.09 25
 3 0 8 52.39 23
 -4 0 -8 47.2 24.3
 4 0 8 94.59 24.4
 -5 0 -8 205.48 29.8
 5 0 8 244.28 29.9
 -6 0 -8 3278.87 118.89
 6 0 8 3275.77 117.79
 -7 0 -8 521.75 54.19
 7 0 8 647.04 52.09
 8 0 8 83.89 29.2
 -8 0 -8 73.69 30.2
 -9 0 -8 16 29.5
 9 0 8 35.3 27.9
 10 0 8 147.59 33.4
 -10 0 -8 194.98 34.3
 -13 -1 8 68.39 30.3
 -13 -1 8 37.1 22.8
 -12 -1 8 48.8 36.4
 -12 1 8 82.29 22.3
 -12 1 8 94.09 25.7
 -11 -1 8 34.3 24.3
 -11 -1 8 -14.8 29.5
 -11 1 8 13.4 20.5
 -11 1 8 -19.1 26.4
 -10 -1 8 475.35 56.29
 -10 -1 8 477.45 45
 -10 1 8 465.85 53.69
 -10 1 8 459.85 40.2
 -9 -1 8 91.39 37
 -9 -1 8 21.4 23.2
 -9 1 8 48 22
 -8 -1 8 124.09 24.3
 8 1 -8 151.68 31.6
 -8 1 8 151.48 24.6
 7 -1 -8 16.3 23.4
 -7 -1 8 51.69 22.7
 -7 1 8 33.2 21.7
 7 1 -8 34.3 26.1
 6 -1 -8 764.42 49.7
 -6 -1 8 869.01 49.5
 -6 1 8 877.81 47.4
 6 1 -8 813.12 52.19
 -5 -1 8 62.89 24.2
 5 -1 -8 72.59 24.2
 5 1 -8 73.49 25.6
 -5 1 8 57.19 22.3
 4 -1 -8 82.89 26.3
 -4 -1 8 100.99 25
 4 1 -8 49.6 26.5
 -4 1 8 102.19 25.4
 3 -1 -8 1142.29 59.19
 -3 -1 8 1228.08 60.19
 3 1 -8 1142.59 60.19
 -3 1 8 1170.88 60.69
 2 -1 -8 357.46 44.2
 -2 -1 8 360.76 32.9
 2 1 -8 288.57 32.4
 -2 1 8 356.06 36.1
 1 -1 -8 44.7 28.1
 -1 -1 8 -0.7 24.1
 -1 1 8 4.2 30.4
 1 1 -8 27.3 25.3
 0 -1 8 435.76 50.69
 0 -1 -8 403.66 46.8
 0 1 -8 379.66 47.7
 0 1 8 452.85 48.4
 1 -1 8 49.99 28.7
 -1 -1 -8 8 25.3
 -1 1 -8 10.4 28.3
 1 1 8 5.9 25.9
 -2 -1 -8 581.54 49.6
 2 -1 8 574.84 49.7
 -2 1 -8 611.84 50.69
 2 1 8 613.84 48
 3 -1 8 86.79 25.7
 -3 -1 -8 77.89 25.1
 -3 1 -8 81.59 26.2
 3 1 8 137.29 27.7
 4 -1 8 145.29 26.7
 -4 -1 -8 173.98 29.1
 4 1 8 161.28 30.1
 -4 1 -8 134.29 30.7
 -5 -1 -8 -19.6 29.3
 5 -1 8 -3.1 23.4
 5 1 8 22 24.8
 -5 1 -8 18.7 25.8
 -6 -1 -8 81.49 34.1
 6 -1 8 66.49 27.8
 -6 1 -8 101.89 30.5
 6 1 8 61.29 25.8
 7 -1 8 389.16 46.1
 -7 -1 -8 472.25 41.8
 7 1 8 263.47 32.7
 -7 1 -8 319.97 35.4
 -8 -1 -8 16.9 32.1
 8 -1 8 -1.6 26.4
 8 1 8 12.1 27.8
 -8 1 -8 30.9 30.1
 9 -1 8 39.9 28.2
 -9 -1 -8 33.1 31.3
 -9 1 -8 40.1 30.3
 9 1 8 35.1 29.5
 10 -1 8 -9 28.8
 -10 -1 -8 57.59 32.5
 10 1 8 -24.3 31
 -10 1 -8 19.9 30.1
 -13 -2 8 99.89 34
 -13 -2 8 84.89 27.3
 -12 -2 8 47.9 31.5
 -12 -2 8 7 25.1
 -12 2 8 -8.9 19.3
 -12 2 8 37.2 21.4
 -11 -2 8 3.4 32.1
 -11 -2 8 40.2 25
 -11 2 8 31.6 33.1
 -10 -2 8 144.09 35.1
 -10 -2 8 143.99 26.9
 -10 2 8 143.79 31.7
 -10 2 8 170.98 24.4
 -9 -2 8 23 23.8
 -9 -2 8 80.89 37.9
 9 -2 -8 66.89 25.7
 -9 2 8 88.19 22.4
 8 -2 -8 1051.09 52.69
 -8 -2 8 947.91 54.79
 -8 2 8 992.5 49.8
 -7 -2 8 244.38 29.1
 7 -2 -8 209.78 26.3
 -7 2 8 226.68 24.9
 7 2 -8 191.58 33.1
 6 -2 -8 1911.21 76.09
 -6 -2 8 2017.9 79.79
 6 2 -8 2140.59 81.39
 -6 2 8 1887.61 75.29
 5 -2 -8 156.98 25.1
 -5 -2 8 87.99 25.4
 5 2 -8 63.29 27
 -5 2 8 75.29 24.2
 4 -2 -8 89.79 25.1
 -4 -2 8 72.39 25.5
 4 2 -8 105.09 29.5
 -4 2 8 95.59 26.6
 -3 -2 8 -22.4 23.3
 3 -2 -8 -13.4 23
 -3 2 8 -8.6 24.8
 3 2 -8 20.7 25
 -2 -2 8 2709.63 99.89
 2 -2 -8 2781.32 98.99
 -2 2 8 2764.12 100.99
 2 2 -8 2649.73 101.49
 -1 -2 8 905.21 53.99
 1 -2 -8 823.22 50.29
 -1 2 8 844.42 55.89
 1 2 -8 787.92 57.09
 0 -2 8 798.52 53.59
 0 -2 -8 781.82 50.09
 0 2 8 774.62 50.49
 0 2 -8 836.22 54.99
 -1 -2 -8 67.19 27.4
 1 -2 8 14 27.4
 1 2 8 52.69 26.3
 -1 2 -8 33.7 25.6
 2 -2 8 883.21 56.79
 -2 -2 -8 757.02 55.29
 -2 2 -8 716.13 55.29
 2 2 8 899.91 52.29
 -3 -2 -8 185.38 30.7
 3 -2 8 175.18 29.1
 3 2 8 182.68 27.8
 -3 2 -8 167.68 29.3
 -4 -2 -8 7.1 30.8
 4 -2 8 88.49 25.3
 4 2 8 20.1 23.7
 -4 2 -8 50.59 29.2
 -5 -2 -8 35.1 29.9
 5 -2 8 12.9 23.8
 5 2 8 30.3 28.5
 -5 2 -8 41.3 26.9
 6 -2 8 933.81 55.29
 -6 -2 -8 914.51 66.49
 -6 2 -8 922.21 58.69
 6 2 8 934.91 58.29
 -7 -2 -8 15.1 34.7
 7 -2 8 66.79 27.5
 7 2 8 -6.9 26.1
 -7 2 -8 22.6 28.3
 8 -2 8 8.4 24.9
 -8 -2 -8 37.1 35.5
 8 2 8 12.3 29.2
 -8 2 -8 13.4 27.9
 -9 -2 -8 478.45 61.19
 9 -2 8 493.85 51.69
 9 2 8 473.15 55.99
 -9 2 -8 538.65 52.89
 -10 -2 -8 83.59 35.7
 10 -2 8 33.6 28.8
 10 2 8 58.99 32.6
 -13 -3 8 27.1 33.5
 -13 -3 8 -13.4 25.7
 -12 -3 8 167.38 29.9
 -12 -3 8 187.58 36.8
 -11 -3 8 98.49 27.5
 -11 -3 8 165.78 37.5
 -11 3 8 130.49 22.8
 -11 3 8 132.39 23.9
 -10 -3 8 96.29 27.6
 -10 -3 8 112.89 34.6
 -10 3 8 102.19 23.8
 -10 3 8 124.29 29.6
 -9 -3 8 38.1 24.4
 9 -3 -8 12.3 23.9
 -9 -3 8 -7.9 35.9
 -9 3 8 11.7 22.8
 -8 -3 8 4.5 35.5
 -8 -3 8 8.2 23.3
 8 -3 -8 1.9 20.5
 -8 3 8 5 22.2
 7 -3 -8 695.13 45.6
 -7 -3 8 797.42 50.69
 -7 3 8 779.92 47.2
 7 3 -8 778.02 60.29
 6 -3 -8 64.79 22.7
 -6 -3 8 -6.1 23.3
 6 3 -8 24.9 27.9
 -6 3 8 75.59 24.1
 5 -3 -8 375.26 40.4
 -5 -3 8 399.16 45.3
 -5 3 8 463.85 42.8
 5 3 -8 364.06 33.8
 4 -3 -8 360.16 39.4
 -4 -3 8 383.96 34.5
 4 3 -8 276.67 32.5
 -4 3 8 362.76 39.3
 -3 -3 8 707.83 51.29
 3 -3 -8 792.92 48.4
 3 3 -8 725.43 54.19
 -3 3 8 809.52 50.09
 2 -3 -8 5.7 21
 -2 -3 8 40.3 26
 2 3 -8 20.7 27.2
 -2 3 8 18.7 22.2
 -1 -3 8 1977.8 79.09
 1 -3 -8 1838.52 76.79
 1 3 -8 1803.62 79.09
 -1 3 8 1951.2 76.69
 0 -3 8 -3.4 27.1
 0 -3 -8 36.5 23.5
 0 3 8 19.2 24.6
 0 3 -8 52.29 29.2
 1 -3 8 40.2 26.2
 -1 -3 -8 47.9 27.4
 -1 3 -8 24.9 27.3
 1 3 8 67.79 26.7
 2 -3 8 73.49 30.4
 -2 -3 -8 15.4 30.1
 -2 3 -8 31.1 27.2
 2 3 8 63.49 27.5
 3 -3 8 12.4 26.4
 -3 -3 -8 -7.7 31.6
 -3 3 -8 25.7 26.6
 3 3 8 -21.2 23.1
 -4 -3 -8 52.39 32.9
 4 -3 8 28.3 27.1
 4 3 8 -26.3 27.6
 -4 3 -8 2.2 26.1
 5 -3 8 923.41 56.09
 -5 -3 -8 1017.7 68.49
 5 3 8 1019.4 59.59
 -5 3 -8 1038.9 59.09
 -6 -3 -8 0.4 30.9
 6 -3 8 -5 24
 -6 3 -8 53.39 28.8
 6 3 8 -8.1 27.9
 -7 -3 -8 129.89 37.5
 7 -3 8 99.29 27.5
 -7 3 -8 126.79 29.3
 7 3 8 176.98 34.7
 8 -3 8 89.49 26.5
 -8 -3 -8 83.99 37.2
 -8 3 -8 61.49 29.1
 8 3 8 47.8 30
 -9 -3 -8 246.98 40.5
 9 -3 8 129.39 29.4
 -9 3 -8 121.69 30.8
 9 3 8 145.49 34.6
 -10 -3 -8 201.28 36.5
 10 -3 8 252.47 34.5
 10 3 8 117.99 34.2
 -10 3 -8 216.38 35.1
 -13 -4 8 -7.5 25.7
 -13 -4 8 72.89 35.5
 -12 -4 8 585.14 50.89
 -12 -4 8 481.15 47.9
 -11 -4 8 44.5 25.5
 -11 -4 8 66.19 35.3
 -11 4 8 11 14.8
 -11 4 8 23.5 17.7
 -10 -4 8 1243.68 77.19
 -10 -4 8 1204.38 63.69
 -10 4 8 1178.78 59.39
 -10 4 8 1243.48 51.09
 9 -4 -8 137.19 24.3
 -9 -4 8 78.89 37.9
 -9 -4 8 128.49 29.1
 -9 4 8 92.89 20.7
 -8 -4 8 905.11 75.39
 -8 -4 8 866.51 55.39
 8 -4 -8 838.12 46.7
 -8 4 8 832.22 45.7
 -7 -4 8 192.38 30.7
 7 -4 -8 161.28 23.7
 -7 4 8 185.18 24.2
 6 -4 -8 374.36 39
 -6 -4 8 383.06 46.4
 6 4 -8 442.46 54.39
 -6 4 8 437.96 37.8
 -5 -4 8 347.37 44.1
 5 -4 -8 385.06 37.9
 -5 4 8 411.66 37.6
 4 -4 -8 763.92 47.1
 -4 -4 8 789.02 51.69
 -4 4 8 762.72 45.9
 4 4 -8 741.73 53.49
 -3 -4 8 139.59 28.4
 3 -4 -8 135.89 23.1
 3 4 -8 159.28 30
 -3 4 8 180.98 25.3
 -2 -4 8 203.48 29
 2 -4 -8 362.96 42
 2 4 -8 201.38 31.4
 -2 4 8 327.77 38.9
 1 -4 -8 476.15 46.3
 -1 -4 8 449.26 47.3
 -1 4 8 458.35 44.4
 1 4 -8 554.04 48.6
 0 -4 -8 385.26 37.5
 0 -4 8 382.36 44.7
 0 4 8 268.77 29.3
 0 4 -8 349.07 35.2
 -1 -4 -8 200.58 30
 1 -4 8 206.68 28.5
 1 4 8 379.96 45.8
 -1 4 -8 296.87 36.1
 2 -4 8 647.74 51.09
 -2 -4 -8 595.34 57.19
 -2 4 -8 572.34 53.89
 2 4 8 587.54 49.4
 -3 -4 -8 60.79 29.2
 3 -4 8 92.29 30.4
 3 4 8 59.29 24.6
 -3 4 -8 59.39 27.8
 -4 -4 -8 799.62 61.49
 4 -4 8 788.82 57.19
 4 4 8 783.12 54.29
 -4 4 -8 720.83 56.59
 5 -4 8 149.69 31.9
 -5 -4 -8 148.89 37.9
 -5 4 -8 161.28 32.1
 -6 -4 -8 313.17 41.3
 6 -4 8 177.98 28.2
 -6 4 -8 218.18 33.8
 6 4 8 277.27 37.2
 7 -4 8 -12.2 23.9
 -7 -4 -8 23.5 33.8
 7 4 8 21.9 32.3
 -7 4 -8 26.3 29.7
 -8 -4 -8 15.7 37.2
 8 -4 8 11.7 24.3
 8 4 8 53.59 34.5
 -8 4 -8 21.1 29.3
 -9 -4 -8 -17.7 36.1
 9 -4 8 16.3 25.7
 9 4 8 24.6 32
 -9 4 -8 6.9 30.1
 10 -4 8 42.8 28.8
 -10 -4 -8 108.29 35.8
 10 4 8 112.29 35.9
 -10 4 -8 15.8 31.3
 -13 -5 8 25.5 36.1
 -13 -5 8 -5.3 25.7
 -12 -5 8 241.18 40.6
 -12 -5 8 307.97 36.4
 -11 -5 8 28.2 27.7
 -11 -5 8 -3.3 34.5
 -10 -5 8 221.98 32.3
 -10 -5 8 268.07 43.3
 -10 5 8 207.58 25.6
 -10 5 8 247.68 24.7
 -9 -5 8 49.99 27.6
 9 -5 -8 66.49 21.4
 -9 -5 8 58.79 38.1
 -9 5 8 43 16.8
 -8 -5 8 159.78 31.2
 8 -5 -8 140.19 22.9
 -8 -5 8 182.38 42.7
 -8 5 8 205.48 21.6
 7 -5 -8 445.06 38.4
 -7 -5 8 475.35 49.1
 -7 -5 8 472.55 52.49
 -7 5 8 434.46 34.4
 6 -5 -8 102.69 22.6
 -6 -5 8 57.79 26.1
 -6 5 8 77.39 20.1
 6 5 -8 140.49 35.1
 5 -5 -8 102.59 22.2
 -5 5 8 100.69 21.3
 5 5 -8 71.99 36
 4 -5 -8 -8.7 20.6
 -4 -5 8 -1.5 23.7
 -4 5 8 17.6 20.3
 4 5 -8 7.2 29.2
 3 -5 -8 1721.13 73.09
 -3 -5 8 1979.2 78.89
 3 5 -8 1879.51 81.69
 -3 5 8 1900.21 74.19
 -2 -5 8 -18.6 28.3
 2 -5 -8 16 23.6
 -2 5 8 -20.6 22.8
 2 5 -8 29.2 28.5
 1 -5 -8 570.94 52.79
 -1 -5 8 595.24 50.39
 1 5 -8 661.53 54.39
 -1 5 8 641.94 48.8
 0 -5 8 525.95 49.8
 0 -5 -8 451.15 52.09
 0 5 -8 626.64 51.59
 0 5 8 471.55 47
 1 -5 8 109.89 27
 -1 -5 -8 226.88 34.4
 1 5 8 170.18 28.5
 -1 5 -8 152.58 28.6
 2 -5 8 49.7 25.6
 -2 -5 -8 47.9 27.4
 2 5 8 130.89 29.1
 -2 5 -8 31 29.8
 -3 -5 -8 6.1 31.9
 3 -5 8 34.9 28.3
 3 5 8 -5.9 27.9
 -3 5 -8 39.9 27.8
 4 -5 8 709.43 55.79
 -4 -5 -8 790.32 62.49
 4 5 8 663.93 55.99
 -4 5 -8 767.62 55.39
 -5 -5 -8 -8.1 34.8
 5 -5 8 -26.2 26
 5 5 8 30.6 30.1
 -5 5 -8 41.7 28.9
 6 -5 8 127.59 28.6
 -6 -5 -8 298.07 39.8
 -6 5 -8 229.48 34.5
 6 5 8 120.59 32.2
 -7 -5 -8 167.98 40.6
 7 -5 8 196.98 28.4
 -7 5 -8 169.28 32.7
 7 5 8 184.28 39.5
 8 -5 8 45.8 26.6
 -8 -5 -8 70.29 34.1
 -8 5 -8 52.19 30.2
 8 5 8 76.99 32.5
 -9 -5 -8 176.68 56.69
 9 -5 8 169.98 29.3
 -9 5 -8 212.28 34.2
 9 5 8 153.28 35.8
 10 -5 8 254.37 33.8
 -10 -5 -8 302.07 43
 10 5 8 199.18 37.4
 -12 -6 8 18.2 34.7
 -12 -6 8 19.3 28.2
 -11 -6 8 -8.5 28
 -11 -6 8 -10.3 34.7
 -10 -6 8 -0.2 42.9
 -10 6 8 26.7 17.7
 -10 6 8 56.29 13.1
 9 -6 -8 31.9 18.8
 -9 -6 8 -1.1 27.7
 -9 -6 8 37.6 36.3
 -9 6 8 5.6 14.2
 8 -6 -8 310.77 34.5
 -8 -6 8 208.48 41
 -8 -6 8 442.16 51.39
 -8 6 8 317.07 30.2
 7 -6 -8 44.3 21
 -7 -6 8 -7.4 39.7
 -7 -6 8 29.7 27.9
 -7 6 8 6.9 18.3
 6 -6 -8 6.6 19
 -6 -6 8 14.7 26.7
 -6 6 8 -7.7 18.3
 -5 -6 8 0.7 25.6
 5 -6 -8 4.1 20.4
 5 6 -8 22.7 35.4
 -5 6 8 29 20
 -4 -6 8 2248.48 90.69
 4 -6 -8 2237.58 83.69
 4 6 -8 2372.96 96.79
 -4 6 8 2331.87 84.49
 3 -6 -8 -11.6 21.7
 -3 -6 8 -5.5 28.1
 -3 6 8 7.2 22
 3 6 -8 -0.9 29.3
 -2 -6 8 398.86 47
 2 -6 -8 322.87 33
 -2 6 8 394.16 42.6
 2 6 -8 447.26 52.69
 1 -6 -8 252.07 33.1
 -1 -6 8 233.18 31.5
 -1 6 8 264.37 29.6
 1 6 -8 260.67 36.9
 0 -6 8 5032 167.48
 0 -6 -8 4909.41 168.08
 0 6 8 5289.47 168.38
 0 6 -8 4973 170.38
 1 -6 8 97.29 26.8
 -1 -6 -8 64.09 29.5
 -1 6 -8 60.89 30.4
 1 6 8 45 24.6
 2 -6 8 -5.6 24.6
 -2 -6 -8 11.3 25.9
 -2 6 -8 11.9 27.4
 2 6 8 48 26.7
 3 -6 8 262.37 32.9
 -3 -6 -8 243.38 31.5
 3 6 8 308.17 33.9
 -3 6 -8 348.37 35.3
 -4 -6 -8 14.1 31.9
 4 -6 8 82.69 31.2
 4 6 8 8.9 27.2
 -4 6 -8 7.9 28.6
 5 -6 8 13.7 29.2
 -5 -6 -8 -13.8 33.8
 -5 6 -8 0.8 30.1
 5 6 8 -27.8 31.1
 -6 -6 -8 484.55 45.4
 6 -6 8 510.95 52.19
 -6 6 -8 481.45 52.89
 6 6 8 480.05 46.4
 7 -6 8 20.2 25.3
 -7 -6 -8 31.8 34.3
 7 6 8 4.4 32.8
 -7 6 -8 -18.9 28.9
 8 -6 8 194.78 30.5
 -8 -6 -8 330.47 42
 8 6 8 207.68 38.6
 -8 6 -8 230.68 34.6
 9 -6 8 411.66 46.4
 -9 -6 -8 543.65 49.9
 -9 6 -8 391.36 40.5
 9 6 8 399.76 45.9
 -12 -7 8 40.4 29.3
 -12 -7 8 90.69 37.8
 -11 -7 8 120.49 41.7
 -11 -7 8 156.18 32.6
 -10 -7 8 25.6 38.4
 -10 -7 8 -16.2 27
 9 -7 -8 -15.2 17.1
 -9 -7 8 3.1 34.5
 -9 -7 8 -31.6 29.2
 -9 7 8 10.8 14.7
 -8 -7 8 66.89 42.8
 8 -7 -8 37.2 19.9
 -8 -7 8 48.7 29.8
 -8 7 8 44.5 17.2
 -7 -7 8 296.47 45.3
 -7 -7 8 508.95 51.89
 7 -7 -8 417.46 37.6
 -7 7 8 457.05 36
 6 -7 -8 808.52 45.5
 -6 -7 8 986.3 61.29
 -6 -7 8 865.21 82.19
 -6 7 8 812.32 45.8
 5 -7 -8 35.4 21
 -5 -7 8 53.69 28.9
 -5 7 8 37.2 20.5
 4 -7 -8 397.56 40.4
 -4 -7 8 446.06 49.3
 4 7 -8 390.56 43.6
 -4 7 8 363.56 39.5
 -3 -7 8 -13.9 24.5
 3 -7 -8 2.9 25.1
 3 7 -8 -6.9 34.7
 -3 7 8 25.7 21.7
 -2 -7 8 188.18 32.3
 2 -7 -8 205.18 31
 -2 7 8 163.68 25.8
 2 7 -8 213.58 37.7
 -1 -7 8 13.6 26.9
 1 -7 -8 -22.5 27.5
 1 7 -8 49.99 31.3
 -1 7 8 21.9 24
 0 -7 -8 778.82 57.69
 0 -7 8 787.32 54.39
 0 7 8 891.21 56.29
 0 7 -8 881.21 63.09
 -1 -7 -8 161.08 30.1
 1 -7 8 254.67 31.2
 1 7 8 303.67 36.4
 -1 7 -8 296.07 37
 -2 -7 -8 118.49 28.2
 2 -7 8 174.18 32.2
 2 7 8 285.87 36.7
 -2 7 -8 143.79 32.4
 3 -7 8 16.1 26.6
 -3 -7 -8 23 28.3
 3 7 8 -6.1 26.7
 -3 7 -8 49.6 30.9
 -4 -7 -8 20.8 30.2
 4 -7 8 4.4 27.7
 -4 7 -8 36.5 31
 4 7 8 -9.9 31
 5 -7 8 15.3 30.1
 -5 -7 -8 21.8 29.7
 -5 7 -8 51.69 30.8
 5 7 8 82.79 36.8
 -6 -7 -8 74.49 37.5
 6 -7 8 45.1 29.3
 6 7 8 41.9 36.4
 -6 7 -8 115.09 31.5
 -7 -7 -8 65.39 38.3
 7 -7 8 80.39 26.8
 7 7 8 34.7 31.8
 -7 7 -8 73.29 29.6
 8 -7 8 12.8 24.8
 -8 -7 -8 -15.5 34.7
 8 7 8 0.9 35.1
 9 -7 8 12.2 26
 -9 -7 -8 -5.5 38.6
 -9 7 -8 27.8 30.9
 9 7 8 -9.3 33.3
 -12 -8 8 152.78 33.2
 -12 -8 8 165.88 41.8
 -11 -8 8 34.7 36.8
 -11 -8 8 -19.9 29
 -10 -8 8 13.4 30.5
 -10 -8 8 -5.3 35.1
 9 -8 -8 144.69 19.7
 -9 -8 8 193.48 41.1
 -9 -8 8 90.69 30.8
 -9 8 8 163.08 18.1
 8 -8 -8 430.86 36.5
 -8 -8 8 348.77 44
 -8 -8 8 504.35 54.89
 -8 8 8 457.15 34.9
 7 -8 -8 369.66 34.6
 -7 -8 8 306.57 47
 -7 -8 8 405.86 51.29
 -7 8 8 313.77 35.7
 6 -8 -8 201.48 24.5
 -6 -8 8 230.98 34.9
 -6 -8 8 250.57 47.2
 -6 8 8 265.87 26.5
 -5 -8 8 229.58 36.4
 -5 -8 8 293.07 52.19
 5 -8 -8 289.77 36.4
 -5 8 8 204.08 26.5
 -4 -8 8 124.69 32.6
 4 -8 -8 174.28 27.7
 -4 8 8 112.19 24.6
 3 -8 -8 246.68 31.2
 -3 -8 8 262.87 33
 3 8 -8 241.28 42.1
 -3 8 8 278.87 29.9
 2 -8 -8 214.28 33.6
 -2 -8 8 178.48 29.1
 2 8 -8 177.08 38
 -2 8 8 236.78 30
 1 -8 -8 6.4 25.2
 -1 -8 8 -10.2 27.4
 1 8 -8 49.2 33.8
 -1 8 8 22.9 26
 0 -8 -8 44.1 26.4
 0 -8 8 41.6 30.1
 0 8 -8 13.3 31.8
 0 8 8 95.99 29.6
 1 -8 8 607.04 52.19
 -1 -8 -8 594.84 55.39
 1 8 8 609.34 53.99
 -1 8 -8 625.24 59.49
 -2 -8 -8 416.46 52.99
 2 -8 8 398.06 50.09
 -2 8 -8 451.35 43.3
 2 8 8 510.15 54.09
 -3 -8 -8 101.39 29
 3 -8 8 66.39 27.6
 3 8 8 123.19 36.5
 -3 8 -8 123.99 34.4
 -4 -8 -8 232.08 36.3
 4 -8 8 160.78 31.5
 4 8 8 225.58 40.1
 -4 8 -8 233.78 36.1
 -5 -8 -8 -13.4 31.6
 5 -8 8 12.1 29
 -5 8 -8 -20.3 30.2
 5 8 8 21.2 31.8
 -6 -8 -8 2 30.5
 6 -8 8 5.3 30.1
 -6 8 -8 -7.4 30.7
 6 8 8 26.6 34.8
 7 -8 8 14.4 28.3
 -7 -8 -8 37.8 33.3
 -7 8 -8 29.8 31.5
 7 8 8 -5.2 36
 8 -8 8 563.74 49.1
 -8 -8 -8 479.65 45.3
 8 8 8 551.04 61.49
 -8 8 -8 528.95 57.59
 -9 -8 -8 158.98 37.8
 9 8 8 119.59 38.2
 -11 -9 8 26.5 36.3
 -11 -9 8 -18.4 29.2
 -10 -9 8 107.09 41.3
 -10 -9 8 221.98 36.9
 -9 -9 8 206.68 35.1
 -9 -9 8 345.67 50.39
 9 -9 -8 299.47 28.3
 -9 9 8 293.47 26.8
 8 -9 -8 13.1 23.5
 -8 -9 8 26 31
 -8 -9 8 -66.89 37.7
 -8 9 8 7.8 17.7
 -7 -9 8 122.99 34.5
 7 -9 -8 70.59 21.3
 -7 -9 8 38 39.9
 -7 9 8 27 20.3
 -6 -9 8 857.61 60.19
 -6 -9 8 838.02 76.39
 6 -9 -8 830.42 46.5
 -6 9 8 801.12 50.09
 5 -9 -8 -27.6 21.9
 -5 -9 8 -17.6 44.1
 -5 -9 8 26.3 29.5
 -5 9 8 16.6 22.9
 -4 -9 8 -17.3 27.7
 -4 -9 8 24.2 44.7
 4 -9 -8 10.2 28.7
 -4 9 8 39 23.5
 -3 -9 8 24.6 28.6
 3 -9 -8 30.1 28.7
 -3 9 8 29 23.8
 2 -9 -8 857.11 58.79
 -2 -9 8 866.11 59.09
 2 9 -8 1026.6 77.29
 -2 9 8 843.92 54.89
 -1 -9 8 430.06 50.39
 1 -9 -8 418.36 51.29
 1 9 -8 476.15 48.1
 -1 9 8 427.86 47.2
 0 -9 8 79.69 32.1
 0 -9 -8 81.59 27.2
 0 9 -8 141.19 36.7
 0 9 8 147.09 29.6
 -1 -9 -8 558.44 54.29
 1 -9 8 479.25 50.29
 -1 9 -8 597.84 59.99
 1 9 8 558.94 58.19
 -2 -9 -8 -4 27.1
 2 -9 8 -32.3 27.6
 -2 9 -8 22.4 32.9
 3 -9 8 5.3 26.2
 -3 -9 -8 30.8 29.5
 3 9 8 33.9 31
 -3 9 -8 47.3 32
 4 -9 8 256.37 33.7
 -4 -9 -8 339.07 37
 -4 9 -8 381.76 39.5
 4 9 8 408.36 45.1
 -5 -9 -8 181.88 35.7
 5 -9 8 103.39 31.1
 5 9 8 120.19 37.2
 -5 9 -8 103.59 33.8
 -6 -9 -8 282.47 36
 6 -9 8 222.18 35.3
 6 9 8 293.97 43.3
 -6 9 -8 362.56 39.3
 -7 -9 -8 65.89 34.3
 7 -9 8 90.29 31.7
 7 9 8 57.89 31.6
 8 -9 8 17.7 26.5
 -8 -9 -8 -16.4 31.9
 8 9 8 -9.6 38.1
 -8 9 -8 35.7 31.4
 -10 -10 8 38.8 41.5
 -10 -10 8 52.69 33.6
 -9 -10 8 131.29 36.1
 -9 -10 8 171.88 45.7
 -8 -10 8 50.59 32.5
 8 -10 -8 98.19 21.3
 -8 -10 8 98.59 44.8
 -8 10 8 87.59 21
 -7 -10 8 60.19 35.7
 7 -10 -8 39.4 20.5
 -7 10 8 79.59 22.7
 -6 -10 8 101.09 33.2
 6 -10 -8 163.98 25.5
 -6 -10 8 149.79 46.4
 -6 10 8 114.89 27.5
 5 -10 -8 150.18 28.4
 -5 -10 8 199.48 49.6
 -5 -10 8 65.89 32.2
 -5 10 8 114.49 26.9
 -4 -10 8 41.2 44.9
 4 -10 -8 40.3 28.3
 -4 -10 8 35.5 30.9
 -4 10 8 -14.2 25
 3 -10 -8 111.39 29.8
 -3 -10 8 101.59 48.1
 -3 -10 8 176.48 35.4
 -3 10 8 61.19 28
 -2 -10 8 -6.9 28.4
 2 -10 -8 -4 27.2
 -2 10 8 45.2 28.5
 -1 -10 8 323.07 37.3
 1 -10 -8 262.57 33.4
 -1 10 8 409.46 40
 1 10 -8 391.56 47.2
 0 -10 8 143.59 30.8
 0 -10 -8 205.98 34.8
 0 10 8 185.18 35.2
 0 10 -8 123.89 42.9
 -1 -10 -8 247.48 35.2
 1 -10 8 205.48 32.9
 -1 10 -8 243.68 42.2
 1 10 8 269.07 36.2
 -2 -10 -8 6.8 29
 2 -10 8 -2.9 27.8
 -2 10 -8 49.9 37
 2 10 8 18.7 33.6
 -3 -10 -8 27.4 27.5
 3 -10 8 45.4 31.2
 3 10 8 35.9 30.7
 -3 10 -8 51.69 36.1
 -4 -10 -8 714.43 61.79
 4 -10 8 637.54 55.69
 4 10 8 586.34 61.09
 -4 10 -8 791.82 63.69
 -5 -10 -8 224.18 35.6
 5 -10 8 154.58 31.9
 -5 10 -8 138.09 36
 5 10 8 144.19 39.3
 -6 -10 -8 42.8 36.9
 6 -10 8 7.1 30.6
 -6 10 -8 31.9 32.8
 6 10 8 30.1 34
 7 -10 8 63.29 31
 -7 -10 -8 11 32.1
 -7 10 -8 -33 31.8
 7 10 8 26.2 37.3
 -8 -10 -8 14.4 36.6
 8 10 8 130.79 44.9
 -10 -11 8 312.87 42.4
 -10 -11 8 336.37 47.2
 -9 -11 8 36.1 34.7
 -9 -11 8 45.6 40
 8 -11 -8 10.2 20.6
 -8 -11 8 -51.49 35.9
 -8 -11 8 17 32.3
 -8 11 8 36.2 27.7
 -7 -11 8 200.58 44.6
 -7 -11 8 302.37 39.5
 7 -11 -8 290.37 36.2
 -7 11 8 288.17 30.3
 6 -11 -8 61.99 24.2
 -6 -11 8 11.9 31
 -6 -11 8 27.7 37.3
 -6 11 8 70.89 25.8
 5 -11 -8 1.3 26.7
 -5 -11 8 17.2 32.1
 -5 -11 8 -44.3 41.3
 -5 11 8 12.1 25.7
 4 -11 -8 30.8 28.7
 -4 -11 8 44.1 40.3
 -4 -11 8 17.1 33.2
 -4 11 8 32.6 26
 -3 -11 8 264.57 46.6
 3 -11 -8 211.68 31.7
 -3 -11 8 211.88 35.4
 -3 11 8 262.17 33.9
 -2 -11 8 13.3 29.7
 -2 -11 8 85.69 47.7
 2 -11 -8 38.3 28
 -2 11 8 32.8 29.5
 -1 -11 8 27.8 30.9
 1 -11 -8 29.4 26.7
 -1 -11 8 84.09 44.1
 -1 11 8 38.4 31.2
 0 -11 8 83.39 32.4
 0 -11 -8 9 25.2
 0 11 8 58.69 32.4
 -1 -11 -8 168.78 30.1
 1 -11 8 165.68 32.5
 -1 11 -8 322.27 46.1
 1 11 8 210.08 34.6
 2 -11 8 301.47 35.3
 -2 -11 -8 340.97 36
 2 11 8 331.77 40.9
 -3 -11 -8 522.55 58.39
 3 -11 8 460.25 54.49
 -3 11 -8 527.05 49.6
 -4 -11 -8 54.69 34
 4 -11 8 4.8 27.1
 -4 11 -8 -1.5 36.1
 4 11 8 23 35.4
 5 -11 8 465.15 53.29
 -5 -11 -8 406.06 40.8
 5 11 8 476.65 50.99
 -5 11 -8 445.56 46.4
 6 -11 8 309.17 45.9
 -6 -11 -8 515.05 46.8
 -6 11 -8 419.86 44.9
 6 11 8 268.77 45
 7 -11 8 122.59 34.2
 -7 -11 -8 114.29 35.1
 -7 11 -8 114.69 45.2
 7 11 8 124.89 46.3
 -9 -12 8 -19.5 31.3
 -9 -12 8 -18.4 36.1
 -8 -12 8 32.7 39.3
 -8 -12 8 43.1 34.3
 7 -12 -8 -30.8 20.5
 -7 -12 8 -6.2 42.8
 -7 -12 8 -11.4 31.3
 -7 12 8 -18.1 22.8
 -6 -12 8 33.6 39.5
 -6 -12 8 67.59 32.1
 6 -12 -8 164.78 34.4
 -6 12 8 124.29 29.3
 -5 -12 8 18.8 33.2
 -5 -12 8 69.49 39.7
 5 -12 -8 24.1 28.1
 -5 12 8 1.8 28
 4 -12 -8 203.78 33.5
 -4 -12 8 199.78 38.2
 -4 -12 8 73.99 41.7
 -4 12 8 166.38 32.5
 -3 -12 8 43.3 40.6
 -3 -12 8 97.49 59.69
 3 -12 -8 64.19 29.4
 -3 12 8 78.19 30.1
 -2 -12 8 195.88 49.9
 2 -12 -8 307.57 36.3
 -2 -12 8 199.48 36.6
 -2 12 8 268.37 35.4
 -1 -12 8 -0.7 46.6
 1 -12 -8 -48 28.1
 -1 -12 8 -15.4 29.8
 -1 12 8 -2.3 28.2
 0 -12 -8 75.09 27.5
 0 -12 8 69.99 46
 0 -12 8 84.09 33
 0 12 8 85.79 30.8
 -1 -12 -8 -46.6 26.3
 1 -12 8 -15.6 30.5
 1 -12 8 -38.4 35.5
 1 12 8 -0.2 33.1
 2 -12 8 564.44 54.19
 -2 -12 -8 477.95 54.89
 2 -12 8 411.56 47
 2 12 8 462.35 45.5
 -3 -12 -8 55.99 32.9
 3 -12 8 28.1 30.7
 3 12 8 62.39 40.5
 -4 -12 -8 -20.8 29.7
 4 -12 8 35.1 28
 4 12 8 63.79 40.3
 -5 -12 -8 102.59 36.5
 5 -12 8 26.9 29
 5 12 8 211.28 46.2
 6 -12 8 236.38 37.2
 -6 -12 -8 285.47 39.2
 6 12 8 379.26 50.89
 -8 -13 8 -31.2 39.1
 -8 -13 8 -37.7 34.7
 -7 -13 8 -20.1 36.7
 -7 -13 8 24.2 32.7
 -6 -13 8 36 39.4
 -6 -13 8 44.8 34
 6 -13 -8 65.79 28.5
 -6 13 8 23.4 27.9
 -5 -13 8 -1.4 35.6
 -5 -13 8 -34 41.6
 5 -13 -8 31.5 29.7
 4 -13 -8 -7.6 29.4
 -4 -13 8 -9.2 33.1
 -4 -13 8 48.4 41.1
 -4 13 8 56.29 30.2
 -3 -13 8 42.7 34.6
 -3 -13 8 33.1 45
 3 -13 -8 63.09 29.4
 -3 13 8 -14 30.2
 -2 -13 8 81.59 42.2
 -2 -13 8 18.5 32
 2 -13 -8 55.09 29.3
 -2 13 8 69.39 32.9
 -1 -13 8 -12.8 32.4
 -1 -13 8 30 47.4
 -1 13 8 38.2 33.7
 0 -13 8 16.5 30.2
 0 -13 -8 65.69 31.1
 0 -13 8 10.2 44.3
 0 13 8 56.79 37.6
 -1 -13 -8 188.58 30.7
 1 -13 8 143.59 52.99
 1 13 8 186.48 41.9
 2 -13 8 10.1 34.9
 2 -13 8 -37.7 29.9
 -2 -13 -8 23.1 29.1
 2 13 8 -74.49 38.4
 3 -13 8 67.49 29.9
 3 -13 8 93.29 37.2
 -3 -13 -8 86.99 32.9
 3 13 8 41.6 36.8
 4 -13 8 56.19 28.3
 4 -13 8 145.19 44.9
 -4 -13 -8 120.69 50.09
 4 13 8 132.29 43.1
 -5 -13 -8 83.39 35.1
 5 -13 8 72.49 29.9
 5 -13 8 14 44.7
 5 13 8 18.2 36.8
 -6 -14 8 644.74 77.49
 -5 -14 8 -20.3 43.8
 5 -14 -8 27.6 31
 -5 -14 8 35.9 37.2
 -5 14 8 21.6 33.8
 4 -14 -8 175.18 34.2
 -4 -14 8 215.18 50.19
 -4 -14 8 127.99 37.8
 -4 14 8 91.29 36
 -3 -14 8 17.2 42.8
 -3 -14 8 -5 36
 3 -14 -8 -2.7 29
 -3 14 8 -36.6 31.5
 -2 -14 8 596.14 61.79
 2 -14 -8 611.14 56.49
 -2 -14 8 746.03 79.49
 -2 14 8 650.53 61.29
 -1 -14 8 36.2 45.5
 -1 -14 8 66.69 31.9
 1 -14 -8 32.3 26.9
 -1 14 8 -6.7 34.2
 0 -14 8 63.79 33.8
 0 -14 -8 154.88 34.7
 0 -14 8 102.09 42.4
 0 14 8 136.09 38
 1 -14 8 16.6 32.9
 -1 -14 -8 46.1 29.1
 1 -14 8 -31.6 30
 1 14 8 23.1 37
 2 -14 8 1191.08 69.79
 -2 -14 -8 1129.49 70.29
 2 -14 8 1143.09 77.39
 2 14 8 1211.68 81.09
 3 -14 8 84.09 36.7
 3 -14 8 115.99 31.8
 -3 -14 -8 35.7 32.2
 3 14 8 76.09 36.6
 4 -14 8 -46.6 44.6
 -4 -14 -8 6.7 32.7
 4 14 8 0.1 37.7
 -4 -15 8 33.4 40.2
 -4 -15 8 53.59 34.8
 4 -15 -8 13.3 30.5
 -4 15 8 14 35.5
 -3 -15 8 -3.5 35.5
 3 -15 -8 10.5 29.9
 -3 -15 8 2.7 45.2
 -3 15 8 3.1 35.2
 -2 -15 8 224.58 51.29
 2 -15 -8 279.27 36.3
 -2 -15 8 129.39 37.3
 -2 15 8 155.58 38.7
 -1 -15 8 -37.2 39.9
 1 -15 -8 5.6 27.9
 -1 -15 8 40.3 33.1
 -1 15 8 8.8 36.2
 0 -15 -8 89.99 30.6
 0 -15 8 60.89 32.3
 0 -15 8 127.09 41.7
 0 15 8 205.88 42.4
 1 -15 8 -5.7 30.8
 1 -15 8 -32.1 31.5
 -1 -15 -8 -38.7 28.5
 1 15 8 -29.8 41.2
 2 -15 8 28.4 34.4
 2 -15 8 -26.3 29.1
 -2 -15 -8 28.2 30.2
 2 15 8 38.4 42.2
 -12 0 9 13.2 30.4
 -12 0 9 -12.1 21.2
 -11 0 9 -23.2 31
 -11 0 9 7.3 22.7
 -10 0 9 -11.2 22.1
 -10 0 9 -10.7 34.4
 -9 0 9 12.5 22.5
 9 0 -9 20.4 30
 -8 0 9 -2 23.8
 8 0 -9 -3 26.8
 7 0 -9 3.1 25.4
 -7 0 9 53.59 24
 -6 0 9 19.2 24.6
 6 0 -9 -18.3 25.3
 -5 0 9 5.5 22.9
 5 0 -9 41.1 25
 -4 0 9 2.5 24.2
 4 0 -9 30.5 25.3
 -3 0 9 11.1 23.4
 3 0 -9 -5 25.5
 2 0 -9 -20.7 26.7
 -2 0 9 -19.6 28.1
 1 0 -9 -27.1 27.8
 -1 0 9 24.7 30.8
 0 0 9 0.7 29.2
 0 0 -9 4.5 27.7
 1 0 9 24.4 25.3
 -1 0 -9 18 26.5
 -2 0 -9 -1.4 26.8
 2 0 9 -31.6 24.5
 -3 0 -9 33.9 29.3
 3 0 9 -18.1 25.4
 -4 0 -9 9.9 28.2
 4 0 9 -3.7 25.1
 -5 0 -9 -9.2 29.4
 5 0 9 -13.6 26
 -6 0 -9 -4.9 29.9
 6 0 9 -17.5 24.5
 -7 0 -9 -42.3 28.7
 7 0 9 -26 26.7
 8 0 9 2.7 28
 -8 0 -9 -8.9 29.4
 -9 0 -9 15.2 31.8
 9 0 9 33.6 30.6
 10 0 9 -15.8 29.7
 -10 0 -9 13.4 32.2
 -12 -1 9 182.48 28.9
 -12 -1 9 139.09 35.5
 -12 1 9 167.38 24.9
 -12 1 9 156.88 30.4
 -11 -1 9 106.69 25.6
 -11 -1 9 116.79 35.1
 -11 1 9 65.39 32.3
 -11 1 9 50.39 22.3
 -10 -1 9 372.86 46.8
 -10 -1 9 473.15 43.2
 -10 1 9 448.76 41.7
 -10 1 9 494.85 47.7
 -9 -1 9 2.2 23.7
 9 -1 -9 38.2 28.3
 -9 1 9 27.5 22.5
 -8 -1 9 586.24 47
 8 -1 -9 612.84 47.8
 -8 1 9 575.64 45.4
 8 1 -9 671.33 55.69
 7 -1 -9 46.5 25.1
 -7 -1 9 77.19 24.9
 -7 1 9 87.69 24.3
 7 1 -9 91.09 28.3
 -6 -1 9 1058.99 56.89
 6 -1 -9 993.8 57.69
 -6 1 9 1133.19 55.59
 6 1 -9 1104.19 61.09
 -5 -1 9 -15 24.9
 5 -1 -9 -0.6 24.3
 -5 1 9 -15.1 22.1
 5 1 -9 -2.2 26.2
 -4 -1 9 6.5 24
 4 -1 -9 45.9 26.9
 -4 1 9 -11.8 26.7
 4 1 -9 4 26.5
 -3 -1 9 34.2 28.4
 3 -1 -9 47.3 26.6
 -3 1 9 82.39 31.3
 3 1 -9 65.89 27.4
 -2 -1 9 3637.94 127.29
 2 -1 -9 3783.32 127.79
 -2 1 9 3606.94 128.59
 2 1 -9 3713.53 128.89
 -1 -1 9 127.29 32.4
 1 -1 -9 134.69 30.1
 1 1 -9 104.19 28
 -1 1 9 168.18 33.9
 0 -1 -9 121.39 31.6
 0 -1 9 66.49 30
 0 1 9 102.29 27.2
 0 1 -9 101.79 31.7
 1 -1 9 110.69 33.3
 -1 -1 -9 74.39 28.4
 -1 1 -9 101.79 28.4
 1 1 9 70.19 28.6
 -2 -1 -9 1946.51 79.99
 2 -1 9 1987.8 81.39
 2 1 9 1899.51 80.29
 -2 1 -9 1884.71 83.49
 3 -1 9 700.03 51.99
 -3 -1 -9 574.64 53.39
 -3 1 -9 777.92 56.99
 3 1 9 768.52 51.19
 -4 -1 -9 374.56 38.2
 4 -1 9 250.77 30.3
 -4 1 -9 297.97 33
 4 1 9 353.86 35.2
 -5 -1 -9 4.9 29.3
 5 -1 9 60.69 28.2
 -5 1 -9 37.4 29.9
 5 1 9 64.59 28.2
 6 -1 9 1230.08 63.79
 -6 -1 -9 1151.18 68.89
 -6 1 -9 1212.38 68.69
 6 1 9 1130.69 65.09
 -7 -1 -9 185.68 33.2
 7 -1 9 198.18 31.3
 7 1 9 198.78 34.4
 -7 1 -9 196.68 35.2
 8 -1 9 198.78 33.8
 -8 -1 -9 161.38 34.9
 -8 1 -9 174.08 35.7
 -9 -1 -9 -5.5 31.1
 9 -1 9 -9.5 29
 -9 1 -9 -6.4 29.9
 9 1 9 10.3 29.2
 10 -1 9 23.8 30.7
 -10 -1 -9 -2.8 31.2
 10 1 9 -4.2 32.5
 -13 -2 9 220.18 38.2
 -13 -2 9 149.88 29.4
 -12 -2 9 135.59 29.7
 -12 2 9 111.09 26.5
 -12 2 9 136.59 25.3
 -11 -2 9 37 26.8
 -11 -2 9 87.49 36
 -11 2 9 118.99 30.8
 -11 2 9 69.49 23.6
 -10 -2 9 34 36.6
 -10 -2 9 44.6 26.5
 -10 2 9 5.3 22.3
 9 -2 -9 139.69 28.8
 -9 -2 9 92.99 39.6
 -9 -2 9 156.08 28.3
 -9 2 9 149.59 25.5
 8 -2 -9 43 24.3
 -8 -2 9 63.79 25.1
 8 2 -9 6.9 31.3
 -8 2 9 45.6 23.8
 7 -2 -9 121.49 26
 -7 -2 9 140.69 28.3
 7 2 -9 139.19 32.9
 -7 2 9 119.49 26.5
 6 -2 -9 129.89 27.5
 -6 -2 9 187.68 28
 6 2 -9 166.28 32.1
 -6 2 9 145.99 27.9
 -5 -2 9 710.13 51.69
 5 -2 -9 681.33 49.9
 -5 2 9 719.53 50.99
 5 2 -9 781.92 55.29
 -4 -2 9 -5.9 26.6
 4 -2 -9 -6.4 23.9
 -4 2 9 6.2 26.2
 4 2 -9 -49.99 28.4
 -3 -2 9 -3.9 27
 3 -2 -9 -17.9 25.8
 3 2 -9 -12 28.5
 -3 2 9 -11.8 27.5
 -2 -2 9 1836.52 77.79
 2 -2 -9 1755.02 76.49
 2 2 -9 1878.11 79.09
 -2 2 9 1799.42 76.59
 1 -2 -9 1790.92 76.99
 -1 -2 9 1704.63 75.79
 -1 2 9 1725.33 76.79
 1 2 -9 1803.72 79.99
 0 -2 9 191.68 32.9
 0 -2 -9 171.08 26.6
 0 2 9 207.38 30.8
 0 2 -9 164.88 30.3
 1 -2 9 12.1 30.5
 -1 -2 -9 -20.1 28.9
 -1 2 -9 19.2 30.1
 1 2 9 -40.8 26.7
 2 -2 9 17.7 28.2
 -2 -2 -9 28.6 25.1
 -2 2 -9 22.2 29.4
 2 2 9 -2.1 23.2
 -3 -2 -9 193.48 34.1
 3 -2 9 193.88 30.2
 3 2 9 208.88 30.6
 -3 2 -9 186.68 31
 -4 -2 -9 6.8 29.8
 4 -2 9 19.2 24.8
 4 2 9 12.1 30.2
 -4 2 -9 26.7 27.8
 -5 -2 -9 133.89 33.3
 5 -2 9 190.08 30.6
 -5 2 -9 238.28 35.4
 5 2 9 188.88 34.4
 -6 -2 -9 56.79 32.6
 6 -2 9 36.7 26
 -6 2 -9 50.29 30.1
 6 2 9 24.1 31.4
 7 -2 9 36.7 27.9
 -7 -2 -9 12.8 35.7
 -7 2 -9 73.79 31
 7 2 9 36.6 30.2
 -8 -2 -9 9.2 38.9
 8 -2 9 -22.7 25.8
 8 2 9 -22 29
 -8 2 -9 -2.7 30.1
 9 -2 9 -5.2 27.8
 -9 -2 -9 -21.2 32.3
 -9 2 -9 -19.6 30.9
 9 2 9 16.8 30
 10 -2 9 103.99 37.2
 -10 -2 -9 58.79 34.8
 10 2 9 159.78 38.6
 -10 2 -9 102.59 34.8
 -13 -3 9 9.5 28.3
 -13 -3 9 -57.39 30.8
 -12 -3 9 101.39 37.4
 -12 -3 9 171.98 30.4
 -11 -3 9 111.09 27.8
 -11 -3 9 -5.5 34.6
 -11 3 9 50.99 27.3
 -11 3 9 42.1 22.8
 -10 -3 9 976.2 58.99
 -10 -3 9 1196.18 77.59
 -10 3 9 1019.6 54.09
 9 -3 -9 -7.4 23.6
 -9 -3 9 7.3 41.8
 -9 3 9 -5.4 24.7
 -8 -3 9 1142.69 63.09
 8 -3 -9 1097.79 57.49
 8 3 -9 1174.28 71.49
 -8 3 9 1265.67 59.79
 -7 -3 9 36.3 27.7
 7 3 -9 99.29 32.6
 -7 3 9 65.59 25.8
 -6 -3 9 1229.98 63.39
 6 -3 -9 1229.08 58.79
 -6 3 9 1149.08 59.79
 6 3 -9 1255.17 66.39
 5 -3 -9 104.99 26.2
 -5 -3 9 99.09 29.6
 5 3 -9 75.99 32.4
 -5 3 9 57.79 26.3
 -4 -3 9 160.88 34.5
 4 -3 -9 190.78 28.5
 4 3 -9 270.27 34.5
 -4 3 9 158.48 26.5
 3 -3 -9 678.93 50.39
 -3 -3 9 722.13 51.19
 -3 3 9 735.53 51.79
 3 3 -9 685.73 55.59
 -2 -3 9 3101.79 111.09
 2 -3 -9 3078.09 109.79
 2 3 -9 2888.61 111.49
 -2 3 9 3149.78 109.29
 1 -3 -9 402.86 44.8
 -1 -3 9 490.25 47.5
 -1 3 9 383.96 46.7
 1 3 -9 457.55 51.59
 0 -3 9 49.5 26.1
 0 -3 -9 13.3 27.9
 0 3 -9 3 30.8
 0 3 9 74.59 25.6
 -1 -3 -9 524.95 50.49
 1 -3 9 466.05 51.79
 -1 3 -9 402.56 38.4
 1 3 9 471.55 47.8
 2 -3 9 -8.4 29.5
 -2 -3 -9 7.7 26.4
 2 3 9 14.5 26.6
 -2 3 -9 18.1 28
 3 -3 9 80.69 30.7
 -3 -3 -9 56.39 30.1
 3 3 9 132.89 30
 -3 3 -9 63.49 31.5
 4 -3 9 970.8 61.89
 -4 3 -9 1052.59 63.09
 4 3 9 835.82 60.69
 -5 -3 -9 36.7 36
 5 -3 9 42.1 27
 -5 3 -9 59.09 29.7
 5 3 9 44.7 30.6
 -6 -3 -9 223.28 38.5
 6 -3 9 266.07 30.9
 -6 3 -9 318.17 38.9
 6 3 9 137.49 31.1
 -7 -3 -9 19.9 35.5
 7 -3 9 -15.1 25.8
 -7 3 -9 17.4 29.7
 7 3 9 6.1 31.1
 8 -3 9 17.2 26.3
 -8 -3 -9 -0.9 35.8
 8 3 9 21.2 30.5
 -8 3 -9 -23.9 30.5
 -9 -3 -9 98.49 39.4
 9 -3 9 31.2 28.5
 9 3 9 15.5 33.6
 -9 3 -9 -2.5 31
 10 -3 9 60.19 30.4
 -10 -3 -9 47.8 37.4
 10 3 9 79.29 34.8
 -10 3 -9 72.69 34.1
 -13 -4 9 45.3 28.5
 -13 -4 9 53.89 35.9
 -12 -4 9 58.69 27.7
 -12 -4 9 20.6 35.9
 -11 -4 9 13.7 26.2
 -11 -4 9 48.9 37.4
 -11 4 9 4.7 22.5
 -11 4 9 1.2 16.7
 -10 -4 9 27.4 39.2
 -10 -4 9 45.1 26.5
 -10 4 9 68.19 20.6
 -9 -4 9 806.62 57.39
 9 -4 -9 949.51 50.99
 -9 -4 9 976.9 79.49
 -9 4 9 860.81 49.6
 -8 -4 9 31.4 26.2
 8 -4 -9 51.19 23.4
 -8 4 9 16 22.6
 7 -4 -9 19.7 23.4
 -7 -4 9 12.3 28.1
 7 4 -9 33.7 34.2
 -7 4 9 -3.8 22
 -6 -4 9 21.7 26.1
 6 -4 -9 15.4 22.8
 6 4 -9 63.09 31.7
 -6 4 9 51.99 22.7
 5 -4 -9 564.94 43.1
 -5 -4 9 452.95 50.69
 -5 4 9 435.56 42.4
 5 4 -9 631.54 67.49
 -4 -4 9 38.6 29.1
 4 -4 -9 23.3 23.8
 4 4 -9 16.8 29
 -4 4 9 -12.9 22.5
 3 -4 -9 1138.29 59.49
 -3 -4 9 1186.98 62.49
 3 4 -9 1119.59 66.39
 -3 4 9 1157.78 58.09
 -2 -4 9 159.98 32
 2 -4 -9 85.29 25.4
 2 4 -9 53.29 30.6
 -2 4 9 109.79 27.5
 -1 -4 9 395.36 48
 -1 4 9 411.16 43.6
 1 4 -9 392.96 49.9
 0 -4 9 210.18 29.7
 0 -4 -9 291.97 34.8
 0 4 -9 244.08 36.1
 0 4 9 187.98 29.4
 1 -4 9 145.39 30.1
 -1 -4 -9 111.79 34.6
 -1 4 -9 140.89 31.5
 1 4 9 69.79 27.8
 2 -4 9 3.6 28.5
 -2 -4 -9 -4.2 31.3
 -2 4 -9 12.3 32.2
 2 4 9 -26.6 25.8
 3 -4 9 32.2 31.7
 -3 -4 -9 29.2 30.8
 -3 4 -9 31.7 31.3
 3 4 9 69.19 31.3
 -4 -4 -9 42.2 34.9
 4 -4 9 69.49 32.5
 4 4 9 66.79 29.1
 -4 4 -9 87.89 32.4
 -5 -4 -9 47.5 35.3
 5 -4 9 33 30.1
 -5 4 -9 35.1 31.4
 5 4 9 96.99 30.9
 -6 -4 -9 732.73 68.89
 -6 4 -9 586.94 58.49
 6 4 9 689.33 59.19
 7 -4 9 76.29 27.9
 -7 -4 -9 25.5 38.3
 7 4 9 72.29 34.6
 -7 4 -9 30.4 32.6
 -8 -4 -9 -3.8 34
 8 -4 9 10.5 26.6
 -8 4 -9 -5.7 31.7
 8 4 9 34.8 33.6
 -9 -4 -9 124.29 40
 9 -4 9 48.3 27.5
 9 4 9 39.2 34
 -12 -5 9 106.89 30.3
 -12 -5 9 79.99 38.9
 -11 -5 9 -29.7 37.7
 -11 -5 9 0.3 28.1
 -10 -5 9 142.39 31.1
 -10 -5 9 119.29 39.1
 10 -5 -9 138.89 28.6
 -10 5 9 127.09 19.8
 -9 -5 9 4.2 38.1
 9 -5 -9 170.28 25.7
 -9 -5 9 121.69 30.1
 -9 5 9 124.09 20.8
 -8 -5 9 239.68 34.4
 -8 -5 9 69.09 43
 8 -5 -9 197.88 27.2
 -8 5 9 209.38 24
 7 -5 -9 71.89 23.7
 -7 -5 9 47.9 27.6
 -7 5 9 51.39 21.4
 7 5 -9 16 35.5
 -6 -5 9 28.1 26.2
 6 5 -9 57.59 35.4
 -6 5 9 75.59 22.4
 5 -5 -9 71.09 22.8
 -5 -5 9 43.4 26.6
 5 5 -9 39.1 33.3
 -5 5 9 91.79 22.7
 -4 -5 9 590.34 52.89
 4 -5 -9 495.05 44.3
 4 5 -9 462.15 56.49
 -4 5 9 468.35 42.2
 3 -5 -9 61.89 23.2
 -3 -5 9 136.79 30
 3 5 -9 145.59 33.4
 -3 5 9 195.78 27.6
 2 -5 -9 26.9 24.1
 -2 -5 9 1.8 27.6
 -2 5 9 -17.2 24.2
 2 5 -9 9.2 29.5
 1 -5 -9 669.53 52.49
 -1 -5 9 593.54 52.49
 1 5 -9 644.04 56.79
 -1 5 9 610.94 49.6
 0 -5 9 2164.18 88.09
 0 -5 -9 2220.98 90.59
 0 5 -9 2081.19 89.49
 0 5 9 2217.88 87.99
 -1 -5 -9 396.26 37.8
 1 -5 9 232.68 31.1
 1 5 9 370.46 36.6
 -1 5 -9 315.47 35.7
 2 -5 9 -5 27
 -2 -5 -9 13.5 31.2
 -2 5 -9 21.3 30.4
 2 5 9 10.5 24.1
 3 -5 9 337.67 38.3
 -3 -5 -9 284.57 39
 -3 5 -9 325.17 36.9
 3 5 9 403.56 39.3
 4 -5 9 -13.5 32.5
 -4 -5 -9 7 36.8
 -4 5 -9 1.4 30.3
 4 5 9 18.1 31.3
 -5 -5 -9 128.79 43
 5 -5 9 115.59 31.1
 -5 5 -9 133.39 34
 5 5 9 156.88 34.8
 -6 -5 -9 358.76 46.1
 6 -5 9 180.28 30.6
 6 5 9 122.59 33
 -6 5 -9 181.88 35.4
 7 -5 9 41.5 26
 -7 -5 -9 44.4 37.2
 7 5 9 4.4 29.8
 -7 5 -9 30.6 31.8
 8 -5 9 62.29 27.8
 -8 -5 -9 79.39 41.9
 -8 5 -9 13.1 31.6
 8 5 9 116.79 35.5
 9 -5 9 -8.8 25.9
 -9 -5 -9 65.89 39.7
 9 5 9 58.99 36.7
 -9 5 -9 44.8 32.9
 -12 -6 9 186.38 42.2
 -12 -6 9 100.89 30.1
 -11 -6 9 -21.4 26.5
 -11 -6 9 11.6 37.3
 10 -6 -9 28.4 22.5
 -10 -6 9 -10.5 38.3
 -10 -6 9 1.7 27.1
 -10 6 9 -9.1 14.6
 -9 -6 9 283.67 37.2
 -9 -6 9 194.98 45.2
 9 -6 -9 186.98 25.6
 -9 6 9 214.98 22.5
 -8 -6 9 22.6 27.1
 8 -6 -9 0.8 21.3
 -8 -6 9 -2 41.2
 -8 6 9 5.3 18.5
 -7 -6 9 -5.1 27.2
 7 -6 -9 38.6 22.4
 -7 -6 9 7.8 42.9
 -7 6 9 24.8 19.8
 -6 -6 9 236.98 31.3
 6 -6 -9 274.77 27.8
 6 6 -9 239.88 41.8
 -6 6 9 235.98 25.9
 -5 -6 9 662.73 55.49
 5 -6 -9 652.83 45.9
 -5 6 9 684.83 45.8
 5 6 -9 675.43 67.59
 -4 -6 9 443.06 49.99
 4 -6 -9 362.76 40.5
 4 6 -9 368.36 40.3
 -4 6 9 332.47 42
 3 -6 -9 83.09 26.2
 -3 -6 9 72.09 28.3
 -3 6 9 81.99 25
 3 6 -9 251.17 37.8
 2 -6 -9 49.5 27.9
 -2 -6 9 19.4 27.9
 2 6 -9 13.7 31.8
 -2 6 9 14.7 24
 1 -6 -9 297.57 37.3
 -1 -6 9 247.78 33
 -1 6 9 357.86 45.2
 1 6 -9 291.47 38.8
 0 -6 -9 1260.57 70.29
 0 -6 9 1287.97 66.09
 0 6 9 1278.17 65.59
 0 6 -9 1219.68 70.49
 -1 -6 -9 75.79 33.3
 1 -6 9 105.99 31.2
 -1 6 -9 96.39 34.1
 1 6 9 124.49 29.5
 2 -6 9 304.87 35.3
 -2 -6 -9 277.97 42.1
 -2 6 -9 244.18 35
 2 6 9 271.57 35.7
 -3 -6 -9 49.9 37.7
 3 -6 9 35.8 28.7
 3 6 9 20 31.2
 -3 6 -9 9.8 30.2
 4 -6 9 -29.2 30.6
 -4 -6 -9 42.9 33.8
 4 6 9 47.8 30.6
 -4 6 -9 -8.8 31.8
 5 -6 9 32.1 30.9
 -5 -6 -9 -20.4 39.5
 -5 6 -9 -3.5 31.2
 5 6 9 -46.3 31.3
 6 -6 9 -24.8 28.8
 -6 -6 -9 1.2 37.3
 -6 6 -9 -9.1 30.6
 6 6 9 14.9 28.5
 7 -6 9 51.79 26.9
 -7 -6 -9 85.29 43.2
 7 6 9 71.49 34.5
 -7 6 -9 30.4 32.3
 -8 -6 -9 106.19 38.2
 8 -6 9 52.09 27.9
 -8 6 -9 114.49 34.4
 8 6 9 127.29 34.9
 9 -6 9 40.7 27.6
 -9 -6 -9 -21.2 34.6
 9 6 9 56.99 35.9
 -9 6 -9 -9.8 32.9
 -12 -7 9 59.69 31.1
 -12 -7 9 72.09 39
 -11 -7 9 -17.1 30.9
 -11 -7 9 -17.3 35.9
 -10 -7 9 52.99 30.9
 10 -7 -9 2.9 20.7
 -10 -7 9 28.7 43.7
 -10 7 9 17 14.8
 -9 -7 9 65.79 30.5
 -9 -7 9 93.89 43.1
 -9 7 9 67.19 18.3
 -8 -7 9 1161.78 67.59
 -8 -7 9 1134.99 85.29
 8 -7 -9 1120.49 53.69
 -8 7 9 1016.2 50.39
 -7 -7 9 -21.7 27.8
 7 -7 -9 16.9 22.4
 -7 -7 9 -41.9 38.8
 -7 7 9 31.8 20.4
 -6 -7 9 190.78 31.8
 6 -7 -9 255.37 27.6
 -6 7 9 253.67 26.7
 5 -7 -9 60.49 28.4
 -5 -7 9 43.1 32.6
 -5 7 9 43 23
 5 7 -9 69.19 40.9
 -4 -7 9 830.12 59.39
 4 -7 -9 915.21 51.19
 4 7 -9 779.22 70.59
 -4 7 9 871.51 50.89
 3 -7 -9 -23.6 26.3
 -3 -7 9 23.8 30.3
 3 7 -9 25.6 36.7
 -3 7 9 -2 22.1
 -2 -7 9 204.08 33.1
 2 -7 -9 202.08 33.2
 2 7 -9 215.18 37.5
 -2 7 9 244.88 29.5
 1 -7 -9 17.8 31.9
 -1 -7 9 -6.5 26.5
 1 7 -9 5.2 33.5
 -1 7 9 -10.8 23.8
 0 -7 9 595.74 54.99
 0 -7 -9 645.74 60.59
 0 7 9 658.53 54.69
 0 7 -9 541.05 59.69
 -1 -7 -9 849.22 63.59
 1 -7 9 742.03 55.79
 1 7 9 656.53 66.19
 -1 7 -9 789.62 62.29
 2 -7 9 203.48 34
 -2 -7 -9 188.88 38.4
 -2 7 -9 117.19 34.5
 2 7 9 134.19 30.7
 -3 -7 -9 46.2 36.1
 3 -7 9 17.5 28.4
 3 7 9 32.4 31.2
 -3 7 -9 40.3 34.3
 -4 -7 -9 76.99 39.5
 4 -7 9 15.2 30.5
 -4 7 -9 -8.4 31.1
 4 7 9 16 30.2
 5 -7 9 -42.2 30.5
 -5 -7 -9 -18.6 34.4
 -5 7 -9 8.5 30.7
 5 7 9 9 28.7
 6 -7 9 -8.5 28.7
 -6 -7 -9 10.7 40.8
 6 7 9 10.2 33.2
 -6 7 -9 85.59 32.6
 7 -7 9 100.59 29.5
 -7 -7 -9 276.57 45.2
 -7 7 -9 170.88 34
 7 7 9 169.48 40.4
 -8 -7 -9 89.59 36.3
 8 -7 9 146.69 37.2
 -8 7 -9 151.98 34.6
 8 7 9 135.99 36.3
 -11 -8 9 -38.1 31.1
 -11 -8 9 3.3 38.7
 -10 -8 9 184.38 37.1
 -10 -8 9 154.68 46.8
 -9 -8 9 227.68 46.9
 -9 -8 9 115.79 34.2
 9 -8 -9 126.59 23.5
 -9 8 9 174.38 21.6
 -8 -8 9 276.07 36.6
 8 -8 -9 262.47 27.3
 -8 -8 9 182.28 44.3
 -8 8 9 276.47 33.9
 7 -8 -9 186.88 25.4
 -7 -8 9 158.78 47.1
 -7 -8 9 221.78 34.5
 -7 8 9 237.88 26.2
 -6 -8 9 489.45 56.39
 6 -8 -9 698.03 45
 -6 -8 9 677.83 57.89
 -6 8 9 719.33 46.6
 5 -8 -9 173.78 26.9
 -5 -8 9 208.28 32.7
 -5 8 9 254.07 28.2
 -4 -8 9 67.29 30.8
 4 -8 -9 61.99 26
 -4 8 9 45.4 29.5
 4 8 -9 115.89 44.1
 3 -8 -9 129.89 32.6
 -3 -8 9 133.59 34.6
 3 8 -9 134.99 40.5
 -3 8 9 80.29 26.6
 -2 -8 9 891.81 60.49
 2 -8 -9 897.11 63.19
 -2 8 9 949.4 57.09
 2 8 -9 876.31 74.29
 1 -8 -9 664.93 60.09
 -1 -8 9 577.64 54.69
 -1 8 9 687.73 54.09
 1 8 -9 690.13 63.19
 0 -8 9 143.89 31.7
 0 -8 -9 103.39 35.2
 0 8 -9 159.98 38.8
 0 8 9 78.79 30.5
 1 -8 9 51.19 29.2
 1 8 9 87.19 32.7
 -1 8 -9 152.38 37
 -2 -8 -9 285.17 40.5
 2 -8 9 231.18 35.1
 2 8 9 189.58 32.2
 -2 8 -9 211.18 39
 -3 -8 -9 17.7 35.7
 3 -8 9 52.79 28.3
 3 8 9 12.7 31.8
 -3 8 -9 27.2 34.4
 -4 -8 -9 307.17 42.1
 4 8 9 161.18 33.3
 -4 8 -9 312.77 40
 -5 -8 -9 205.18 43.8
 5 -8 9 59.99 32.5
 -5 8 -9 90.59 34.6
 5 8 9 85.69 38.7
 6 -8 9 73.09 32
 -6 -8 -9 69.79 37.3
 -6 8 -9 85.49 34.4
 6 8 9 79.79 34
 7 -8 9 108.29 30
 -7 -8 -9 118.19 36.9
 7 8 9 114.49 35.2
 -7 8 -9 126.89 35.7
 8 -8 9 15.8 27.3
 -8 -8 -9 45.9 42
 -8 8 -9 -10.8 32.9
 8 8 9 9.4 33.8
 -11 -9 9 -1.7 37.1
 -11 -9 9 105.39 35.6
 -10 -9 9 65.59 41.2
 -10 -9 9 89.09 33.3
 -9 -9 9 -25.1 40.4
 9 -9 -9 -4 20.4
 -9 -9 9 -4 32.8
 -9 9 9 6.9 29.1
 -8 -9 9 256.07 38.7
 8 -9 -9 248.58 26.5
 -8 -9 9 260.07 48.5
 -8 9 9 279.07 35
 -7 -9 9 246.48 39.4
 7 -9 -9 218.58 26.2
 -7 -9 9 222.38 49.3
 -7 9 9 249.08 28.1
 -6 -9 9 80.59 48.1
 6 -9 -9 2.4 23
 -6 -9 9 48 30
 -6 9 9 12.6 23.5
 -5 -9 9 121.39 35
 -5 -9 9 88.09 44.6
 5 -9 -9 182.88 28
 -5 9 9 198.88 29
 4 -9 -9 12.4 27.2
 -4 -9 9 -11.9 31.3
 -4 9 9 6.4 24.5
 -3 -9 9 68.59 29.3
 3 -9 -9 83.49 31.7
 3 9 -9 124.29 46
 -3 9 9 134.29 29.1
 2 -9 -9 230.38 34.5
 -2 -9 9 248.68 33.3
 -2 9 9 255.57 32.1
 2 9 -9 285.97 45.8
 1 -9 -9 116.99 32.5
 -1 -9 9 106.19 32.9
 -1 9 9 94.89 31.1
 1 9 -9 92.69 40.1
 0 -9 9 21.2 29.2
 0 -9 -9 47.6 33.4
 0 9 9 -16.4 28.6
 0 9 -9 17.3 36.9
 1 -9 9 164.28 34.4
 -1 -9 -9 189.38 34.6
 1 9 9 143.79 34.2
 -1 9 -9 159.68 38.1
 2 -9 9 -7.9 27.6
 -2 -9 -9 11.2 31.2
 2 9 9 9.2 32.3
 -2 9 -9 -3 33.9
 -3 -9 -9 181.28 37.3
 3 -9 9 82.29 30.1
 -3 9 -9 155.98 45.7
 3 9 9 158.38 34.8
 4 -9 9 907.71 62.09
 -4 -9 -9 873.11 70.19
 -4 9 -9 914.41 67.09
 4 9 9 849.02 68.99
 -5 -9 -9 173.28 41.3
 5 -9 9 69.39 32.3
 -5 9 -9 115.79 36.9
 5 9 9 78.99 36.6
 6 -9 9 -14.3 30.7
 -6 -9 -9 2.3 33.5
 -6 9 -9 -22.3 33.6
 6 9 9 13.1 33
 7 -9 9 -66.69 34.2
 -7 -9 -9 -18.5 34.1
 7 9 9 -20.1 35.5
 -7 9 -9 13.9 35
 -10 -10 9 289.97 48.7
 -10 -10 9 338.47 43
 -9 -10 9 142.09 34.5
 -9 -10 9 171.38 45.7
 -8 -10 9 21.4 37
 -8 -10 9 68.19 33.7
 8 -10 -9 22.2 22.4
 -8 10 9 22.3 20.3
 -7 -10 9 269.07 52.89
 7 -10 -9 264.07 28.3
 -7 10 9 244.28 44.2
 -6 -10 9 17.1 40.5
 -6 -10 9 41.7 32.2
 6 -10 -9 43.7 23.8
 -6 10 9 58.69 25.9
 5 -10 -9 7.6 24.8
 -5 -10 9 -9.6 29.8
 -5 -10 9 -17 43.4
 -5 10 9 9.9 25.5
 -4 -10 9 98.19 50.79
 -4 -10 9 60.29 30.7
 4 -10 -9 75.59 30.6
 -4 10 9 98.09 29.6
 -3 -10 9 283.57 37.7
 -3 10 9 206.28 33
 -2 -10 9 13.7 33.3
 2 -10 -9 -5.6 30.4
 2 10 -9 74.19 44.6
 -2 10 9 15.5 28.1
 1 -10 -9 74.49 33.9
 -1 -10 9 24.5 32.9
 1 10 -9 39.7 41.8
 -1 10 9 44.3 31.9
 0 -10 9 185.68 33.2
 0 -10 -9 239.88 36
 0 10 -9 287.77 44.8
 0 10 9 218.48 36
 1 -10 9 39.3 29.4
 -1 -10 -9 47.1 30.8
 -1 10 -9 118.29 40.4
 1 10 9 34.7 32
 -2 -10 -9 778.42 64.49
 2 -10 9 738.93 60.09
 2 10 9 840.22 66.99
 -2 10 -9 675.53 70.29
 3 -10 9 108.49 30.7
 -3 -10 -9 183.08 39.5
 3 10 9 83.39 33.6
 -3 10 -9 145.79 38.6
 4 -10 9 65.39 31.7
 -4 -10 -9 95.39 33.5
 4 10 9 33.8 34.5
 -4 10 -9 65.09 37
 5 -10 9 55.79 31.9
 -5 -10 -9 139.29 36.3
 5 10 9 72.69 32.2
 -5 10 -9 178.48 37.4
 -6 -10 -9 558.24 66.09
 6 -10 9 605.64 59.39
 6 10 9 563.04 62.49
 -6 10 -9 713.73 69.69
 -7 -10 -9 -4.7 39
 7 -10 9 -10.3 29.8
 -7 10 -9 1 34.4
 7 10 9 14.6 33.8
 -9 -11 9 27.8 33.7
 -9 -11 9 -10.9 39.9
 -8 -11 9 97.79 37.5
 -8 -11 9 157.98 48.6
 -7 -11 9 30 33.1
 -7 -11 9 33.2 43.4
 7 -11 -9 7.7 22.4
 -7 11 9 22.6 23.4
 -6 -11 9 175.28 38.8
 6 -11 -9 138.59 27.6
 -6 -11 9 178.58 50.59
 -6 11 9 205.88 31.2
 -5 -11 9 52.29 34.9
 -5 -11 9 55.79 41.1
 5 -11 -9 63.19 28.2
 -5 11 9 57.09 28.6
 -4 -11 9 467.95 57.49
 -4 -11 9 515.75 58.79
 4 -11 -9 519.15 55.59
 -4 11 9 467.05 53.09
 3 -11 -9 67.49 32.2
 -3 -11 9 80.29 33.4
 -3 -11 9 41.2 46.5
 -3 11 9 49.5 28.8
 -2 -11 9 375.96 55.49
 -2 -11 9 504.55 57.09
 2 -11 -9 481.25 42.6
 -2 11 9 492.85 62.29
 1 -11 -9 64.09 34.1
 -1 -11 9 17.2 30.2
 -1 11 9 62.29 30.4
 0 -11 -9 295.07 39
 0 -11 9 129.39 33
 0 11 -9 183.48 46
 0 11 9 169.88 32.9
 1 -11 9 21.6 29.5
 -1 -11 -9 68.19 34.4
 -1 11 -9 84.79 43.2
 1 11 9 59.39 34.9
 2 -11 9 86.49 31.7
 -2 -11 -9 137.89 37.8
 -2 11 -9 63.79 41.2
 2 11 9 28.2 36.7
 -3 -11 -9 65.49 33.7
 3 -11 9 12.9 28.9
 -3 11 -9 65.59 39.4
 3 11 9 55.29 32.9
 4 -11 9 218.18 34.4
 -4 -11 -9 256.77 40.4
 -4 11 -9 323.77 44.8
 4 11 9 264.47 41.8
 5 -11 9 9.3 30.6
 -5 -11 -9 3.4 34.1
 -5 11 -9 32.5 37.4
 5 11 9 31.3 32.7
 -6 -11 -9 114.49 40.4
 6 -11 9 13.8 32.4
 6 11 9 36 38.7
 -6 11 -9 66.39 38.2
 -8 -12 9 -8.1 31.4
 -8 -12 9 15.5 38.9
 -7 -12 9 -6.2 34.5
 -7 -12 9 55.99 42.6
 7 -12 -9 53.49 25.6
 -7 12 9 32.4 25
 -6 -12 9 28.1 39.7
 6 -12 -9 28.5 25.8
 -6 -12 9 44.3 36.9
 -6 12 9 66.29 29.3
 5 -12 -9 24.1 29.2
 -5 -12 9 37.5 46.4
 -5 -12 9 -13.7 33.3
 -5 12 9 5.4 26.8
 -4 -12 9 2.7 41.1
 -4 -12 9 -17.6 31.2
 4 -12 -9 -35.4 30.8
 -4 12 9 25.1 28.1
 -3 -12 9 67.29 32.5
 3 -12 -9 30.6 31.6
 -3 -12 9 79.49 48.4
 -3 12 9 11.4 28.1
 -2 -12 9 41.6 46.8
 -2 -12 9 -57.09 29.4
 2 -12 -9 7.9 30.1
 -2 12 9 -3.9 30.4
 -1 -12 9 50.69 50.49
 1 -12 -9 -11.4 29.2
 -1 -12 9 15.6 31.1
 -1 12 9 32.6 33.8
 0 -12 9 -4.1 29.9
 0 -12 9 60.09 47.6
 0 -12 -9 29.7 32
 0 12 9 3.3 30.8
 1 -12 9 132.59 32.7
 -1 -12 -9 254.77 38.1
 1 12 9 108.09 32.5
 2 -12 9 106.39 33.1
 -2 -12 -9 136.79 35.7
 2 12 9 141.49 37.9
 3 -12 9 135.39 31.3
 -3 -12 -9 335.37 43.5
 -3 12 -9 222.98 45.8
 3 12 9 226.18 42.6
 -4 -12 -9 295.67 37.6
 4 -12 9 261.17 37
 -4 12 -9 475.15 49.99
 4 12 9 276.17 41.3
 5 -12 9 38.2 31.7
 -5 -12 -9 86.49 34.9
 5 12 9 86.19 42.6
 -5 12 -9 52.99 41.4
 -7 -13 9 76.09 35.1
 -7 -13 9 47.2 39.6
 6 -13 -9 669.73 52.59
 -6 -13 9 696.83 79.59
 -6 13 9 699.63 55.29
 -5 -13 9 -4.3 40.6
 -5 -13 9 2.9 35.4
 -5 13 9 14.4 30.2
 -4 -13 9 86.79 34.4
 4 -13 -9 83.19 34.3
 -4 -13 9 59.59 43.7
 -4 13 9 52.69 32.7
 -3 -13 9 -5.5 32.8
 -3 -13 9 35.8 46.3
 3 -13 -9 40 33.1
 -3 13 9 9.3 30
 -2 -13 9 243.08 48.6
 -2 -13 9 198.58 35.5
 2 -13 -9 243.48 35.2
 -2 13 9 356.96 41.5
 -1 -13 9 30.4 31.1
 1 -13 -9 125.79 33.5
 -1 -13 9 -1.3 48.1
 -1 13 9 41.6 34.2
 0 -13 9 413.76 44.9
 0 -13 9 326.47 54.69
 0 -13 -9 391.66 39.9
 0 13 9 409.46 47.8
 1 -13 9 -27.4 38.2
 1 -13 9 -53.19 29.2
 -1 -13 -9 -13.2 28.8
 1 13 9 -14.2 33.2
 2 -13 9 904.51 74.89
 2 -13 9 741.93 61.29
 -2 -13 -9 850.11 65.59
 2 13 9 915.01 73.19
 -3 -13 -9 274.07 38.9
 3 -13 9 315.97 38.9
 3 -13 9 222.98 43
 3 13 9 176.38 42.2
 4 -13 9 -9.1 36.2
 4 -13 9 27.1 30
 -4 -13 -9 -15.9 34.5
 4 13 9 87.19 40.6
 -5 -14 9 143.39 48.8
 -5 -14 9 32.2 36.3
 5 -14 -9 54.69 32.6
 -5 14 9 56.19 35.1
 4 -14 -9 42.9 33.1
 -4 -14 9 -26.3 32.8
 -4 -14 9 -77.39 43.8
 -4 14 9 2.4 34.2
 3 -14 -9 97.39 34.4
 -3 -14 9 27.6 34
 -3 -14 9 -3.3 41.4
 -3 14 9 72.19 34.4
 -2 -14 9 99.99 48.4
 -2 -14 9 102.69 36.3
 2 -14 -9 98.59 35.2
 -2 14 9 68.19 36.3
 -1 -14 9 11.8 31.3
 -1 -14 9 69.99 48.9
 1 -14 -9 11.6 30.3
 -1 14 9 -6.4 32.9
 0 -14 9 71.89 39.5
 0 -14 -9 150.18 35.6
 0 14 9 69.79 37
 1 -14 9 6.2 32.4
 -1 -14 -9 -11.9 29.6
 1 -14 9 85.79 37.5
 1 14 9 10.9 36.7
 2 -14 9 27.6 30.3
 -2 -14 -9 73.29 34.8
 2 -14 9 23.1 35.6
 2 14 9 30.8 39.5
 2 -15 -9 369.46 41.6
 -2 -15 9 305.17 51.39
 -2 -15 9 247.88 39.1
 -2 15 9 302.97 42.4
 -1 -15 9 -35.6 33.2
 -1 -15 9 47.3 45.6
 1 -15 -9 -9 31.1
 -1 15 9 115.19 38.8
 -12 0 10 713.03 50.99
 -12 0 10 812.92 64.59
 -11 0 10 354.46 44.8
 -11 0 10 316.77 45.1
 -10 0 10 117.89 26.9
 9 0 -10 466.55 55.59
 -9 0 10 499.25 48.1
 -8 0 10 885.51 55.19
 8 0 -10 855.71 57.49
 7 0 -10 162.48 30.6
 -7 0 10 99.39 27.4
 -6 0 10 168.58 29.9
 6 0 -10 207.28 30.7
 5 0 -10 21 28.1
 -5 0 10 21 26
 -4 0 10 56.19 27.9
 4 0 -10 37 27.5
 3 0 -10 167.68 32.6
 -3 0 10 223.58 33.4
 2 0 -10 1576.54 75.19
 -2 0 10 1631.04 75.59
 -1 0 10 1205.68 66.79
 1 0 -10 1110.79 65.29
 0 0 -10 -26.8 29.3
 0 0 10 -15.9 28.6
 1 0 10 8.8 33.6
 -1 0 -10 -3.3 27.6
 -2 0 -10 1327.27 70.49
 2 0 10 1345.37 68.09
 3 0 10 1982.2 83.69
 -3 0 -10 1946.21 87.19
 -4 0 -10 398.56 40.9
 4 0 10 258.67 31.2
 -5 0 -10 -21.1 32
 5 0 10 -4.3 28.2
 6 0 10 1027 61.79
 -6 0 -10 981.6 66.99
 7 0 10 -5.3 27.4
 -7 0 -10 25.3 45.5
 -8 0 -10 251.17 37.9
 8 0 10 217.58 33.4
 -9 0 -10 -7 33.3
 9 0 10 20.3 30.3
 -12 -1 10 2.9 25.1
 -12 -1 10 -2.1 33.6
 -12 1 10 32.4 30.6
 -12 1 10 8.1 22.5
 -11 -1 10 228.68 30.8
 -11 -1 10 296.07 44.5
 -10 -1 10 168.38 44.1
 -10 -1 10 160.98 28.6
 -10 1 10 89.59 26.1
 9 -1 -10 -31.8 27.5
 -9 -1 10 -25.4 24.2
 -9 1 10 -27.6 23.2
 9 1 -10 31.7 33.4
 8 -1 -10 89.39 28.5
 -8 -1 10 49 25.7
 -8 1 10 68.79 25.4
 8 1 -10 105.99 32.1
 7 -1 -10 20.4 26.9
 -7 -1 10 2.1 24.6
 7 1 -10 54.89 29.9
 -7 1 10 24.1 25.3
 6 -1 -10 147.59 30
 -6 -1 10 206.18 31.6
 6 1 -10 96.49 30.3
 -6 1 10 146.29 28.5
 -5 -1 10 268.87 31.9
 5 -1 -10 298.57 33.9
 5 1 -10 308.97 34.7
 -5 1 10 320.27 35.3
 4 -1 -10 3.9 27.4
 -4 -1 10 1.9 25
 -4 1 10 18.3 27.6
 4 1 -10 55.09 31.6
 -3 -1 10 357.86 39.5
 3 -1 -10 425.06 37.6
 -3 1 10 426.76 50.59
 3 1 -10 336.47 35.3
 2 -1 -10 912.71 59.59
 -2 -1 10 1078.89 59.49
 2 1 -10 1062.39 62.89
 -2 1 10 895.11 62.29
 -1 -1 10 598.84 56.79
 1 -1 -10 692.43 55.29
 1 1 -10 465.45 55.89
 -1 1 10 615.24 54.09
 0 -1 10 -12.4 27.3
 0 -1 -10 -13.1 30.6
 0 1 10 -15.2 27.7
 0 1 -10 1.2 32.6
 1 -1 10 -7.1 29.6
 -1 -1 -10 -3.3 29.4
 -1 1 -10 -12 27.2
 1 1 10 4.4 26.5
 -2 -1 -10 114.89 29.3
 2 -1 10 243.58 36.3
 2 1 10 246.48 31.9
 -2 1 -10 305.47 38.3
 3 -1 10 0.4 26
 -3 -1 -10 12.5 36.9
 3 1 10 23.7 29.5
 -3 1 -10 6.4 30
 4 -1 10 43.4 26.6
 -4 -1 -10 63.69 30.2
 -4 1 -10 -36.9 29.7
 4 1 10 13.6 30
 -5 -1 -10 368.76 39.3
 5 -1 10 239.18 31.7
 5 1 10 425.06 40.6
 -5 1 -10 333.67 37.9
 6 -1 10 -11.3 26
 -6 -1 -10 22.2 28.6
 6 1 10 19.1 29
 -6 1 -10 -22.4 30.3
 -7 -1 -10 123.59 31.9
 7 -1 10 123.49 42.4
 -7 1 -10 143.59 32.7
 7 1 10 89.09 29.4
 8 -1 10 91.79 30
 -8 -1 -10 168.98 35.7
 -8 1 -10 115.39 34.4
 8 1 10 222.68 36.4
 9 -1 10 42.3 30.4
 -9 -1 -10 -16.3 32
 -9 1 -10 55.89 33.8
 9 1 10 2.4 29.2
 -12 -2 10 30.4 36
 -12 -2 10 -11.6 24.9
 -11 -2 10 -5.5 36.6
 -11 -2 10 11.1 23.6
 -11 2 10 18.3 24.1
 -11 2 10 -13.1 33.6
 -10 -2 10 710.03 51.79
 10 -2 -10 800.82 58.59
 -10 -2 10 749.53 76.59
 -10 2 10 831.72 51.49
 9 -2 -10 234.98 31.9
 -9 -2 10 204.38 30.8
 9 2 -10 269.07 39.6
 -9 2 10 224.18 30
 8 -2 -10 523.25 48.2
 -8 -2 10 504.65 49.99
 8 2 -10 556.54 58.79
 -8 2 10 469.55 48.1
 -7 -2 10 41.6 26.3
 7 -2 -10 31.1 26.3
 -7 2 10 42.5 27.4
 7 2 -10 9.7 28.7
 6 -2 -10 867.41 56.19
 -6 -2 10 846.52 56.79
 -6 2 10 912.11 57.09
 6 2 -10 880.51 61.99
 -5 -2 10 58.39 26.3
 5 -2 -10 13.4 27.2
 5 2 -10 40 30.1
 -5 2 10 45.4 28.7
 4 -2 -10 286.07 32.3
 -4 -2 10 291.17 32.8
 -4 2 10 329.47 35.4
 3 -2 -10 219.18 30.5
 -3 -2 10 191.78 29.2
 -3 2 10 268.77 35.4
 3 2 -10 156.98 31.4
 -2 -2 10 4267.07 142.49
 2 -2 -10 4087.09 142.59
 -2 2 10 4067.29 142.39
 2 2 -10 4059.79 143.19
 1 -2 -10 280.27 35.6
 -1 -2 10 273.77 34.8
 1 2 -10 275.57 38.1
 -1 2 10 187.08 29.4
 0 -2 10 100.59 34.9
 0 -2 -10 42.5 29.5
 0 2 10 127.39 33.2
 0 2 -10 48.6 30.1
 1 -2 10 485.25 56.69
 -1 -2 -10 523.15 52.39
 1 2 10 482.35 49.9
 -1 2 -10 459.45 55.49
 2 -2 10 92.69 35.5
 -2 -2 -10 86.49 28.1
 2 2 10 129.09 28.4
 -2 2 -10 99.99 32
 -3 -2 -10 121.49 31
 3 -2 10 172.08 37.6
 -3 2 -10 195.38 33.2
 3 2 10 195.58 33.2
 -4 -2 -10 874.21 64.19
 4 -2 10 744.43 56.69
 -4 2 -10 888.51 61.89
 5 -2 10 -17 26.6
 -5 -2 -10 7.6 32.8
 5 2 10 30.1 28.5
 -5 2 -10 19.5 32
 -6 -2 -10 109.59 36.4
 6 -2 10 50.19 28.1
 6 2 10 50.29 29.7
 -6 2 -10 117.49 33.1
 -7 -2 -10 179.98 35.4
 7 -2 10 158.88 31
 7 2 10 124.59 32.3
 -7 2 -10 256.57 37.7
 -8 -2 -10 71.59 34.7
 8 -2 10 29.2 28
 -8 2 -10 0.6 32.4
 8 2 10 15.2 32.5
 -9 -2 -10 10.2 32.3
 9 -2 10 16.7 29
 9 2 10 32.6 33.4
 -9 2 -10 -54.29 31.3
 -12 -3 10 -2.4 45.2
 -12 -3 10 1.3 26.6
 -11 -3 10 37.9 38.2
 -11 -3 10 36.2 27.6
 -11 3 10 -36.7 24.5
 -11 3 10 -23.8 29.7
 -10 -3 10 -34.5 25
 -10 -3 10 -41.8 38.2
 10 -3 -10 37.9 28.7
 -10 3 10 11.5 25.4
 -9 -3 10 575.54 51.59
 9 -3 -10 612.24 49.8
 -9 3 10 657.03 49.99
 8 -3 -10 -2.7 24.6
 -8 -3 10 -1.9 25.9
 -8 3 10 18.2 27
 8 3 -10 2.5 34.7
 7 -3 -10 32.2 25.2
 -7 -3 10 38.6 29.1
 -7 3 10 51.79 28.1
 7 3 -10 15.4 33.8
 6 -3 -10 37.9 25.2
 -6 -3 10 45.5 27.1
 -6 3 10 29.4 28.6
 6 3 -10 20.7 30.8
 -5 -3 10 741.53 55.59
 5 -3 -10 657.33 51.99
 -5 3 10 699.53 50.79
 5 3 -10 656.73 58.79
 4 -3 -10 361.96 44.5
 -4 -3 10 123.09 48.3
 -4 3 10 250.57 31.2
 4 3 -10 369.06 37.7
 3 -3 -10 -4.1 26.6
 -3 -3 10 -11.2 27.4
 3 3 -10 31.7 30.3
 -3 3 10 -32.3 27.1
 2 -3 -10 934.91 57.69
 -2 -3 10 972.3 60.29
 2 3 -10 963.3 62.99
 -2 3 10 977.5 56.59
 -1 -3 10 159.38 30
 1 -3 -10 171.18 31.8
 -1 3 10 106.69 25.8
 1 3 -10 134.79 33.1
 0 -3 -10 611.34 52.09
 0 -3 10 617.64 54.79
 0 3 10 579.54 52.99
 0 3 -10 693.23 59.79
 1 -3 10 15.4 31.2
 -1 -3 -10 106.59 33.5
 1 3 10 33.7 25.3
 -1 3 -10 114.19 31.9
 2 -3 10 16.3 31.3
 -2 -3 -10 66.19 34.7
 2 3 10 27.6 32.1
 -2 3 -10 80.29 34.9
 -3 -3 -10 700.23 61.89
 3 -3 10 741.23 61.39
 -3 3 -10 704.83 60.89
 3 3 10 695.13 56.89
 4 -3 10 56.49 31.1
 -4 -3 -10 24.4 35.9
 4 3 10 7.3 26.2
 -4 3 -10 21.1 32.8
 5 -3 10 -1.6 28.1
 -5 -3 -10 48.2 38.4
 5 3 10 10 29.2
 -5 3 -10 -6 32.6
 6 -3 10 408.46 48.8
 -6 -3 -10 457.75 43.6
 -6 3 -10 457.75 43.7
 6 3 10 491.25 56.09
 7 -3 10 5 28
 -7 -3 -10 -10.7 36.9
 -7 3 -10 46.7 32.6
 7 3 10 17.7 33.2
 -8 -3 -10 -32.3 51.49
 8 -3 10 -38 26.3
 -8 3 -10 -19.1 32
 8 3 10 -8.7 30.9
 -9 -3 -10 12.6 33.6
 9 -3 10 -3.7 27.5
 9 3 10 25.2 34.3
 -12 -4 10 181.48 44.2
 -12 -4 10 141.39 31.8
 -11 -4 10 20.9 28
 -11 -4 10 48.2 38.1
 -11 4 10 45.2 29.4
 -11 4 10 14.7 19.3
 -10 -4 10 126.19 31.1
 10 -4 -10 83.19 27.7
 -10 -4 10 164.68 43.9
 -10 4 10 121.39 23.8
 9 -4 -10 111.39 26.9
 -9 -4 10 129.29 32.1
 -9 -4 10 134.79 49
 -9 4 10 66.49 24.9
 8 -4 -10 421.96 44.7
 -8 -4 10 456.85 52.79
 -8 4 10 413.16 44.9
 8 4 -10 605.64 50.39
 7 -4 -10 37.1 26
 -7 -4 10 89.19 29.4
 -7 4 10 65.19 25.6
 7 4 -10 83.79 37.2
 -6 -4 10 76.89 28.4
 6 -4 -10 84.19 26.7
 -6 4 10 61.79 38.7
 6 4 -10 32.6 32.6
 -5 -4 10 39.4 28.7
 5 -4 -10 42 24.9
 -5 4 10 58.19 24.9
 5 4 -10 22.7 31.1
 -4 -4 10 3.9 27.2
 4 -4 -10 28.7 25.7
 -4 4 10 26.5 24.9
 4 4 -10 -11 32.2
 3 -4 -10 466.15 47
 -3 -4 10 450.05 51.99
 3 4 -10 348.17 40.9
 -3 4 10 525.85 47.1
 2 -4 -10 1456.55 70.69
 -2 -4 10 1572.44 74.39
 2 4 -10 1755.72 77.89
 -2 4 10 1559.54 71.79
 1 -4 -10 392.56 48.8
 -1 -4 10 484.35 51.69
 -1 4 10 466.85 47.1
 1 4 -10 352.06 36.5
 0 -4 -10 1005.2 61.79
 0 -4 10 943.31 61.29
 0 4 10 943.21 60.09
 0 4 -10 959.8 66.49
 -1 -4 -10 231.58 35.4
 1 -4 10 163.98 31.5
 -1 4 -10 122.39 35.3
 1 4 10 181.38 30.9
 -2 -4 -10 120.39 32.8
 2 -4 10 96.39 32.5
 -2 4 -10 181.98 35.3
 2 4 10 111.09 30.2
 -3 -4 -10 49.2 35.7
 3 -4 10 127.29 36.8
 -3 4 -10 79.89 35
 3 4 10 117.19 28.8
 -4 -4 -10 526.45 50.29
 4 -4 10 537.15 55.59
 4 4 10 555.54 57.59
 -4 4 -10 510.05 57.09
 5 -4 10 111.09 31.8
 -5 -4 -10 152.48 42.9
 -5 4 -10 146.69 36.4
 5 4 10 77.49 31
 -6 -4 -10 364.76 44.9
 -6 4 -10 496.35 59.09
 6 4 10 366.06 41.8
 7 -4 10 -7.1 26.7
 -7 -4 -10 45.4 39.5
 7 4 10 8.7 30
 -7 4 -10 -25.1 32.5
 8 -4 10 -5.9 27.6
 -8 -4 -10 11.6 38.5
 8 4 10 17.5 30.7
 -8 4 -10 22.5 34.8
 -9 -4 -10 50.79 39.6
 9 -4 10 21.1 28.5
 9 4 10 7.7 34.4
 -9 4 -10 88.89 36.2
 -12 -5 10 -24.8 26.9
 -12 -5 10 -36.1 38
 -11 -5 10 352.36 48.4
 -11 -5 10 149.99 32.5
 -10 -5 10 -4 41
 10 -5 -10 41.4 26.1
 -10 -5 10 11.4 27.7
 -10 5 10 17.1 19.3
 9 -5 -10 739.73 48.8
 -9 -5 10 606.64 56.29
 -9 -5 10 563.64 57.49
 -9 5 10 682.93 43.1
 8 -5 -10 268.27 30.6
 -8 -5 10 295.27 35.6
 -8 5 10 282.77 28.6
 7 -5 -10 132.39 27
 -7 -5 10 57.59 29.3
 -7 5 10 60.09 23.5
 7 5 -10 143.79 41.7
 6 -5 -10 -13.7 24.1
 -6 -5 10 32 29
 -6 5 10 18.1 23.2
 6 5 -10 -23.7 35.3
 5 -5 -10 1469.85 66.79
 -5 -5 10 1586.34 74.99
 -5 5 10 1452.15 65.89
 5 5 -10 1428.06 76.79
 -4 -5 10 21.6 28
 4 -5 -10 70.89 25.6
 4 5 -10 76.79 34
 -4 5 10 6.1 22.8
 -3 -5 10 96.29 32.7
 3 -5 -10 54.59 25.3
 -3 5 10 67.79 26.5
 3 5 -10 34.8 36.4
 2 -5 -10 -3.6 25.5
 -2 -5 10 18.7 27.6
 -2 5 10 27.8 24.3
 2 5 -10 63.69 35.7
 1 -5 -10 475.25 52.79
 -1 -5 10 556.24 55.19
 1 5 -10 382.86 39.7
 -1 5 10 556.84 50.49
 0 -5 10 416.96 52.89
 0 -5 -10 506.95 55.19
 0 5 -10 447.16 55.99
 0 5 10 336.57 40.6
 1 -5 10 56.89 31.3
 -1 -5 -10 79.59 33.5
 -1 5 -10 88.79 34.3
 1 5 10 48.9 26.1
 2 -5 10 69.79 34.2
 -2 -5 -10 121.69 37.7
 -2 5 -10 -23.8 31.7
 2 5 10 57.89 28.4
 -3 -5 -10 -32.7 37.4
 3 -5 10 -10.7 32.7
 3 5 10 -8.1 30.3
 -3 5 -10 -3.2 32.4
 4 -5 10 31.8 33.4
 -4 -5 -10 60.49 37.7
 4 5 10 86.89 34.9
 -4 5 -10 26.8 34.1
 5 -5 10 2.3 31.8
 -5 -5 -10 49.9 35.1
 -5 5 -10 23.4 43.5
 5 5 10 39.4 32.7
 6 -5 10 68.79 29.7
 -6 -5 -10 18.7 34.7
 -6 5 -10 94.89 35
 6 5 10 0.7 33.4
 7 -5 10 27.9 26.8
 -7 -5 -10 -19.5 39.8
 7 5 10 0 32.9
 -7 5 -10 -2.5 32.8
 -8 -5 -10 140.49 41.9
 8 -5 10 158.38 31.4
 -8 5 -10 112.59 35.9
 8 5 10 126.99 39.1
 -11 -6 10 -4.8 38.5
 -11 -6 10 -11.1 27.9
 -10 -6 10 42.3 29.9
 10 -6 -10 17.1 23.6
 -10 -6 10 59.49 42.3
 -10 6 10 49.4 18.5
 9 -6 -10 220.98 28.3
 -9 -6 10 227.48 36.4
 -9 -6 10 208.78 48.8
 8 -6 -10 1388.16 66.39
 -8 -6 10 1572.24 75.99
 -8 -6 10 1555.54 97.39
 -8 6 10 1421.16 63.49
 -7 -6 10 77.59 29.7
 7 -6 -10 105.59 26.3
 -7 6 10 115.89 24.3
 7 6 -10 139.69 43.9
 -6 -6 10 36.8 30
 6 -6 -10 68.49 24.9
 -6 6 10 25.3 22.8
 6 6 -10 74.69 39.7
 5 -6 -10 566.04 47.5
 -5 -6 10 545.45 56.59
 5 6 -10 647.64 66.19
 -5 6 10 579.94 47.4
 -4 -6 10 439.46 53.19
 4 -6 -10 332.97 33.7
 4 6 -10 366.16 42.5
 -4 6 10 283.87 31.2
 -3 -6 10 -45.8 27.5
 3 -6 -10 -32.9 24.8
 -3 6 10 8 25.1
 3 6 -10 1.3 36.8
 -2 -6 10 28.6 30.4
 2 -6 -10 32.4 28.2
 2 6 -10 17.6 34.3
 -2 6 10 35.7 26.6
 1 -6 -10 234.78 35.5
 -1 -6 10 267.87 33.6
 1 6 -10 200.68 36.1
 -1 6 10 287.37 33.8
 0 -6 10 74.99 31.3
 0 6 -10 56.79 37.8
 0 6 10 70.59 28.8
 1 -6 10 230.48 34.6
 -1 -6 -10 181.38 41.3
 -1 6 -10 194.28 36.5
 1 6 10 185.78 34.9
 -2 -6 -10 15.7 38.2
 2 -6 10 36 32.7
 2 6 10 25 29.8
 -2 6 -10 61.39 34.5
 -3 -6 -10 4.1 35.5
 3 -6 10 81.79 33.5
 3 6 10 16.2 29.2
 -3 6 -10 56.19 33.3
 -4 -6 -10 48.7 37.5
 4 -6 10 -25.8 31.6
 4 6 10 54.09 34.4
 -4 6 -10 30.3 35.1
 -5 -6 -10 -21.7 37
 5 -6 10 17.5 30.1
 -5 6 -10 20.3 34.3
 5 6 10 -30.8 30.2
 6 -6 10 4.6 27.5
 -6 -6 -10 31.6 38.6
 -6 6 -10 1 33.6
 6 6 10 29.2 35.1
 7 -6 10 437.16 49.4
 -7 -6 -10 340.47 42.8
 -7 6 -10 352.06 41.2
 7 6 10 443.16 47
 -8 -6 -10 52.09 38.3
 8 -6 10 38.5 30.3
 -8 6 -10 16.2 34.5
 8 6 10 -9.7 37.2
 -11 -7 10 -13.7 28.6
 -11 -7 10 41.7 40.3
 -10 -7 10 9.6 39.4
 10 -7 -10 57.29 27.4
 9 -7 -10 -27.2 23.4
 -9 -7 10 18.4 41.3
 -9 -7 10 21.2 31.4
 -9 7 10 -20.4 18.3
 -8 -7 10 -11.1 27.3
 8 -7 -10 72.39 25
 -8 -7 10 -42.9 45.3
 -8 7 10 15.2 20.4
 7 -7 -10 930.61 54.39
 -7 -7 10 1085.09 65.89
 -7 -7 10 1106.69 87.09
 -7 7 10 866.41 51.89
 -6 -7 10 133.09 30.7
 6 -7 -10 154.38 26.9
 -6 7 10 144.49 26.2
 6 7 -10 190.38 46.1
 5 -7 -10 32.6 24.8
 -5 -7 10 75.19 32.1
 -5 7 10 48.8 24.2
 5 7 -10 25.5 40.7
 -4 -7 10 21.1 30
 4 -7 -10 -24.8 24.2
 4 7 -10 11.1 37.9
 -4 7 10 27.4 25.5
 3 -7 -10 106.99 28.3
 -3 -7 10 176.48 34
 3 7 -10 263.37 42.4
 -3 7 10 198.38 30.3
 2 -7 -10 431.86 53.69
 -2 -7 10 419.16 52.89
 -2 7 10 382.76 47.1
 2 7 -10 431.06 46.9
 -1 -7 10 123.29 32.2
 1 -7 -10 112.69 34.4
 -1 7 10 122.29 28.8
 1 7 -10 111.79 39.6
 0 -7 -10 -1.6 34.9
 0 -7 10 26.1 30.7
 0 7 -10 6.9 38
 0 7 10 43 30.1
 1 -7 10 204.98 32.4
 -1 -7 -10 223.08 41.3
 -1 7 -10 194.38 37.9
 1 7 10 90.69 47.5
 -2 -7 -10 115.09 42.3
 2 -7 10 93.09 32
 -2 7 -10 86.39 35.6
 2 7 10 99.79 30.2
 3 -7 10 -30.5 29.8
 -3 -7 -10 30.2 41.3
 -3 7 -10 -6.6 33.2
 3 7 10 14.6 32
 -4 -7 -10 66.49 42.2
 4 -7 10 58.29 33.4
 -4 7 -10 94.19 44
 4 7 10 65.89 35.1
 5 -7 10 26.9 32.4
 -5 -7 -10 -8.4 36.6
 5 7 10 61.39 34.4
 -5 7 -10 110.39 34.8
 -6 -7 -10 -46.2 36.9
 6 -7 10 12.6 30.7
 -6 7 -10 -21.2 32.3
 7 -7 10 59.19 29.3
 -7 -7 -10 50.09 38.4
 -7 7 -10 83.99 34.7
 7 7 10 48.8 35.9
 8 -7 10 164.78 31.1
 -8 -7 -10 146.29 42.2
 -8 7 -10 177.68 36.9
 8 7 10 192.38 41.7
 -11 -8 10 164.18 43.6
 -11 -8 10 116.19 32.3
 -10 -8 10 50.89 37.8
 -10 -8 10 127.09 32.3
 9 -8 -10 29.1 24
 -9 -8 10 18.8 33.2
 -9 -8 10 24.9 40.2
 -9 8 10 9.9 18.8
 -8 -8 10 472.35 57.29
 8 -8 -10 502.35 45.2
 -8 -8 10 597.44 61.19
 -8 8 10 488.65 45.2
 -7 -8 10 27.9 42.7
 -7 -8 10 65.19 30.2
 7 -8 -10 44.3 24.3
 -7 8 10 38.3 23.4
 -6 -8 10 78.19 34
 6 -8 -10 81.39 25.8
 -6 8 10 61.09 24.7
 -5 -8 10 14.7 27.9
 5 -8 -10 -25.3 25.1
 5 8 -10 -83.39 44.1
 -5 8 10 -30 22.4
 -4 -8 10 89.19 32.4
 4 -8 -10 91.69 27.7
 4 8 -10 51.19 43.9
 -4 8 10 96.19 27
 -3 -8 10 -47.4 29.9
 3 -8 -10 -51.29 27.4
 -3 8 10 21.3 26.6
 3 8 -10 10.5 40.2
 -2 -8 10 -10.9 29.1
 2 -8 -10 5.6 31.5
 -2 8 10 20.5 26.1
 2 8 -10 11.1 38
 1 -8 -10 28 34.9
 -1 -8 10 41.6 31.2
 1 8 -10 13.6 38
 -1 8 10 28.2 29.3
 0 -8 -10 560.04 49.3
 0 -8 10 681.83 59.39
 0 8 10 485.55 55.19
 0 8 -10 636.34 64.79
 -1 -8 -10 61.69 34.3
 1 -8 10 149.59 32.8
 1 8 10 169.28 35.2
 -1 8 -10 175.48 39.3
 -2 -8 -10 72.19 41
 2 -8 10 148.79 32.1
 -2 8 -10 95.79 39
 2 8 10 56.79 31.2
 -3 -8 -10 322.47 45.9
 3 -8 10 252.47 35.9
 3 8 10 272.47 40
 -3 8 -10 333.77 42.9
 4 -8 10 159.38 35.8
 -4 -8 -10 313.27 48
 -4 8 -10 324.77 42.9
 4 8 10 244.58 35.1
 -5 -8 -10 181.58 42.9
 5 -8 10 138.29 34.7
 5 8 10 139.19 40.6
 -5 8 -10 249.78 40.2
 6 -8 10 73.69 32.5
 6 8 10 61.69 37.7
 -6 8 -10 90.79 36.3
 -7 -8 -10 190.58 45.9
 7 -8 10 174.18 33.4
 7 8 10 135.09 39.3
 -7 8 -10 211.18 39
 -10 -9 10 151.48 36.8
 -10 -9 10 158.88 45.5
 -9 -9 10 197.58 47.1
 -9 -9 10 55.69 32.1
 -8 -9 10 184.98 35.5
 -8 -9 10 92.49 45.7
 8 -9 -10 161.98 27.4
 -8 9 10 184.28 25.4
 -7 -9 10 -78.79 43.2
 7 -9 -10 -2.4 22.7
 -7 -9 10 5.7 30.4
 -7 9 10 5.9 23.3
 6 -9 -10 -2.9 24.4
 -6 -9 10 -3.2 30.5
 -6 -9 10 -45.7 47.4
 -6 9 10 16.4 23.3
 -5 -9 10 166.28 32.5
 5 -9 -10 254.87 30.9
 -5 9 10 179.88 29.7
 4 -9 -10 173.08 30.9
 -4 -9 10 177.98 32.7
 4 9 -10 214.78 49.2
 -4 9 10 157.68 29.2
 -3 -9 10 95.49 31.6
 3 -9 -10 99.29 34.2
 3 9 -10 122.89 47.1
 -3 9 10 108.79 34.5
 2 -9 -10 -47.7 33.7
 -2 -9 10 50.69 33.4
 2 9 -10 -11.3 48.6
 -2 9 10 23.6 27.3
 1 -9 -10 51.39 34
 -1 -9 10 80.69 30.6
 -1 9 10 43.6 31.5
 1 9 -10 119.79 41.7
 0 -9 -10 41.5 36.3
 0 -9 10 27.9 31.4
 0 9 10 7.8 30
 0 9 -10 -40.4 37.2
 -1 -9 -10 -1.5 37
 1 -9 10 -10.8 29.3
 -1 9 -10 58.99 38.2
 1 9 10 39.8 33.5
 -2 -9 -10 150.68 36.6
 2 -9 10 99.29 31.7
 2 9 10 155.38 37.9
 -2 9 -10 186.78 39.6
 3 -9 10 61.59 33.3
 -3 -9 -10 16.8 37.4
 3 9 10 -8.3 30.5
 -3 9 -10 13.6 37.1
 4 -9 10 36.6 31.7
 -4 -9 -10 28.7 40.2
 4 9 10 -6.7 36.8
 -4 9 -10 18.9 36.3
 5 -9 10 31.8 33
 -5 -9 -10 60.19 37.6
 -5 9 -10 53.99 37.8
 5 9 10 8.2 36.1
 -6 -9 -10 530.75 52.79
 6 -9 10 281.37 38.3
 6 9 10 178.38 37
 -6 9 -10 304.47 43.9
 -9 -10 10 44 32.5
 -9 -10 10 -30.1 43.1
 -8 -10 10 280.37 45.8
 -8 -10 10 384.26 44.1
 8 -10 -10 426.76 44.3
 -8 10 10 414.36 42
 -7 -10 10 152.28 34.9
 -7 -10 10 247.88 51.69
 7 -10 -10 115.19 30.2
 -7 10 10 141.79 28.4
 -6 -10 10 -16.8 32.8
 6 -10 -10 -40.2 23.6
 -6 -10 10 -31.7 46.1
 -6 10 10 -2.3 26.3
 -5 -10 10 -20.3 31.6
 -5 -10 10 79.69 49.99
 5 -10 -10 53.89 27.5
 -5 10 10 10 27.3
 -4 -10 10 271.07 39.8
 4 -10 -10 340.77 36.6
 -4 10 10 316.57 34.9
 3 -10 -10 594.44 60.59
 -3 -10 10 629.24 58.69
 3 10 -10 903.31 83.89
 -3 10 10 667.13 54.49
 -2 -10 10 236.18 65.69
 2 -10 -10 255.07 37.3
 2 10 -10 316.37 51.49
 -2 10 10 228.08 34.9
 1 -10 -10 -11.9 36.7
 -1 -10 10 -18 30.3
 -1 10 10 -26.5 27.9
 1 10 -10 7.7 42.7
 0 -10 10 54.39 31.4
 0 -10 -10 108.09 37.8
 0 10 10 65.19 30.6
 0 10 -10 152.38 43.9
 1 -10 10 27.3 31.9
 -1 -10 -10 16.1 34.5
 1 10 10 50.69 33
 -1 10 -10 93.19 42.4
 2 -10 10 28.2 30.2
 -2 -10 -10 6.7 32.7
 2 10 10 25.4 34.8
 -2 10 -10 -32.3 37.6
 3 -10 10 -22.7 29.5
 -3 -10 -10 23.5 39.2
 -3 10 -10 -31.1 36.2
 3 10 10 -2.9 34.7
 4 -10 10 182.78 35
 -4 -10 -10 298.87 46.2
 -4 10 -10 362.66 43.5
 4 10 10 228.58 38.4
 -5 -10 -10 -23.8 42.6
 5 -10 10 34 32.8
 -5 10 -10 9.1 36
 5 10 10 -33.1 34.8
 -6 -10 -10 21.2 37.2
 -6 10 -10 102.39 38
 6 10 10 69.09 35
 -8 -11 10 85.59 45.6
 -8 -11 10 47.5 34.8
 -7 -11 10 -31.1 44.6
 7 -11 -10 27.7 24.8
 -7 -11 10 90.19 37.6
 -7 11 10 20.2 26.8
 -6 -11 10 15.2 31.8
 -6 -11 10 -26.2 40.8
 6 -11 -10 13.2 25.8
 5 -11 -10 8.9 27
 -5 -11 10 38.1 48.4
 -5 -11 10 -19.1 31.1
 -5 11 10 6.1 27.5
 -4 -11 10 -34.9 45.3
 4 -11 -10 5.4 30.3
 -4 -11 10 7.1 32.8
 -4 11 10 -33.8 26.8
 -3 -11 10 24.4 30.8
 -3 -11 10 11.9 50.49
 3 -11 -10 27.1 33.3
 -3 11 10 48.2 30.6
 2 -11 -10 62.99 47.7
 -2 -11 10 46 33.6
 -2 11 10 92.89 33.5
 1 -11 -10 113.19 38.8
 -1 -11 10 98.69 35.2
 -1 11 10 113.59 33.3
 1 11 -10 175.68 48.2
 0 -11 10 14.9 30.6
 0 -11 -10 4.4 36.3
 0 11 -10 -20.7 43.5
 0 11 10 27.7 31.5
 1 -11 10 -14.4 30
 -1 -11 -10 67.59 38.3
 1 11 10 12.8 34
 -1 11 -10 15.2 42
 -2 -11 -10 343.47 46.1
 -2 11 -10 283.47 47.5
 2 11 10 169.68 37.2
 3 -11 10 76.99 33
 -3 -11 -10 52.79 39.6
 3 11 10 -13.6 38
 -3 11 -10 72.29 42
 4 -11 10 610.34 60.99
 -4 -11 -10 621.14 71.29
 -4 11 -10 611.54 69.49
 4 11 10 635.44 63.79
 -5 -11 -10 39.1 42.5
 5 -11 10 -55.19 31.9
 5 11 10 39 35.1
 -5 11 -10 -12.3 38.9
 -7 -12 10 -0.4 34.6
 -7 -12 10 34.3 45.1
 -6 -12 10 806.92 65.39
 -6 -12 10 549.25 59.39
 6 -12 -10 685.33 53.09
 -6 12 10 774.32 56.49
 -5 -12 10 -12.7 41.4
 5 -12 -10 13.5 28.3
 -5 -12 10 -7.9 34.6
 -5 12 10 4.4 28.2
 -4 -12 10 202.58 35.6
 4 -12 -10 377.36 41.6
 -4 -12 10 363.56 58.19
 -4 12 10 344.87 40.5
 -3 -12 10 66.59 46.7
 3 -12 -10 -17.8 33.9
 -3 -12 10 70.09 35.4
 -3 12 10 27 30.8
 2 -12 -10 227.08 37.4
 -2 -12 10 355.06 42.3
 -2 -12 10 114.99 48.3
 -2 12 10 196.68 35.8
 -1 -12 10 -5.4 32.6
 1 -12 -10 12.5 33.8
 -1 12 10 -10.1 35.4
 0 -12 10 459.95 58.09
 0 -12 -10 493.15 46.8
 0 12 10 546.45 63.59
 1 -12 10 27.3 32.8
 -1 -12 -10 -1.3 36.5
 1 12 10 -8.6 30.3
 -1 12 -10 42.8 45.2
 2 -12 10 384.06 41.8
 -2 -12 -10 535.45 51.09
 -2 12 -10 503.55 53.89
 3 -12 10 83.89 31.8
 -3 -12 -10 128.39 39.9
 3 12 10 27.8 31.4
 -3 12 -10 120.89 44.7
 4 -12 10 131.69 35.1
 -4 -12 -10 171.48 42.6
 4 12 10 95.09 42.9
 -4 12 -10 98.59 43.9
 -6 -13 10 26.2 46.1
 -6 -13 10 80.29 35.6
 6 -13 -10 62.99 29.1
 -5 -13 10 82.29 44.6
 5 -13 -10 10.6 30
 -5 -13 10 43.3 36.2
 -5 13 10 32.7 30
 -4 -13 10 -31.2 46.2
 -4 -13 10 52.99 32.9
 4 -13 -10 9.4 33.2
 -4 13 10 27.1 30
 -3 -13 10 264.47 56.09
 -3 -13 10 192.98 37.2
 3 -13 -10 212.08 39.7
 -3 13 10 158.78 35.7
 -2 -13 10 32.8 49.1
 2 -13 -10 23.1 34.4
 -2 -13 10 20.2 32.1
 -2 13 10 -25.8 30.7
 -1 -13 10 16.3 32.5
 1 -13 -10 11.1 33.7
 -1 -13 10 79.99 51.99
 -1 13 10 21 30.5
 0 -13 10 43.7 33.7
 0 -13 10 -42.9 49.99
 0 -13 -10 32.5 34.9
 0 13 10 39.8 34.5
 1 -13 10 58.39 33.7
 1 -13 10 -43.2 40.3
 -1 -13 -10 38.6 32.4
 1 13 10 26.4 31.8
 -2 -13 -10 150.78 36.5
 2 -13 10 237.28 37.8
 2 13 10 196.08 41.8
 -4 -14 10 19.8 37.1
 -4 -14 10 83.19 45.6
 4 -14 -10 94.79 37.7
 -4 14 10 4.7 32.5
 3 -14 -10 119.29 37
 -3 -14 10 118.89 38
 -3 -14 10 92.29 51.89
 -3 14 10 127.09 35.8
 -2 -14 10 195.18 51.09
 2 -14 -10 209.28 40.1
 -2 -14 10 198.88 38.9
 -2 14 10 255.77 42.3
 -1 -14 10 -18.5 31.2
 -1 -14 10 29.7 49.4
 1 -14 -10 -11.2 32
 -1 14 10 51.89 35.6
 0 -14 10 78.49 48.2
 0 -14 10 53.39 33.6
 0 -14 -10 111.49 38
 0 14 10 138.09 40.9
 -12 0 11 -38.9 35.7
 -12 0 11 2.9 25.1
 -11 0 11 25.6 49.2
 -11 0 11 12.5 25.9
 10 0 -11 4.1 32.8
 -10 0 11 18.8 25.2
 -9 0 11 2.3 25.7
 9 0 -11 13 31.3
 -8 0 11 10.7 25.4
 8 0 -11 0.3 28.4
 -7 0 11 -2.9 27.5
 7 0 -11 35.7 28.9
 -6 0 11 24.8 28.3
 6 0 -11 -25.3 28.3
 -5 0 11 -7.4 29.6
 5 0 -11 -27.5 29.6
 4 0 -11 26.2 30.3
 -4 0 11 -19.7 28.3
 -3 0 11 33 33.6
 3 0 -11 -1 50.19
 2 0 -11 4.6 31.1
 -2 0 11 46.4 32.8
 1 0 -11 2.8 33.5
 -1 0 11 21.5 32.5
 0 0 11 -17 26.8
 0 0 -11 -17.5 34.3
 -1 0 -11 14.4 33.5
 1 0 11 43.8 29.8
 -2 0 -11 32.2 35.2
 2 0 11 3.8 29.8
 -3 0 -11 -58.29 33.7
 -4 0 -11 48.2 33
 4 0 11 15.9 27
 -5 0 -11 22.1 35.4
 5 0 11 14.8 28.8
 -6 0 -11 -3.9 31.6
 6 0 11 15.3 29
 7 0 11 -10.9 28.7
 -7 0 -11 53.39 33.9
 8 0 11 -24.1 29.8
 -8 0 -11 47.9 34.6
 -12 -1 11 135.59 29.9
 -12 -1 11 102.49 41.1
 -12 1 11 102.29 42.3
 -11 -1 11 207.58 32
 -11 -1 11 300.97 50.49
 -11 1 11 289.97 48.1
 -11 1 11 273.57 32.4
 10 -1 -11 159.68 35.7
 -10 -1 11 164.98 30.3
 -10 1 11 221.58 30.6
 9 -1 -11 79.49 30.6
 -9 -1 11 79.99 28.2
 -9 1 11 76.39 27.5
 9 1 -11 94.59 35
 8 -1 -11 139.49 31
 -8 -1 11 133.69 33.9
 -8 1 11 191.28 30.6
 8 1 -11 123.39 32.6
 7 -1 -11 -2.7 28.7
 -7 -1 11 -3.7 26.8
 7 1 -11 -4.7 31
 -7 1 11 7.7 27.9
 6 -1 -11 174.28 32.5
 -6 -1 11 147.09 32.5
 6 1 -11 147.39 33.8
 -6 1 11 234.88 34.1
 -5 -1 11 162.98 32.6
 5 -1 -11 114.29 31.1
 5 1 -11 69.19 30.8
 -5 1 11 89.59 32.3
 -4 -1 11 -1 28.2
 4 -1 -11 -13 28.6
 4 1 -11 7.4 32.7
 -4 1 11 3.2 32.8
 3 -1 -11 -3.4 28.8
 -3 -1 11 17.6 42.2
 -3 1 11 -11.8 33.7
 3 1 -11 19.3 29.9
 2 -1 -11 1572.34 76.39
 -2 -1 11 1580.34 78.79
 2 1 -11 1467.05 77.99
 -1 -1 11 1267.97 75.39
 1 -1 -11 1332.27 69.49
 1 1 -11 1267.97 71.79
 -1 1 11 1220.18 70.19
 0 -1 11 59.39 32.2
 0 -1 -11 171.48 36.5
 0 1 11 123.39 32.9
 0 1 -11 91.89 33.4
 1 -1 11 569.64 55.99
 -1 -1 -11 478.25 57.09
 1 1 11 470.65 54.09
 -1 1 -11 473.25 59.79
 -2 -1 -11 70.89 32.1
 2 -1 11 22.9 31.3
 2 1 11 22.5 26
 -2 1 -11 74.99 38.5
 3 -1 11 847.82 60.39
 -3 1 -11 860.41 65.19
 3 1 11 826.22 58.19
 4 -1 11 298.17 35.4
 -4 -1 -11 476.65 44.4
 -4 1 -11 518.45 60.59
 4 1 11 309.57 37.9
 -5 -1 -11 29.3 33
 5 -1 11 34.1 28.6
 5 1 11 33.2 32
 -5 1 -11 -22.2 34.8
 6 -1 11 206.08 35.5
 -6 -1 -11 184.88 40.2
 6 1 11 121.69 30.8
 -6 1 -11 230.08 39.6
 -7 -1 -11 59.39 37.8
 7 -1 11 24.7 29.4
 7 1 11 13.3 29.6
 -7 1 -11 56.19 35.5
 -8 -1 -11 45.9 34.6
 8 -1 11 12.6 31.1
 -8 1 -11 -45.7 31.5
 8 1 11 68.19 31.8
 -12 -2 11 11.4 26.3
 -12 -2 11 -27.4 38.7
 -11 -2 11 17.5 41.5
 -11 -2 11 -5.6 25.9
 -11 2 11 44 26.1
 10 -2 -11 33.4 30.9
 -10 -2 11 5.4 26.4
 -10 2 11 6.6 26
 -9 -2 11 1132.09 63.49
 9 -2 -11 1113.09 63.79
 -9 2 11 996.9 59.69
 9 2 -11 1114.79 73.49
 8 -2 -11 9.2 27.3
 -8 -2 11 24.6 28.8
 8 2 -11 -54.19 32.8
 -8 2 11 25.4 28.2
 -7 -2 11 291.47 32.9
 7 -2 -11 212.68 50.29
 -7 2 11 409.16 50.39
 7 2 -11 203.78 34.9
 -6 -2 11 -8.7 28.7
 6 -2 -11 4 28.5
 -6 2 11 -16.7 29.7
 6 2 -11 13.6 30.4
 -5 -2 11 153.58 32.4
 5 -2 -11 107.59 30.8
 -5 2 11 164.28 33.4
 5 2 -11 247.08 36.5
 -4 -2 11 337.87 35.8
 4 -2 -11 472.65 53.79
 4 2 -11 514.85 55.09
 -4 2 11 388.96 39.8
 -3 -2 11 435.46 42.6
 3 -2 -11 328.87 34.9
 -3 2 11 313.17 35.6
 3 2 -11 380.06 40.9
 -2 -2 11 540.35 55.19
 2 2 -11 451.05 55.79
 -2 2 11 492.75 56.29
 1 -2 -11 -26 31.5
 -1 -2 11 30.4 31.7
 -1 2 11 20.3 26
 1 2 -11 -28.6 33.1
 0 -2 11 96.89 36.8
 0 -2 -11 154.68 32
 0 2 11 155.18 31.3
 0 2 -11 164.38 38.5
 1 -2 11 55.19 33.7
 -1 -2 -11 154.98 34.1
 -1 2 -11 36 38.3
 1 2 11 56.79 27.3
 -2 -2 -11 524.25 58.69
 -2 2 -11 471.65 45
 2 2 11 483.25 52.39
 -3 -2 -11 234.28 38.9
 3 -2 11 98.29 32.3
 -3 2 -11 158.98 35.3
 3 2 11 273.97 36.8
 4 -2 11 -10 29.1
 -4 -2 -11 -12.8 34.5
 -4 2 -11 13 36.4
 4 2 11 1.4 32
 -5 -2 -11 3.4 33.2
 5 -2 11 22.2 29.2
 5 2 11 17 28.7
 -5 2 -11 18.5 32
 -6 -2 -11 75.79 33.8
 6 -2 11 106.39 30.8
 6 2 11 63.99 31.3
 -6 2 -11 61.19 47.4
 -7 -2 -11 38.2 30.6
 7 -2 11 95.39 30.4
 7 2 11 -1.4 31.4
 -7 2 -11 -16.3 33.9
 8 -2 11 41.1 30.1
 -8 -2 -11 79.39 35.4
 -8 2 -11 -5 32.7
 8 2 11 60.79 33.2
 -12 -3 11 26 38.1
 -12 -3 11 7.6 30.3
 -11 -3 11 56.59 42.7
 -11 -3 11 24 27.3
 -11 3 11 50.29 27.2
 -10 -3 11 184.18 47.3
 10 -3 -11 163.18 32.8
 -10 -3 11 198.58 33.1
 -10 3 11 153.18 39.3
 -9 -3 11 424.36 40.1
 9 -3 -11 393.46 48.7
 9 3 -11 523.75 56.89
 -9 3 11 420.66 50.89
 -8 -3 11 296.07 34.2
 8 -3 -11 304.57 34.1
 -8 3 11 317.27 36.1
 8 3 -11 342.17 40.6
 -7 -3 11 164.88 32.7
 7 -3 -11 131.59 30.4
 7 3 -11 105.79 34.5
 -7 3 11 197.28 33.4
 6 -3 -11 183.48 30.5
 -6 -3 11 114.69 29.8
 6 3 -11 243.98 39.1
 -6 3 11 143.59 31.2
 -5 -3 11 11.5 26.9
 5 -3 -11 -5.4 26.8
 5 3 -11 20.9 34.1
 -5 3 11 8.9 29.2
 4 -3 -11 81.79 30.2
 -4 -3 11 104.29 33.4
 4 3 -11 43 32.2
 -4 3 11 87.99 29.1
 3 -3 -11 136.49 30.9
 -3 -3 11 79.59 31.1
 3 3 -11 210.38 37.6
 -3 3 11 127.19 31.8
 2 -3 -11 1791.72 83.59
 -2 -3 11 1992.7 85.09
 2 3 -11 1938.61 87.89
 -2 3 11 1808.62 81.49
 1 -3 -11 26.4 31.4
 -1 -3 11 18.2 30.6
 1 3 -11 32.3 33
 0 -3 11 716.63 64.39
 0 -3 -11 711.03 58.99
 0 3 -11 651.03 65.09
 0 3 11 798.82 56.69
 -1 -3 -11 75.19 31.1
 1 -3 11 51.59 35.9
 1 3 11 121.49 32.6
 -1 3 -11 145.19 38.1
 2 -3 11 -38.6 32.5
 -2 -3 -11 22.8 35.3
 -2 3 -11 -11 33.6
 2 3 11 30.6 32.4
 3 -3 11 57.19 34.4
 -3 -3 -11 46 31.8
 -3 3 -11 88.89 35.4
 3 3 11 45.1 31.4
 4 -3 11 582.44 56.19
 -4 -3 -11 629.54 64.89
 4 3 11 483.05 56.09
 -4 3 -11 603.84 64.79
 5 -3 11 25.8 28.6
 -5 -3 -11 56.99 33.5
 -5 3 -11 48.8 37.2
 5 3 11 43.8 30.7
 -6 -3 -11 199.68 42.7
 -6 3 -11 93.39 37.9
 6 3 11 89.49 29.9
 -7 -3 -11 64.19 35.6
 7 -3 11 30.3 29.2
 7 3 11 69.39 30.7
 -7 3 -11 47.1 36.7
 -8 -3 -11 4.7 35.5
 8 -3 11 -25.4 27.4
 -8 3 -11 -48.1 35.4
 8 3 11 -4.1 32.8
 -12 -4 11 -1.7 27.4
 -12 -4 11 24.5 47.8
 -11 -4 11 142.29 30.7
 -11 -4 11 216.08 46.2
 10 -4 -11 83.69 28.5
 -10 -4 11 11.5 42.8
 -10 -4 11 84.49 29.4
 -10 4 11 83.89 24.5
 9 -4 -11 211.88 31.9
 -9 4 11 193.18 29
 -8 -4 11 192.18 32.1
 8 -4 -11 172.28 30.9
 -8 4 11 166.48 28.9
 8 4 -11 250.27 44.2
 -7 -4 11 24.6 29
 7 -4 -11 128.39 29.9
 7 4 -11 57.09 36.5
 -7 4 11 99.79 27.7
 -6 -4 11 3.6 31.9
 6 -4 -11 -6.2 26.7
 -6 4 11 -16 25.6
 6 4 -11 16.9 34.3
 5 -4 -11 1333.97 70.59
 -5 -4 11 1602.24 74.39
 5 4 -11 1497.35 80.89
 -5 4 11 1437.06 68.99
 -4 -4 11 66.09 29
 4 -4 -11 62.69 28.8
 -4 4 11 73.49 27.5
 4 4 -11 54.49 35.4
 3 -4 -11 54.89 31.3
 -3 -4 11 21.2 31.8
 3 4 -11 14.9 35.5
 -3 4 11 38.5 27.2
 -2 -4 11 93.99 35.9
 2 -4 -11 79.59 30.5
 2 4 -11 213.28 39
 -2 4 11 89.99 28.3
 -1 -4 11 314.27 36
 1 -4 -11 499.25 55.39
 1 4 -11 339.47 41.8
 -1 4 11 440.26 50.49
 0 -4 11 651.13 58.79
 0 -4 -11 541.95 58.09
 0 4 11 668.23 56.69
 0 4 -11 603.84 64.59
 -1 -4 -11 184.98 35.8
 1 -4 11 152.38 37.7
 1 4 11 217.08 35.4
 -1 4 -11 137.39 36.9
 2 -4 11 352.46 43.6
 -2 -4 -11 493.35 59.89
 -2 4 -11 374.76 42.5
 2 4 11 483.75 54.99
 3 -4 11 43.1 36.7
 -3 -4 -11 103.29 34.9
 -3 4 -11 73.19 35.8
 3 4 11 34.1 28.4
 4 -4 11 -5.5 34.6
 -4 -4 -11 31.2 34.7
 -4 4 -11 11.5 35
 4 4 11 98.09 32.6
 -5 -4 -11 178.58 39.8
 5 -4 11 177.48 31.9
 5 4 11 198.08 38.5
 -5 4 -11 258.57 41.2
 6 -4 11 35.8 28.7
 -6 -4 -11 3 34.5
 -6 4 -11 27.5 36
 6 4 11 -10.5 29.3
 -7 -4 -11 -45.1 36.2
 7 -4 11 34.5 28.9
 -7 4 -11 24.7 36.5
 7 4 11 75.69 34.6
 8 -4 11 168.48 32
 -8 -4 -11 88.49 38.7
 8 4 11 218.68 40
 -8 4 -11 150.08 39.2
 -11 -5 11 -12.3 30.7
 -11 -5 11 -58.39 40.1
 10 -5 -11 33.7 25.5
 -10 -5 11 76.59 43.3
 -10 -5 11 11.1 31
 -10 5 11 50.39 21.3
 -9 -5 11 101.09 33.9
 9 -5 -11 70.99 27.3
 -9 -5 11 57.49 48.9
 -9 5 11 89.49 24.4
 8 -5 -11 1613.04 73.79
 -8 -5 11 1664.53 81.29
 8 5 -11 1722.23 92.69
 -8 5 11 1693.83 71.89
 -7 -5 11 88.19 32.7
 7 -5 -11 101.99 28.4
 7 5 -11 92.29 40.1
 -7 5 11 108.79 25.7
 6 -5 -11 409.36 36.6
 -6 -5 11 313.77 38.2
 6 5 -11 311.47 44.1
 -6 5 11 291.77 31.5
 5 -5 -11 276.07 32.7
 -5 -5 11 368.16 40.7
 -5 5 11 365.76 33.5
 5 5 -11 289.07 42.1
 -4 -5 11 42.2 30.6
 4 -5 -11 68.69 30.2
 4 5 -11 32.6 38
 -4 5 11 66.79 26
 -3 -5 11 -21.8 31.2
 3 -5 -11 4.8 27.8
 -3 5 11 10.7 25.4
 3 5 -11 -29.2 35
 2 -5 -11 950.5 60.89
 -2 -5 11 847.82 62.89
 -2 5 11 855.01 60.19
 2 5 -11 968.4 69.79
 1 -5 -11 17.6 27.9
 -1 -5 11 29.2 31.1
 1 5 -11 54.39 34.9
 -1 5 11 74.99 29.5
 0 -5 11 -11.8 31.7
 0 -5 -11 15.3 30
 0 5 -11 36 37.1
 0 5 11 18.4 32.9
 1 -5 11 176.68 33.3
 -1 -5 -11 170.48 35.2
 -1 5 -11 139.79 36.7
 1 5 11 153.68 30.2
 -2 -5 -11 161.98 40.4
 2 -5 11 105.69 38.5
 -2 5 -11 58.79 35.9
 2 5 11 67.69 29
 -3 -5 -11 6.2 38.2
 3 -5 11 4.4 35.8
 3 5 11 22.8 34.4
 -3 5 -11 -56.79 33.4
 4 -5 11 287.47 38.4
 -4 -5 -11 293.07 43.1
 -4 5 -11 390.66 43.2
 4 5 11 153.18 31.1
 -5 -5 -11 -52.29 36.6
 5 -5 11 -7.4 33.9
 5 5 11 -48.3 29.4
 -5 5 -11 16.4 35
 -6 -5 -11 99.29 40.1
 6 -5 11 88.09 30.1
 6 5 11 121.09 34.4
 -6 5 -11 138.39 37.7
 7 -5 11 74.99 28.7
 -7 -5 -11 178.78 44.5
 -7 5 -11 154.68 38.2
 7 5 11 86.39 35.6
 -11 -6 11 67.29 40.5
 -11 -6 11 58.49 31
 10 -6 -11 133.89 29.5
 -10 -6 11 113.59 33
 -10 -6 11 69.79 42.3
 -10 6 11 200.58 25.3
 9 -6 -11 66.19 36.6
 -9 -6 11 93.79 47.9
 -9 -6 11 82.89 31.7
 -9 6 11 127.99 24.3
 -8 -6 11 283.97 39.7
 8 -6 -11 199.78 31.5
 -8 6 11 183.68 27.4
 7 -6 -11 253.67 31.8
 -7 -6 11 184.08 35.6
 7 6 -11 179.38 45.8
 -7 6 11 203.98 29
 -6 -6 11 28.9 32
 6 -6 -11 5.6 26.5
 -6 6 11 -2.5 23.9
 6 6 -11 93.79 41.2
 -5 -6 11 3.7 34
 5 6 -11 33.5 41.8
 -5 6 11 23.5 24.5
 -4 -6 11 -15.7 29.4
 4 -6 -11 52.49 27.8
 -4 6 11 52.69 26.7
 4 6 -11 56.29 41.1
 3 -6 -11 14.9 30.4
 -3 -6 11 1.9 31.2
 3 6 -11 81.99 39.6
 -3 6 11 22.5 28
 -2 -6 11 63.29 30.6
 2 -6 -11 97.99 31.3
 2 6 -11 105.79 38.8
 -2 6 11 197.68 34.2
 -1 -6 11 -23.9 34.1
 1 -6 -11 6.4 30.8
 1 6 -11 -37.6 35.2
 -1 6 11 45.5 27.8
 0 -6 -11 25.3 33.7
 0 -6 11 4.6 33
 0 6 11 -19.6 27
 0 6 -11 3.2 35.7
 -1 -6 -11 20.6 39.7
 1 -6 11 -26.3 32.1
 1 6 11 38.7 27.5
 -1 6 -11 -34.8 34.5
 -2 -6 -11 20.8 42.4
 2 -6 11 6.5 31.8
 2 6 11 -49.8 30.9
 -2 6 -11 -3.2 34.2
 -3 -6 -11 209.08 44
 3 -6 11 135.39 36.6
 -3 6 -11 127.69 37.3
 3 6 11 95.19 34.2
 4 -6 11 -43.9 34.8
 -4 -6 -11 58.59 36.7
 -4 6 -11 -15.7 35.5
 4 6 11 19.8 31.9
 5 -6 11 -2.3 32.5
 -5 -6 -11 6.6 41
 5 6 11 -2.9 31.1
 -5 6 -11 0.8 35.4
 6 -6 11 79.59 30.4
 -6 -6 -11 132.19 42
 6 6 11 69.49 37
 -6 6 -11 43.9 36.1
 -7 -6 -11 49.3 37.4
 7 -6 11 9.3 29.2
 7 6 11 -19.5 33.7
 -7 6 -11 20.7 36
 -10 -7 11 3.8 29.5
 -10 -7 11 -0.2 40.1
 9 -7 -11 14.3 25.5
 -9 -7 11 14.9 44.6
 -9 -7 11 2.3 29.4
 -9 7 11 -5.6 19.4
 -8 -7 11 463.65 58.29
 -8 -7 11 520.65 57.09
 8 -7 -11 501.95 47.9
 -8 7 11 498.45 43.9
 -7 -7 11 322.37 39.6
 7 -7 -11 285.77 33.6
 -7 7 11 255.67 30.8
 6 -7 -11 14.9 26
 -6 -7 11 3.5 34.5
 6 7 -11 45.9 67.49
 -6 7 11 48.6 25.5
 5 -7 -11 7.5 26.7
 -5 -7 11 48.4 32.6
 -5 7 11 48.3 26
 5 7 -11 -68.29 41.9
 -4 -7 11 -18.5 33.1
 4 -7 -11 23.3 28.3
 4 7 -11 34.9 43
 -4 7 11 -2.9 28
 3 -7 -11 45.6 27.4
 -3 -7 11 26.4 35
 -3 7 11 46.2 26.9
 3 7 -11 44.4 40.6
 2 -7 -11 35.3 29.2
 -2 -7 11 84.49 33.6
 -2 7 11 65.09 27.3
 2 7 -11 92.09 41.9
 1 -7 -11 941.91 66.09
 -1 -7 11 914.71 64.29
 -1 7 11 957.3 64.19
 1 7 -11 825.62 84.29
 0 -7 -11 111.69 38.7
 0 -7 11 121.29 34.5
 0 7 11 117.39 35.8
 0 7 -11 82.39 40.3
 -1 -7 -11 33.1 38.2
 1 -7 11 19.7 33.1
 1 7 11 -2.7 27.5
 -1 7 -11 -37.9 38.2
 2 -7 11 221.48 33.8
 -2 -7 -11 105.69 38.2
 2 7 11 90.59 33.4
 -2 7 -11 105.49 38.1
 -3 -7 -11 148.79 38.6
 3 -7 11 186.78 37.7
 -3 7 -11 207.58 40.3
 3 7 11 239.28 38.4
 4 -7 11 73.79 37.5
 -4 -7 -11 73.99 41.3
 4 7 11 65.59 35.1
 -4 7 -11 69.89 36.7
 5 -7 11 45.1 33.7
 -5 -7 -11 118.19 40.5
 -5 7 -11 45.7 36.4
 5 7 11 60.99 35.1
 -6 -7 -11 259.87 45.6
 6 -7 11 162.38 34.7
 6 7 11 212.28 40.9
 -6 7 -11 139.89 38.4
 -7 -7 -11 199.38 41.3
 7 -7 11 291.07 35.1
 7 7 11 133.79 39.6
 -10 -8 11 8.9 42.6
 -10 -8 11 -112.49 55.19
 -9 -8 11 15.1 42.5
 -9 -8 11 -0.9 30.3
 9 -8 -11 35 25.4
 -9 8 11 10.5 22.5
 -8 -8 11 -16.6 45
 -8 -8 11 7 29
 8 -8 -11 0.4 25.4
 -8 8 11 -3.1 22.5
 -7 -8 11 55.19 32.1
 -7 -8 11 -22.4 48.7
 7 -8 -11 43.5 27.3
 -7 8 11 -21.2 22.8
 6 -8 -11 46.7 27
 -6 -8 11 41.1 47.5
 -6 8 11 24.5 25
 6 8 -11 50.29 48.5
 -5 -8 11 402.26 43.1
 5 -8 -11 312.17 34.3
 5 8 -11 384.86 53.99
 -5 8 11 296.17 33.7
 4 -8 -11 152.58 30.5
 -4 -8 11 188.68 38.4
 4 8 -11 151.68 48
 -4 8 11 205.38 31
 3 -8 -11 49.99 29
 -3 -8 11 46.6 35.3
 -3 8 11 56.09 27.1
 3 8 -11 20.7 43.1
 2 -8 -11 -6.1 29.2
 -2 -8 11 -46.6 30.7
 -2 8 11 48.4 28.9
 2 8 -11 70.19 41.8
 1 -8 -11 48 38
 1 8 -11 14.2 41.3
 -1 8 11 51.59 29.4
 0 -8 -11 -10.9 33.9
 0 -8 11 20.8 33.8
 0 8 -11 31.2 41.3
 0 8 11 10.5 29
 1 -8 11 -42.3 30.1
 -1 -8 -11 26.8 41.7
 1 8 11 27.7 28.7
 -1 8 -11 56.39 39
 -2 -8 -11 41.6 37.5
 2 -8 11 55.69 35
 -2 8 -11 81.19 39.9
 2 8 11 27.9 33.4
 -3 -8 -11 -4.6 37.8
 3 -8 11 -15.4 33.4
 3 8 11 29.6 34.7
 -3 8 -11 17.5 36.9
 -4 -8 -11 9.7 38.9
 4 -8 11 3 33.5
 -4 8 -11 109.39 38.2
 4 8 11 -14.5 32.9
 5 -8 11 100.69 35
 -5 -8 -11 25.7 45.3
 5 8 11 22.4 36.3
 -5 8 -11 10.8 37.3
 -6 -8 -11 238.88 46.5
 6 -8 11 87.89 35
 -6 8 -11 188.38 41.3
 6 8 11 145.19 38.6
 -9 -9 11 54.19 30.8
 -9 -9 11 37.3 44.8
 -8 -9 11 739.23 82.09
 8 -9 -11 799.52 53.69
 -8 -9 11 664.13 62.09
 -8 9 11 749.42 49.6
 -7 -9 11 22.8 43.8
 -7 -9 11 48.6 34.3
 7 -9 -11 39.8 26.1
 6 -9 -11 -7.4 26
 -6 -9 11 43.5 30.4
 -6 -9 11 5.1 50.59
 -6 9 11 40.5 25.8
 -5 -9 11 109.99 36.5
 5 -9 -11 114.69 29.8
 5 9 -11 34 48.5
 -5 9 11 93.39 28.2
 4 -9 -11 561.34 53.69
 -4 -9 11 547.55 59.69
 -4 9 11 553.04 52.19
 4 9 -11 657.03 82.19
 3 -9 -11 385.56 39.2
 -3 -9 11 488.35 57.59
 -3 9 11 318.77 36.7
 3 9 -11 415.66 53.69
 -2 -9 11 559.94 58.99
 2 -9 -11 573.34 61.69
 2 9 -11 352.06 85.89
 -2 9 11 517.45 54.99
 1 -9 -11 -22.1 36.4
 -1 -9 11 55.49 33.1
 -1 9 11 1.8 29.5
 1 9 -11 -24.3 41.3
 0 -9 -11 571.74 68.49
 0 -9 11 627.84 59.19
 0 9 -11 568.84 51.99
 0 9 11 476.35 58.19
 -1 -9 -11 196.38 40.1
 1 -9 11 227.78 36.7
 -1 9 -11 261.77 44.8
 1 9 11 205.78 35.9
 2 -9 11 109.19 36.1
 -2 -9 -11 155.78 45.2
 2 9 11 104.89 35.6
 -2 9 -11 130.79 42.1
 -3 -9 -11 47.6 39.8
 3 -9 11 23.1 42.5
 3 9 11 31.8 34.7
 -3 9 -11 4.8 38.3
 -4 -9 -11 151.48 42.3
 4 -9 11 49.1 34.6
 4 9 11 200.78 41.9
 -4 9 -11 143.59 41.6
 5 -9 11 66.79 33.9
 -5 -9 -11 45.9 46.6
 5 9 11 79.19 41.5
 -5 9 -11 98.09 39.8
 -9 -10 11 -10.9 31.2
 -9 -10 11 -17.2 38.1
 -8 -10 11 116.49 48.2
 -8 -10 11 46.6 31.9
 -7 -10 11 -4.2 45.5
 -7 -10 11 -4.5 29.6
 7 -10 -11 9 25.3
 -7 10 11 -7.4 26.3
 -6 -10 11 -33.7 44
 6 -10 -11 26.1 26.6
 -6 -10 11 -23.4 32.9
 -6 10 11 31.1 27.1
 -5 -10 11 276.97 58.29
 -5 -10 11 138.09 35.2
 5 -10 -11 215.48 33
 -5 10 11 193.78 32.6
 4 -10 -11 77.79 30.3
 -4 -10 11 73.59 33.3
 4 10 -11 95.09 50.19
 -4 10 11 81.59 29.7
 3 -10 -11 73.59 32.3
 -3 -10 11 86.79 36.5
 -3 10 11 27.6 29.6
 3 10 -11 107.29 49.7
 -2 -10 11 -1.3 32.9
 2 -10 -11 10.9 33.8
 2 10 -11 6.7 46.5
 -2 10 11 33.8 30.6
 -1 -10 11 20.1 33.1
 1 -10 -11 -0.9 34.7
 -1 10 11 -6 30.2
 1 10 -11 33.5 44.9
 0 -10 11 -7.5 33.7
 0 -10 -11 19.4 35.7
 0 10 -11 99.69 45.5
 0 10 11 0.3 30
 -1 -10 -11 88.79 39.3
 1 -10 11 -0.6 31.1
 1 10 11 17.7 33.7
 -1 10 -11 109.29 42.8
 2 -10 11 6 31.7
 -2 -10 -11 40 43.4
 -2 10 -11 54.19 64.49
 2 10 11 10.3 33.7
 3 -10 11 44.5 32.9
 -3 -10 -11 -44.8 36.4
 -3 10 -11 52.29 39.1
 3 10 11 25.9 34.4
 -4 -10 -11 360.46 45.9
 4 -10 11 278.77 40.1
 -4 10 -11 354.46 46.1
 4 10 11 262.57 44.2
 5 -10 11 -32.2 33.1
 -5 -10 -11 22.7 40.1
 -5 10 -11 4.3 38.1
 5 10 11 38.1 38.4
 -8 -11 11 97.19 45.2
 -8 -11 11 43.9 37.3
 7 -11 -11 8.8 27.1
 -7 -11 11 0.4 33.6
 -7 -11 11 57.89 46.8
 -7 11 11 -36.5 24.2
 -6 -11 11 174.18 36.1
 6 -11 -11 198.68 35.4
 -6 -11 11 206.18 52.39
 -6 11 11 296.87 36.3
 5 -11 -11 20.2 28.8
 -5 -11 11 56.09 32.2
 -5 -11 11 2.2 49.99
 -5 11 11 3.5 28.9
 -4 -11 11 111.19 53.19
 4 -11 -11 189.58 33.9
 -4 -11 11 45.9 35.2
 -4 11 11 27.6 29.7
 -3 -11 11 47.4 33.1
 3 -11 -11 86.69 34.5
 -3 11 11 40 32.4
 -2 -11 11 122.29 35.4
 2 -11 -11 130.09 37
 -2 11 11 130.09 35
 2 11 -11 145.99 51.89
 -1 -11 11 2.9 31.7
 1 -11 -11 -37.5 35.5
 -1 11 11 27.1 35.4
 1 11 -11 106.59 49
 0 -11 -11 526.65 48.9
 0 -11 11 563.04 60.09
 0 11 11 606.94 66.39
 0 11 -11 676.23 80.59
 1 -11 11 3.3 31.6
 -1 -11 -11 -42.7 37.3
 -1 11 -11 18.9 43.9
 1 11 11 7.5 34.5
 -2 -11 -11 202.08 40.9
 2 -11 11 105.79 33.4
 -2 11 -11 229.58 46.9
 2 11 11 121.69 35.8
 -3 -11 -11 21.2 55.49
 3 -11 11 31.3 31.2
 3 11 11 6.6 36.7
 -3 11 -11 40.1 41.6
 4 -11 11 130.49 34
 -4 -11 -11 121.29 41
 4 11 11 125.59 38.3
 -4 11 -11 56.09 42.6
 -6 -12 11 -11.7 43
 6 -12 -11 6.4 28.2
 -6 -12 11 41 35.5
 -6 12 11 8.6 30.7
 -5 -12 11 -21.4 45.5
 -5 -12 11 36.9 35.3
 5 -12 -11 39.5 34.1
 -5 12 11 50.49 32.5
 4 -12 -11 269.17 37.4
 -4 -12 11 135.09 34.7
 -4 -12 11 256.57 58.19
 -4 12 11 178.28 34.4
 3 -12 -11 68.99 36.7
 -3 -12 11 43.3 35.5
 -3 -12 11 18 50.89
 -3 12 11 34.3 31.7
 -2 -12 11 275.27 41.6
 2 -12 -11 259.67 42.8
 -2 12 11 159.48 35.4
 -1 -12 11 58.79 34.2
 -1 12 11 68.69 35.7
 0 -12 -11 -25.4 35.3
 0 -12 11 4.8 35.5
 0 12 11 -31.2 33.7
 0 12 -11 -31 44.7
 -1 -12 -11 -6.8 36.8
 -1 12 -11 30.9 45.2
 1 12 11 44.1 34.5
 -2 -12 -11 119.09 39.1
 2 -12 11 178.48 37.8
 -2 12 -11 172.38 47.9
 2 12 11 100.59 38.1
 -4 -13 11 193.68 55.19
 -4 -13 11 138.49 36.1
 4 -13 -11 168.38 36.8
 -3 -13 11 155.18 54.19
 -3 -13 11 152.08 35.2
 3 -13 -11 88.59 37
 -3 13 11 80.79 32.9
 -2 -13 11 159.38 51.69
 -2 -13 11 133.19 36.3
 2 -13 -11 164.18 40.4
 -2 13 11 154.08 37.4
 -1 -13 11 48.7 47.6
 -1 -13 11 22.5 36.1
 1 -13 -11 17.4 37.8
 -1 13 11 41.9 33.4
 0 -13 11 110.59 52.79
 0 -13 11 67.29 34.8
 0 -13 -11 50.39 37.9
 0 13 11 55.49 34.5
 -11 0 12 36.7 27.5
 -10 0 12 68.49 27.9
 10 0 -12 49.4 36.2
 -9 0 12 -11.4 26.6
 9 0 -12 12.6 32
 -8 0 12 -13.1 26.4
 8 0 -12 45.2 31.6
 7 0 -12 -6.8 31.7
 -7 0 12 -31.7 28.8
 6 0 -12 179.28 34.5
 -6 0 12 132.19 33.1
 5 0 -12 280.77 38
 -5 0 12 240.48 35.4
 -4 0 12 344.67 39.9
 4 0 -12 322.07 37.9
 3 0 -12 63.09 34.6
 -3 0 12 60.39 35.8
 2 0 -12 1139.89 72.99
 -2 0 12 1196.88 71.69
 1 0 -12 725.23 66.29
 -1 0 12 711.83 65.69
 0 0 12 648.74 65.29
 0 0 -12 765.82 63.79
 1 0 12 876.71 64.79
 -1 0 -12 1013.9 68.49
 -2 0 -12 71.19 37.3
 2 0 12 65.39 34.6
 -3 0 -12 351.26 41
 3 0 12 345.37 38
 4 0 12 48.2 28.3
 -4 0 -12 27.1 36.1
 -5 0 -12 99.39 37.6
 5 0 12 67.19 31.8
 6 0 12 20.2 30.1
 -6 0 -12 50.49 36.7
 7 0 12 14.7 29.8
 -7 0 -12 24.6 36.7
 -11 -1 12 123.79 30.5
 -11 -1 12 159.18 53.19
 -11 1 12 167.88 31.6
 -10 -1 12 -15.1 26.3
 10 -1 -12 52.89 33.9
 10 1 -12 69.19 38.4
 -10 1 12 76.89 29.1
 9 -1 -12 445.66 55.79
 -9 -1 12 443.06 50.79
 9 1 -12 509.35 46.9
 -9 1 12 464.55 50.89
 8 -1 -12 -2.6 30.4
 -8 -1 12 34 29.2
 -8 1 12 13.5 28.7
 -7 -1 12 79.59 29.8
 7 -1 -12 136.29 34
 -7 1 12 73.09 31.1
 7 1 -12 43.6 32.8
 -6 -1 12 68.29 30.8
 6 -1 -12 132.99 33.9
 6 1 -12 58.79 33.4
 -6 1 12 94.69 33.9
 -5 -1 12 -2.1 31.2
 5 -1 -12 30.5 30.9
 5 1 -12 56.59 33
 -5 1 12 41.9 33.2
 4 -1 -12 304.77 37.2
 -4 -1 12 215.38 34.4
 4 1 -12 316.17 41.5
 -4 1 12 257.67 38.2
 -3 -1 12 42.9 34.4
 3 -1 -12 92.59 32.2
 3 1 -12 132.69 37.3
 -3 1 12 34.5 37.2
 2 -1 -12 -6.5 31.7
 -2 -1 12 8.1 37.5
 -2 1 12 -30.1 33.3
 2 1 -12 11.9 35.7
 1 -1 -12 73.99 36.1
 -1 -1 12 86.59 40.4
 1 1 -12 104.79 37.7
 -1 1 12 44.4 33
 0 -1 12 55.09 35.7
 0 -1 -12 64.59 37
 0 1 12 31.2 29.8
 0 1 -12 38.6 37.8
 1 -1 12 30.6 38.1
 -1 -1 -12 6.4 31.9
 1 1 12 -23.2 29.2
 -1 1 -12 11.1 34.4
 2 -1 12 333.77 39.6
 -2 -1 -12 394.86 44.9
 2 1 12 349.47 39.3
 -2 1 -12 220.98 47.1
 -3 -1 -12 152.08 38.4
 3 -1 12 117.49 33.9
 3 1 12 153.98 35
 -3 1 -12 60.09 37
 4 -1 12 29 27.8
 -4 -1 -12 11.6 36.3
 -4 1 -12 -28.7 33.6
 4 1 12 -9.6 32.7
 -5 -1 -12 26.3 38.4
 5 -1 12 33.1 28.2
 -5 1 -12 1.6 35.9
 5 1 12 13.3 30.8
 -6 -1 -12 -23.5 33.1
 6 -1 12 -18.7 28.4
 6 1 12 -2.4 28.7
 -6 1 -12 21.6 33.1
 7 -1 12 1.3 29.2
 -7 -1 -12 42.3 33.3
 7 1 12 4.9 30.9
 -7 1 -12 26.6 33.6
 -11 -2 12 8.5 46.1
 11 -2 -12 124.89 36.3
 -11 -2 12 75.49 29.3
 -11 2 12 143.69 32.1
 -10 -2 12 74.39 29.4
 10 -2 -12 157.88 34.1
 -10 2 12 61.29 30.3
 10 2 -12 140.49 40
 -9 -2 12 -46.5 26.8
 9 -2 -12 -6.9 28.9
 9 2 -12 -4.2 35.4
 -9 2 12 14.4 28.9
 8 -2 -12 61.99 30.6
 -8 -2 12 60.69 32.5
 -8 2 12 59.19 31.1
 8 2 -12 49.8 34.3
 7 -2 -12 10.4 28.8
 -7 -2 12 16.7 28.6
 -7 2 12 37 31
 7 2 -12 33.4 33.2
 6 -2 -12 9.7 30.1
 -6 -2 12 -25.5 29.5
 6 2 -12 -15 34.9
 -6 2 12 -13.2 30.1
 -5 -2 12 52.49 30
 5 -2 -12 69.89 31.7
 5 2 -12 165.98 37.5
 -5 2 12 84.09 35.8
 4 -2 -12 228.98 34.8
 -4 -2 12 306.07 38.9
 -4 2 12 183.78 34.3
 4 2 -12 293.57 41.8
 3 -2 -12 29.5 31.6
 -3 -2 12 40 35.1
 -3 2 12 71.09 33.3
 3 2 -12 73.79 35.9
 -2 -2 12 279.77 38.9
 2 -2 -12 410.16 41.6
 2 2 -12 383.96 45.6
 -2 2 12 257.17 36.3
 1 -2 -12 444.46 43.6
 -1 -2 12 356.96 41
 1 2 -12 369.86 46.9
 -1 2 12 245.38 33.3
 0 -2 12 364.76 41.8
 0 -2 -12 488.75 59.59
 0 2 12 462.15 55.19
 0 2 -12 488.75 46.7
 1 -2 12 19.6 35.1
 -1 -2 -12 39.9 33.5
 1 2 12 5.4 31.7
 -1 2 -12 -26 34.1
 -2 -2 -12 34 37.7
 2 -2 12 2.3 33.8
 -2 2 -12 64.89 37.1
 2 2 12 7.5 29.8
 -3 -2 -12 29.5 32.9
 3 -2 12 -19.2 28.9
 -3 2 -12 24.9 36.7
 3 2 12 6.7 29.4
 -4 -2 -12 406.76 42.9
 4 -2 12 556.94 55.29
 4 2 12 321.97 38.3
 -4 2 -12 354.96 42
 5 -2 12 71.09 30.9
 -5 -2 -12 19.1 33.3
 5 2 12 28.3 30.1
 -5 2 -12 95.99 38.5
 6 -2 12 170.88 32.8
 -6 -2 -12 311.57 44.8
 6 2 12 177.98 35.5
 -6 2 -12 248.38 42.1
 7 -2 12 10.4 29.8
 -7 -2 -12 -17.8 37.3
 -7 2 -12 23.3 36.8
 7 2 12 2.7 29.7
 11 -3 -12 125.59 36.4
 -11 -3 12 148.69 31.9
 -11 -3 12 151.18 49.8
 -11 3 12 190.08 34.2
 -10 -3 12 233.78 33.6
 -10 3 12 307.57 35.9
 9 -3 -12 435.26 51.79
 -9 -3 12 475.55 53.79
 -9 3 12 360.86 37.3
 9 3 -12 303.47 45.1
 -8 -3 12 26.4 28.4
 8 -3 -12 23.3 29.2
 8 3 -12 27.5 37.6
 -8 3 12 -7.2 28.7
 7 -3 -12 94.19 32.4
 -7 -3 12 78.09 29.9
 -7 3 12 100.79 30.5
 7 3 -12 108.69 37
 -6 -3 12 25.5 32.1
 6 -3 -12 39.5 31.3
 6 3 -12 52.19 35.1
 -5 -3 12 115.09 32.5
 5 -3 -12 234.28 34.5
 5 3 -12 246.28 41.5
 -5 3 12 170.18 33
 4 -3 -12 158.38 32.8
 -4 -3 12 261.07 39.2
 -4 3 12 223.08 36
 4 3 -12 134.29 37.9
 3 -3 -12 196.78 32.8
 -3 -3 12 251.47 39.6
 -3 3 12 263.37 36.5
 3 3 -12 230.08 40.4
 -2 -3 12 12.9 31.3
 2 -3 -12 27.7 30.6
 2 3 -12 57.79 37.2
 -2 3 12 9.4 30.1
 -1 -3 12 119.99 39.5
 1 -3 -12 88.49 32.7
 1 3 -12 105.29 38.9
 -1 3 12 119.99 32.9
 0 -3 -12 217.48 38.5
 0 -3 12 121.19 37.9
 0 3 12 160.48 33.2
 0 3 -12 289.97 42.3
 1 -3 12 177.98 40
 -1 -3 -12 130.79 39
 1 3 12 126.49 31.7
 -2 -3 -12 870.21 67.69
 2 -3 12 889.81 69.69
 -2 3 -12 965.5 73.79
 2 3 12 871.21 65.29
 3 -3 12 17.3 34.4
 -3 -3 -12 22.7 33.8
 3 3 12 9.2 29.3
 -3 3 -12 -22.4 37.2
 -4 -3 -12 11.5 33
 4 -3 12 20.6 28.9
 -4 3 -12 22.4 36.5
 4 3 12 55.99 32.2
 5 -3 12 14.6 28.1
 -5 -3 -12 100.59 34.7
 -5 3 -12 48.1 39
 5 3 12 49 30.3
 -6 -3 -12 14.9 37.5
 6 -3 12 -21.8 27.5
 6 3 12 -8.4 33.2
 -6 3 -12 30.5 39
 7 -3 12 -9.9 29.4
 -7 -3 -12 24.6 32.6
 -7 3 -12 -13.6 37.5
 7 3 12 -12.9 31.9
 -11 -4 12 33 45.9
 -11 -4 12 89.39 30.1
 -10 -4 12 30.8 29.1
 10 -4 -12 75.39 30.1
 -10 -4 12 28 48.5
 -10 4 12 85.79 26.6
 9 -4 -12 190.58 33.4
 -9 -4 12 211.08 34.5
 -9 4 12 220.68 30.8
 9 4 -12 156.78 71.79
 8 -4 -12 1529.95 74.69
 -8 -4 12 1538.75 77.69
 -8 4 12 1593.64 72.99
 8 4 -12 1642.04 89.79
 7 -4 -12 -29.9 28.6
 -7 -4 12 23.4 29.7
 7 4 -12 15.1 37
 -7 4 12 11 25.9
 6 -4 -12 693.73 58.29
 -6 -4 12 813.22 62.69
 -6 4 12 812.52 54.09
 6 4 -12 714.63 66.79
 -5 -4 12 111.09 34
 5 -4 -12 91.69 31.6
 5 4 -12 58.99 41
 -5 4 12 76.29 29.6
 -4 -4 12 -22.6 31.2
 4 -4 -12 -24.2 30.2
 -4 4 12 52.89 29.5
 4 4 -12 -12.7 34.7
 3 -4 -12 -20.4 31.4
 -3 -4 12 -14.9 30.8
 3 4 -12 22.1 36.6
 -3 4 12 10.4 26.4
 2 -4 -12 772.22 62.49
 -2 -4 12 939.21 64.79
 -2 4 12 946.41 59.09
 2 4 -12 690.73 71.59
 1 -4 -12 182.18 40.3
 -1 -4 12 58.49 32.6
 -1 4 12 94.69 28.9
 1 4 -12 163.28 40.6
 0 -4 12 46.8 34.2
 0 -4 -12 62.79 37
 0 4 -12 52.69 39
 0 4 12 67.09 31.5
 1 -4 12 165.08 56.19
 -1 -4 -12 193.78 39.4
 -1 4 -12 125.49 38.5
 1 4 12 121.39 32.4
 2 -4 12 -7.9 34.4
 -2 -4 -12 -31.9 35.7
 -2 4 -12 79.09 39.7
 2 4 12 58.59 33.4
 3 -4 12 -16.6 29.7
 -3 -4 -12 -31.2 32.9
 -3 4 -12 -34.2 37.7
 3 4 12 25.7 28.4
 4 -4 12 302.77 41.4
 -4 -4 -12 395.56 46.8
 -4 4 -12 433.76 45.4
 4 4 12 282.77 37
 5 -4 12 62.09 32.5
 -5 -4 -12 15.1 40.5
 5 4 12 -3.4 30.2
 -5 4 -12 45.3 37.3
 6 -4 12 70.39 30.7
 -6 -4 -12 49.6 37.1
 -6 4 -12 41.3 37.2
 6 4 12 29.2 30.3
 -7 -4 -12 -32.3 39.1
 7 -4 12 -12.1 29.2
 7 4 12 -26.7 34.2
 -7 4 -12 25.8 36.7
 -11 -5 12 80.89 31.1
 -11 -5 12 81.89 46.3
 10 -5 -12 201.08 33.3
 -10 -5 12 259.07 37.1
 -10 -5 12 142.59 52.09
 -10 5 12 197.08 27.6
 -9 -5 12 -47.4 32.9
 9 -5 -12 5.1 27.9
 -9 5 12 9.2 25.6
 8 -5 -12 444.76 39.4
 -8 -5 12 459.45 55.99
 -8 5 12 335.07 34.3
 8 5 -12 400.26 50.19
 -7 -5 12 133.69 35.9
 7 -5 -12 46.8 28.9
 -7 5 12 97.09 27.7
 7 5 -12 83.09 43.2
 6 -5 -12 113.49 31.2
 -6 -5 12 56.29 35.2
 6 5 -12 70.09 40.8
 -6 5 12 77.49 27.5
 5 -5 -12 62.89 30.8
 -5 -5 12 38.9 32.8
 -5 5 12 81.79 43.1
 5 5 -12 41.4 39.3
 4 -5 -12 4.7 28.5
 -4 -5 12 36.4 34.1
 4 5 -12 -12.1 41.1
 -4 5 12 -37.4 27.5
 3 -5 -12 -29.1 29.5
 -3 -5 12 -33.4 34.3
 -3 5 12 19.5 29.8
 3 5 -12 -11.5 40.2
 -2 -5 12 90.29 33.4
 2 -5 -12 130.89 36.1
 -2 5 12 80.79 30.3
 2 5 -12 126.39 42.8
 -1 -5 12 30.7 36.4
 1 -5 -12 2.1 33.3
 -1 5 12 47.6 30.2
 1 5 -12 22.6 36.7
 0 -5 -12 195.18 33.8
 0 -5 12 124.79 34.3
 0 5 12 137.19 32.7
 -1 -5 -12 28 32
 1 -5 12 -12.7 37.6
 -1 5 -12 49.2 39.2
 1 5 12 17.4 31
 2 -5 12 -28.7 38.6
 -2 -5 -12 -22.9 32.6
 -2 5 -12 22.9 38.3
 2 5 12 7.2 33.3
 -3 -5 -12 90.69 36.9
 3 -5 12 127.49 37.2
 3 5 12 87.89 35.2
 -3 5 -12 78.29 38.8
 -4 -5 -12 11 39.3
 4 -5 12 53.49 35.4
 4 5 12 16.4 30.5
 -4 5 -12 42.5 37.2
 5 -5 12 41 32.9
 -5 -5 -12 56.09 42.6
 -5 5 -12 42.6 35.7
 6 -5 12 -28.7 27.5
 -6 -5 -12 46 40.7
 -6 5 -12 35.2 37
 6 5 12 32.4 33.9
 -10 -6 12 51.69 32
 -10 -6 12 -25.5 45
 -9 -6 12 45.6 32.1
 -9 -6 12 134.69 46.8
 9 -6 -12 119.39 30.7
 -9 6 12 108.79 25.9
 8 -6 -12 195.38 33.8
 -8 -6 12 320.87 40.9
 -8 6 12 209.48 29.8
 8 6 -12 231.88 48.4
 7 -6 -12 372.66 37.5
 -7 -6 12 285.67 38.1
 -7 6 12 350.26 33.5
 7 6 -12 390.96 52.89
 -6 -6 12 -17.5 31.1
 6 -6 -12 26.4 29.2
 -6 6 12 6.1 25.2
 6 6 -12 -12.9 42.2
 -5 -6 12 53.89 35.8
 5 -6 -12 38.2 28.7
 -5 6 12 66.09 26.7
 5 6 -12 -42.4 39.6
 -4 -6 12 -2.4 33.8
 4 -6 -12 27 31.2
 4 6 -12 74.79 42.8
 -4 6 12 44.5 28.1
 3 -6 -12 28 33.3
 -3 -6 12 -19.5 33.5
 -3 6 12 -25.2 26.2
 3 6 -12 17.7 42.2
 -2 -6 12 58.69 33
 2 -6 -12 38 29.7
 -2 6 12 66.29 28.7
 2 6 -12 34.2 40.8
 -1 -6 12 628.64 59.49
 1 -6 -12 672.23 61.09
 1 6 -12 626.84 74.19
 -1 6 12 568.24 56.39
 0 -6 -12 26.4 35.7
 0 -6 12 43.9 36.2
 0 6 12 25.3 29.7
 0 6 -12 -14.2 41.5
 -1 -6 -12 -7.1 32.4
 1 -6 12 30.9 34.9
 -1 6 -12 42.9 40
 1 6 12 33 31.6
 -2 -6 -12 166.78 39.1
 2 -6 12 97.29 37.9
 -2 6 -12 117.89 39.2
 2 6 12 161.08 35.2
 3 -6 12 232.38 40.4
 -3 -6 -12 280.17 43.2
 -3 6 -12 360.96 45.5
 3 6 12 282.97 40.5
 4 -6 12 102.99 38.6
 -4 -6 -12 103.79 42.6
 -4 6 -12 201.18 49.5
 4 6 12 65.49 35.7
 5 -6 12 74.59 33.9
 -5 6 -12 95.19 39
 5 6 12 28.6 33.6
 -6 -6 -12 354.56 46.8
 6 -6 12 445.86 53.79
 -6 6 -12 548.05 66.29
 6 6 12 428.36 46.1
 -10 -7 12 33.1 32.6
 -10 -7 12 112.59 49.5
 -9 -7 12 34.8 32.2
 9 -7 -12 -4 27.5
 -9 -7 12 64.39 51.69
 -9 7 12 19.6 23.1
 -8 -7 12 -1.1 45.2
 8 -7 -12 46.5 30.6
 -8 -7 12 78.89 36.9
 -8 7 12 73.19 27.4
 -7 -7 12 71.89 33.9
 7 -7 -12 31.7 29
 -7 7 12 30.5 26.2
 7 7 -12 29.3 45.7
 6 -7 -12 24.1 26.8
 -6 -7 12 -49.7 33.5
 6 7 -12 102.89 47.8
 -6 7 12 29.7 26.6
 5 -7 -12 144.49 31.6
 -5 -7 12 136.69 34.6
 -5 7 12 175.08 31.4
 5 7 -12 153.88 49.4
 -4 -7 12 46.7 34.3
 4 -7 -12 51.99 30.2
 -4 7 12 25.2 27.5
 4 7 -12 41.8 43.3
 3 -7 -12 61.09 32.2
 -3 -7 12 49.2 33.2
 -3 7 12 99.79 31.1
 3 7 -12 76.99 44.3
 2 -7 -12 5.9 29.7
 -2 -7 12 -13.1 34
 2 7 -12 29.6 44.4
 -2 7 12 19.4 28
 1 -7 -12 16.8 34.9
 -1 -7 12 67.19 36.6
 -1 7 12 27.5 27.7
 1 7 -12 -36.6 61.29
 0 -7 -12 100.59 33.7
 0 -7 12 98.59 37.1
 0 7 12 200.88 35.1
 0 7 -12 90.49 44.5
 1 -7 12 65.59 35.7
 -1 -7 -12 134.99 42.4
 -1 7 -12 153.78 42.6
 1 7 12 19.8 29.2
 -2 -7 -12 52.49 38.8
 2 -7 12 73.29 37.8
 -2 7 -12 61.59 40.7
 2 7 12 23.6 30.4
 3 -7 12 -20.6 35.1
 -3 -7 -12 -27.9 38.8
 -3 7 -12 54.19 38.5
 3 7 12 41.3 34.4
 4 -7 12 56.89 35.2
 -4 -7 -12 34 44
 4 7 12 73.49 34.2
 -4 7 -12 67.59 38.4
 5 -7 12 45.7 34.3
 -5 -7 -12 -1.6 39.6
 -5 7 -12 -34.9 36.1
 5 7 12 -27.9 32.5
 -9 -8 12 156.98 38.7
 -9 -8 12 86.09 46.4
 -8 -8 12 925.51 89.09
 8 -8 -12 685.73 55.39
 -8 -8 12 740.43 65.99
 -8 8 12 730.53 52.49
 -7 -8 12 94.29 34.1
 7 -8 -12 29.5 28.8
 -7 8 12 92.59 26.9
 -6 -8 12 34.1 38.5
 6 -8 -12 144.79 30.6
 6 8 -12 188.98 50.79
 -6 8 12 136.09 28.5
 -5 -8 12 133.59 39.1
 5 -8 -12 184.88 32.7
 -5 8 12 175.98 30.3
 5 8 -12 133.89 50.99
 4 -8 -12 467.75 54.49
 -4 -8 12 395.46 44.7
 4 8 -12 405.26 55.29
 -4 8 12 270.97 35.1
 -3 -8 12 202.58 38.2
 3 -8 -12 245.68 37.2
 -3 8 12 126.79 30.8
 3 8 -12 254.87 49.9
 -2 -8 12 369.86 42.6
 2 -8 -12 295.57 38.9
 2 8 -12 331.57 49.9
 -2 8 12 190.28 32.4
 1 -8 -12 138.69 34.5
 -1 -8 12 167.18 39
 -1 8 12 183.58 35.4
 1 8 -12 269.47 47.9
 0 -8 12 111.29 35
 0 -8 -12 121.89 37.3
 0 8 12 119.19 33.3
 0 8 -12 59.49 43.8
 -1 -8 -12 108.49 44.8
 1 -8 12 32.3 36
 1 8 12 111.49 37.1
 -1 8 -12 82.39 42.6
 -2 -8 -12 193.58 39.8
 2 -8 12 67.99 35.2
 2 8 12 57.79 32.7
 -2 8 -12 212.98 43.4
 3 -8 12 1.4 34.6
 -3 -8 -12 -12.2 39.4
 3 8 12 -25.9 30.5
 -3 8 -12 -6.9 39.6
 4 -8 12 -75.39 32
 -4 -8 -12 40.1 39.4
 -4 8 -12 26.1 38.5
 4 8 12 31.3 35.3
 -5 -8 -12 153.88 48.5
 5 -8 12 58.79 36.5
 -5 8 -12 45.6 39.7
 5 8 12 19.8 33.1
 8 -9 -12 -13.3 27.2
 -8 -9 12 -31.9 43.5
 -8 -9 12 -33.4 32.1
 -8 9 12 -4.4 23.9
 -7 -9 12 27.6 48.8
 7 -9 -12 -8.6 28.9
 -7 -9 12 -5.7 33.7
 -7 9 12 88.49 28.5
 -6 -9 12 41.9 33.4
 6 -9 -12 -14.8 28
 -6 9 12 48.2 27.4
 -5 -9 12 239.28 40.1
 5 -9 -12 365.66 38.6
 5 9 -12 334.17 54.59
 -5 9 12 288.37 35.9
 -4 -9 12 57.19 35.1
 4 -9 -12 44 30.3
 -4 9 12 35.7 29.4
 4 9 -12 116.49 53.09
 3 -9 -12 -21.3 31.8
 -3 -9 12 -26.4 32.4
 3 9 -12 17 48.1
 -3 9 12 18.9 29.1
 2 -9 -12 37.6 32
 -2 -9 12 -37 32.2
 2 9 -12 32.9 46.2
 -2 9 12 -26.4 28.2
 1 -9 -12 -8.1 35
 -1 -9 12 16.5 31.5
 -1 9 12 9.3 30.8
 1 9 -12 13.4 43.8
 0 -9 -12 48.8 38.5
 0 -9 12 8.2 35.4
 0 9 -12 77.09 43.6
 0 9 12 -13.7 29.5
 1 -9 12 5.6 33.3
 -1 -9 -12 79.19 37.5
 -1 9 -12 72.89 43.2
 1 9 12 69.49 33.2
 2 -9 12 24.2 35.4
 -2 -9 -12 -17.4 81.49
 -2 9 -12 36.2 41.5
 2 9 12 -50.29 32.8
 -3 -9 -12 -2.7 38.8
 3 -9 12 -19.2 34.3
 -3 9 -12 1.6 40.6
 3 9 12 40.1 36.9
 -4 -9 -12 94.09 41
 4 -9 12 62.59 36.5
 -4 9 -12 87.29 41.1
 4 9 12 80.49 39.2
 -7 -10 12 -2.6 32.6
 -7 -10 12 74.49 51.79
 7 -10 -12 30.2 27.8
 -7 10 12 57.49 28.8
 6 -10 -12 489.85 51.69
 -6 -10 12 447.36 48.8
 -6 -10 12 452.75 60.99
 -5 -10 12 92.29 36.3
 5 -10 -12 -18.7 29.5
 -5 10 12 29.6 28.3
 4 -10 -12 59.69 31
 -4 -10 12 91.49 37.9
 4 10 -12 146.19 52.19
 -4 10 12 47.1 29.5
 -3 -10 12 57.29 34.7
 3 -10 -12 121.19 33.9
 3 10 -12 115.39 51.09
 -3 10 12 141.59 34.5
 2 -10 -12 316.37 40.1
 -2 -10 12 325.07 41.1
 -2 10 12 310.97 40.2
 2 10 -12 392.66 56.09
 -1 -10 12 -7.1 32.8
 1 -10 -12 46.2 34.9
 -1 10 12 10.1 30.8
 1 10 -12 0.7 46.2
 0 -10 12 1053.59 68.89
 0 -10 -12 1018.6 77.69
 0 10 12 976.1 71.39
 0 10 -12 1002.2 84.49
 -1 -10 -12 121.19 39.9
 1 -10 12 177.68 38.4
 -1 10 -12 166.08 44.7
 1 10 12 66.79 33.7
 2 -10 12 118.49 50.59
 -2 -10 -12 315.47 48.5
 -2 10 -12 278.77 44.5
 2 10 12 136.69 35.9
 -3 -10 -12 16.7 40.3
 3 -10 12 9.3 33.4
 -3 10 -12 -4 39.3
 3 10 12 14.1 69.09
 -6 -11 12 91.99 39.3
 -6 -11 12 23.6 48.7
 6 -11 -12 63.79 29.4
 -6 11 12 50.99 31.1
 -5 -11 12 51.09 37.2
 5 -11 -12 0.4 30.5
 -5 -11 12 20.2 46.1
 -5 11 12 74.59 31.3
 -4 -11 12 770.92 66.69
 4 -11 -12 783.12 61.79
 -4 11 12 615.24 61.09
 -3 -11 12 45.5 34.9
 3 -11 -12 -0.2 33.6
 3 11 -12 49.4 52.99
 -3 11 12 10.2 31.1
 2 -11 -12 249.38 39.5
 -2 -11 12 201.58 37.6
 -2 11 12 210.68 36.4
 2 11 -12 335.07 57.39
 -1 -11 12 7 36.6
 1 -11 -12 16.5 36.7
 -1 11 12 16.6 35.1
 1 11 -12 -0.4 47.5
 0 -11 12 -5.2 32.3
 0 -11 -12 35.1 40.5
 0 11 12 8.1 35.4
 0 11 -12 20.4 46.5
 1 -11 12 41 33.6
 -1 -11 -12 -47 40.4
 1 11 12 8.2 36.8
 2 -11 12 16.9 34.5
 -2 -11 -12 82.69 42.6
 2 11 12 7.7 36.3
 -2 11 -12 19.7 44.4
 -4 -12 12 101.49 39.8
 -4 -12 12 207.58 56.49
 4 -12 -12 203.78 35.8
 -4 12 12 127.49 34.4
 -3 -12 12 84.89 51.49
 -3 -12 12 27.6 34.3
 3 -12 -12 29.8 33.3
 -3 12 12 36.6 31.6
 2 -12 -12 134.09 39.7
 -2 -12 12 111.89 36.7
 -2 12 12 155.98 35.8
 1 -12 -12 -4.6 39.2
 -1 -12 12 24.6 36.3
 1 12 -12 15.9 47.4
 -1 12 12 57.29 35.4
 0 -12 12 120.29 39
 0 -12 -12 109.79 41.6
 0 12 -12 123.19 49.8
 0 12 12 88.29 36.5
 -11 0 13 67.79 29.3
 11 0 -13 17.3 38.4
 -10 0 13 -6.4 27.5
 10 0 -13 34.8 36.1
 -9 0 13 28.3 28.7
 9 0 -13 -40.6 32
 8 0 -13 29.5 32.7
 -8 0 13 -6.9 29.5
 -7 0 13 -1.3 32.5
 7 0 -13 -16.3 32
 -6 0 13 -12.5 32.4
 6 0 -13 45.9 35.4
 5 0 -13 -4.9 33.1
 -5 0 13 9.1 32.9
 4 0 -13 9 34.1
 -4 0 13 -27.1 35.2
 3 0 -13 -0.5 36.7
 -3 0 13 53.49 38.3
 2 0 -13 -2.3 37
 -2 0 13 -14.7 37.1
 -1 0 13 -18.4 34.8
 1 0 -13 -31.2 37.1
 0 0 -13 -57.59 35.3
 0 0 13 31.3 36.9
 -1 0 -13 -8.4 36.3
 1 0 13 -59.29 33.7
 2 0 13 19.8 28.3
 -2 0 -13 2.8 39.2
 -3 0 -13 18.7 35.6
 3 0 13 1.2 31.3
 4 0 13 -14.2 29.6
 -4 0 -13 16.9 35.7
 5 0 13 5.5 31.4
 -5 0 -13 -32.6 33.5
 6 0 13 -25.9 32.5
 -6 0 -13 -3.4 36.9
 11 -1 -13 19.1 37.4
 -11 -1 13 34.1 28.1
 -11 1 13 -41.1 28
 -10 -1 13 152.28 31.8
 10 -1 -13 89.49 36.7
 -10 1 13 70.49 30.8
 10 1 -13 104.79 40.2
 9 -1 -13 92.09 33.7
 -9 -1 13 115.89 32.3
 -9 1 13 103.19 31.9
 9 1 -13 143.99 38.4
 8 -1 -13 -8.9 31.6
 -8 -1 13 -22.2 28.4
 8 1 -13 22 34.2
 -8 1 13 -4.9 29
 -7 -1 13 29.4 29.7
 7 1 -13 71.59 34.4
 -7 1 13 108.19 34.9
 -6 -1 13 -27.1 30.4
 6 -1 -13 20.6 34.4
 6 1 -13 33.7 35.4
 -6 1 13 -51.69 31.5
 -5 -1 13 131.39 36.9
 5 -1 -13 297.97 40.7
 -5 1 13 251.97 38.1
 5 1 -13 210.98 40.1
 4 -1 -13 20 34.9
 -4 -1 13 52.59 37.2
 4 1 -13 129.79 39.4
 -4 1 13 48.8 33.7
 3 -1 -13 129.29 36
 -3 -1 13 103.79 36.9
 3 1 -13 194.18 41.8
 -3 1 13 107.69 36.4
 2 -1 -13 308.67 45.2
 -2 -1 13 196.48 38.2
 2 1 -13 297.37 44.3
 -2 1 13 237.18 38.2
 -1 -1 13 56.79 40.4
 1 -1 -13 30.3 34.7
 1 1 -13 57.49 36.8
 -1 1 13 47.8 32.6
 0 -1 -13 649.93 66.89
 0 -1 13 617.24 63.69
 0 1 -13 653.13 70.69
 0 1 13 664.83 59.49
 1 -1 13 111.09 35.8
 -1 -1 -13 111.29 36.9
 1 1 13 28.2 30.7
 -1 1 -13 71.29 39.9
 -2 -1 -13 68.79 36.6
 2 -1 13 92.89 36.1
 -2 1 -13 212.18 45.4
 2 1 13 172.08 36.4
 3 -1 13 18.7 32
 -3 -1 -13 4.5 38.2
 -3 1 -13 5.4 36.6
 3 1 13 21 29.9
 4 -1 13 60.19 29.6
 -4 -1 -13 92.69 41.2
 -4 1 -13 45.9 37.3
 4 1 13 40.9 34.4
 -5 -1 -13 8.7 38.2
 5 -1 13 62.69 34.3
 5 1 13 11.3 34.4
 -5 1 -13 -21.7 36
 6 -1 13 -7.1 31.7
 -6 -1 -13 6.7 33.8
 -6 1 -13 27.4 36.2
 6 1 13 -34.4 31.1
 -11 -2 13 -45.5 27.9
 11 -2 -13 1.2 35.8
 -11 -2 13 5.8 68.09
 -11 2 13 48.5 32.2
 10 -2 -13 139.29 53.89
 -10 -2 13 126.29 32
 -10 2 13 54.59 31.4
 10 2 -13 117.09 41.5
 -9 -2 13 80.59 31.2
 9 -2 -13 55.59 33
 9 2 -13 59.59 38.2
 -9 2 13 19.3 31.1
 8 -2 -13 83.09 34.2
 -8 -2 13 150.98 34.1
 8 2 -13 55.89 35.5
 -8 2 13 76.99 32
 7 -2 -13 70.09 33.6
 -7 -2 13 -16.9 29.3
 7 2 -13 -50.49 34.3
 -7 2 13 -15 31.5
 6 -2 -13 -10.9 31.5
 -6 -2 13 -19.6 31.9
 -6 2 13 13.6 33.4
 6 2 -13 9.8 33.7
 5 -2 -13 -46.7 31
 -5 -2 13 -10.2 30.7
 -5 2 13 -28.8 32.8
 5 2 -13 -1.6 35.6
 4 -2 -13 187.88 36.2
 -4 -2 13 231.68 37.9
 4 2 -13 335.47 45.3
 -4 2 13 252.67 39.3
 -3 -2 13 52.99 34.7
 3 -2 -13 93.79 38.8
 -3 2 13 69.89 34.8
 3 2 -13 130.19 42.1
 -2 -2 13 39.6 36.8
 2 -2 -13 12.5 32.8
 -2 2 13 6.8 31.5
 2 2 -13 10.2 40.6
 1 -2 -13 81.09 38.8
 -1 -2 13 40.9 35.6
 1 2 -13 59.79 38.8
 -1 2 13 87.59 35.9
 0 -2 -13 73.89 38.8
 0 -2 13 43.5 35.5
 0 2 -13 67.19 40.1
 0 2 13 -3.3 30.6
 -1 -2 -13 193.88 39.5
 1 -2 13 140.69 39.3
 -1 2 -13 223.18 43.4
 1 2 13 130.09 32.3
 -2 -2 -13 682.83 67.59
 2 -2 13 788.52 67.09
 2 2 13 558.94 58.49
 -2 2 -13 775.42 71.79
 3 -2 13 5.7 31.1
 -3 -2 -13 33.4 37.4
 3 2 13 1.9 30.6
 -3 2 -13 15 40.5
 -4 -2 -13 30 40.5
 4 -2 13 14.5 30.7
 4 2 13 -25.6 33.2
 -4 2 -13 16.2 39.3
 5 -2 13 53.59 29.9
 -5 -2 -13 122.79 41.4
 5 2 13 42 30.1
 -5 2 -13 -3.3 37.5
 6 -2 13 65.79 33.5
 -6 -2 -13 52.79 35.9
 6 2 13 32.9 33.1
 -6 2 -13 43.1 39.1
 10 -3 -13 20.1 31.1
 -10 -3 13 93.39 31.5
 10 3 -13 47.6 42.5
 -10 3 13 110.79 31.3
 -9 -3 13 3.9 29.2
 9 -3 -13 -56.29 28.4
 -9 3 13 -18.1 29.4
 9 3 -13 36.9 40.6
 -8 -3 13 704.83 60.89
 8 -3 -13 704.63 59.59
 8 3 -13 669.03 70.39
 -8 3 13 670.43 56.99
 -7 -3 13 -6.4 30
 7 -3 -13 6.7 32.1
 -7 3 13 11.1 29.7
 7 3 -13 28.6 38.9
 6 -3 -13 236.88 52.19
 -6 -3 13 316.27 37.9
 -6 3 13 466.05 55.49
 6 3 -13 353.46 44.3
 5 -3 -13 -27.9 30.6
 -5 -3 13 14 33.4
 5 3 -13 -4.1 38.6
 -5 3 13 -3.2 30
 4 -3 -13 18.3 35
 -4 -3 13 34.3 33.4
 4 3 -13 -25.6 36.4
 -4 3 13 22.4 28
 3 -3 -13 7.6 32
 -3 -3 13 -18.2 34.9
 -3 3 13 5.8 29.5
 3 3 -13 50.59 40.4
 -2 -3 13 83.99 36.1
 2 -3 -13 70.89 33.6
 2 3 -13 107.89 42.1
 -2 3 13 49.3 29.3
 1 -3 -13 368.06 42
 -1 -3 13 310.57 43.8
 -1 3 13 261.07 37.5
 1 3 -13 347.77 47.5
 0 -3 13 67.29 35.8
 0 -3 -13 124.79 40.5
 0 3 -13 179.48 44.4
 0 3 13 162.08 31.7
 -1 -3 -13 198.08 40.3
 1 -3 13 156.68 41
 -1 3 -13 106.49 43.1
 1 3 13 95.59 35.2
 -2 -3 -13 -39.9 38
 2 -3 13 -8.6 33.6
 2 3 13 11.4 32.3
 -2 3 -13 38.2 40.7
 -3 -3 -13 -26.2 39.1
 3 -3 13 8 32.8
 3 3 13 17 34.4
 -3 3 -13 19.2 38.7
 4 -3 13 569.84 59.59
 -4 -3 -13 555.84 51.79
 4 3 13 461.45 47.5
 -4 3 -13 656.33 69.29
 -5 -3 -13 -36.2 37.8
 5 -3 13 20 28.9
 -5 3 -13 -13.2 49.4
 5 3 13 4 28.4
 6 -3 13 193.58 35.1
 -6 -3 -13 167.88 43.1
 6 3 13 163.38 36.7
 -6 3 -13 157.38 41.4
 -10 -4 13 606.04 58.19
 10 -4 -13 465.25 54.19
 -10 4 13 481.95 48.8
 9 -4 -13 40.2 31.2
 -9 -4 13 60.09 32
 9 4 -13 -13.6 42.3
 8 -4 -13 214.48 35.6
 -8 -4 13 191.78 33.6
 -8 4 13 144.79 30.1
 8 4 -13 230.68 47.1
 -7 -4 13 1.5 31.5
 7 -4 -13 -11.1 30.8
 -7 4 13 -8.2 25.9
 7 4 -13 12.3 38.6
 -6 -4 13 171.48 35.4
 6 -4 -13 210.18 37.1
 6 4 -13 171.68 43.3
 -6 4 13 150.48 31.4
 5 -4 -13 33.4 31.9
 -5 -4 13 -16.2 32.4
 5 4 -13 33.6 38.5
 -5 4 13 28.3 30.9
 -4 -4 13 4.4 32.3
 4 -4 -13 -26.1 32.4
 -4 4 13 23.9 27.7
 4 4 -13 -35.7 37.7
 -3 -4 13 70.89 36.6
 3 -4 -13 10 31.8
 3 4 -13 76.39 42.5
 -3 4 13 17.8 31.3
 2 -4 -13 26 32.1
 -2 -4 13 34.6 32.5
 -2 4 13 -3.5 27.7
 2 4 -13 52.49 39.7
 1 -4 -13 87.19 37.2
 -1 -4 13 17.1 34.9
 -1 4 13 32.6 31.4
 1 4 -13 72.79 42.1
 0 -4 13 166.38 39.8
 0 -4 -13 199.48 37.9
 0 4 13 160.38 35
 0 4 -13 139.39 44
 1 -4 13 -5 34.8
 -1 -4 -13 27.9 34.7
 -1 4 -13 16.9 40.5
 1 4 13 -16.5 32.7
 2 -4 13 -0.5 37.4
 -2 -4 -13 80.59 37.5
 -2 4 -13 90.29 39.8
 2 4 13 58.69 33.7
 3 -4 13 246.58 38.4
 -3 -4 -13 362.36 41.3
 -3 4 -13 575.24 65.69
 3 4 13 286.97 36.3
 -4 -4 -13 65.29 41.8
 4 -4 13 7.5 31.4
 -4 4 -13 48.1 40.5
 4 4 13 9.1 29.9
 5 -4 13 52.09 41.3
 -5 -4 -13 27.8 40.5
 5 4 13 -36.7 31.8
 -5 4 -13 -12.5 38.6
 -6 4 -13 48.6 40
 10 -5 -13 57.89 48.3
 -10 -5 13 114.69 51.49
 -10 -5 13 54.59 31.4
 -9 -5 13 70.89 32.1
 9 -5 -13 92.89 32.4
 -9 5 13 41.9 27.2
 9 5 -13 84.59 47
 8 -5 -13 113.59 34.2
 -8 -5 13 188.78 35.8
 8 5 -13 139.49 45.3
 -8 5 13 132.29 29
 -7 -5 13 2.6 30.6
 7 -5 -13 23 30.6
 7 5 -13 92.89 43.6
 -7 5 13 50.29 28.1
 -6 -5 13 39.6 30.6
 6 -5 -13 28.4 30.6
 6 5 -13 87.59 42.5
 -6 5 13 7.6 27
 -5 -5 13 1.9 35.3
 -5 5 13 50.09 27.6
 -4 -5 13 28.9 36.7
 4 -5 -13 16.8 29.7
 4 5 -13 88.99 43.3
 -4 5 13 68.29 30.7
 3 -5 -13 33.6 34.3
 -3 -5 13 2.4 35
 3 5 -13 -64.79 41.3
 -3 5 13 -3.2 28.6
 -2 -5 13 223.18 39.8
 2 -5 -13 192.58 37.5
 2 5 -13 186.68 44.4
 -2 5 13 186.58 35.8
 1 -5 -13 145.89 36.3
 -1 -5 13 249.28 41.6
 1 5 -13 261.37 45.2
 -1 5 13 224.98 36.9
 0 -5 -13 81.59 40.6
 0 -5 13 49 36.9
 0 5 -13 26.5 40.7
 0 5 13 63.19 35.6
 1 -5 13 -6 36.8
 -1 -5 -13 53.29 33.6
 -1 5 -13 32.4 40.6
 1 5 13 8.4 29.6
 2 -5 13 110.69 37.7
 -2 -5 -13 134.29 37.1
 -2 5 -13 133.99 42.3
 2 5 13 123.69 37.3
 3 -5 13 134.39 36.3
 -3 -5 -13 99.79 36.8
 3 5 13 174.48 39.3
 -3 5 -13 95.59 40.7
 -4 -5 -13 -37.3 40.9
 4 -5 13 19.9 33.9
 4 5 13 30.6 30.1
 -4 5 -13 57.69 40.2
 5 -5 13 48.4 32.7
 -5 -5 -13 14.9 38.2
 -5 5 -13 19 38.6
 5 5 13 18.9 36
 -9 -6 13 163.98 38.4
 9 -6 -13 57.29 31.9
 -9 6 13 169.58 29.6
 -8 -6 13 137.59 35.3
 8 -6 -13 42.8 31.7
 8 6 -13 173.98 48
 7 -6 -13 9.3 30.7
 -7 -6 13 1.5 34.7
 -7 6 13 -2.4 25.5
 7 6 -13 5.8 45.9
 -6 -6 13 24.2 34
 6 -6 -13 -29.7 30.1
 -6 6 13 -39.5 25.1
 6 6 -13 5 45.6
 5 -6 -13 78.69 30.9
 -5 6 13 48.4 28.5
 5 6 -13 30.6 43.3
 4 -6 -13 -3 32.1
 -4 -6 13 -7.4 33.6
 4 6 -13 6 44.9
 -4 6 13 34.8 28.6
 3 -6 -13 109.39 35.5
 -3 -6 13 102.59 38.6
 3 6 -13 132.29 47.7
 -3 6 13 73.79 30
 2 -6 -13 -47.7 32.8
 -2 -6 13 28.6 34.2
 -2 6 13 7.2 29.4
 2 6 -13 19 44
 1 -6 -13 -12.5 31.5
 -1 -6 13 -16.8 36.1
 1 6 -13 57.49 44.8
 -1 6 13 -41.6 30.8
 0 -6 13 189.68 37.2
 0 -6 -13 349.17 43.9
 0 6 -13 360.26 49.99
 0 6 13 247.08 34.6
 1 -6 13 18.5 36.8
 -1 -6 -13 -18.1 35.3
 -1 6 -13 -8.1 39.8
 1 6 13 31.9 29.4
 2 -6 13 34.1 39.5
 -2 -6 -13 -52.49 39.8
 2 6 13 17 36.6
 -2 6 -13 27.4 40.4
 3 -6 13 26.3 35.2
 -3 -6 -13 -0.2 41.5
 3 6 13 -2.1 29
 -3 6 -13 70.69 39.8
 -4 -6 -13 55.79 40
 4 6 13 43.4 31.6
 -4 6 -13 122.09 41.2
 -5 -6 -13 47 45
 5 -6 13 -8.2 30.7
 -5 6 -13 -6.4 38.2
 5 6 13 25.7 33.5
 9 -7 -13 282.07 49.1
 -9 -7 13 334.27 43.1
 -9 -7 13 139.59 50.49
 8 -7 -13 322.67 38.1
 -8 -7 13 237.78 38.6
 -8 7 13 308.47 35.1
 7 -7 -13 62.39 31.5
 -7 -7 13 170.48 38
 -7 7 13 51.99 27.5
 7 7 -13 141.99 49.99
 6 -7 -13 204.88 35.1
 -6 -7 13 144.59 37.5
 6 7 -13 210.78 51.99
 -6 7 13 174.68 30.7
 5 -7 -13 69.09 30.8
 -5 -7 13 30.5 36.8
 5 7 -13 -22.9 45.1
 -5 7 13 -3.1 26.9
 -4 -7 13 418.36 44
 4 -7 -13 365.26 39.8
 4 7 -13 468.15 53.09
 -4 7 13 300.37 36
 3 -7 -13 190.08 39.2
 -3 -7 13 138.99 35.9
 -3 7 13 149.69 32
 3 7 -13 152.88 47.4
 2 -7 -13 672.33 63.49
 -2 -7 13 769.92 65.09
 -2 7 13 712.93 60.19
 2 7 -13 788.82 77.39
 -1 -7 13 -16.5 34.1
 1 -7 -13 13 35.7
 1 7 -13 35.3 43.4
 -1 7 13 17.6 32.2
 0 -7 -13 75.49 35.8
 0 -7 13 -22.2 36.1
 0 7 -13 54.59 43
 0 7 13 30.2 34.2
 1 -7 13 78.79 37.8
 -1 -7 -13 7.8 41.4
 1 7 13 13.7 33.5
 -1 7 -13 52.99 43.8
 -2 -7 -13 341.27 46.2
 2 -7 13 195.78 40.4
 -2 7 -13 314.27 47.2
 2 7 13 269.77 40.4
 3 -7 13 -10.5 34.7
 -3 -7 -13 51.69 43.4
 3 7 13 19.9 36
 -3 7 -13 18.3 39.4
 -4 -7 -13 18.1 42.1
 4 -7 13 6.5 35.2
 4 7 13 24.5 33.5
 -4 7 -13 -12 38.6
 -8 -8 13 3.5 34.7
 -8 -8 13 -76.39 48.4
 8 -8 -13 6.3 30.1
 -8 8 13 11.8 25.7
 -7 -8 13 41 34.2
 7 -8 -13 18.8 32.1
 7 8 -13 43 51.09
 -7 8 13 32.1 27.9
 -6 -8 13 9.3 35.9
 6 -8 -13 26.4 29.9
 -6 8 13 61.19 27.4
 6 8 -13 25.3 51.79
 5 -8 -13 113.79 33.6
 -5 -8 13 60.49 35.2
 -5 8 13 66.39 28.3
 5 8 -13 202.28 54.49
 -4 -8 13 -20.2 32.7
 4 -8 -13 36.9 31.7
 4 8 -13 -47.8 47.1
 -4 8 13 6.8 29.2
 -3 -8 13 -6.2 35.4
 3 -8 -13 -21.8 32.5
 -3 8 13 56.99 30.2
 3 8 -13 -12.4 45.5
 2 -8 -13 32.5 33
 -2 -8 13 13.9 36.7
 -2 8 13 25.7 30.8
 2 8 -13 -31.4 43.4
 1 -8 -13 12.4 34.8
 -1 -8 13 36.4 35.9
 -1 8 13 -8.3 32.7
 1 8 -13 71.49 46.7
 0 -8 13 84.39 37.3
 0 -8 -13 118.59 38.7
 0 8 13 111.69 35.6
 0 8 -13 209.48 47.8
 -1 -8 -13 205.88 39.7
 1 -8 13 220.98 41.1
 1 8 13 236.38 41.2
 -1 8 -13 151.48 43.8
 2 -8 13 19.3 35.6
 -2 -8 -13 -33.7 43.5
 2 8 13 -19.3 34.5
 -2 8 -13 8.2 41.5
 -3 -8 -13 10.5 40.1
 3 -8 13 8.6 42.8
 3 8 13 11.8 33.2
 -3 8 -13 23.1 40.4
 -7 -9 13 24.6 34.5
 7 -9 -13 87.09 32.1
 -7 -9 13 -10 47.5
 -7 9 13 42.9 28.2
 -6 -9 13 630.54 63.29
 6 -9 -13 463.35 54.59
 -6 9 13 570.64 53.29
 6 9 -13 683.03 80.49
 5 -9 -13 45 31.5
 -5 -9 13 46.6 35
 -5 9 13 -3.1 28.5
 5 9 -13 36.4 53.19
 -4 -9 13 13.6 35.4
 4 -9 -13 21.3 32.8
 -4 9 13 63.79 29.7
 4 9 -13 19.4 48.7
 -3 -9 13 90.99 35.5
 3 -9 -13 130.39 34.9
 3 9 -13 90.49 50.49
 -3 9 13 35.7 29.6
 -2 -9 13 291.77 40.5
 2 -9 -13 246.48 41.4
 2 9 -13 311.17 51.99
 -2 9 13 203.68 36.4
 1 -9 -13 307.77 42.9
 -1 -9 13 194.08 39.7
 -1 9 13 252.87 38.5
 1 9 -13 271.17 49.2
 0 -9 13 202.28 38.7
 0 -9 -13 256.37 41.8
 0 9 13 254.37 38.1
 0 9 -13 367.76 50.39
 -1 -9 -13 96.09 43.3
 1 -9 13 63.99 35
 -1 9 -13 46.5 44.8
 1 9 13 65.19 36.1
 -2 -9 -13 130.89 45.6
 2 -9 13 70.89 37.2
 2 9 13 61.59 34
 -3 -9 -13 20 44.9
 3 -9 13 31.8 39
 -3 9 -13 11.8 41.4
 3 9 13 40 38
 6 -10 -13 94.79 32.6
 -6 -10 13 57.39 47
 -6 -10 13 83.99 35.7
 -6 10 13 91.49 31.4
 -5 -10 13 -40.9 33.6
 5 -10 -13 13.4 31.3
 -5 10 13 3.3 28.6
 5 10 -13 8.8 53.89
 4 -10 -13 492.05 60.09
 -4 -10 13 578.34 66.29
 -4 10 13 547.95 57.09
 4 10 -13 558.44 64.89
 -3 -10 13 119.99 38.5
 3 -10 -13 114.59 34.3
 3 10 -13 114.49 52.69
 -3 10 13 100.79 34.9
 2 -10 -13 68.19 34.8
 -2 -10 13 137.89 38.4
 2 10 -13 159.28 53.09
 -2 10 13 149.49 36.7
 -1 -10 13 22.3 35
 1 -10 -13 41 37.6
 -1 10 13 24.5 30.4
 1 10 -13 39.5 47.6
 0 -10 13 20.8 33.8
 0 -10 -13 -18.3 39.5
 0 10 13 50.09 34.7
 0 10 -13 -27.8 43.6
 1 -10 13 -35.6 32.4
 -1 -10 -13 -35.1 40.4
 1 10 13 13.9 35.3
 -1 10 -13 35.7 42.6
 4 -11 -13 122.89 35.5
 -4 -11 13 84.69 37.9
 -4 11 13 80.09 31.5
 3 -11 -13 19.3 32.2
 -3 -11 13 0 35.6
 -3 11 13 0.9 30.3
 3 11 -13 21.2 52.39
 -2 -11 13 151.58 37.5
 2 -11 -13 167.58 38
 2 11 -13 223.08 56.39
 -2 11 13 170.88 36.6
 -1 -11 13 17 35.6
 -1 11 13 47 31.5
 1 11 -13 -18.3 48.1
 10 0 -14 307.27 45.6
 -10 0 14 352.56 39.5
 9 0 -14 344.47 42.3
 -9 0 14 293.37 37.6
 -8 0 14 168.48 36.7
 8 0 -14 176.38 39.1
 -7 0 14 136.69 36.1
 7 0 -14 80.09 39.9
 -6 0 14 91.39 35.9
 6 0 -14 122.79 39.4
 -5 0 14 217.38 38.9
 5 0 -14 189.68 43.1
 4 0 -14 108.19 39.1
 -4 0 14 154.88 42.4
 -3 0 14 188.68 42.4
 3 0 -14 319.67 47.5
 2 0 -14 -0.3 40.4
 -2 0 14 64.59 34.2
 1 0 -14 -1.5 41
 -1 0 14 9.7 33.7
 0 0 14 76.19 36.6
 0 0 -14 144.99 44.6
 1 0 14 -37.6 32.4
 -1 0 -14 -0.8 43
 2 0 14 37.6 34.8
 -2 0 -14 86.89 44.4
 3 0 14 12.2 32.4
 -3 0 -14 -23.3 37.3
 4 0 14 147.49 39.3
 -4 0 -14 346.17 46.7
 5 0 14 92.19 36.3
 -5 0 -14 96.69 41
 10 -1 -14 27.4 52.19
 -10 -1 14 23.4 29.6
 10 1 -14 36.7 37.7
 -10 1 14 26.2 31.8
 9 -1 -14 31.1 33.9
 -9 -1 14 2.7 30.5
 9 1 -14 33.6 37.5
 -9 1 14 39 33.1
 -8 -1 14 25.9 30.2
 8 -1 -14 16.3 34.3
 8 1 -14 -51.09 33.4
 -8 1 14 -50.29 32.1
 7 -1 -14 8.2 34.6
 -7 -1 14 20.3 31.7
 -7 1 14 11.1 33.3
 7 1 -14 3.5 35.2
 6 -1 -14 30.1 35.8
 -6 -1 14 34 36.6
 6 1 -14 57.79 37.3
 -6 1 14 27.7 35.9
 -5 -1 14 220.28 40
 5 -1 -14 149.69 40.7
 -5 1 14 153.18 41.4
 5 1 -14 262.57 44.4
 4 -1 -14 30.4 36.9
 -4 -1 14 54.29 41
 -4 1 14 -48.1 33.4
 4 1 -14 21.1 41.3
 3 -1 -14 33.1 38.8
 -3 -1 14 -41.6 35.9
 -3 1 14 32.6 32.9
 3 1 -14 23.5 42.8
 -2 -1 14 2.9 40.5
 2 -1 -14 28.8 40.5
 -2 1 14 19.5 32.8
 2 1 -14 11.4 39.7
 -1 -1 14 98.49 40.1
 1 -1 -14 186.48 43
 1 1 -14 105.09 42.5
 -1 1 14 114.29 32
 0 -1 -14 51.09 39.2
 0 -1 14 -29.6 34.3
 0 1 14 16.5 32.2
 0 1 -14 -5.5 39.7
 -1 -1 -14 146.69 41.2
 1 -1 14 90.79 33.5
 -1 1 -14 39.4 42.4
 1 1 14 88.49 34.7
 2 -1 14 24.5 35.5
 -2 -1 -14 2.9 38.3
 -2 1 -14 74.89 43.1
 2 1 14 89.69 36.3
 -3 -1 -14 20.7 37.3
 3 -1 14 -21.4 28.3
 -3 1 -14 38.5 43.7
 3 1 14 -9 32.4
 -4 -1 -14 47.5 40.2
 4 -1 14 -3.5 28.8
 -4 1 -14 9.9 39.3
 4 1 14 24.8 32.7
 -5 -1 -14 -8.3 38
 5 -1 14 31.5 32.3
 -5 1 -14 60.69 40.4
 5 1 14 20.9 33.3
 -10 -2 14 80.59 32.7
 10 -2 -14 -29.5 32.4
 -10 2 14 16 32.7
 10 2 -14 -16.6 39.6
 9 -2 -14 100.19 36.7
 -9 -2 14 86.69 31.9
 9 2 -14 119.29 39.4
 -9 2 14 118.59 35.2
 8 -2 -14 365.66 43.7
 -8 -2 14 269.57 37.8
 -8 2 14 354.66 41
 8 2 -14 267.47 41.7
 7 -2 -14 135.09 36.6
 -7 -2 14 85.09 32.6
 7 2 -14 84.39 39.1
 -7 2 14 147.39 35.9
 6 -2 -14 122.99 38.3
 -6 -2 14 195.78 37.2
 -6 2 14 153.88 36.1
 6 2 -14 191.88 38.9
 5 -2 -14 84.49 37.8
 -5 -2 14 4.1 32.2
 5 2 -14 -74.39 38.6
 -5 2 14 87.59 36.7
 4 -2 -14 181.58 38.5
 -4 -2 14 155.58 39.1
 -4 2 14 209.18 38.7
 4 2 -14 249.68 43.6
 3 -2 -14 3.2 36.8
 -3 -2 14 38.9 39.4
 3 2 -14 -56.59 42.5
 -3 2 14 -17.5 33.6
 2 -2 -14 85.99 39.5
 -2 -2 14 100.99 39.8
 2 2 -14 49.3 42.6
 -2 2 14 114.49 36.6
 1 -2 -14 -32.1 35.9
 -1 -2 14 19.4 41.4
 1 2 -14 -59.09 40
 -1 2 14 11 28.5
 0 -2 -14 255.47 40.3
 0 -2 14 288.27 42.7
 0 2 -14 316.47 50.39
 0 2 14 181.78 32.7
 -1 -2 -14 -9.9 38.7
 1 -2 14 -29.9 36.9
 -1 2 -14 -6 41.1
 1 2 14 -10.6 29
 2 -2 14 26.8 31.5
 -2 -2 -14 78.49 40.3
 2 2 14 -36.8 29.7
 -2 2 -14 -27.8 39.2
 3 -2 14 38.7 33.8
 -3 -2 -14 13.2 37.2
 -3 2 -14 -13.2 41
 3 2 14 11.3 35.4
 4 -2 14 149.88 33.7
 -4 -2 -14 328.67 47.4
 4 2 14 221.18 39.8
 -4 2 -14 190.58 46.5
 5 -2 14 16.2 32.8
 -5 -2 -14 -42.2 39.9
 5 2 14 -2 30.3
 -5 2 -14 12.3 42
 -9 -3 14 -6.2 30.6
 9 -3 -14 6.2 33.7
 -9 3 14 14.6 31.7
 9 3 -14 -2.2 39.9
 -8 -3 14 377.36 47.4
 8 -3 -14 395.56 43.8
 -8 3 14 314.27 37.4
 8 3 -14 263.57 44
 7 -3 -14 -29.7 34.1
 -7 -3 14 -14 32.2
 -7 3 14 18.6 30.4
 7 3 -14 -8 37.3
 -6 -3 14 163.68 39.2
 6 -3 -14 138.39 38
 6 3 -14 108.99 39.3
 -6 3 14 134.19 35.1
 5 -3 -14 34.7 33.9
 -5 -3 14 22.9 32.3
 -5 3 14 -3.9 29.2
 5 3 -14 67.89 41
 4 -3 -14 -24.2 34.5
 -4 -3 14 32.3 35.5
 -4 3 14 2.6 28.2
 4 3 -14 15.5 67.99
 3 -3 -14 22 37.7
 -3 -3 14 70.59 38.2
 3 3 -14 -20.9 39
 -3 3 14 49 32.8
 -2 -3 14 -25.8 37
 2 -3 -14 33.6 38.3
 -2 3 14 6.8 27.8
 2 3 -14 8.6 44
 -1 -3 14 -19.4 40.4
 1 -3 -14 60.19 41.6
 1 3 -14 70.69 45.4
 -1 3 14 57.59 32.1
 0 -3 14 84.99 42.9
 0 -3 -14 114.19 39.5
 0 3 14 46.5 30.9
 0 3 -14 154.88 46.5
 -1 -3 -14 92.29 41.3
 1 -3 14 35.1 36.1
 1 3 14 13.3 32.2
 -1 3 -14 115.39 43.1
 2 -3 14 27.3 38.2
 -2 -3 -14 -17.6 37.2
 2 3 14 18.5 32
 -2 3 -14 0.5 41.4
 -3 -3 -14 368.46 49.1
 3 -3 14 312.17 41.7
 3 3 14 276.57 41.2
 -3 3 -14 212.48 46.2
 4 -3 14 -20.6 29.7
 -4 -3 -14 26.6 39.5
 -4 3 -14 -9 40.6
 4 3 14 -47.8 35.2
 9 -4 -14 40.4 32.5
 -9 -4 14 55.89 32.8
 9 4 -14 67.99 45.2
 -9 4 14 20.7 28.1
 -8 -4 14 -37.5 32.1
 8 -4 -14 -11.1 32.6
 -8 4 14 -18.7 27.3
 8 4 -14 -12 41.5
 7 -4 -14 56.69 34.3
 -7 -4 14 -4.6 31.7
 -7 4 14 -3.3 27.7
 7 4 -14 -10.9 40.1
 -6 -4 14 -19.8 32.5
 6 -4 -14 3.4 32.7
 6 4 -14 -43.4 41.1
 -6 4 14 27.2 29.7
 5 -4 -14 94.29 37.2
 -5 -4 14 114.09 36.4
 -5 4 14 125.99 33
 5 4 -14 78.89 41.3
 4 -4 -14 29.9 33.7
 -4 -4 14 6.3 65.49
 -4 4 14 16.2 27.8
 4 4 -14 -44.4 43.6
 3 -4 -14 -40 31.7
 -3 -4 14 -12.6 35.4
 -3 4 14 -19.1 28.6
 3 4 -14 -47.5 43.1
 2 -4 -14 50.09 34.6
 -2 -4 14 17.3 38.5
 2 4 -14 15.5 42.9
 -2 4 14 4.4 29.2
 -1 -4 14 32.8 38.8
 1 -4 -14 87.49 36.3
 1 4 -14 110.49 46.5
 -1 4 14 65.69 32
 0 -4 -14 64.39 36.4
 0 -4 14 19.5 37.9
 0 4 -14 7.2 45.1
 0 4 14 -13.7 31
 -1 -4 -14 75.79 42.5
 1 -4 14 -20 40
 -1 4 -14 48.9 41.6
 1 4 14 27 34.9
 2 -4 14 111.99 38.7
 -2 -4 -14 257.87 47.3
 2 4 14 192.38 38.5
 -2 4 -14 130.69 43.7
 -3 -4 -14 -17.4 42.4
 3 -4 14 18.8 37.7
 -3 4 -14 -36.5 40
 3 4 14 34.9 33.1
 -4 -4 -14 138.09 69.09
 4 -4 14 96.49 31.6
 -4 4 -14 160.98 43.1
 4 4 14 121.89 36
 9 -5 -14 63.79 33.4
 -9 -5 14 89.69 32.8
 9 5 -14 81.79 47.1
 -9 5 14 106.89 29.1
 8 -5 -14 32.1 34.4
 -8 -5 14 79.99 33.6
 8 5 -14 125.99 46.8
 -8 5 14 -1.7 26
 -7 -5 14 -6.4 32.4
 7 -5 -14 70.89 34
 -7 5 14 1.5 26.7
 7 5 -14 -39.9 43.6
 6 -5 -14 -12.6 32.4
 -6 -5 14 -7.5 34.5
 -6 5 14 4 27
 6 5 -14 -21.5 42.3
 -5 -5 14 183.48 38.3
 5 -5 -14 215.28 37.6
 -5 5 14 162.38 33.4
 5 5 -14 154.18 48.7
 4 -5 -14 64.79 36
 -4 -5 14 -33.7 34
 4 5 -14 21.5 42
 -4 5 14 17.6 29
 -3 -5 14 81.69 39.5
 3 -5 -14 33.8 33.5
 3 5 -14 68.39 45.9
 -3 5 14 69.49 34.1
 -2 -5 14 -6.5 37.5
 2 -5 -14 28.3 34
 -2 5 14 61.99 32.8
 2 5 -14 29.7 43.8
 1 -5 -14 133.49 36.3
 -1 -5 14 94.29 38.2
 1 5 -14 134.69 47.3
 -1 5 14 63.69 33.1
 0 -5 14 88.99 40.1
 0 5 -14 46.7 45.1
 0 5 14 170.68 35
 1 -5 14 47 39.3
 -1 -5 -14 18.7 42.5
 1 5 14 3.3 36
 -1 5 -14 21 41.5
 2 -5 14 37.1 40.5
 -2 -5 -14 -26.9 37.9
 2 5 14 25.4 30
 -2 5 -14 -30.1 41.6
 3 -5 14 54.69 34.1
 -3 -5 -14 206.68 40.1
 -3 5 -14 115.29 43
 3 5 14 185.88 38.1
 4 -5 14 23.8 34.9
 -4 -5 -14 77.49 44.1
 4 5 14 29 31.1
 -4 5 -14 87.79 41.5
 8 -6 -14 293.87 41.1
 -8 -6 14 270.37 40.8
 -8 6 14 296.57 34.5
 8 6 -14 269.87 53.09
 7 -6 -14 11.2 32.7
 -7 -6 14 24.5 36.3
 7 6 -14 48.7 47.6
 -7 6 14 14 27.8
 -6 -6 14 75.79 35.8
 6 -6 -14 49.8 34.1
 -6 6 14 89.39 31.1
 6 6 -14 82.59 48.4
 -5 -6 14 37.6 37.5
 5 -6 -14 42.4 31.8
 5 6 -14 72.19 46.4
 -5 6 14 46.4 29.1
 4 -6 -14 247.48 38.5
 -4 -6 14 243.28 42.2
 -4 6 14 156.48 35.1
 4 6 -14 169.08 50.39
 -3 -6 14 139.59 38.5
 3 -6 -14 99.29 34.9
 3 6 -14 192.48 49.2
 -3 6 14 133.19 32.7
 2 -6 -14 809.72 67.29
 -2 -6 14 701.63 67.69
 -2 6 14 655.03 60.89
 2 6 -14 769.02 82.29
 -1 -6 14 35.5 38.8
 1 -6 -14 30 38.5
 -1 6 14 23.1 30.3
 1 6 -14 -42.1 45.1
 0 -6 -14 41.5 38.8
 0 -6 14 39.9 40.5
 0 6 14 37.2 34.9
 0 6 -14 -8.4 43.4
 1 -6 14 20.2 38.7
 -1 -6 -14 17.1 35.5
 1 6 14 -15.5 40.1
 -1 6 -14 65.49 44.1
 2 -6 14 226.88 41
 -2 -6 -14 377.26 49.1
 -2 6 -14 363.36 49
 2 6 14 237.18 43.3
 3 -6 14 70.49 40.5
 -3 -6 -14 15 42.6
 3 6 14 24.3 29.9
 -3 6 -14 -13.8 40.6
 -7 -7 14 16.9 36.6
 7 -7 -14 -2.7 31.7
 -7 7 14 20.1 33.2
 7 7 -14 -7.3 48.4
 -6 -7 14 30 34.6
 6 -7 -14 -11.8 32.4
 -6 7 14 58.79 28.9
 6 7 -14 -9.4 50.39
 5 -7 -14 14 30.3
 -5 -7 14 47 37.1
 -5 7 14 47.1 29.2
 5 7 -14 60.09 49.2
 4 -7 -14 1.9 32.6
 -4 -7 14 -15.2 37
 -4 7 14 30.9 30
 4 7 -14 -19.1 45.2
 3 -7 -14 67.99 36.2
 -3 -7 14 -38 33.6
 3 7 -14 0.9 46.9
 -3 7 14 20 29.5
 2 -7 -14 19.3 34.2
 -2 -7 14 34 36.2
 2 7 -14 55.79 48.4
 -2 7 14 -25.8 32.2
 -1 -7 14 7.4 36.6
 1 -7 -14 -17.1 34.7
 1 7 -14 -18.4 46.6
 -1 7 14 12 32.9
 0 -7 -14 228.28 40.6
 0 -7 14 330.57 44.2
 0 7 -14 336.77 51.09
 0 7 14 333.07 43.3
 -1 -7 -14 7.8 35
 1 -7 14 -15.6 37.9
 -1 7 -14 74.09 44.3
 1 7 14 -9.6 30.5
 -2 -7 -14 24.6 42.7
 2 -7 14 -15.8 37
 2 7 14 -9.7 31.4
 -2 7 -14 96.29 43.3
 6 -8 -14 415.96 42.2
 -6 -8 14 324.07 42.2
 6 8 -14 421.56 59.19
 -6 8 14 396.56 49.7
 5 -8 -14 13.5 31.7
 -5 -8 14 19.6 33.3
 -5 8 14 12.9 27.2
 5 8 -14 -17.8 52.09
 -4 -8 14 -2 34.8
 4 -8 -14 47.4 32.6
 -4 8 14 52.19 30.3
 4 8 -14 79.09 50.39
 -3 -8 14 103.49 37.4
 3 -8 -14 168.28 39.1
 -3 8 14 68.29 34.7
 3 8 -14 93.59 49.9
 -2 -8 14 635.84 67.89
 2 -8 -14 649.83 67.09
 2 8 -14 689.23 75.69
 -2 8 14 585.24 61.29
 -1 -8 14 96.49 37.3
 1 -8 -14 103.19 37.2
 -1 8 14 98.29 32.6
 1 8 -14 80.79 48.1
 0 -8 14 43.2 37.9
 0 -8 -14 46.1 38.9
 0 8 14 67.09 32.4
 0 8 -14 31.8 48.3
 -1 -8 -14 31.2 39.6
 1 -8 14 49 37.8
 -1 8 -14 45.8 44
 1 8 14 24.3 31.7
 -2 8 -14 226.78 47.7
 5 -9 -14 -21.1 30.9
 -5 -9 14 -0.6 34.7
 -5 9 14 -3.4 28.7
 5 9 -14 7.6 54.09
 4 -9 -14 101.99 33.7
 -4 -9 14 93.09 37
 4 9 -14 28.8 53.49
 -4 9 14 114.39 32.2
 -3 -9 14 15.2 35.2
 3 -9 -14 52.49 35.5
 -3 9 14 36.6 31.2
 3 9 -14 62.59 50.59
 2 -9 -14 86.79 36.9
 -2 -9 14 51.29 37.7
 -2 9 14 104.49 36.8
 2 9 -14 96.19 51.09
 1 -9 -14 87.29 37.7
 -1 -9 14 16.4 37.8
 1 9 -14 156.08 47.8
 -1 9 14 105.69 38.3
 0 -9 14 102.89 38.5
 0 -9 -14 2.7 35.2
 0 9 -14 135.09 48.9
 0 9 14 74.39 33.8
 -8 0 15 -5.2 35.4
 8 0 -15 -5.1 35.3
 -7 0 15 -1.4 34.5
 7 0 -15 -8.1 36.5
 6 0 -15 27.2 36.9
 -6 0 15 -1.8 36.4
 5 0 -15 -24.6 41.3
 -5 0 15 -44.6 38.1
 -4 0 15 -35.9 34.7
 4 0 -15 -48.8 39.7
 -3 0 15 35 37.2
 3 0 -15 -26.5 41.4
 -2 0 15 7.6 56.19
 2 0 -15 16.1 42.5
 1 0 -15 -23.7 42.7
 -1 0 15 15.8 38.3
 0 0 15 33.9 32.3
 0 0 -15 -47 42.4
 1 0 15 6.2 32.1
 -1 0 -15 -22.6 43.7
 -2 0 -15 4.3 43.9
 2 0 15 -36.5 28.4
 -3 0 -15 35.4 43.1
 3 0 15 30.2 30.7
 8 -1 -15 906.41 71.09
 -8 -1 15 873.51 66.89
 -8 1 15 809.02 66.69
 8 1 -15 846.72 71.49
 7 -1 -15 101.29 38.1
 -7 -1 15 83.09 37.8
 7 1 -15 86.49 36.9
 -7 1 15 61.99 35.2
 6 -1 -15 13.4 39.2
 -6 -1 15 16.3 34.8
 -6 1 15 -60.89 69.19
 6 1 -15 -9.8 38.5
 5 -1 -15 96.79 39
 -5 -1 15 71.39 38.8
 5 1 -15 -26.5 37.7
 -5 1 15 42.3 38
 -4 -1 15 282.57 44.8
 4 -1 -15 255.87 42.8
 -4 1 15 268.67 38.4
 4 1 -15 419.16 52.29
 -3 -1 15 -33.9 39.4
 3 -1 -15 -38.7 39
 3 1 -15 55.59 45.8
 -3 1 15 -6.7 38.1
 -2 -1 15 38.9 37.1
 2 -1 -15 -9.6 44.9
 2 1 -15 -24.2 41.7
 -2 1 15 21.5 35.6
 1 -1 -15 -26.6 43.4
 -1 -1 15 -57.89 33.9
 1 1 -15 50.29 45.8
 -1 1 15 19 29.6
 0 -1 -15 58.29 46
 0 -1 15 51.79 35.9
 0 1 -15 -30.6 45
 0 1 15 40.3 29.5
 1 -1 15 47.2 37.2
 -1 -1 -15 -39 42.3
 1 1 15 -23.4 29.7
 -1 1 -15 21.5 43.6
 -2 -1 -15 -12 43.6
 2 -1 15 50.29 48
 2 1 15 52.69 33.3
 -2 1 -15 21.8 43.9
 3 -1 15 10.6 31.8
 -3 -1 -15 56.49 43
 -3 1 -15 4 44.5
 3 1 15 16.3 39.4
 -8 -2 15 44.9 33.1
 8 -2 -15 -8 34.9
 -8 2 15 58.39 31.3
 8 2 -15 49.9 39.9
 -7 -2 15 19.8 33.3
 7 -2 -15 77.19 36.9
 7 2 -15 57.09 42.6
 -7 2 15 -16.9 32.2
 -6 -2 15 269.17 42.8
 6 -2 -15 257.87 42.6
 6 2 -15 185.38 43.7
 -6 2 15 308.27 40.2
 5 -2 -15 148.09 41.7
 -5 -2 15 206.38 43.5
 5 2 -15 104.39 42
 -5 2 15 140.29 34.9
 4 -2 -15 -38.3 37.9
 -4 -2 15 1.2 38
 4 2 -15 43.7 44.8
 -4 2 15 -16.2 29.3
 3 -2 -15 10.4 38.1
 3 2 -15 6.3 43.5
 -3 2 15 -19 33.7
 -2 -2 15 103.39 39.3
 2 -2 -15 89.79 43.1
 -2 2 15 16.5 36.1
 2 2 -15 20.9 46.8
 -1 -2 15 34.2 37.4
 1 -2 -15 40.2 39.5
 -1 2 15 8.9 43
 1 2 -15 -1.3 43.4
 0 -2 -15 79.49 41.4
 0 -2 15 65.99 36.2
 0 2 15 96.19 34.9
 0 2 -15 84.59 45.7
 -1 -2 -15 -42 40.6
 1 -2 15 72.79 35.3
 -1 2 -15 71.69 46.7
 1 2 15 -2 33.6
 2 -2 15 60.09 34.6
 -2 -2 -15 75.49 40
 2 2 15 69.79 36.6
 -2 2 -15 98.99 45.3
 3 -2 15 71.29 33.4
 3 2 15 -19.9 32
 -3 2 -15 158.58 45.4
 -8 -3 15 -19 31.9
 8 -3 -15 31.3 36.7
 -8 3 15 -28.4 30.2
 8 3 -15 12.4 41.1
 -7 -3 15 56.79 33.4
 7 -3 -15 36.1 36.6
 7 3 -15 9.6 40.5
 -7 3 15 48 30.2
 -6 -3 15 15 36.5
 6 -3 -15 -24.8 35.4
 -6 3 15 -19.3 29.9
 6 3 -15 -32.1 42.5
 5 -3 -15 20.7 36.2
 -5 -3 15 18.9 35.4
 -5 3 15 -54.19 31.5
 5 3 -15 -19.7 42.6
 4 -3 -15 193.88 40.1
 -4 -3 15 189.48 44.1
 4 3 -15 326.77 51.59
 -4 3 15 258.27 38.3
 -3 -3 15 9 40.9
 3 -3 -15 23.7 37.5
 -3 3 15 34.8 29.7
 3 3 -15 -69.79 40.7
 2 -3 -15 28 40.1
 -2 -3 15 72.99 42.9
 2 3 -15 23.9 44.7
 -2 3 15 162.98 37.7
 -1 -3 15 140.69 45.7
 1 -3 -15 234.48 48
 -1 3 15 130.69 39.1
 1 3 -15 104.49 47.2
 0 -3 15 20.9 37.2
 0 -3 -15 70.29 42.4
 0 3 15 42.9 32.5
 0 3 -15 164.48 48.2
 -1 -3 -15 62.99 42.6
 1 -3 15 68.09 34
 -1 3 -15 42.4 44.3
 1 3 15 -7.9 34.6
 -2 -3 -15 -12 40.5
 2 -3 15 -28.1 35
 2 3 15 16 35.9
 -2 3 -15 7.5 44.1
 -3 -3 -15 18 41.1
 3 -3 15 40.1 32.1
 3 3 15 -9.5 30.3
 -3 3 -15 -43.8 42.3
 8 -4 -15 148.69 38.1
 8 4 -15 116.49 47.2
 -8 4 15 168.98 32.7
 7 -4 -15 26.8 37.1
 -7 -4 15 39 36.1
 7 4 -15 39.5 42.8
 -7 4 15 11.1 28.7
 -6 -4 15 -39.3 33.5
 6 -4 -15 -11.7 34.8
 6 4 -15 7.7 44.1
 -6 4 15 16.8 28.6
 5 -4 -15 102.19 38.1
 -5 -4 15 125.99 40.5
 5 4 -15 320.77 51.39
 -5 4 15 118.49 31.4
 4 -4 -15 7.3 35.8
 -4 -4 15 45.1 34.4
 4 4 -15 35.4 47.1
 -4 4 15 13.8 32.3
 -3 -4 15 1.4 39.9
 3 -4 -15 6.5 36.6
 -3 4 15 -36.7 31
 3 4 -15 -4.6 43.5
 2 -4 -15 82.39 37.4
 -2 -4 15 69.39 40.6
 -2 4 15 77.69 33.7
 2 4 -15 117.79 46.5
 -1 -4 15 52.89 43.7
 1 -4 -15 5.7 41
 1 4 -15 46.9 45.9
 -1 4 15 147.69 38
 0 -4 -15 26 41.1
 0 -4 15 -43.8 37.1
 0 4 -15 69.19 45.5
 1 -4 15 60.99 37.9
 -1 -4 -15 45.8 42.5
 1 4 15 109.79 34.9
 -1 4 -15 41.3 45.8
 2 -4 15 -17.1 39.1
 -2 -4 -15 14.7 38.9
 2 4 15 -4.8 33.3
 -2 4 -15 -19.1 42.7
 -7 -5 15 -12.6 35.4
 7 -5 -15 0.9 35.8
 -7 5 15 36.1 28
 7 5 -15 -29.2 44.9
 -6 -5 15 31.7 37.5
 6 -5 -15 21.2 35.7
 6 5 -15 1.2 45.2
 -6 5 15 -13.9 27.1
 -5 -5 15 17.8 36.6
 5 -5 -15 1.9 34.6
 5 5 -15 6.3 46.9
 -5 5 15 -2.2 29.3
 -4 -5 15 38.9 36.5
 4 -5 -15 51.59 34.7
 4 5 -15 5 47.3
 3 -5 -15 145.79 36.3
 -3 -5 15 191.08 42.4
 -3 5 15 100.29 32.8
 3 5 -15 158.78 50.99
 2 -5 -15 336.67 45.8
 -2 -5 15 263.27 44.6
 -2 5 15 194.98 36.3
 2 5 -15 357.06 54.59
 1 -5 -15 -14.1 35.4
 -1 -5 15 32.7 42.5
 -1 5 15 58.99 36.2
 1 5 -15 55.09 46.9
 0 -5 15 11.4 40
 0 -5 -15 17.8 37
 0 5 15 69.69 36.4
 0 5 -15 58.79 46.4
 -1 -5 -15 34.9 39.8
 1 -5 15 -67.79 40.3
 -1 5 -15 2.3 45
 1 5 15 9.7 36.2
 -2 -5 -15 252.27 48.5
 2 -5 15 166.58 36.8
 2 5 15 234.08 38.4
 -2 5 -15 181.48 46.9
 -6 -6 15 5.5 34.9
 6 -6 -15 56.59 35.3
 6 6 -15 -0.6 47.9
 -6 6 15 10.7 29.3
 -5 -6 15 -32.2 34.7
 5 -6 -15 33.5 35
 5 6 -15 74.39 49.3
 -5 6 15 67.39 30.3
 4 -6 -15 -36.4 33.9
 -4 -6 15 31.7 35.7
 -4 6 15 24.1 31.9
 4 6 -15 104.89 48.1
 -3 -6 15 49.4 34.9
 3 -6 -15 62.59 37.4
 -3 6 15 48.7 31.6
 3 6 -15 -22.7 47.9
 2 -6 -15 8.4 34.6
 -2 -6 15 29.1 35.7
 -2 6 15 57.49 36.1
 2 6 -15 13.5 47.2
 -1 -6 15 29.5 40.1
 1 -6 -15 194.68 43.8
 -1 6 15 118.59 36.7
 1 6 -15 71.39 47.7
 0 -6 15 48.4 40.3
 0 -6 -15 159.08 44.7
 0 6 -15 141.09 49.9
 0 6 15 71.09 32
 -1 -6 -15 -50.99 42.8
 1 -6 15 68.19 40.1
 -1 6 -15 -20.5 44.2
 1 6 15 -15.9 30.8
 -5 -7 15 -16.6 36.3
 5 -7 -15 17.5 34.6
 -5 7 15 -3.6 30.4
 5 7 -15 92.69 52.09
 4 -7 -15 37.1 35.2
 -4 -7 15 7.6 35.3
 4 7 -15 16.3 46.6
 -4 7 15 -33.3 28.7
 -3 -7 15 38.9 35.3
 3 -7 -15 22.3 38.3
 -3 7 15 51.19 32.8
 3 7 -15 90.49 50.99
 -2 -7 15 648.34 70.39
 2 -7 -15 652.33 68.59
 -2 7 15 790.82 67.49
 2 7 -15 835.82 80.89
 -1 -7 15 4.7 45.5
 1 -7 -15 17.9 40.4
 1 7 -15 -5.8 47.7
 -1 7 15 -62.29 29.2
 0 -7 -15 -59.99 38.7
 0 -7 15 -23.7 39.4
 0 7 15 3.2 33.3
 0 7 -15 12 46
 7 0 -16 -41.6 35.8
 -7 0 16 13.5 34.9
 6 0 -16 -2.7 39.7
 -6 0 16 7.8 37.5
 5 0 -16 77.69 42.8
 -5 0 16 94.39 38.3
 -4 0 16 271.07 40.3
 4 0 -16 420.76 52.69
 -3 0 16 -5 35.2
 3 0 -16 44.9 42.2
 2 0 -16 109.29 45.9
 -2 0 16 69.19 37.2
 1 0 -16 -57.99 45.9
 -1 0 16 -36.3 34.2
 0 0 16 76.09 34.8
 0 0 -16 -1.4 42.6
 1 0 16 54.89 34.4
 -1 0 -16 26 45
 6 -1 -16 51.39 67.09
 -6 -1 16 75.29 38
 -6 1 16 62.19 32.3
 6 1 -16 104.89 42.8
 -5 -1 16 0.6 37.6
 5 -1 -16 58.89 43.7
 -5 1 16 25.6 37
 5 1 -16 30.7 40.3
 4 -1 -16 -28.6 39.5
 -4 -1 16 16.8 37.3
 -4 1 16 24.8 37.8
 4 1 -16 14.2 42.6
 3 -1 -16 38.7 44.2
 -3 -1 16 -15 36.6
 -3 1 16 -37 30.5
 3 1 -16 18.5 46
 2 -1 -16 60.29 45.4
 -2 -1 16 -26.3 32
 -2 1 16 -3.1 29.9
 2 1 -16 -53.99 46.9
 -1 -1 16 82.09 40.6
 1 -1 -16 -18.1 40.9
 -1 1 16 93.69 38.5
 1 1 -16 104.49 47.6
 0 -1 -16 -43.7 45.1
 0 -1 16 43.1 36.5
 0 1 16 44.5 31.3
 0 1 -16 147.89 50.19
 -1 -1 -16 -6.4 44.8
 1 -1 16 55.59 34.4
 1 1 16 -39.3 30.2
 -1 1 -16 113.09 48
 -6 -2 16 17 37.7
 6 -2 -16 -49.8 39.2
 -6 2 16 -8.4 34.2
 6 2 -16 49.2 40
 -5 -2 16 46.5 39.9
 5 -2 -16 -23 39.6
 5 2 -16 -70.29 43.3
 -5 2 16 8.5 33.5
 -4 -2 16 354.06 47.3
 4 -2 -16 237.98 44.4
 -4 2 16 255.37 41.6
 4 2 -16 408.66 53.79
 -3 -2 16 -5.2 38.9
 3 -2 -16 16.1 41.5
 3 2 -16 59.79 46.5
 -3 2 16 -24.6 31.4
 -2 -2 16 -37.6 42.8
 2 -2 -16 16.5 41.1
 -2 2 16 5.3 34.9
 2 2 -16 0.1 46.9
 1 -2 -16 129.09 47.1
 -1 -2 16 107.89 37.9
 1 2 -16 35.5 46.4
 -1 2 16 108.49 39
 0 -2 16 13 37.9
 0 -2 -16 -73.79 41.5
 0 2 16 3.4 33.2
 0 2 -16 6.2 47
 1 -2 16 31.7 33.8
 -1 -2 -16 -28.9 43.2
 -1 2 -16 31.1 58.79
 1 2 16 12.7 33.9
 -6 -3 16 -3.1 38.1
 6 -3 -16 8.4 37.4
 -6 3 16 10.6 29.3
 6 3 -16 44.9 44.4
 -5 -3 16 380.56 48.2
 5 3 -16 339.97 49.9
 -5 3 16 246.08 37.5
 -4 -3 16 38.7 39.7
 4 -3 -16 38.2 38.7
 -4 3 16 -10.9 33.4
 4 3 -16 41.6 45.9
 3 -3 -16 21.1 39.4
 -3 -3 16 58.89 41.9
 3 3 -16 7.8 44.4
 -3 3 16 18.6 34.3
 -2 -3 16 96.49 43.1
 2 -3 -16 119.49 43.2
 2 3 -16 180.28 50.59
 -2 3 16 50.49 31
 1 -3 -16 137.79 45.3
 -1 -3 16 51.39 41.3
 1 3 -16 48.3 48.2
 -1 3 16 48 33
 0 -3 -16 18.4 40.6
 0 -3 16 -4.3 37.7
 0 3 16 -20.7 31.5
 0 3 -16 15.1 48.3
 -5 -4 16 41.4 37.5
 5 -4 -16 75.69 37.4
 5 4 -16 17.3 47.7
 -5 4 16 64.99 33.5
 4 -4 -16 10.5 37.8
 -4 -4 16 53.69 40.1
 -4 4 16 33.5 30.8
 4 4 -16 38.1 46.9
 3 -4 -16 32.6 41.9
 -3 -4 16 75.39 41.2
 -3 4 16 34.2 33.8
 3 4 -16 40.5 47.3
 -2 -4 16 190.98 48.2
 2 -4 -16 397.56 48.5
 2 4 -16 248.08 52.09
 -2 4 16 206.58 36.2
 -1 -4 16 24.1 41.7
 1 -4 -16 -21.4 39.1
 -1 4 16 49 35.8
 1 4 -16 -39.2 45.8
 4 -5 -16 41.3 40.8
 -4 -5 16 -5.4 35.9
 -4 5 16 -41.8 31.6
 4 5 -16 -54.89 46
 -3 -5 16 88.79 42.8
 3 -5 -16 130.69 38.9
 -3 5 16 106.59 34.1
 3 5 -16 126.09 49.9
 -2 -5 16 -50.59 40.1
 2 -5 -16 19.8 37.2
 -2 5 16 3.4 34.3
 2 5 -16 18 49.5

_iucr_refine_fcf_details
;
data_MOF-303-activated_330K
_computing_structure_refinement   'olex2.refine 1.3 (Bourhis et al., 2015)'
_shelx_refln_list_code            4
loop_
  _space_group_symop_id
  _space_group_symop_operation_xyz
  1  x,y,z
  2  -x,y+1/2,-z+1/2
  3  -x,-y,-z
  4  x,-y-1/2,z-1/2

_space_group_crystal_system       monoclinic
_space_group_IT_number            14
_space_group_name_H-M_alt         'P 1 21/c 1'
_space_group_name_Hall            '-P 2ybc'
_symmetry_space_group_name_H-M    'P 1 21/c 1'
_symmetry_space_group_name_Hall   '-P 2ybc'
_symmetry_Int_Tables_number       14
_cell_length_a                    12.0438(5)
_cell_length_b                    14.9649(7)
_cell_length_c                    14.0794(7)
_cell_angle_alpha                 90
_cell_angle_beta                  101.929(2)
_cell_angle_gamma                 90
_cell_volume                      2482.8(2)
loop_
  _refln_index_h
  _refln_index_k
  _refln_index_l
  _refln_F_squared_calc
  _refln_F_squared_meas
  _refln_F_squared_sigma
  _refln_F_squared_weight
  _refln_observed_status
-13 0 2 582.772 622.054 71.707 9.285 o
-13 0 4 739.802 740.620 32.902 16.699 o
-13 0 6 112.071 119.497 19.279 125.539 o
-13 1 1 63.003 63.040 18.917 153.644 o
-13 1 2 41.361 31.656 17.198 196.793 o
-13 1 3 12.382 -11.963 18.720 184.221 o
-13 1 4 13.159 5.685 19.267 173.062 o
-13 1 5 246.433 231.826 36.224 37.461 o
-13 1 6 0.815 8.552 18.617 188.617 o
-13 1 7 14.255 17.677 20.353 153.811 o
-13 1 8 88.203 61.430 22.146 112.643 o
-13 2 1 41.266 64.017 27.041 84.143 o
-13 2 2 0.358 -7.240 18.802 186.416 o
-13 2 3 33.657 72.581 31.295 64.079 o
-13 2 4 202.438 176.792 23.105 77.031 o
-13 2 5 35.741 25.824 20.232 149.173 o
-13 2 6 3.638 -5.030 42.910 35.772 o
-13 2 7 0.000 -27.658 21.080 148.391 o
-13 2 8 91.742 111.150 25.876 82.971 o
-13 2 9 247.872 221.952 42.728 29.086 o
-13 3 1 8.870 13.510 21.373 141.390 o
-13 3 2 61.166 46.943 21.911 121.562 o
-13 3 3 204.199 206.744 25.394 66.280 o
-13 3 4 38.015 6.497 21.746 131.864 o
-13 3 5 141.330 160.334 26.037 73.619 o
-13 3 6 88.244 51.820 23.777 100.594 o
-13 3 7 96.391 74.065 23.857 97.086 o
-13 3 8 9.000 5.083 24.787 106.125 o
-13 3 9 7.172 -27.387 40.655 39.793 o
-13 4 1 2.344 1.094 29.417 76.052 o
-13 4 2 30.853 -5.470 39.628 41.470 o
-13 4 4 61.772 83.984 43.153 33.952 o
-13 4 5 95.348 77.663 37.197 44.125 o
-13 4 6 145.521 162.729 26.710 70.248 o
-13 4 7 5.954 -12.797 24.126 112.601 o
-13 4 8 41.453 31.919 48.860 27.172 o
-13 4 9 19.857 59.687 27.133 85.670 o
-13 5 1 11.203 -10.156 23.215 120.833 o
-13 5 2 1.342 -35.821 22.520 129.828 o
-13 5 3 28.845 14.721 23.408 115.389 o
-13 5 4 407.758 414.207 75.360 9.815 o
-13 5 5 70.846 31.740 24.949 96.030 o
-13 5 6 2.495 -28.566 34.523 55.262 o
-13 5 7 0.138 -45.949 36.224 50.250 o
-13 5 8 8.145 9.127 25.450 100.611 o
-13 6 1 9.687 25.079 24.554 106.912 o
-13 6 2 115.024 117.525 27.907 70.545 o
-13 6 3 49.498 29.895 24.625 101.210 o
-13 6 4 31.048 13.255 24.624 104.517 o
-13 6 5 73.073 63.691 43.269 33.759 o
-13 6 6 0.100 35.768 44.363 33.319 o
-13 6 7 92.889 96.261 28.590 70.481 o
-13 7 1 3.747 -0.006 25.146 103.924 o
-13 7 2 13.220 39.618 26.566 90.698 o
-13 7 3 30.593 15.958 45.761 31.116 o
-13 7 4 7.736 -7.413 24.676 107.475 o
-13 7 5 123.890 143.266 29.514 62.552 o
-12 0 2 660.390 778.977 38.039 16.306 o
-12 0 4 201.039 279.194 33.550 43.000 o
-12 0 6 35.304 37.494 20.892 139.318 o
-12 0 8 183.328 170.188 23.393 79.085 o
-12 0 10 917.978 917.183 60.712 8.347 o
-12 1 1 984.548 1059.800 28.081 11.368 o
-12 1 2 260.246 231.811 17.701 83.700 o
-12 1 3 233.982 243.105 19.265 81.770 o
-12 1 4 261.673 302.131 26.104 53.645 o
-12 1 5 238.238 274.965 17.052 86.262 o
-12 1 6 193.725 205.708 14.786 119.834 o
-12 1 7 299.442 310.755 17.489 69.857 o
-12 1 8 101.151 96.669 18.581 139.450 o
-12 1 9 166.088 200.924 17.758 110.083 o
-12 1 10 14.966 12.194 16.367 234.687 o
-12 1 11 126.368 145.172 25.517 78.629 o
-12 2 1 1938.340 1893.540 40.162 3.608 o
-12 2 2 417.328 443.118 17.496 46.634 o
-12 2 3 23.092 25.990 15.993 236.166 o
-12 2 4 167.888 201.808 11.510 157.147 o
-12 2 5 31.288 44.321 10.219 468.284 o
-12 2 6 1230.870 1266.990 40.051 7.370 o
-12 2 7 345.074 345.267 19.572 56.459 o
-12 2 8 15.657 21.983 15.264 263.913 o
-12 2 9 152.682 156.346 18.938 111.858 o
-12 2 10 7.801 6.774 25.527 100.155 o
-12 2 11 1.555 -5.226 26.442 94.193 o
-12 3 1 1144.360 1091.720 63.563 6.485 o
-12 3 2 441.233 465.647 34.026 27.831 o
-12 3 3 261.386 320.802 26.944 51.012 o
-12 3 4 288.151 350.263 28.619 44.673 o
-12 3 5 600.341 602.736 41.981 17.573 o
-12 3 6 7.720 30.042 27.229 87.266 o
-12 3 7 215.336 200.879 13.599 120.118 o
-12 3 8 236.408 213.905 28.209 54.561 o
-12 3 9 202.056 183.209 42.904 30.422 o
-12 3 10 32.650 -0.086 27.867 82.678 o
-12 3 11 21.682 19.146 28.827 77.484 o
-12 4 1 122.780 94.925 31.848 56.555 o
-12 4 2 691.066 678.272 71.349 8.674 o
-12 4 3 0.021 29.270 22.557 127.357 o
-12 4 4 367.598 412.245 73.415 10.438 o
-12 4 5 623.412 616.212 43.187 16.606 o
-12 4 6 17.171 27.801 23.378 116.419 o
-12 4 7 49.360 54.464 36.097 48.547 o
-12 4 8 555.029 650.436 63.204 11.170 o
-12 4 9 16.721 51.176 26.659 89.276 o
-12 4 10 153.181 191.324 31.378 53.115 o
-12 4 11 2.576 9.538 28.896 78.561 o
-12 5 1 37.027 38.777 32.334 60.820 o
-12 5 2 0.514 3.052 22.776 126.824 o
-12 5 3 330.671 332.143 29.727 40.754 o
-12 5 4 180.349 152.311 28.384 61.399 o
-12 5 5 18.697 -5.509 59.685 18.451 o
-12 5 6 250.280 254.385 70.066 12.243 o
-12 5 7 72.435 66.314 26.353 84.945 o
-12 5 8 316.718 342.998 40.594 27.916 o
-12 5 9 117.210 116.904 29.057 65.774 o
-12 5 10 1.109 -35.840 26.689 92.493 o
-12 6 1 207.228 221.333 38.412 35.776 o
-12 6 2 1.862 33.494 24.532 107.521 o
-12 6 3 92.956 94.810 26.516 80.357 o
-12 6 4 42.852 6.234 29.721 72.146 o
-12 6 5 68.646 62.770 28.499 74.201 o
-12 6 6 61.702 91.081 48.982 26.562 o
-12 6 7 11.694 -5.969 25.427 100.889 o
-12 6 8 3.091 22.861 26.602 92.027 o
-12 6 9 185.708 172.989 51.960 22.037 o
-12 7 1 2.479 12.277 35.009 53.578 o
-12 7 2 82.495 143.863 28.692 68.948 o
-12 7 3 0.278 -33.434 25.123 104.449 o
-12 7 4 0.851 16.260 26.986 89.884 o
-12 7 5 46.810 59.829 26.735 85.618 o
-12 7 6 19.052 19.310 26.803 89.511 o
-12 7 7 9.249 29.534 49.529 26.717 o
-12 7 8 51.172 75.803 30.566 65.901 o
-12 7 9 54.476 79.245 29.557 69.811 o
-12 8 1 15.018 11.062 33.793 57.105 o
-12 8 2 29.310 58.590 31.721 63.004 o
-12 8 3 232.019 212.222 29.353 52.127 o
-12 8 4 10.088 32.269 27.049 88.129 o
-12 8 5 85.759 103.437 29.022 68.929 o
-12 8 6 26.316 25.550 26.774 88.815 o
-12 8 7 35.627 7.261 27.915 81.921 o
-12 8 8 235.335 192.190 31.602 47.437 o
-12 9 1 191.399 175.518 40.236 34.303 o
-12 9 2 116.745 73.588 28.001 71.969 o
-12 9 3 19.297 20.859 27.233 86.697 o
-12 9 4 231.464 222.006 30.384 49.416 o
-12 9 5 30.559 -9.897 27.308 86.171 o
-12 9 6 175.239 136.442 28.988 60.536 o
-11 0 2 3328.970 3216.310 141.050 0.990 o
-11 0 4 1577.570 1501.620 53.115 4.732 o
-11 0 6 1065.010 1096.950 43.174 8.803 o
-11 0 8 1456.370 1604.960 55.511 4.855 o
-11 0 10 403.287 409.406 38.636 26.237 o
-11 0 12 71.184 44.612 33.428 55.514 o
-11 1 1 972.790 874.503 27.848 12.737 o
-11 1 2 780.040 733.593 28.948 17.018 o
-11 1 3 29.846 56.717 12.208 348.599 o
-11 1 4 473.715 478.201 20.647 37.526 o
-11 1 5 951.356 931.113 26.710 12.794 o
-11 1 6 59.040 32.056 12.662 307.626 o
-11 1 7 1016.510 1000.650 30.254 11.098 o
-11 1 8 4.568 6.314 14.899 291.016 o
-11 1 9 98.487 103.493 18.896 135.818 o
-11 1 10 316.754 309.337 40.959 28.023 o
-11 1 11 376.724 318.637 23.279 48.053 o
-11 1 12 199.299 182.459 24.660 70.918 o
-11 1 13 4.088 3.179 26.269 95.093 o
-11 2 1 474.360 458.413 21.338 37.525 o
-11 2 2 413.442 418.796 17.351 48.374 o
-11 2 3 199.513 206.320 13.646 124.889 o
-11 2 4 176.441 215.957 14.035 129.596 o
-11 2 5 251.794 275.652 16.200 86.382 o
-11 2 6 588.765 577.309 26.753 25.228 o
-11 2 7 339.782 349.855 19.858 56.267 o
-11 2 8 28.956 32.002 20.596 145.203 o
-11 2 9 72.924 95.524 17.544 163.003 o
-11 2 10 3.359 5.947 16.940 226.822 o
-11 2 11 10.520 22.758 20.433 152.943 o
-11 2 12 138.987 121.520 32.387 53.287 o
-11 2 13 17.884 -0.066 21.339 141.392 o
-11 3 1 545.676 421.014 63.933 11.864 o
-11 3 2 675.072 626.827 39.573 16.900 o
-11 3 3 4.590 7.720 21.046 147.196 o
-11 3 4 400.651 389.722 28.359 36.830 o
-11 3 5 188.676 222.124 25.483 66.860 o
-11 3 6 632.723 637.923 38.035 18.153 o
-11 3 7 40.623 18.024 12.863 331.517 o
-11 3 8 157.683 159.341 16.090 132.144 o
-11 3 9 81.196 68.606 23.928 99.300 o
-11 3 10 11.625 0.039 23.616 116.759 o
-11 3 11 58.305 50.893 21.349 127.453 o
-11 3 12 213.068 193.018 22.210 77.882 o
-11 4 1 864.287 777.855 59.740 9.252 o
-11 4 2 101.957 71.885 23.595 98.190 o
-11 4 3 1309.860 1292.020 52.723 6.102 o
-11 4 4 151.610 148.738 24.309 80.917 o
-11 4 5 64.615 66.930 23.793 102.915 o
-11 4 6 173.009 258.856 30.754 51.228 o
-11 4 7 4.883 27.612 24.636 106.619 o
-11 4 8 28.296 36.105 13.368 314.515 o
-11 4 9 6.665 15.164 13.823 330.065 o
-11 4 10 9.740 35.455 15.953 242.506 o
-11 4 11 181.229 208.969 44.849 28.358 o
-11 4 12 146.629 81.513 34.273 48.941 o
-11 5 1 229.548 194.209 28.177 56.031 o
-11 5 2 1752.090 1703.080 60.874 3.784 o
-11 5 3 12.100 8.385 23.236 119.911 o
-11 5 4 3.210 -14.186 22.560 129.084 o
-11 5 5 304.080 331.083 62.049 14.584 o
-11 5 6 34.213 22.386 25.130 99.644 o
-11 5 7 98.688 78.439 26.479 80.811 o
-11 5 8 29.963 17.227 26.256 92.278 o
-11 5 9 0.255 -15.209 27.387 87.899 o
-11 5 10 257.787 308.863 122.998 4.207 o
-11 5 11 2.197 -39.245 29.631 74.992 o
-11 5 12 67.261 98.817 31.382 61.197 o
-11 6 1 299.881 314.935 33.451 37.410 o
-11 6 2 8.126 -11.534 23.964 113.863 o
-11 6 3 109.773 46.268 24.607 92.228 o
-11 6 4 44.822 17.733 46.915 29.470 o
-11 6 5 136.627 175.880 28.050 65.363 o
-11 6 6 236.201 204.458 35.671 39.336 o
-11 6 7 22.430 32.884 26.762 88.914 o
-11 6 8 0.901 -11.309 26.488 93.914 o
-11 6 9 7.700 -9.352 26.260 94.989 o
-11 6 10 0.452 -10.275 27.462 87.408 o
-11 6 11 73.605 75.737 29.923 67.087 o
-11 7 1 152.492 179.327 30.561 55.833 o
-11 7 2 112.380 119.867 27.119 74.125 o
-11 7 3 62.307 46.539 26.130 88.397 o
-11 7 4 434.683 440.164 33.747 28.757 o
-11 7 5 9.395 -10.463 24.318 110.454 o
-11 7 6 66.254 94.976 27.571 77.587 o
-11 7 7 121.676 117.623 29.381 64.186 o
-11 7 8 153.895 175.591 31.220 54.003 o
-11 7 9 6.571 -20.899 28.468 80.974 o
-11 7 10 19.483 11.300 33.672 57.361 o
-11 8 1 562.069 415.697 135.647 3.311 o
-11 8 2 300.510 341.872 64.298 13.710 o
-11 8 3 5.072 14.218 26.221 94.890 o
-11 8 4 19.907 46.213 26.453 90.547 o
-11 8 5 2.122 9.097 31.423 66.516 o
-11 8 6 60.872 91.158 30.201 66.292 o
-11 8 7 159.409 196.083 50.744 23.180 o
-11 8 8 74.678 5.061 33.185 56.987 o
-11 8 9 12.640 -23.891 29.468 75.271 o
-11 8 10 160.196 166.718 31.549 52.988 o
-11 9 1 25.231 -12.704 32.457 61.666 o
-11 9 2 110.715 107.953 45.586 29.662 o
-11 9 3 580.426 399.525 66.966 10.925 o
-11 9 4 69.882 81.189 48.745 26.777 o
-11 9 5 249.538 417.637 73.166 10.992 o
-11 9 6 0.194 -14.880 34.279 56.112 o
-11 9 7 49.336 45.541 30.132 68.729 o
-11 9 8 10.919 1.965 27.657 85.402 o
-11 9 9 22.535 64.365 65.088 15.429 o
-11 10 1 54.648 14.709 34.523 53.396 o
-11 10 2 216.130 157.677 55.242 19.506 o
-11 10 3 176.519 154.472 29.051 59.505 o
-11 10 4 50.384 2.530 27.457 83.586 o
-11 10 5 27.172 8.665 28.660 78.351 o
-11 10 6 178.210 223.278 47.529 25.562 o
-11 10 7 56.387 31.362 53.486 22.644 o
-11 11 1 82.304 54.823 37.075 45.154 o
-11 11 2 56.240 102.471 31.466 61.413 o
-11 11 3 4.016 41.208 59.254 18.699 o
-11 11 4 84.326 180.965 34.098 49.962 o
-11 11 5 18.585 30.137 45.274 31.833 o
-10 0 2 23.468 14.947 15.604 250.430 o
-10 0 4 308.563 333.992 26.621 47.317 o
-10 0 6 148.786 131.412 20.388 105.704 o
-10 0 8 1676.690 1505.120 54.453 4.395 o
-10 0 10 131.836 143.305 32.699 52.223 o
-10 0 12 94.866 73.155 26.862 79.495 o
-10 0 14 384.870 406.797 36.293 28.875 o
-10 1 1 37.650 48.363 11.642 369.291 o
-10 1 2 132.272 148.266 22.053 96.455 o
-10 1 3 708.635 751.522 23.061 20.095 o
-10 1 4 345.530 336.320 17.129 61.713 o
-10 1 5 0.984 7.422 11.665 474.906 o
-10 1 6 554.415 590.795 24.037 27.777 o
-10 1 7 812.906 778.761 34.491 14.676 o
-10 1 8 587.049 569.862 28.852 24.331 o
-10 1 9 524.563 549.946 27.134 28.014 o
-10 1 10 171.011 170.053 28.616 60.692 o
-10 1 11 211.495 229.116 24.469 67.243 o
-10 1 12 26.024 51.598 22.664 120.155 o
-10 1 13 150.895 135.076 20.834 101.824 o
-10 1 14 27.717 34.116 21.485 134.190 o
-10 2 1 0.299 9.039 10.485 584.677 o
-10 2 2 313.686 303.788 26.278 48.747 o
-10 2 3 430.844 425.744 17.363 46.328 o
-10 2 4 373.113 372.662 16.919 56.052 o
-10 2 5 1127.080 1102.520 28.012 9.649 o
-10 2 6 204.409 166.063 18.754 98.652 o
-10 2 7 145.052 162.930 17.509 124.114 o
-10 2 8 189.436 187.630 17.422 107.490 o
-10 2 9 19.567 31.519 18.799 175.247 o
-10 2 10 856.626 946.427 34.920 12.733 o
-10 2 11 7.573 17.213 19.313 172.201 o
-10 2 12 154.209 135.780 28.545 63.811 o
-10 2 13 108.375 129.712 22.512 99.603 o
-10 2 14 49.083 16.834 25.035 98.961 o
-10 3 1 47.302 47.723 22.412 119.242 o
-10 3 2 161.638 248.570 24.404 72.478 o
-10 3 3 65.262 76.576 21.197 124.616 o
-10 3 4 572.838 589.704 67.276 10.323 o
-10 3 5 331.874 332.611 16.358 65.589 o
-10 3 6 83.591 86.059 12.438 255.996 o
-10 3 7 8.135 23.467 13.815 324.557 o
-10 3 8 116.962 131.828 17.097 143.535 o
-10 3 9 1214.440 1273.050 70.958 5.369 o
-10 3 10 0.283 -6.069 22.055 135.525 o
-10 3 11 207.823 215.261 22.431 76.089 o
-10 3 12 327.687 332.204 44.849 24.077 o
-10 3 13 68.495 86.534 23.946 99.727 o
-10 4 1 146.936 126.723 25.523 77.221 o
-10 4 2 1319.000 1289.480 71.342 5.005 o
-10 4 3 387.937 400.650 67.398 11.970 o
-10 4 4 61.359 59.945 22.725 112.753 o
-10 4 5 389.591 406.903 54.026 16.915 o
-10 4 6 874.724 907.399 48.315 10.490 o
-10 4 7 57.610 74.779 12.267 296.685 o
-10 4 8 1385.700 1480.900 36.972 6.138 o
-10 4 9 71.666 62.994 18.261 159.696 o
-10 4 10 158.800 147.974 17.881 119.173 o
-10 4 11 77.554 87.306 17.923 157.557 o
-10 4 12 64.648 71.899 18.931 151.450 o
-10 4 13 574.231 629.905 50.723 14.604 o
-10 5 1 533.175 574.544 59.563 12.588 o
-10 5 2 57.566 11.427 53.729 22.498 o
-10 5 3 1370.000 1259.830 76.448 4.641 o
-10 5 4 106.985 145.007 38.899 39.345 o
-10 5 5 13.668 9.482 51.297 24.952 o
-10 5 6 114.144 99.486 27.551 73.008 o
-10 5 7 155.280 154.613 27.161 67.908 o
-10 5 8 245.890 283.881 17.813 80.942 o
-10 5 9 144.047 160.653 16.449 133.940 o
-10 5 10 17.128 22.486 15.627 251.455 o
-10 5 11 21.977 49.942 16.672 213.145 o
-10 5 12 211.735 255.969 24.470 65.610 o
-10 5 13 40.087 87.226 28.493 75.501 o
-10 6 1 94.247 134.766 38.473 40.663 o
-10 6 2 690.995 705.085 64.535 9.792 o
-10 6 3 596.930 565.356 45.030 16.762 o
-10 6 4 842.874 827.462 84.477 6.156 o
-10 6 5 18.232 -2.254 24.019 112.117 o
-10 6 6 616.798 679.581 48.281 14.535 o
-10 6 7 42.452 36.838 28.215 78.659 o
-10 6 8 56.412 49.218 20.136 141.918 o
-10 6 9 30.844 2.954 13.025 346.289 o
-10 6 10 42.415 49.221 15.201 236.912 o
-10 6 11 207.863 189.688 34.284 43.461 o
-10 6 12 14.424 23.839 46.915 29.735 o
-10 7 1 429.255 393.543 34.266 29.369 o
-10 7 2 54.884 96.748 36.832 45.916 o
-10 7 3 796.680 882.685 50.613 10.912 o
-10 7 4 251.080 231.278 41.998 29.701 o
-10 7 5 1645.450 1443.770 59.749 4.385 o
-10 7 6 274.813 219.206 28.907 49.721 o
-10 7 7 10.512 15.079 52.203 24.099 o
-10 7 8 11.608 1.285 26.848 90.547 o
-10 7 9 5.915 26.002 13.208 354.231 o
-10 7 10 22.713 45.862 28.985 75.744 o
-10 7 11 43.267 2.558 28.885 76.324 o
-10 7 12 129.123 78.604 48.313 26.550 o
-10 8 1 424.319 445.001 64.724 12.395 o
-10 8 2 835.956 747.630 68.547 8.203 o
-10 8 3 52.654 24.567 26.299 89.452 o
-10 8 4 1001.730 1055.180 54.182 8.204 o
-10 8 5 100.382 102.685 28.824 68.623 o
-10 8 6 82.283 73.977 50.441 24.982 o
-10 8 7 0.079 28.736 28.806 78.635 o
-10 8 8 4.803 5.720 27.986 83.706 o
-10 8 9 167.777 211.666 35.340 42.719 o
-10 8 10 117.010 117.947 46.314 28.626 o
-10 8 11 16.278 -53.462 73.780 12.092 o
-10 9 1 192.258 166.332 30.267 54.336 o
-10 9 2 157.890 88.239 37.926 40.457 o
-10 9 3 875.794 732.593 51.211 10.767 o
-10 9 4 77.841 104.671 78.460 10.530 o
-10 9 5 102.433 141.050 30.287 61.499 o
-10 9 6 22.697 -18.832 25.788 97.086 o
-10 9 7 22.777 35.598 29.186 75.059 o
-10 9 8 229.193 226.788 69.829 12.471 o
-10 9 9 146.411 95.528 31.482 56.243 o
-10 9 10 128.915 187.796 34.781 46.135 o
-10 10 1 49.222 43.416 29.544 71.413 o
-10 10 2 49.354 37.680 30.374 67.926 o
-10 10 3 18.674 31.149 28.441 79.349 o
-10 10 4 498.568 606.773 46.044 17.603 o
-10 10 5 67.254 39.644 39.440 40.704 o
-10 10 6 54.775 102.157 32.844 56.807 o
-10 10 7 400.030 355.989 57.673 15.460 o
-10 10 8 29.911 56.495 31.744 62.937 o
-10 10 9 293.996 387.829 39.182 29.323 o
-10 11 1 93.708 49.280 31.739 59.850 o
-10 11 2 0.409 22.280 29.767 73.835 o
-10 11 3 43.541 9.005 27.685 82.561 o
-10 11 4 1.738 -7.347 28.276 82.374 o
-10 11 5 418.882 306.808 48.070 20.387 o
-10 11 6 677.268 593.589 47.118 14.665 o
-10 11 7 9.944 21.525 48.617 27.748 o
-10 11 8 462.129 393.589 38.342 25.011 o
-10 12 1 95.711 59.928 42.667 34.303 o
-10 12 2 193.265 182.838 32.996 47.067 o
-10 12 3 0.548 1.087 29.697 74.717 o
-10 12 4 9.767 25.822 58.403 19.253 o
-10 12 5 164.151 118.321 33.744 48.523 o
-10 12 6 344.721 316.809 43.329 25.101 o
-9 0 2 159.227 144.478 16.874 127.679 o
-9 0 4 1413.950 1478.570 45.536 5.648 o
-9 0 6 1.953 2.288 17.954 203.417 o
-9 0 8 660.843 814.169 56.944 11.141 o
-9 0 10 627.863 590.516 44.215 16.371 o
-9 0 12 2.372 -0.615 24.866 106.412 o
-9 0 14 413.329 386.509 34.161 30.198 o
-9 1 1 125.639 139.113 20.727 107.698 o
-9 1 2 22.374 -1.500 9.870 591.977 o
-9 1 3 397.581 422.805 19.192 47.384 o
-9 1 4 456.296 385.884 19.569 43.357 o
-9 1 5 178.796 180.823 13.791 137.958 o
-9 1 6 147.622 137.628 20.528 104.301 o
-9 1 7 20.359 24.192 14.449 287.148 o
-9 1 8 59.346 58.623 20.118 140.090 o
-9 1 9 32.895 26.558 17.184 202.210 o
-9 1 10 1.038 -19.730 15.983 257.515 o
-9 1 11 146.410 99.700 18.194 128.030 o
-9 1 12 594.423 571.360 30.879 23.043 o
-9 1 13 149.423 138.856 20.547 103.630 o
-9 1 14 28.711 31.421 20.348 148.672 o
-9 2 1 32.699 35.505 10.057 487.649 o
-9 2 2 203.531 207.270 15.456 112.103 o
-9 2 3 171.456 184.764 13.489 142.901 o
-9 2 4 67.697 83.343 10.911 322.426 o
-9 2 5 132.006 167.384 13.497 168.229 o
-9 2 6 157.886 164.081 50.015 24.020 o
-9 2 7 17.135 18.615 14.288 298.573 o
-9 2 8 89.956 79.648 15.734 186.409 o
-9 2 9 156.927 173.317 17.865 116.028 o
-9 2 10 246.721 280.823 19.757 74.400 o
-9 2 11 1279.920 1321.720 39.240 6.977 o
-9 2 12 0.088 -14.380 17.952 204.576 o
-9 2 13 89.498 64.946 20.080 131.547 o
-9 2 14 139.523 128.626 21.568 100.045 o
-9 3 1 145.837 222.956 24.875 74.231 o
-9 3 2 511.989 444.732 50.203 16.822 o
-9 3 3 1820.640 1705.250 90.792 2.910 o
-9 3 4 53.158 73.885 21.265 126.940 o
-9 3 5 42.662 22.703 10.703 435.577 o
-9 3 6 399.043 392.772 23.825 42.444 o
-9 3 7 191.435 211.913 21.667 82.176 o
-9 3 8 12.429 18.636 15.526 258.984 o
-9 3 9 8.275 -4.070 19.203 176.441 o
-9 3 10 713.818 750.656 35.400 16.386 o
-9 3 11 532.021 532.539 29.153 26.771 o
-9 3 12 436.133 475.626 43.246 21.400 o
-9 3 13 9.127 -14.758 20.210 159.299 o
-9 3 14 2.452 3.952 20.340 158.391 o
-9 4 1 287.729 326.645 53.479 18.896 o
-9 4 2 103.189 105.136 30.876 60.607 o
-9 4 3 304.997 372.347 51.115 19.779 o
-9 4 4 463.240 510.837 99.726 5.838 o
-9 4 5 382.224 446.676 34.714 29.719 o
-9 4 6 96.360 116.221 12.901 220.040 o
-9 4 7 545.993 545.731 38.300 20.920 o
-9 4 8 118.434 138.989 16.475 148.235 o
-9 4 9 1150.480 1086.810 45.439 8.025 o
-9 4 10 143.266 130.840 18.363 122.663 o
-9 4 11 262.577 245.634 26.084 56.219 o
-9 4 12 272.986 249.677 22.250 65.134 o
-9 4 13 28.391 39.774 24.012 108.278 o
-9 4 14 39.539 53.008 20.170 145.478 o
-9 5 1 37.510 29.096 24.121 106.854 o
-9 5 2 79.427 60.657 31.970 59.519 o
-9 5 3 0.346 -27.707 24.008 114.369 o
-9 5 4 559.036 528.460 37.507 21.220 o
-9 5 5 354.278 298.834 28.757 41.790 o
-9 5 6 383.638 336.830 30.664 36.404 o
-9 5 7 430.887 484.041 67.534 11.431 o
-9 5 8 86.643 65.143 13.827 230.190 o
-9 5 9 139.410 154.284 30.554 57.614 o
-9 5 10 791.016 809.933 44.281 12.600 o
-9 5 11 123.521 99.979 18.516 132.289 o
-9 5 12 3.011 -10.373 20.123 162.136 o
-9 5 13 57.548 85.207 19.910 139.405 o
-9 5 14 153.314 106.869 20.673 105.483 o
-9 6 1 15.216 -17.532 25.256 101.892 o
-9 6 2 360.078 359.775 40.843 26.288 o
-9 6 3 56.259 81.449 25.851 88.881 o
-9 6 4 253.594 237.266 81.493 9.277 o
-9 6 5 71.380 57.749 25.026 93.800 o
-9 6 6 8.129 -12.909 25.165 103.330 o
-9 6 7 25.463 15.021 15.799 243.459 o
-9 6 8 5.205 20.040 12.248 413.900 o
-9 6 9 222.451 266.358 21.927 71.970 o
-9 6 10 275.446 268.724 24.694 57.264 o
-9 6 11 122.515 124.990 19.538 119.574 o
-9 6 12 172.015 124.339 19.773 105.246 o
-9 6 13 160.239 172.051 38.603 37.827 o
-9 7 1 44.521 16.339 27.370 84.010 o
-9 7 2 4.810 24.312 34.644 54.469 o
-9 7 3 4.301 10.944 24.186 111.603 o
-9 7 4 433.212 403.412 77.548 9.274 o
-9 7 5 87.354 87.768 28.127 73.364 o
-9 7 6 55.864 63.982 26.944 83.341 o
-9 7 7 98.291 135.317 44.849 30.557 o
-9 7 8 12.401 -7.345 12.119 427.083 o
-9 7 9 144.966 87.350 17.924 133.058 o
-9 7 10 1.817 -9.162 15.300 280.432 o
-9 7 11 36.516 5.652 15.887 237.050 o
-9 7 12 13.053 28.315 18.051 192.215 o
-9 7 13 278.468 346.042 56.524 17.236 o
-9 8 1 1124.050 928.725 67.398 6.587 o
-9 8 2 238.258 193.374 38.048 35.735 o
-9 8 3 753.484 656.357 48.974 12.839 o
-9 8 4 39.915 40.146 26.254 90.231 o
-9 8 5 109.179 63.037 33.909 52.018 o
-9 8 6 457.878 437.485 122.944 4.037 o
-9 8 7 24.727 32.424 29.532 73.341 o
-9 8 8 172.261 186.530 21.262 89.821 o
-9 8 9 198.471 195.014 28.017 59.110 o
-9 8 10 7.622 23.725 15.575 258.953 o
-9 8 11 20.066 18.797 16.909 216.417 o
-9 8 12 127.100 157.946 43.086 32.115 o
-9 9 1 3.569 -47.540 27.478 87.091 o
-9 9 2 52.901 -1.702 35.738 50.216 o
-9 9 3 759.965 711.335 74.023 7.877 o
-9 9 4 74.366 81.467 28.347 73.704 o
-9 9 5 109.674 64.900 29.915 65.009 o
-9 9 6 627.714 745.520 53.461 12.575 o
-9 9 7 472.179 448.714 56.822 14.625 o
-9 9 8 350.576 350.907 27.122 42.792 o
-9 9 9 0.132 -6.158 16.978 228.697 o
-9 9 10 173.639 151.859 86.239 8.569 o
-9 9 11 35.331 57.508 30.852 66.160 o
-9 10 1 313.141 380.108 39.357 28.686 o
-9 10 2 348.504 332.546 45.098 23.454 o
-9 10 3 460.730 454.489 36.570 25.449 o
-9 10 4 434.339 317.147 79.311 9.071 o
-9 10 5 674.179 747.487 54.724 11.811 o
-9 10 6 26.809 7.090 28.679 78.326 o
-9 10 7 20.694 34.284 29.209 75.115 o
-9 10 8 116.786 181.778 34.435 47.619 o
-9 10 9 247.915 187.226 33.471 43.104 o
-9 10 10 28.131 14.763 45.037 32.145 o
-9 10 11 83.803 -16.698 29.343 71.471 o
-9 11 1 46.258 38.121 33.460 56.581 o
-9 11 2 26.028 8.465 27.741 83.584 o
-9 11 3 40.924 2.770 75.475 11.519 o
-9 11 4 47.871 51.367 28.631 75.581 o
-9 11 5 58.809 33.013 30.342 67.643 o
-9 11 6 0.514 -0.247 28.202 82.876 o
-9 11 7 3.584 -16.092 30.360 71.379 o
-9 11 8 26.582 49.247 31.862 62.810 o
-9 11 9 20.339 12.253 31.296 66.196 o
-9 12 1 4.630 11.917 32.120 63.523 o
-9 12 2 33.779 10.473 29.349 74.348 o
-9 12 3 91.380 89.493 29.550 66.870 o
-9 12 4 64.731 72.639 30.863 64.022 o
-9 12 5 2.135 -13.605 30.372 71.388 o
-9 12 6 0.184 25.628 28.856 78.448 o
-9 12 7 2.763 32.526 30.495 70.022 o
-9 12 8 11.054 -23.083 28.747 79.156 o
-9 13 1 15.058 20.543 37.075 47.422 o
-9 13 2 63.010 58.624 32.433 58.812 o
-9 13 3 290.512 307.183 36.698 33.622 o
-9 13 4 5.526 2.610 69.823 13.515 o
-9 13 5 127.313 110.550 33.793 50.387 o
-9 13 6 39.483 57.431 54.634 21.741 o
-8 0 2 10040.100 9897.240 306.776 0.130 o
-8 0 4 282.382 298.540 20.405 65.680 o
-8 0 6 1457.710 1514.800 50.806 5.190 o
-8 0 8 93.252 69.809 21.582 115.636 o
-8 0 10 1165.380 1059.340 48.397 7.755 o
-8 0 12 12.505 16.333 35.434 51.987 o
-8 0 14 216.306 209.408 32.528 46.076 o
-8 1 1 3424.880 3378.550 67.415 1.208 o
-8 1 2 54.218 64.676 10.415 382.151 o
-8 1 3 4303.080 4359.580 93.315 0.748 o
-8 1 4 402.814 378.376 25.503 40.527 o
-8 1 5 741.646 736.083 32.368 16.856 o
-8 1 6 5.949 4.925 12.821 389.215 o
-8 1 7 456.345 424.583 23.723 37.507 o
-8 1 8 206.198 172.770 18.436 99.165 o
-8 1 9 779.615 739.302 29.500 16.828 o
-8 1 10 77.041 93.891 16.752 173.183 o
-8 1 11 278.968 186.349 19.416 78.155 o
-8 1 12 23.051 18.466 20.639 147.617 o
-8 1 13 0.294 -5.483 18.569 191.144 o
-8 1 14 4.573 -17.377 25.192 103.466 o
-8 1 15 1052.630 1044.540 41.895 9.237 o
-8 2 1 94.865 97.844 10.032 297.164 o
-8 2 2 961.264 1048.360 32.394 11.200 o
-8 2 3 231.220 272.984 17.333 86.915 o
-8 2 4 5876.100 5861.750 94.035 0.429 o
-8 2 5 931.255 997.583 27.355 12.527 o
-8 2 6 123.213 131.219 19.929 115.339 o
-8 2 7 366.663 358.175 19.270 53.774 o
-8 2 8 1201.090 1215.460 36.709 7.953 o
-8 2 9 41.068 50.577 15.606 227.172 o
-8 2 10 663.882 621.772 30.854 20.406 o
-8 2 11 36.248 3.893 18.771 174.773 o
-8 2 12 128.646 70.624 19.468 126.025 o
-8 2 13 104.372 119.258 23.024 97.781 o
-8 2 14 371.296 386.475 32.157 34.034 o
-8 2 15 82.409 44.514 20.901 127.366 o
-8 3 1 1120.400 1257.240 49.856 7.317 o
-8 3 2 471.955 477.067 50.690 16.938 o
-8 3 3 1793.010 1707.400 115.772 2.393 o
-8 3 4 1031.140 1111.160 25.066 10.835 o
-8 3 5 3522.840 3757.820 64.497 1.102 o
-8 3 6 2364.780 2378.370 54.188 2.377 o
-8 3 7 308.342 338.278 20.710 58.968 o
-8 3 8 0.439 5.872 14.483 311.395 o
-8 3 9 1415.460 1425.290 37.891 6.090 o
-8 3 10 0.220 4.716 16.626 237.246 o
-8 3 11 450.239 381.233 21.872 41.422 o
-8 3 12 21.208 20.505 18.465 182.609 o
-8 3 13 749.195 836.837 37.318 14.563 o
-8 3 14 396.853 415.852 34.227 30.204 o
-8 3 15 0.375 -3.996 20.805 152.260 o
-8 4 1 484.255 513.562 41.675 20.880 o
-8 4 2 890.600 821.240 45.268 11.260 o
-8 4 3 0.651 12.802 37.136 47.670 o
-8 4 4 1481.460 1539.300 54.649 4.914 o
-8 4 5 2695.950 2753.710 49.365 1.902 o
-8 4 6 2028.970 2065.290 41.311 3.239 o
-8 4 7 450.301 452.821 26.123 34.670 o
-8 4 8 1078.000 1035.020 32.042 10.083 o
-8 4 9 12.788 39.765 16.791 217.658 o
-8 4 10 513.403 583.801 48.110 16.685 o
-8 4 11 252.792 231.384 19.912 77.016 o
-8 4 12 1849.080 1911.750 47.436 3.654 o
-8 4 13 263.697 233.884 21.391 70.092 o
-8 4 14 0.837 -24.627 19.632 170.874 o
-8 4 15 148.026 185.096 26.699 68.862 o
-8 5 1 34.020 31.483 24.519 103.892 o
-8 5 2 269.213 281.280 29.325 47.042 o
-8 5 3 505.734 572.221 99.793 5.709 o
-8 5 4 384.415 417.158 34.441 30.450 o
-8 5 5 786.996 785.266 52.629 11.058 o
-8 5 6 605.709 659.504 31.716 21.086 o
-8 5 7 3133.460 3178.630 58.252 1.425 o
-8 5 8 238.537 215.676 16.206 96.829 o
-8 5 9 217.654 245.466 31.948 46.172 o
-8 5 10 344.260 341.985 21.905 52.388 o
-8 5 11 1941.220 2030.050 47.868 3.340 o
-8 5 12 483.719 490.511 29.631 29.174 o
-8 5 13 218.253 178.910 21.123 82.793 o
-8 5 14 66.741 60.855 30.806 64.471 o
-8 6 1 212.714 159.542 38.832 35.978 o
-8 6 2 33.840 31.768 25.542 96.137 o
-8 6 3 1910.190 1855.170 87.455 2.771 o
-8 6 4 142.332 153.211 27.075 69.609 o
-8 6 5 11.239 19.118 24.040 111.605 o
-8 6 6 2899.620 2806.200 51.319 1.715 o
-8 6 7 319.695 310.027 19.021 63.115 o
-8 6 8 379.351 393.298 44.378 22.714 o
-8 6 9 1.028 8.316 14.450 311.222 o
-8 6 10 1769.310 1785.660 55.875 3.783 o
-8 6 11 290.943 264.649 33.873 38.401 o
-8 6 12 260.882 291.527 28.736 48.450 o
-8 6 13 104.151 140.291 43.940 31.593 o
-8 6 14 351.014 347.513 24.877 46.401 o
-8 7 1 46.556 15.889 48.800 27.265 o
-8 7 2 2023.480 2012.310 71.175 2.824 o
-8 7 3 91.249 148.578 28.067 70.612 o
-8 7 4 585.925 574.619 46.267 16.391 o
-8 7 5 2094.610 2041.930 96.085 2.312 o
-8 7 6 234.209 200.221 28.458 54.658 o
-8 7 7 277.066 290.490 20.209 67.550 o
-8 7 8 22.347 56.279 13.964 287.818 o
-8 7 9 1322.380 1332.680 36.700 6.851 o
-8 7 10 23.882 18.820 24.942 102.468 o
-8 7 11 597.524 605.220 30.818 22.477 o
-8 7 12 65.397 64.725 20.193 136.779 o
-8 7 13 355.221 359.349 28.004 40.913 o
-8 8 1 2146.580 2075.040 92.797 2.296 o
-8 8 2 0.911 -14.577 27.045 90.090 o
-8 8 3 1115.460 1048.980 113.408 3.534 o
-8 8 4 954.660 919.623 52.164 9.226 o
-8 8 5 41.815 24.977 26.290 90.553 o
-8 8 6 205.502 263.356 43.943 28.269 o
-8 8 7 543.993 517.930 39.314 20.769 o
-8 8 8 593.017 532.320 31.910 23.148 o
-8 8 9 342.963 317.312 20.642 56.261 o
-8 8 10 583.292 622.330 30.869 22.619 o
-8 8 11 24.854 -2.159 16.844 220.280 o
-8 8 12 821.601 910.605 46.854 11.223 o
-8 8 13 2.118 -8.086 19.527 172.372 o
-8 9 1 33.688 65.375 30.848 66.052 o
-8 9 2 1623.820 1543.990 88.239 3.379 o
-8 9 3 1299.410 1254.090 83.808 4.447 o
-8 9 4 12.419 33.196 27.668 84.113 o
-8 9 5 260.534 291.268 54.209 18.988 o
-8 9 6 656.964 608.264 45.752 15.275 o
-8 9 7 126.605 108.672 24.549 85.936 o
-8 9 8 2.145 0.482 19.826 167.167 o
-8 9 9 306.074 315.541 21.055 59.859 o
-8 9 10 229.502 205.727 20.140 82.561 o
-8 9 11 822.495 908.286 35.673 13.318 o
-8 9 12 6.692 -22.407 17.920 202.818 o
-8 10 1 132.656 115.505 30.645 59.103 o
-8 10 2 70.972 64.657 37.683 43.973 o
-8 10 3 51.959 45.283 28.116 78.116 o
-8 10 4 1331.150 1354.650 75.293 4.676 o
-8 10 5 492.481 450.751 92.682 6.636 o
-8 10 6 37.278 33.191 28.505 77.645 o
-8 10 7 87.041 92.419 14.185 211.988 o
-8 10 8 83.344 105.658 15.803 181.800 o
-8 10 9 38.576 37.866 15.653 231.704 o
-8 10 10 445.267 470.863 30.966 30.103 o
-8 10 11 64.479 90.480 42.478 34.886 o
-8 11 1 67.433 67.696 41.694 36.310 o
-8 11 2 193.906 200.060 42.667 30.703 o
-8 11 3 271.407 258.824 35.064 37.619 o
-8 11 4 21.715 25.435 31.569 64.723 o
-8 11 5 359.300 344.111 36.065 31.115 o
-8 11 6 109.165 101.190 31.267 59.038 o
-8 11 7 64.598 94.963 14.953 211.546 o
-8 11 8 35.753 7.576 17.971 189.007 o
-8 11 9 161.227 152.188 36.583 41.778 o
-8 11 10 37.948 77.781 33.628 55.582 o
-8 11 11 102.329 82.652 34.971 49.060 o
-8 12 1 60.170 73.205 58.646 18.772 o
-8 12 2 560.797 435.251 58.226 13.360 o
-8 12 3 187.523 114.374 44.490 29.568 o
-8 12 4 10.991 -18.221 33.439 58.626 o
-8 12 5 1.584 6.473 30.066 72.718 o
-8 12 6 448.485 487.201 51.723 16.729 o
-8 12 7 33.301 67.988 32.179 60.888 o
-8 12 8 101.297 46.500 31.413 60.637 o
-8 12 9 8.673 2.967 29.701 74.238 o
-8 13 1 862.235 763.433 77.542 6.924 o
-8 13 2 0.694 -11.543 28.122 83.341 o
-8 13 3 1.699 37.224 30.998 67.739 o
-8 13 4 28.814 26.407 30.012 71.023 o
-8 13 5 20.934 15.403 32.138 62.739 o
-8 13 6 1.456 21.795 30.517 70.243 o
-8 13 7 363.412 269.618 35.757 32.702 o
-8 13 8 0.067 -42.112 31.548 66.251 o
-8 14 1 175.939 107.931 47.408 26.622 o
-8 14 2 81.839 76.909 32.215 58.140 o
-8 14 3 76.750 64.843 32.572 57.532 o
-8 14 4 32.142 37.314 32.009 62.272 o
-8 14 5 11.546 15.523 32.638 61.215 o
-8 14 6 43.402 45.081 35.914 49.350 o
-7 0 2 421.592 411.491 26.712 36.873 o
-7 0 4 1380.940 1310.680 42.501 6.306 o
-7 0 6 2602.890 2724.010 71.117 1.849 o
-7 0 8 511.620 568.839 37.215 22.051 o
-7 0 10 118.292 164.318 38.346 39.727 o
-7 0 12 0.334 -24.125 25.912 98.185 o
-7 0 14 244.707 137.430 34.401 42.725 o
-7 0 16 19.912 -16.653 33.489 58.156 o
-7 1 1 34.853 24.258 10.665 454.236 o
-7 1 2 782.402 901.023 23.176 16.515 o
-7 1 3 21.210 29.434 10.230 515.275 o
-7 1 4 900.668 1033.000 26.973 12.756 o
-7 1 5 2255.820 2265.120 47.736 2.647 o
-7 1 6 1300.390 1406.900 36.836 6.761 o
-7 1 7 1144.180 1227.290 45.135 7.646 o
-7 1 8 70.101 41.312 14.171 245.423 o
-7 1 9 94.921 92.563 15.510 183.684 o
-7 1 10 18.892 29.279 16.079 235.365 o
-7 1 11 0.038 -0.934 17.310 220.065 o
-7 1 12 143.282 105.020 19.791 114.656 o
-7 1 13 150.456 82.589 23.620 89.577 o
-7 1 14 23.377 13.396 20.433 151.000 o
-7 1 15 123.367 100.670 22.456 99.895 o
-7 2 1 4.301 -4.378 12.036 447.319 o
-7 2 2 8.347 7.167 8.384 850.611 o
-7 2 3 836.068 860.526 22.164 16.018 o
-7 2 4 461.569 483.941 28.808 30.933 o
-7 2 5 463.821 507.059 25.884 32.722 o
-7 2 6 1121.970 1242.490 31.257 8.835 o
-7 2 7 882.637 835.646 27.079 14.536 o
-7 2 8 243.046 268.940 16.935 86.319 o
-7 2 9 125.734 157.546 17.062 135.702 o
-7 2 10 23.774 38.379 16.485 219.669 o
-7 2 11 372.233 350.147 49.859 19.715 o
-7 2 12 66.533 28.944 18.376 166.170 o
-7 2 13 16.072 -4.276 25.519 99.750 o
-7 2 14 145.877 141.783 21.771 96.228 o
-7 2 15 51.904 38.122 23.051 113.321 o
-7 3 1 1569.850 1601.940 54.509 4.557 o
-7 3 2 3099.140 3119.070 83.291 1.354 o
-7 3 3 6.018 -7.106 19.531 171.264 o
-7 3 4 0.347 -14.603 9.655 705.845 o
-7 3 5 450.098 545.998 21.995 35.697 o
-7 3 6 696.999 667.180 33.011 18.301 o
-7 3 7 394.799 507.875 27.003 35.345 o
-7 3 8 869.245 924.603 30.446 13.470 o
-7 3 9 69.269 79.639 19.860 137.497 o
-7 3 10 48.450 42.809 17.370 187.687 o
-7 3 11 177.839 191.211 21.893 85.228 o
-7 3 12 154.091 115.371 19.523 112.590 o
-7 3 13 3.233 10.838 19.525 170.654 o
-7 3 14 7.361 -9.195 20.189 160.056 o
-7 3 15 54.129 47.677 21.005 132.484 o
-7 4 1 2261.670 2143.910 65.759 2.510 o
-7 4 2 740.251 770.633 44.668 13.368 o
-7 4 3 1173.600 1175.760 47.890 7.404 o
-7 4 4 0.001 -10.267 21.027 149.143 o
-7 4 5 6.803 13.147 10.062 602.793 o
-7 4 6 272.477 327.967 25.079 53.747 o
-7 4 7 1712.190 1750.590 39.172 4.369 o
-7 4 8 198.757 216.982 18.023 97.790 o
-7 4 9 15.749 16.621 15.675 252.831 o
-7 4 10 64.024 81.390 17.393 171.967 o
-7 4 11 89.436 102.299 25.702 84.719 o
-7 4 12 0.145 5.208 17.967 203.255 o
-7 4 13 5.841 -2.934 18.704 186.642 o
-7 4 14 16.636 11.150 19.797 162.504 o
-7 4 15 3.095 33.522 21.310 141.372 o
-7 5 1 172.284 140.491 24.813 76.382 o
-7 5 2 1698.970 1608.690 59.650 4.046 o
-7 5 3 447.130 467.209 40.209 23.150 o
-7 5 4 542.050 606.905 52.513 14.531 o
-7 5 5 645.170 710.535 20.895 23.365 o
-7 5 6 148.116 148.483 15.777 140.942 o
-7 5 7 137.455 107.119 16.105 151.002 o
-7 5 8 551.245 548.967 25.341 28.040 o
-7 5 9 81.937 60.502 15.602 198.822 o
-7 5 10 107.367 121.720 27.809 71.471 o
-7 5 11 164.289 121.662 18.514 116.595 o
-7 5 12 116.928 110.803 19.687 121.714 o
-7 5 13 53.201 46.675 20.630 137.128 o
-7 5 14 1.775 10.361 23.289 120.653 o
-7 5 15 10.481 3.281 21.003 147.039 o
-7 6 1 2249.260 2343.140 73.527 2.317 o
-7 6 2 1.924 6.645 24.980 105.150 o
-7 6 3 358.464 307.821 28.837 41.124 o
-7 6 4 624.491 725.108 54.215 12.515 o
-7 6 5 42.067 29.828 9.473 511.627 o
-7 6 6 704.297 665.865 42.093 15.286 o
-7 6 7 1.751 12.203 12.658 399.804 o
-7 6 8 26.284 25.047 14.353 284.964 o
-7 6 9 6.416 23.259 15.149 274.042 o
-7 6 10 116.252 132.227 17.560 138.876 o
-7 6 11 263.713 260.494 20.714 70.251 o
-7 6 12 433.551 424.323 23.620 39.121 o
-7 6 13 15.486 3.758 19.455 169.437 o
-7 6 14 6.946 26.867 20.758 148.673 o
-7 7 1 12.784 -5.849 24.990 104.292 o
-7 7 2 195.362 190.523 29.195 56.157 o
-7 7 3 149.086 172.316 28.048 64.408 o
-7 7 4 5.628 19.661 30.390 70.678 o
-7 7 5 534.301 453.816 17.881 36.486 o
-7 7 6 110.030 107.707 13.124 208.428 o
-7 7 7 273.638 307.127 18.316 72.178 o
-7 7 8 514.901 524.518 44.227 18.857 o
-7 7 9 6.020 3.542 19.703 167.838 o
-7 7 10 1157.280 1182.630 69.262 5.825 o
-7 7 11 353.468 346.394 23.943 47.776 o
-7 7 12 50.234 49.189 19.232 155.630 o
-7 7 13 113.892 127.984 34.756 48.172 o
-7 7 14 16.702 9.214 21.918 133.571 o
-7 8 1 429.190 338.890 32.285 32.371 o
-7 8 2 183.183 135.200 28.150 62.670 o
-7 8 3 10.370 -5.500 25.394 101.275 o
-7 8 4 628.366 542.305 47.220 15.658 o
-7 8 5 19.062 11.777 14.949 275.709 o
-7 8 6 1.768 1.365 12.011 452.542 o
-7 8 7 1912.240 1821.460 40.886 3.734 o
-7 8 8 424.076 425.083 27.227 35.785 o
-7 8 9 292.973 257.302 20.002 68.233 o
-7 8 10 41.413 54.294 16.915 197.051 o
-7 8 11 28.459 17.685 24.965 101.829 o
-7 8 12 112.269 88.162 24.312 90.772 o
-7 8 13 40.360 39.642 20.567 141.902 o
-7 9 1 5.175 19.341 38.224 44.854 o
-7 9 2 402.663 452.970 39.986 24.615 o
-7 9 3 823.413 718.054 51.296 11.295 o
-7 9 4 570.801 497.356 61.381 12.088 o
-7 9 5 1.352 4.058 14.159 325.675 o
-7 9 6 1169.860 1173.320 31.709 8.695 o
-7 9 7 138.695 124.009 15.190 156.797 o
-7 9 8 72.583 77.035 22.560 110.620 o
-7 9 9 279.421 285.498 19.774 68.795 o
-7 9 10 4.262 -12.655 19.091 179.678 o
-7 9 11 7.486 46.609 22.813 122.082 o
-7 9 12 14.145 33.254 22.877 121.424 o
-7 9 13 71.605 49.361 20.514 133.542 o
-7 10 1 31.992 45.368 33.726 56.130 o
-7 10 2 223.884 204.801 45.341 27.046 o
-7 10 3 1561.570 1473.310 63.809 4.420 o
-7 10 4 0.062 31.550 28.447 80.519 o
-7 10 5 130.420 113.800 19.042 123.195 o
-7 10 6 206.909 225.886 16.440 102.818 o
-7 10 7 124.770 133.664 16.591 145.458 o
-7 10 8 86.543 73.020 17.014 169.670 o
-7 10 9 359.549 316.600 26.413 44.468 o
-7 10 10 137.639 190.581 26.701 69.650 o
-7 10 11 7.890 -1.550 17.860 203.712 o
-7 10 12 39.205 44.735 19.685 153.242 o
-7 11 1 253.249 227.876 126.463 4.009 o
-7 11 2 822.667 971.273 79.244 6.513 o
-7 11 3 20.895 -10.962 28.015 82.650 o
-7 11 4 63.709 48.948 11.928 317.301 o
-7 11 5 83.964 104.391 17.155 161.922 o
-7 11 6 0.631 1.370 14.546 310.543 o
-7 11 7 88.948 77.956 21.129 119.748 o
-7 11 8 353.591 342.104 22.208 50.913 o
-7 11 9 8.008 25.766 16.756 224.474 o
-7 11 10 56.588 34.283 22.773 115.382 o
-7 11 11 0.662 0.614 18.302 196.538 o
-7 12 1 266.392 266.326 17.040 81.290 o
-7 12 2 14.128 13.463 15.293 267.136 o
-7 12 3 150.310 114.845 13.205 176.572 o
-7 12 4 97.504 94.691 14.287 201.927 o
-7 12 5 61.420 23.269 23.090 112.635 o
-7 12 6 5.298 -22.422 15.359 275.868 o
-7 12 7 80.636 110.568 32.324 56.969 o
-7 12 8 1.361 -23.049 15.866 261.123 o
-7 12 9 73.757 41.776 18.087 165.445 o
-7 12 10 38.864 17.826 33.370 57.561 o
-7 13 1 206.360 178.214 21.394 83.734 o
-7 13 2 44.557 24.926 16.300 216.298 o
-7 13 3 18.210 31.589 21.351 138.004 o
-7 13 4 147.324 160.546 16.412 133.048 o
-7 13 5 91.992 109.339 17.467 153.512 o
-7 13 6 5.470 17.039 26.820 90.600 o
-7 13 7 77.364 85.353 35.301 49.128 o
-7 13 8 19.620 4.044 29.678 73.738 o
-7 13 9 124.809 75.992 31.930 56.730 o
-7 14 1 0.170 -29.782 41.938 37.492 o
-7 14 2 55.512 31.064 58.585 18.934 o
-7 14 3 30.182 39.168 31.836 62.978 o
-7 14 4 18.266 4.601 32.732 60.822 o
-7 14 5 25.816 37.202 31.502 64.531 o
-7 14 6 3.136 -33.592 31.854 64.868 o
-7 14 7 31.351 18.561 31.963 62.902 o
-7 15 1 118.931 131.046 61.745 16.562 o
-7 15 2 4.529 -43.049 30.015 72.978 o
-7 15 3 16.139 -8.654 30.939 68.182 o
-7 15 4 11.349 -59.233 46.125 30.895 o
-7 15 5 3.982 39.282 41.627 37.731 o
-6 0 2 5555.500 6283.150 139.914 0.410 o
-6 0 4 276.983 364.394 29.721 43.067 o
-6 0 6 930.596 978.705 38.843 11.052 o
-6 0 8 2450.000 2458.530 67.641 2.122 o
-6 0 10 232.640 230.250 26.037 60.009 o
-6 0 12 186.496 192.470 29.034 57.237 o
-6 0 14 150.405 129.652 32.257 52.766 o
-6 0 16 1.448 3.282 33.138 59.950 o
-6 1 1 6866.040 7247.930 136.893 0.296 o
-6 1 2 73.219 50.117 10.326 363.405 o
-6 1 3 703.678 725.796 22.799 20.671 o
-6 1 4 473.937 585.580 25.926 30.275 o
-6 1 5 26.195 46.120 11.917 376.432 o
-6 1 6 191.523 194.847 15.072 120.703 o
-6 1 7 2735.200 2774.770 51.271 1.851 o
-6 1 8 946.231 1015.380 30.153 11.855 o
-6 1 9 1261.790 1307.210 35.076 7.367 o
-6 1 10 128.999 191.445 22.948 88.054 o
-6 1 11 225.178 221.391 22.875 71.474 o
-6 1 12 102.675 110.868 20.009 122.622 o
-6 1 13 0.286 -9.784 23.351 120.896 o
-6 1 14 47.680 45.238 22.114 122.332 o
-6 1 15 0.004 -4.165 25.022 105.321 o
-6 1 16 90.118 90.628 24.715 91.206 o
-6 2 1 2894.720 3110.790 57.296 1.588 o
-6 2 2 1407.410 1375.900 30.556 6.556 o
-6 2 3 4.834 -0.342 9.704 679.510 o
-6 2 4 129.562 143.335 11.859 199.130 o
-6 2 5 2068.460 2141.710 47.613 3.020 o
-6 2 6 884.693 840.191 26.167 14.619 o
-6 2 7 566.752 580.234 29.387 24.554 o
-6 2 8 2400.190 2416.580 63.105 2.234 o
-6 2 9 209.496 194.238 17.449 100.999 o
-6 2 10 1054.590 1066.060 35.181 9.841 o
-6 2 11 9.127 -2.473 17.805 204.464 o
-6 2 12 2.901 -13.291 18.807 185.535 o
-6 2 13 2.221 -2.600 19.804 167.570 o
-6 2 14 234.324 208.140 22.840 71.247 o
-6 2 15 314.816 322.391 25.687 48.997 o
-6 2 16 22.151 1.886 22.833 123.073 o
-6 3 1 1867.030 1770.900 57.663 3.552 o
-6 3 2 1048.620 1257.020 50.163 7.706 o
-6 3 3 1.311 10.999 8.160 933.348 o
-6 3 4 591.283 553.046 30.434 23.647 o
-6 3 5 2791.910 2933.630 52.744 1.740 o
-6 3 6 1357.360 1347.120 35.676 6.673 o
-6 3 7 1257.260 1109.030 30.811 8.332 o
-6 3 8 64.048 49.474 21.332 126.536 o
-6 3 9 1459.740 1476.780 37.607 5.788 o
-6 3 10 49.068 41.215 16.836 198.071 o
-6 3 11 199.787 213.223 29.683 53.649 o
-6 3 12 45.527 47.025 22.960 114.459 o
-6 3 13 498.007 427.211 46.734 18.780 o
-6 3 14 147.211 168.199 22.962 86.906 o
-6 3 15 1.824 -18.245 21.419 143.398 o
-6 3 16 14.779 16.811 21.918 133.240 o
-6 4 1 27.839 66.192 23.602 110.016 o
-6 4 2 0.578 12.588 23.511 118.419 o
-6 4 3 2776.380 2826.770 101.793 1.485 o
-6 4 4 1957.110 2007.240 37.663 3.485 o
-6 4 5 25.288 5.653 11.668 428.199 o
-6 4 6 3437.950 3370.430 60.005 1.225 o
-6 4 7 850.743 821.121 27.202 15.195 o
-6 4 8 482.822 498.194 26.156 31.765 o
-6 4 9 26.119 44.590 15.282 247.854 o
-6 4 10 114.668 79.915 18.643 137.093 o
-6 4 11 0.427 -2.233 17.616 212.311 o
-6 4 12 947.818 930.712 38.140 11.226 o
-6 4 13 207.795 214.649 21.931 78.141 o
-6 4 14 0.067 -6.573 20.238 160.981 o
-6 4 15 0.360 -7.816 20.685 154.045 o
-6 5 1 360.084 361.614 37.683 29.144 o
-6 5 2 479.634 395.846 36.401 25.889 o
-6 5 3 1828.670 1749.360 64.663 3.487 o
-6 5 4 461.900 446.735 32.806 28.401 o
-6 5 5 2825.500 2645.760 48.287 1.846 o
-6 5 6 408.488 372.631 38.772 26.509 o
-6 5 7 1538.070 1568.260 158.239 1.827 o
-6 5 8 116.039 113.687 18.949 128.312 o
-6 5 9 70.328 67.695 18.651 153.964 o
-6 5 10 4.192 5.309 16.286 244.852 o
-6 5 11 366.347 409.313 29.089 37.326 o
-6 5 12 100.081 100.033 19.831 126.435 o
-6 5 13 34.190 44.063 19.074 163.876 o
-6 5 14 0.007 -9.747 19.921 166.161 o
-6 5 15 15.578 10.186 21.012 145.133 o
-6 6 1 128.414 132.998 26.962 72.522 o
-6 6 2 2610.600 2569.560 230.936 0.795 o
-6 6 3 32.277 25.816 24.711 102.919 o
-6 6 4 2092.270 2035.320 39.118 3.178 o
-6 6 5 1414.070 1411.060 31.857 6.379 o
-6 6 6 1793.510 1806.180 46.629 3.917 o
-6 6 7 157.245 191.116 15.304 132.683 o
-6 6 8 2.557 4.008 14.367 315.347 o
-6 6 9 352.448 303.152 18.372 60.537 o
-6 6 10 63.205 59.424 16.726 188.621 o
-6 6 11 20.492 29.569 20.983 142.384 o
-6 6 12 13.063 2.602 18.445 188.943 o
-6 6 13 10.360 -16.992 19.132 177.133 o
-6 6 14 94.770 90.093 21.829 111.122 o
-6 6 15 14.924 22.940 21.408 138.831 o
-6 7 1 5199.040 5266.400 138.226 0.492 o
-6 7 2 42.888 34.401 43.882 33.519 o
-6 7 3 1823.960 1708.570 99.909 2.697 o
-6 7 4 151.166 163.988 12.705 166.712 o
-6 7 5 1731.640 1711.320 133.824 2.096 o
-6 7 6 478.884 475.497 41.544 21.487 o
-6 7 7 160.250 155.083 16.107 131.834 o
-6 7 8 1138.600 1040.470 40.472 8.724 o
-6 7 9 288.827 292.749 22.185 60.643 o
-6 7 10 154.978 184.201 18.388 111.313 o
-6 7 11 47.285 32.626 19.038 162.058 o
-6 7 12 25.890 25.967 28.716 77.575 o
-6 7 13 208.799 223.167 22.366 75.600 o
-6 7 14 20.499 25.017 20.912 143.805 o
-6 8 1 7.053 20.371 25.224 101.945 o
-6 8 2 3539.810 3351.880 96.488 1.076 o
-6 8 3 506.733 595.479 23.302 30.280 o
-6 8 4 1288.820 1331.140 31.303 7.331 o
-6 8 5 8.025 5.506 15.640 262.586 o
-6 8 6 664.656 650.393 25.929 21.879 o
-6 8 7 1408.300 1326.750 35.427 6.472 o
-6 8 8 273.802 287.365 18.410 73.547 o
-6 8 9 853.674 814.198 46.695 11.414 o
-6 8 10 95.592 88.874 19.204 135.694 o
-6 8 11 40.609 47.225 19.616 153.439 o
-6 8 12 137.657 158.425 30.723 57.078 o
-6 8 13 68.004 40.106 20.262 138.542 o
-6 8 14 406.634 472.185 28.546 34.098 o
-6 9 1 1791.250 1676.900 35.157 4.334 o
-6 9 2 118.554 131.136 13.278 191.160 o
-6 9 3 2071.670 2111.500 41.825 3.114 o
-6 9 4 11.811 22.573 13.482 336.046 o
-6 9 5 756.096 695.205 26.675 18.583 o
-6 9 6 113.465 91.397 25.979 81.056 o
-6 9 7 6.858 9.496 14.819 290.956 o
-6 9 8 961.266 1007.390 33.605 11.278 o
-6 9 9 38.186 33.964 19.930 151.616 o
-6 9 10 8.719 -4.270 17.120 221.048 o
-6 9 11 25.855 26.363 18.213 184.561 o
-6 9 12 31.530 29.572 23.085 116.946 o
-6 9 13 653.872 702.681 49.053 13.704 o
-6 10 1 354.933 386.453 29.860 37.622 o
-6 10 2 817.145 882.257 26.664 15.352 o
-6 10 3 7.912 6.847 17.000 222.891 o
-6 10 4 1414.250 1357.620 35.641 6.355 o
-6 10 5 0.025 -3.039 14.825 300.019 o
-6 10 6 1.194 -0.283 14.865 297.472 o
-6 10 7 188.537 222.055 18.374 97.808 o
-6 10 8 162.197 168.773 18.686 109.405 o
-6 10 9 29.878 51.872 17.490 191.610 o
-6 10 10 0.373 -27.421 17.843 206.982 o
-6 10 11 33.159 6.207 20.054 154.886 o
-6 10 12 494.327 564.631 37.283 22.511 o
-6 10 13 139.634 102.142 21.514 103.070 o
-6 11 1 365.481 313.140 20.029 55.101 o
-6 11 2 357.085 351.373 23.810 47.471 o
-6 11 3 721.689 724.912 25.889 19.288 o
-6 11 4 230.714 243.589 21.058 75.525 o
-6 11 5 134.749 167.810 18.059 122.118 o
-6 11 6 2.502 -13.039 16.337 245.728 o
-6 11 7 275.250 251.152 19.694 72.363 o
-6 11 8 89.280 56.221 17.244 168.741 o
-6 11 9 144.961 213.123 20.862 94.728 o
-6 11 10 12.214 4.459 21.861 135.482 o
-6 11 11 268.320 281.327 31.704 42.675 o
-6 11 12 98.942 71.913 21.290 116.736 o
-6 12 1 621.496 633.746 44.072 16.181 o
-6 12 2 356.071 347.379 20.984 52.543 o
-6 12 3 2.035 -8.455 13.683 349.951 o
-6 12 4 51.102 72.289 25.071 95.121 o
-6 12 5 153.001 168.246 19.574 105.854 o
-6 12 6 491.496 514.228 27.995 29.575 o
-6 12 7 141.115 137.635 23.214 88.999 o
-6 12 8 148.043 133.528 32.964 50.911 o
-6 12 9 38.150 51.229 19.134 160.558 o
-6 12 10 794.450 867.260 60.823 9.247 o
-6 12 11 48.392 14.143 20.113 149.028 o
-6 13 1 33.153 24.867 15.045 256.836 o
-6 13 2 74.100 83.246 24.649 94.290 o
-6 13 3 4.171 4.383 14.975 289.160 o
-6 13 4 3.095 -16.892 48.252 28.300 o
-6 13 5 207.554 247.761 49.681 23.059 o
-6 13 6 233.455 215.774 20.789 78.372 o
-6 13 7 241.972 242.527 30.490 47.804 o
-6 13 8 37.400 52.003 19.160 160.283 o
-6 13 9 787.004 834.664 41.779 13.034 o
-6 13 10 95.993 72.061 24.606 92.354 o
-6 14 1 9.291 -3.687 15.828 257.489 o
-6 14 2 8.849 9.641 14.590 298.114 o
-6 14 3 29.757 29.294 23.527 113.106 o
-6 14 4 24.105 22.925 17.070 209.714 o
-6 14 5 51.822 72.617 30.554 66.007 o
-6 14 6 82.462 75.451 20.294 129.778 o
-6 14 7 15.490 -22.809 22.998 122.480 o
-6 14 8 832.204 783.733 94.195 5.368 o
-6 15 1 61.744 81.346 21.775 119.261 o
-6 15 2 24.303 28.303 18.985 171.020 o
-6 15 3 4.956 -9.816 50.751 25.573 o
-6 15 4 2.367 -12.952 30.963 68.680 o
-6 15 5 3.671 -17.100 83.924 9.360 o
-6 15 6 4.779 -7.620 38.595 44.186 o
-6 15 7 375.213 345.631 57.855 15.671 o
-6 16 1 14.118 -28.169 32.692 61.205 o
-6 16 2 22.303 18.737 48.982 27.254 o
-6 16 3 36.846 30.119 33.420 57.237 o
-5 0 2 1291.130 1213.600 45.523 6.824 o
-5 0 4 10.477 24.270 16.062 242.330 o
-5 0 6 7232.940 7312.340 163.810 0.267 o
-5 0 8 14.854 17.648 19.695 163.732 o
-5 0 10 1.980 25.527 23.198 120.516 o
-5 0 12 316.003 316.972 31.486 39.395 o
-5 0 14 247.551 250.253 35.103 38.790 o
-5 0 16 116.638 105.152 34.694 48.697 o
-5 1 1 7.959 3.402 10.561 561.963 o
-5 1 2 34.998 6.893 10.448 491.032 o
-5 1 3 134.364 132.771 12.501 190.503 o
-5 1 4 60.301 68.208 11.904 309.682 o
-5 1 5 2474.840 2595.180 46.998 2.197 o
-5 1 6 911.850 1014.310 28.193 12.567 o
-5 1 7 462.223 491.591 22.727 35.987 o
-5 1 8 80.996 80.530 14.579 212.781 o
-5 1 9 6.444 -10.289 14.730 298.648 o
-5 1 10 356.753 363.403 20.589 52.320 o
-5 1 11 126.797 140.982 21.382 102.622 o
-5 1 12 12.402 37.943 19.465 165.276 o
-5 1 13 251.860 288.011 36.419 35.843 o
-5 1 14 176.634 249.577 31.578 49.325 o
-5 1 15 98.406 55.173 26.736 80.710 o
-5 1 16 7.928 33.800 23.945 111.960 o
-5 2 1 66.554 107.210 12.473 261.875 o
-5 2 2 753.812 764.827 21.061 19.221 o
-5 2 3 109.472 90.452 13.756 204.332 o
-5 2 4 2732.570 2709.950 48.706 1.894 o
-5 2 5 1518.260 1677.120 42.053 5.018 o
-5 2 6 171.592 137.428 13.668 152.919 o
-5 2 7 934.083 1063.030 29.855 11.748 o
-5 2 8 161.728 131.870 25.858 73.679 o
-5 2 9 819.191 878.057 31.517 14.406 o
-5 2 10 66.933 47.853 16.996 184.790 o
-5 2 11 199.666 214.799 30.712 51.024 o
-5 2 12 94.874 118.044 26.972 76.669 o
-5 2 13 0.012 -27.203 19.667 170.478 o
-5 2 14 45.219 30.997 42.525 35.635 o
-5 2 15 248.757 187.477 24.353 65.654 o
-5 2 16 5.553 -9.241 26.018 96.939 o
-5 3 1 75.726 112.180 61.077 17.178 o
-5 3 2 59.530 67.668 24.151 100.902 o
-5 3 3 290.968 302.292 14.217 81.181 o
-5 3 4 1325.560 1419.190 31.255 6.856 o
-5 3 5 19.555 32.240 12.377 373.963 o
-5 3 6 1272.130 1320.670 32.263 7.418 o
-5 3 7 83.428 78.971 14.207 219.162 o
-5 3 8 482.421 484.845 24.209 33.727 o
-5 3 9 87.876 105.158 17.197 159.531 o
-5 3 10 837.881 839.629 32.835 14.152 o
-5 3 11 6.689 10.070 17.532 209.680 o
-5 3 12 241.332 242.018 34.264 40.652 o
-5 3 13 3.144 -7.037 19.859 166.418 o
-5 3 14 31.649 33.222 20.270 148.762 o
-5 3 15 0.549 -11.785 21.763 139.138 o
-5 3 16 435.036 388.248 44.426 21.594 o
-5 4 1 167.221 159.002 28.870 60.650 o
-5 4 2 280.668 253.368 29.581 46.709 o
-5 4 3 4.623 10.146 7.738 1003.580 o
-5 4 4 0.038 9.730 9.724 676.601 o
-5 4 5 957.772 991.978 27.184 12.231 o
-5 4 6 26.615 48.472 12.569 342.801 o
-5 4 7 189.884 205.945 30.347 52.903 o
-5 4 8 483.654 469.741 27.758 31.112 o
-5 4 9 605.858 627.663 54.035 13.243 o
-5 4 10 53.072 50.551 16.430 201.780 o
-5 4 11 1651.490 1784.870 57.647 4.008 o
-5 4 12 147.694 104.509 20.252 110.091 o
-5 4 13 3.381 23.552 20.100 159.550 o
-5 4 14 85.171 129.179 22.261 105.770 o
-5 4 15 183.776 217.062 58.116 17.812 o
-5 4 16 71.770 63.339 23.152 107.090 o
-5 5 1 1420.860 1461.090 56.258 5.172 o
-5 5 2 28.666 22.830 25.819 95.162 o
-5 5 3 385.019 463.263 15.868 50.861 o
-5 5 4 126.572 140.433 11.211 212.432 o
-5 5 5 14.109 7.372 11.448 464.268 o
-5 5 6 4.727 5.813 12.675 399.075 o
-5 5 7 697.299 736.155 26.922 19.453 o
-5 5 8 114.140 117.671 17.183 146.470 o
-5 5 9 73.163 80.975 15.464 200.549 o
-5 5 10 1814.700 1803.930 42.926 3.946 o
-5 5 11 372.005 400.561 29.613 36.618 o
-5 5 12 98.350 67.302 21.592 114.734 o
-5 5 13 86.311 35.184 29.289 70.298 o
-5 5 14 213.147 222.702 23.363 71.288 o
-5 5 15 16.364 6.536 21.484 139.193 o
-5 6 1 14.372 25.778 27.033 88.150 o
-5 6 2 172.610 183.882 44.241 29.466 o
-5 6 3 277.189 252.525 26.053 54.610 o
-5 6 4 108.473 104.229 15.296 176.189 o
-5 6 5 754.012 770.564 24.396 18.334 o
-5 6 6 393.339 405.419 21.467 45.524 o
-5 6 7 103.652 76.959 15.166 188.695 o
-5 6 8 19.614 16.952 14.299 296.623 o
-5 6 9 846.807 812.930 31.438 14.502 o
-5 6 10 685.462 705.913 32.158 18.412 o
-5 6 11 12.326 24.136 21.821 134.172 o
-5 6 12 66.000 41.083 23.333 108.368 o
-5 6 13 70.483 66.475 22.924 108.905 o
-5 6 14 21.722 58.486 21.017 138.486 o
-5 6 15 63.481 41.321 24.648 98.503 o
-5 7 1 283.840 327.362 17.666 70.595 o
-5 7 2 505.064 528.605 17.632 36.118 o
-5 7 3 522.545 594.187 21.829 30.466 o
-5 7 4 596.110 636.275 31.861 21.596 o
-5 7 5 160.260 179.330 19.451 103.543 o
-5 7 6 16.021 18.235 16.536 227.960 o
-5 7 7 263.302 261.405 16.999 82.568 o
-5 7 8 38.868 49.719 15.901 221.732 o
-5 7 9 72.304 63.709 17.790 166.143 o
-5 7 10 78.398 55.749 17.352 171.928 o
-5 7 11 4.279 18.575 27.632 85.439 o
-5 7 12 174.163 188.132 21.288 89.180 o
-5 7 13 47.264 25.019 22.035 125.144 o
-5 7 14 39.900 48.433 20.842 137.590 o
-5 7 15 14.970 19.145 22.877 122.385 o
-5 8 1 0.065 0.922 12.562 417.027 o
-5 8 2 478.188 464.818 32.684 27.566 o
-5 8 3 1089.660 1135.540 29.332 9.737 o
-5 8 4 488.841 534.944 32.456 26.119 o
-5 8 5 12.216 -20.102 15.626 262.101 o
-5 8 6 523.947 481.158 35.333 24.005 o
-5 8 7 70.833 52.501 15.406 211.977 o
-5 8 8 236.092 298.432 26.174 56.003 o
-5 8 9 297.065 263.403 25.414 53.729 o
-5 8 10 15.325 -31.548 18.035 197.054 o
-5 8 11 355.637 414.118 31.368 35.027 o
-5 8 12 214.854 202.872 21.963 77.825 o
-5 8 13 136.887 126.377 33.194 51.084 o
-5 8 14 2.247 11.862 20.212 159.507 o
-5 9 1 451.076 502.908 28.069 31.602 o
-5 9 2 385.631 393.146 20.119 48.664 o
-5 9 3 401.216 422.027 42.016 23.570 o
-5 9 4 88.005 94.583 14.807 199.043 o
-5 9 5 596.506 615.818 30.545 22.479 o
-5 9 6 122.161 134.954 16.407 148.257 o
-5 9 7 732.693 775.962 31.506 16.876 o
-5 9 8 13.806 -0.358 16.164 244.500 o
-5 9 9 245.446 205.707 30.227 49.373 o
-5 9 10 222.183 253.245 33.535 42.615 o
-5 9 11 82.083 114.915 20.375 124.006 o
-5 9 12 361.636 378.506 30.210 37.031 o
-5 9 13 21.939 35.503 20.820 143.501 o
-5 9 14 10.175 -7.198 20.744 151.080 o
-5 10 1 140.762 133.334 14.570 160.448 o
-5 10 2 127.663 116.541 14.481 173.253 o
-5 10 3 90.055 91.608 13.755 218.471 o
-5 10 4 522.132 564.524 47.737 16.851 o
-5 10 5 78.289 72.502 16.188 187.005 o
-5 10 6 425.797 466.709 25.320 36.469 o
-5 10 7 132.000 113.206 22.961 94.002 o
-5 10 8 174.052 160.285 29.701 57.490 o
-5 10 9 6.978 -0.171 17.508 212.250 o
-5 10 10 31.302 31.965 25.244 98.577 o
-5 10 11 273.807 245.880 28.174 50.377 o
-5 10 12 19.025 37.108 32.066 62.639 o
-5 10 13 8.714 -5.385 20.626 153.123 o
-5 11 1 21.129 17.852 14.378 291.884 o
-5 11 2 82.769 72.196 17.415 165.600 o
-5 11 3 78.124 74.787 16.461 181.902 o
-5 11 4 67.213 56.764 15.256 216.152 o
-5 11 5 215.570 233.664 19.342 85.946 o
-5 11 6 76.192 52.332 17.706 168.142 o
-5 11 7 16.604 18.305 18.245 188.875 o
-5 11 8 0.140 -0.160 18.174 199.590 o
-5 11 9 80.875 69.862 19.482 139.887 o
-5 11 10 29.138 6.978 18.858 175.083 o
-5 11 11 8.360 26.339 19.804 162.571 o
-5 11 12 34.885 45.141 21.196 134.902 o
-5 12 1 313.854 307.015 20.068 61.687 o
-5 12 2 40.151 18.369 14.530 269.883 o
-5 12 3 4.522 -19.517 13.582 352.356 o
-5 12 4 7.961 23.502 15.684 255.378 o
-5 12 5 65.645 75.125 18.035 162.914 o
-5 12 6 167.921 156.964 27.141 66.613 o
-5 12 7 8.548 15.645 18.756 182.250 o
-5 12 8 3.752 31.093 19.022 176.414 o
-5 12 9 12.154 14.053 19.387 170.072 o
-5 12 10 6.986 0.962 19.403 173.100 o
-5 12 11 42.506 36.191 21.860 126.839 o
-5 13 1 4.536 -7.209 15.799 261.368 o
-5 13 2 155.564 142.505 16.663 131.139 o
-5 13 3 0.911 -7.099 14.987 292.902 o
-5 13 4 0.480 11.037 16.605 236.089 o
-5 13 5 673.204 645.976 32.907 19.109 o
-5 13 6 74.141 31.009 19.206 151.326 o
-5 13 7 0.427 1.298 19.327 176.243 o
-5 13 8 34.691 2.890 24.309 107.328 o
-5 13 9 4.138 6.401 24.306 110.793 o
-5 13 10 34.431 46.707 20.582 142.294 o
-5 14 1 6.301 10.621 17.227 217.052 o
-5 14 2 46.699 43.331 16.052 215.464 o
-5 14 3 153.501 154.012 20.247 102.982 o
-5 14 4 259.346 323.489 33.706 38.759 o
-5 14 5 28.518 28.622 20.703 144.307 o
-5 14 6 47.772 20.481 19.697 154.092 o
-5 14 7 80.704 41.359 20.502 132.390 o
-5 14 8 3.357 22.130 21.625 138.405 o
-5 14 9 70.561 80.549 23.307 104.650 o
-5 15 1 0.420 5.987 22.290 132.188 o
-5 15 2 8.623 7.535 15.620 262.178 o
-5 15 3 196.809 194.079 19.648 92.460 o
-5 15 4 17.279 32.178 18.451 182.191 o
-5 15 5 0.339 26.554 18.946 179.567 o
-5 15 6 30.845 -9.995 19.809 160.004 o
-5 15 7 46.451 38.175 20.872 136.900 o
-5 16 1 5.140 -20.612 17.637 209.932 o
-5 16 2 61.615 67.729 18.030 165.977 o
-5 16 3 41.730 47.423 18.916 163.317 o
-5 16 4 0.300 -2.169 28.716 79.948 o
-5 16 5 2.569 -43.443 32.056 64.079 o
-4 0 2 2781.510 3026.010 72.456 1.611 o
-4 0 4 0.153 17.244 17.433 213.284 o
-4 0 6 2096.720 2370.030 63.812 2.599 o
-4 0 8 16.414 35.453 20.056 155.409 o
-4 0 10 86.082 56.556 23.808 100.339 o
-4 0 12 463.727 404.997 33.403 28.622 o
-4 0 14 124.328 161.533 34.940 46.555 o
-4 0 16 472.427 416.103 90.980 6.935 o
-4 1 1 4306.440 4296.420 96.825 0.748 o
-4 1 2 358.225 453.463 17.811 51.724 o
-4 1 3 664.155 603.849 23.068 23.753 o
-4 1 4 1619.640 1660.800 36.226 4.868 o
-4 1 5 1355.570 1382.570 31.954 6.759 o
-4 1 6 870.618 1033.150 29.561 12.812 o
-4 1 7 939.095 978.336 29.860 12.218 o
-4 1 8 99.255 105.624 15.667 175.387 o
-4 1 9 33.858 13.307 15.766 239.617 o
-4 1 10 19.640 22.099 16.783 218.861 o
-4 1 11 14.629 -1.536 18.442 188.927 o
-4 1 12 350.315 334.608 25.948 45.228 o
-4 1 13 68.642 75.809 23.358 104.952 o
-4 1 14 25.857 14.024 22.952 120.339 o
-4 1 15 405.147 372.451 39.450 26.051 o
-4 1 16 9.271 8.526 23.791 114.830 o
-4 2 1 303.952 356.520 26.056 47.810 o
-4 2 2 3032.530 2812.290 126.530 1.220 o
-4 2 3 414.105 401.776 17.817 48.576 o
-4 2 4 585.998 631.455 22.392 26.466 o
-4 2 5 1763.240 1819.760 52.982 3.828 o
-4 2 6 2343.880 2518.490 47.773 2.377 o
-4 2 7 1701.420 1855.020 39.945 4.236 o
-4 2 8 98.810 110.523 16.118 167.966 o
-4 2 9 0.001 -16.014 15.879 261.539 o
-4 2 10 366.132 366.989 23.455 46.602 o
-4 2 11 542.444 503.930 45.736 17.863 o
-4 2 12 313.698 311.273 32.789 37.771 o
-4 2 13 307.231 308.798 30.056 42.360 o
-4 2 14 292.705 245.645 24.203 57.875 o
-4 2 15 24.013 -6.197 22.004 132.079 o
-4 2 16 430.331 385.719 47.262 20.002 o
-4 3 1 1145.440 1081.300 47.200 7.918 o
-4 3 2 520.084 569.560 47.772 16.829 o
-4 3 3 205.788 183.008 18.665 96.801 o
-4 3 4 4.091 30.023 11.198 480.519 o
-4 3 5 3177.490 3485.750 59.856 1.318 o
-4 3 6 2621.320 2735.690 50.406 1.968 o
-4 3 7 22.067 20.285 13.770 313.532 o
-4 3 8 386.321 422.102 23.813 42.314 o
-4 3 9 226.144 241.835 27.726 55.491 o
-4 3 10 419.505 373.522 62.700 13.329 o
-4 3 11 87.428 96.722 18.896 140.411 o
-4 3 12 229.676 247.451 33.596 42.270 o
-4 3 13 1.052 16.446 19.869 164.710 o
-4 3 14 3.042 5.987 21.806 137.636 o
-4 3 15 309.209 299.705 35.386 34.712 o
-4 3 16 36.436 30.070 23.511 112.221 o
-4 4 1 299.541 350.261 40.965 27.929 o
-4 4 2 21.776 -0.729 35.252 52.490 o
-4 4 3 10.081 10.135 14.264 309.961 o
-4 4 4 774.696 910.171 49.102 11.270 o
-4 4 5 524.898 574.215 23.502 29.792 o
-4 4 6 40.490 60.524 13.541 282.112 o
-4 4 7 419.547 498.341 29.297 32.106 o
-4 4 8 936.462 929.787 29.933 12.564 o
-4 4 9 23.233 18.091 15.550 251.152 o
-4 4 10 7.233 16.408 16.477 234.730 o
-4 4 11 54.435 78.733 18.091 165.706 o
-4 4 12 17.625 -0.939 19.448 169.476 o
-4 4 13 1.267 -7.360 19.420 174.503 o
-4 4 14 40.349 6.412 22.443 123.821 o
-4 4 15 2.307 29.988 22.067 132.524 o
-4 4 16 48.213 40.642 22.848 115.575 o
-4 5 1 320.679 337.933 32.982 36.524 o
-4 5 2 177.689 206.866 29.455 56.162 o
-4 5 3 695.720 759.576 31.262 17.884 o
-4 5 4 1462.860 1397.760 31.823 6.172 o
-4 5 5 778.357 843.346 27.960 16.184 o
-4 5 6 40.696 45.745 12.671 321.702 o
-4 5 7 2140.050 2164.910 43.794 2.933 o
-4 5 8 21.770 4.381 13.820 320.042 o
-4 5 9 558.343 613.387 30.529 23.685 o
-4 5 10 53.876 49.811 21.051 131.787 o
-4 5 11 71.095 65.917 18.460 156.601 o
-4 5 12 11.945 -4.101 19.207 175.309 o
-4 5 13 53.662 58.730 20.634 135.484 o
-4 5 14 12.690 20.288 20.870 146.592 o
-4 5 15 51.365 41.771 26.992 84.517 o
-4 5 16 0.346 -19.015 23.263 121.802 o
-4 6 1 169.672 153.654 15.631 132.473 o
-4 6 2 415.822 375.151 29.492 35.119 o
-4 6 3 1217.250 1100.340 27.651 8.889 o
-4 6 4 565.842 526.855 35.941 21.880 o
-4 6 5 7.464 6.008 12.888 382.455 o
-4 6 6 2095.280 2050.420 47.031 3.059 o
-4 6 7 4.344 8.275 13.537 350.125 o
-4 6 8 2632.390 2790.510 53.764 1.915 o
-4 6 9 436.445 455.600 25.961 35.526 o
-4 6 10 366.773 416.292 33.122 32.517 o
-4 6 11 38.307 43.331 18.576 170.560 o
-4 6 12 38.410 41.586 19.944 150.322 o
-4 6 13 20.215 10.666 20.331 153.549 o
-4 6 14 240.369 258.405 28.985 50.649 o
-4 6 15 0.319 30.491 26.123 95.297 o
-4 7 1 1175.280 1297.950 31.034 8.225 o
-4 7 2 858.684 847.629 26.071 15.025 o
-4 7 3 644.133 640.246 22.937 23.868 o
-4 7 4 79.045 68.028 13.047 254.290 o
-4 7 5 852.498 859.983 32.264 13.882 o
-4 7 6 151.419 141.771 15.707 141.626 o
-4 7 7 2151.570 2136.280 45.135 2.922 o
-4 7 8 444.951 482.621 25.969 34.292 o
-4 7 9 1023.630 1049.340 34.355 10.306 o
-4 7 10 27.707 9.065 17.101 210.567 o
-4 7 11 15.052 9.494 19.274 171.831 o
-4 7 12 39.553 49.579 19.714 152.044 o
-4 7 13 479.364 463.470 38.754 23.322 o
-4 7 14 2.984 2.738 21.251 145.189 o
-4 7 15 17.442 4.934 21.212 142.644 o
-4 8 1 1932.700 1903.590 40.519 3.604 o
-4 8 2 120.327 122.243 14.104 181.037 o
-4 8 3 557.188 543.997 23.126 29.221 o
-4 8 4 526.370 546.188 24.466 29.758 o
-4 8 5 11.488 9.836 14.237 309.913 o
-4 8 6 1047.210 1012.220 32.792 10.426 o
-4 8 7 744.188 783.661 31.466 16.584 o
-4 8 8 202.377 172.095 22.627 79.419 o
-4 8 9 72.520 83.285 18.764 149.093 o
-4 8 10 90.303 104.366 18.877 138.478 o
-4 8 11 181.108 219.172 21.396 84.564 o
-4 8 12 455.291 455.485 43.528 21.045 o
-4 8 13 0.006 -2.436 20.390 158.600 o
-4 8 14 63.148 50.769 21.324 126.676 o
-4 9 1 69.144 75.506 14.199 231.653 o
-4 9 2 32.161 40.672 14.508 267.920 o
-4 9 3 350.691 360.906 19.291 55.402 o
-4 9 4 868.025 835.476 33.895 13.526 o
-4 9 5 461.729 488.902 52.644 16.157 o
-4 9 6 20.618 7.086 15.814 248.582 o
-4 9 7 14.057 -8.490 16.760 227.813 o
-4 9 8 28.738 17.283 17.493 199.591 o
-4 9 9 8.582 3.739 19.128 177.165 o
-4 9 10 210.408 213.655 20.349 84.473 o
-4 9 11 683.921 692.665 35.959 17.330 o
-4 9 12 67.041 68.995 20.808 129.069 o
-4 9 13 46.648 38.529 21.216 132.823 o
-4 9 14 105.920 111.513 22.476 101.961 o
-4 10 1 229.131 170.189 29.088 54.612 o
-4 10 2 307.869 300.665 47.705 22.572 o
-4 10 3 637.923 658.180 33.175 19.694 o
-4 10 4 592.904 593.463 27.703 24.319 o
-4 10 5 739.445 733.414 29.859 17.633 o
-4 10 6 28.698 23.137 16.529 220.038 o
-4 10 7 152.186 175.789 24.139 79.760 o
-4 10 8 4.281 27.333 18.342 189.754 o
-4 10 9 118.024 99.703 20.099 119.286 o
-4 10 10 328.491 381.925 25.923 45.129 o
-4 10 11 93.759 98.172 20.484 122.157 o
-4 10 12 122.758 95.081 22.965 97.096 o
-4 10 13 597.802 661.317 37.535 18.826 o
-4 11 1 610.139 535.788 31.580 22.756 o
-4 11 2 1000.400 1020.120 67.435 6.916 o
-4 11 3 529.725 472.009 34.699 24.363 o
-4 11 4 1115.610 1133.820 35.270 9.007 o
-4 11 5 83.391 91.287 17.431 161.131 o
-4 11 6 416.234 375.830 31.420 33.018 o
-4 11 7 0.106 4.364 17.072 225.222 o
-4 11 8 24.513 37.313 18.721 173.967 o
-4 11 9 584.812 599.166 34.106 21.357 o
-4 11 10 0.656 -16.193 19.469 173.794 o
-4 11 11 96.843 131.951 39.875 38.052 o
-4 11 12 834.475 885.292 60.315 9.010 o
-4 11 13 134.438 117.642 24.324 85.435 o
-4 12 1 17.102 10.251 18.842 178.751 o
-4 12 2 565.348 496.276 31.192 24.985 o
-4 12 3 1393.440 1278.090 38.000 6.552 o
-4 12 4 212.965 210.277 18.922 90.816 o
-4 12 5 203.970 202.895 20.063 88.048 o
-4 12 6 351.591 375.415 24.737 45.461 o
-4 12 7 0.030 -7.571 18.018 203.098 o
-4 12 8 229.749 212.713 28.632 54.070 o
-4 12 9 3.062 -7.371 19.366 174.980 o
-4 12 10 345.927 395.356 40.833 26.200 o
-4 12 11 241.069 259.236 37.261 35.599 o
-4 12 12 139.937 200.891 31.999 51.986 o
-4 13 1 301.396 251.738 20.860 65.071 o
-4 13 2 210.181 206.539 18.780 92.521 o
-4 13 3 349.865 331.809 23.940 48.727 o
-4 13 4 111.047 85.317 18.257 141.602 o
-4 13 5 459.935 470.376 44.893 20.036 o
-4 13 6 2.342 5.560 18.789 185.197 o
-4 13 7 463.114 494.921 54.100 15.513 o
-4 13 8 2.285 25.028 21.316 142.296 o
-4 13 9 121.677 86.234 21.645 107.446 o
-4 13 10 51.596 22.332 20.814 138.239 o
-4 13 11 225.779 198.202 28.384 55.623 o
-4 14 1 3.311 22.677 17.548 208.106 o
-4 14 2 330.998 321.475 27.470 44.641 o
-4 14 3 1.279 21.648 31.626 65.449 o
-4 14 4 516.085 506.790 51.104 15.979 o
-4 14 5 2.787 33.901 19.154 173.936 o
-4 14 6 192.714 224.916 22.351 77.987 o
-4 14 7 81.339 67.697 20.615 127.741 o
-4 14 8 200.531 189.709 30.017 53.581 o
-4 14 9 17.041 -12.962 26.141 95.041 o
-4 14 10 26.990 57.437 26.929 86.390 o
-4 15 1 704.656 728.422 32.231 17.730 o
-4 15 2 151.825 184.303 19.651 103.697 o
-4 15 3 470.689 473.608 34.142 26.591 o
-4 15 4 36.647 33.330 19.049 165.206 o
-4 15 5 144.850 123.840 24.147 84.442 o
-4 15 6 105.355 106.259 27.541 73.567 o
-4 15 7 42.324 44.182 20.938 136.379 o
-4 15 8 38.780 33.966 21.119 136.186 o
-4 16 1 0.337 21.273 17.685 206.468 o
-4 16 2 524.793 548.237 33.333 24.185 o
-4 16 3 1.758 10.255 24.053 113.175 o
-4 16 4 157.229 221.653 39.322 35.990 o
-4 16 5 6.784 27.583 20.209 156.554 o
-4 16 6 65.095 63.055 21.487 123.257 o
-4 17 1 546.351 507.141 43.246 18.899 o
-4 17 2 57.591 48.534 18.436 164.940 o
-3 0 2 3775.870 3563.490 116.440 0.911 o
-3 0 4 3314.190 3283.200 111.335 1.109 o
-3 0 6 3236.330 3218.350 192.773 0.802 o
-3 0 8 25.925 17.972 21.978 130.418 o
-3 0 10 281.976 241.849 33.975 39.206 o
-3 0 12 99.036 75.078 30.243 64.144 o
-3 0 14 245.913 320.826 79.614 9.594 o
-3 0 16 47.513 21.508 32.858 58.886 o
-3 1 1 544.609 439.876 25.209 30.898 o
-3 1 2 290.263 266.000 16.458 78.442 o
-3 1 3 3876.980 3669.510 69.682 0.986 o
-3 1 4 1727.070 1478.390 37.776 4.774 o
-3 1 5 3080.930 3108.200 82.343 1.370 o
-3 1 6 16.550 45.993 21.837 131.148 o
-3 1 7 174.107 199.987 16.555 115.790 o
-3 1 8 1376.050 1424.370 36.502 6.341 o
-3 1 9 78.762 69.014 17.181 171.506 o
-3 1 10 480.613 467.594 27.632 31.408 o
-3 1 11 25.962 5.944 19.808 160.537 o
-3 1 12 178.819 94.836 25.946 73.468 o
-3 1 13 177.114 168.059 22.838 82.744 o
-3 1 14 1.735 13.971 22.534 128.536 o
-3 1 15 8.833 -9.994 24.472 109.139 o
-3 1 16 13.116 -4.017 22.948 123.352 o
-3 2 1 94.957 85.003 31.781 58.646 o
-3 2 2 858.261 750.584 20.300 17.035 o
-3 2 3 90.424 110.656 11.889 249.027 o
-3 2 4 4642.200 4110.290 67.634 0.739 o
-3 2 5 1008.430 1176.100 30.415 10.233 o
-3 2 6 6.403 -2.527 23.335 120.254 o
-3 2 7 3592.710 3779.900 66.024 1.070 o
-3 2 8 8.042 -7.749 14.572 303.636 o
-3 2 9 4.842 -13.938 16.500 239.683 o
-3 2 10 274.082 258.518 24.421 58.619 o
-3 2 11 497.860 440.928 30.438 28.988 o
-3 2 12 30.333 64.511 20.574 141.225 o
-3 2 13 113.567 103.057 22.633 100.247 o
-3 2 14 16.719 -8.936 22.883 123.513 o
-3 2 15 14.897 -2.249 26.540 92.427 o
-3 2 16 0.021 8.916 23.315 120.715 o
-3 3 1 180.964 181.761 57.491 18.332 o
-3 3 2 989.145 859.202 42.897 10.482 o
-3 3 3 145.865 207.102 12.898 155.486 o
-3 3 4 104.050 62.695 12.034 256.616 o
-3 3 5 62.643 52.529 12.883 284.022 o
-3 3 6 2880.400 3085.520 55.736 1.613 o
-3 3 7 878.027 844.520 31.526 13.749 o
-3 3 8 1030.740 928.532 30.915 11.270 o
-3 3 9 862.458 859.144 31.685 13.845 o
-3 3 10 3.058 -5.982 16.863 230.425 o
-3 3 11 176.006 176.171 27.540 63.506 o
-3 3 12 264.315 286.669 22.455 63.311 o
-3 3 13 13.319 11.944 20.375 154.399 o
-3 3 14 29.900 37.858 22.283 124.564 o
-3 3 15 1.069 3.435 23.096 123.236 o
-3 3 16 34.353 32.026 23.973 108.326 o
-3 4 1 2999.450 3079.170 63.269 1.508 o
-3 4 2 1665.360 1494.350 31.009 5.134 o
-3 4 3 158.422 114.002 18.105 122.742 o
-3 4 4 18.239 15.960 12.021 409.411 o
-3 4 5 6087.040 6486.830 103.739 0.381 o
-3 4 6 1379.070 1431.770 33.726 6.428 o
-3 4 7 1232.650 1158.460 31.426 8.291 o
-3 4 8 181.616 189.195 15.979 119.010 o
-3 4 9 1394.170 1400.320 37.303 6.276 o
-3 4 10 476.433 547.309 33.999 25.296 o
-3 4 11 53.863 40.310 18.859 161.314 o
-3 4 12 0.209 -1.273 18.647 189.584 o
-3 4 13 40.735 49.129 21.129 133.948 o
-3 4 14 0.837 -34.910 20.390 158.417 o
-3 4 15 17.589 -12.163 22.405 128.591 o
-3 4 16 76.673 55.033 24.404 97.544 o
-3 5 1 9.935 8.369 11.947 435.703 o
-3 5 2 585.622 580.123 22.402 27.550 o
-3 5 3 1233.220 1188.670 29.627 8.289 o
-3 5 4 464.804 467.496 22.322 36.950 o
-3 5 5 1147.450 1174.270 31.398 8.895 o
-3 5 6 2013.170 1974.240 41.375 3.354 o
-3 5 7 0.454 -9.873 13.945 338.622 o
-3 5 8 2257.060 2273.010 52.284 2.592 o
-3 5 9 130.509 178.319 25.423 76.536 o
-3 5 10 84.134 77.405 17.776 158.914 o
-3 5 11 0.204 -8.396 17.755 209.111 o
-3 5 12 6.907 -15.929 19.866 165.353 o
-3 5 13 5.488 -6.577 20.620 153.903 o
-3 5 14 102.344 75.544 22.704 104.222 o
-3 5 15 196.344 181.691 23.706 75.079 o
-3 5 16 129.476 137.480 24.467 83.979 o
-3 6 1 993.827 900.568 28.806 12.152 o
-3 6 2 94.427 79.546 12.576 245.109 o
-3 6 3 73.016 88.877 17.396 166.469 o
-3 6 4 11.775 11.807 12.441 398.019 o
-3 6 5 157.927 199.053 16.418 122.266 o
-3 6 6 2.598 0.562 13.322 368.034 o
-3 6 7 1983.310 2020.340 43.616 3.335 o
-3 6 8 4.148 -3.270 14.939 292.259 o
-3 6 9 125.779 165.275 50.167 24.273 o
-3 6 10 0.730 -22.315 16.738 235.000 o
-3 6 11 48.844 33.066 19.166 159.569 o
-3 6 12 31.103 -2.832 19.690 161.768 o
-3 6 13 116.305 123.140 22.137 101.297 o
-3 6 14 223.842 169.506 22.794 75.680 o
-3 6 15 28.110 46.817 22.293 123.980 o
-3 7 1 100.098 96.764 14.913 189.009 o
-3 7 2 910.071 883.380 34.469 12.522 o
-3 7 3 30.556 11.252 12.008 393.229 o
-3 7 4 761.125 805.567 27.357 17.056 o
-3 7 5 6.717 20.249 13.963 321.147 o
-3 7 6 67.647 82.506 15.122 210.212 o
-3 7 7 11.751 -2.048 14.708 295.106 o
-3 7 8 1.146 4.170 15.429 274.814 o
-3 7 9 8.670 4.194 16.658 232.190 o
-3 7 10 222.091 229.848 31.280 47.790 o
-3 7 11 26.262 50.105 18.899 168.254 o
-3 7 12 72.450 87.962 20.801 125.572 o
-3 7 13 198.185 193.030 22.777 77.823 o
-3 7 14 10.249 15.592 21.948 133.803 o
-3 7 15 64.615 58.368 22.979 110.140 o
-3 8 1 427.352 371.215 39.594 25.343 o
-3 8 2 69.078 39.587 14.156 247.374 o
-3 8 3 964.992 1039.760 29.778 11.525 o
-3 8 4 126.873 126.414 16.863 143.198 o
-3 8 5 451.051 506.784 49.702 17.468 o
-3 8 6 695.641 623.444 28.217 20.536 o
-3 8 7 795.819 807.893 31.544 15.384 o
-3 8 8 274.535 316.895 20.180 66.094 o
-3 8 9 138.950 144.321 19.721 111.286 o
-3 8 10 2.023 -21.989 22.895 125.516 o
-3 8 11 38.339 55.322 19.486 154.746 o
-3 8 12 238.235 252.578 30.034 48.693 o
-3 8 13 6.061 8.188 21.083 146.333 o
-3 8 14 86.727 138.406 23.834 93.803 o
-3 9 1 397.350 383.181 29.378 36.005 o
-3 9 2 1156.430 1155.790 39.526 8.255 o
-3 9 3 307.487 301.493 40.439 28.909 o
-3 9 4 631.904 698.443 27.821 21.413 o
-3 9 5 849.281 797.761 39.419 12.964 o
-3 9 6 679.138 621.563 43.298 15.639 o
-3 9 7 3.025 0.621 18.680 187.908 o
-3 9 8 41.838 33.996 18.752 168.101 o
-3 9 9 114.393 128.038 19.684 120.100 o
-3 9 10 100.559 127.907 21.668 107.333 o
-3 9 11 478.942 474.403 35.035 25.670 o
-3 9 12 7.759 -4.985 20.389 156.878 o
-3 9 13 85.900 105.722 21.665 112.694 o
-3 9 14 53.166 48.453 22.125 120.875 o
-3 10 1 2379.260 2253.710 48.331 2.488 o
-3 10 2 0.095 -5.372 13.888 341.793 o
-3 10 3 955.410 895.351 30.744 12.424 o
-3 10 4 556.615 548.644 26.136 27.349 o
-3 10 5 501.273 511.480 25.819 30.810 o
-3 10 6 6.090 -13.508 16.157 249.133 o
-3 10 7 139.846 152.169 22.729 90.737 o
-3 10 8 116.003 144.265 24.506 85.174 o
-3 10 9 281.568 298.945 46.976 23.609 o
-3 10 10 690.188 831.203 66.687 9.041 o
-3 10 11 45.885 83.889 21.305 127.020 o
-3 10 12 120.098 136.007 22.480 97.117 o
-3 10 13 119.600 136.437 23.369 91.666 o
-3 11 1 190.037 206.775 20.570 87.971 o
-3 11 2 1951.220 1821.680 43.442 3.604 o
-3 11 3 5.000 -5.520 14.821 296.181 o
-3 11 4 398.416 435.677 23.512 41.307 o
-3 11 5 72.912 59.832 19.887 138.928 o
-3 11 6 55.948 31.441 17.452 185.377 o
-3 11 7 74.689 76.821 18.405 154.114 o
-3 11 8 369.918 287.293 21.749 52.845 o
-3 11 9 69.569 73.673 20.462 131.543 o
-3 11 10 33.442 36.123 20.798 141.075 o
-3 11 11 58.138 69.907 23.370 107.017 o
-3 11 12 5.113 28.412 21.844 134.820 o
-3 11 13 1.716 11.297 21.465 141.766 o
-3 12 1 988.956 927.966 33.871 11.379 o
-3 12 2 346.270 340.437 23.316 49.746 o
-3 12 3 778.455 761.748 33.091 15.734 o
-3 12 4 317.018 325.980 32.069 38.257 o
-3 12 5 342.500 299.612 21.572 55.448 o
-3 12 6 2.894 20.767 17.985 198.907 o
-3 12 7 518.892 465.854 37.453 23.063 o
-3 12 8 85.862 83.718 21.665 114.999 o
-3 12 9 52.249 52.110 20.144 142.550 o
-3 12 10 42.367 40.916 22.367 121.193 o
-3 12 11 67.466 51.710 22.506 114.333 o
-3 12 12 51.397 49.686 21.726 125.114 o
-3 13 1 37.542 19.936 17.363 197.847 o
-3 13 2 660.243 660.939 35.827 18.172 o
-3 13 3 645.177 645.813 54.024 12.753 o
-3 13 4 59.018 35.611 18.475 166.163 o
-3 13 5 45.637 45.104 19.045 160.467 o
-3 13 6 369.509 295.970 26.858 43.793 o
-3 13 7 214.650 196.141 25.955 63.868 o
-3 13 8 19.837 37.542 20.309 150.652 o
-3 13 9 34.592 22.329 20.787 142.548 o
-3 13 10 244.115 245.460 24.511 62.364 o
-3 13 11 173.573 145.047 24.192 78.682 o
-3 14 1 95.060 98.505 18.298 144.399 o
-3 14 2 5.062 -4.771 16.861 229.518 o
-3 14 3 20.795 38.418 17.966 188.918 o
-3 14 4 257.156 280.194 31.826 43.126 o
-3 14 5 613.646 563.912 59.542 11.963 o
-3 14 6 294.053 285.658 30.089 43.840 o
-3 14 7 13.294 -22.878 19.184 175.315 o
-3 14 8 2.819 -10.274 20.505 156.218 o
-3 14 9 78.122 61.611 25.490 89.745 o
-3 14 10 87.518 141.951 23.957 92.643 o
-3 15 1 32.535 34.783 17.668 190.679 o
-3 15 2 9.171 4.682 17.780 204.091 o
-3 15 3 5.782 -29.993 19.344 174.614 o
-3 15 4 274.105 279.837 23.236 60.476 o
-3 15 5 397.854 377.677 33.923 31.207 o
-3 15 6 82.178 87.693 20.919 122.144 o
-3 15 7 31.194 19.752 20.413 148.600 o
-3 15 8 9.762 4.340 21.460 140.975 o
-3 16 1 207.398 223.426 20.449 83.688 o
-3 16 2 73.574 42.450 18.926 153.431 o
-3 16 3 87.727 86.718 19.133 139.229 o
-3 16 4 58.794 58.540 25.578 91.630 o
-3 16 5 32.437 25.867 23.156 116.414 o
-3 16 6 119.990 92.070 25.328 83.666 o
-3 16 7 0.396 -5.404 37.633 46.554 o
-3 17 1 9.073 10.715 17.258 215.041 o
-3 17 2 174.881 184.167 39.795 35.302 o
-3 17 3 50.160 43.352 19.849 148.088 o
[truncated: 104,151 more chars]
