# Supplementary material for: Improving Polymeric Structures with Hirshfeld Atom Refinement: A Study on MOFs and COFs
Source: ACS Mater Au. 2025 Jul 31;5(5):767–71. doi: 10.1021/acsmaterialsau.5c00076 (PMC12426777; doi:10.1021/acsmaterialsau.5c00076)
Supplement: Supplementary file 1 [file mg5c00076_si_001.zip › CIFs/CAMTET_IAM-rerefined.cif]

data_MOF-303-activated_100K
_audit_creation_date               2024-04-15
_audit_creation_method
;
Olex2 1.3
(compiled 2020.11.12 svn.r5f609507 for OlexSys, GUI svn.r6408)
;
_audit_contact_author_address      ?
_audit_contact_author_email        ?
_audit_contact_author_name         ''
_audit_contact_author_phone        ?
_publ_contact_author_id_orcid      ?
_publ_section_references
;
Bourhis, L.J., Dolomanov, O.V., Gildea, R.J., Howard, J.A.K., Puschmann, H.
 (2015). Acta Cryst. A71, 59-75.

Dolomanov, O.V., Bourhis, L.J., Gildea, R.J, Howard, J.A.K. & Puschmann, H.
 (2009), J. Appl. Cryst. 42, 339-341.
;
_chemical_formula_moiety           'C5 H3 Al N2 O5'
_chemical_formula_sum              'C5 H3 Al N2 O5'
_chemical_formula_weight           198.072
loop_
  _atom_type_symbol
  _atom_type_scat_dispersion_real
  _atom_type_scat_dispersion_imag
  _atom_type_scat_Cromer_Mann_a1
  _atom_type_scat_Cromer_Mann_a2
  _atom_type_scat_Cromer_Mann_a3
  _atom_type_scat_Cromer_Mann_a4
  _atom_type_scat_Cromer_Mann_b1
  _atom_type_scat_Cromer_Mann_b2
  _atom_type_scat_Cromer_Mann_b3
  _atom_type_scat_Cromer_Mann_b4
  _atom_type_scat_Cromer_Mann_c
  _atom_type_scat_source
  _atom_type_scat_dispersion_source
 H 0.00000 0.00000 0.49300 0.32291 0.14019 0.04081 10.51090 26.12570 3.14236
 57.79970 0.0030380000826
 'International Tables Volume C Table 6.1.1.4 (pp. 500-502)' custom
 C 0.00240 0.00170 2.31000 1.02000 1.58860 0.86500 20.84390 10.20750 0.56870
 51.65120 0.215599998832
 'International Tables Volume C Table 6.1.1.4 (pp. 500-502)' custom
 Al 0.05930 0.05430 6.42020 1.90020 1.59360 1.96460 3.03870 0.74260 31.54720
 85.08860 1.11510002613
 'International Tables Volume C Table 6.1.1.4 (pp. 500-502)' custom
 O 0.00860 0.00640 3.04850 2.28680 1.54630 0.86700 13.27710 5.70110 0.32390
 32.90890 0.250800013542
 'International Tables Volume C Table 6.1.1.4 (pp. 500-502)' custom
 N 0.00460 0.00350 12.21260 3.13220 2.01250 1.16630 0.00570 9.89330 28.99750
 0.58260 -11.5290002823
 'International Tables Volume C Table 6.1.1.4 (pp. 500-502)' custom

_space_group_crystal_system        'monoclinic'
_space_group_IT_number             14
_space_group_name_H-M_alt          'P 1 21/c 1'
_space_group_name_Hall             '-P 2ybc'
loop_
  _space_group_symop_id
  _space_group_symop_operation_xyz
 1 x,y,z
 2 -x,y+1/2,-z+1/2
 3 -x,-y,-z
 4 x,-y-1/2,z-1/2

_symmetry_Int_Tables_number        14
_cell_length_a                     12.030(7)
_cell_length_b                     14.935(7)
_cell_length_c                     14.067(8)
_cell_angle_alpha                  90
_cell_angle_beta                   101.96(1)
_cell_angle_gamma                  90
_cell_volume                       2472(2)
_cell_formula_units_Z              8
_cell_measurement_reflns_used      292
_cell_measurement_temperature      100
_cell_measurement_theta_max        10.492
_cell_measurement_theta_min        2.509
_exptl_absorpt_coefficient_mu      0.168
_exptl_absorpt_correction_T_max    0.7453
_exptl_absorpt_correction_T_min    0.6375
_exptl_absorpt_correction_type     multi-scan
_exptl_absorpt_process_details
;
SADABS-2016/2 (Bruker,2016) was used for absorption correction.
wR2(int) was 0.0938 before and 0.0608 after correction.
The Ratio of minimum to maximum transmission is 0.8554.
The \l/2 correction factor is Not present.
;
_exptl_crystal_colour              'clear colourless'
_exptl_crystal_colour_lustre       clear
_exptl_crystal_colour_primary      colourless
_exptl_crystal_density_diffrn      1.064
_exptl_crystal_description         irregular
_exptl_crystal_F_000               800.795
_exptl_crystal_size_max            0.02
_exptl_crystal_size_mid            0.015
_exptl_crystal_size_min            0.015
_diffrn_reflns_av_R_equivalents    0.0838
_diffrn_reflns_av_unetI/netI       0.0794
_diffrn_reflns_Laue_measured_fraction_full  0.9907
_diffrn_reflns_Laue_measured_fraction_max  0.9907
_diffrn_reflns_limit_h_max         13
_diffrn_reflns_limit_h_min         -13
_diffrn_reflns_limit_k_max         17
_diffrn_reflns_limit_k_min         -17
_diffrn_reflns_limit_l_max         16
_diffrn_reflns_limit_l_min         -16
_diffrn_reflns_number              14791
_diffrn_reflns_point_group_measured_fraction_full  0.9907
_diffrn_reflns_point_group_measured_fraction_max  0.9907
_diffrn_reflns_theta_full          25.7402
_diffrn_reflns_theta_max           25.74
_diffrn_reflns_theta_min           2.26
_diffrn_ambient_temperature        100.0
_diffrn_detector_area_resol_mean   7.39
_diffrn_measured_fraction_theta_full  0.9907
_diffrn_measured_fraction_theta_max  0.9907
_diffrn_measurement_device_type    'Bruker D8 with PHOTON II detector'
_diffrn_measurement_method         '\f and \w shutterless scans'
_diffrn_radiation_type             synchrotron
_diffrn_radiation_wavelength       0.7288
_reflns_Friedel_coverage           0.0
_reflns_limit_h_max                13
_reflns_limit_h_min                -13
_reflns_limit_k_max                17
_reflns_limit_k_min                0
_reflns_limit_l_max                16
_reflns_limit_l_min                0
_reflns_number_gt                  2902
_reflns_number_total               4347
_reflns_threshold_expression       I>=2u(I)
_computing_cell_refinement         'SAINT V8.38A (Bruker, 2018)'
_computing_data_collection         'Bruker APEX3 Bruker-AXS, Madison WI'
_computing_data_reduction          'SAINT V8.38A (Bruker, 2018)'
_computing_molecular_graphics      'Olex2 1.3 (Dolomanov et al., 2009)'
_computing_publication_material    'Olex2 1.3 (Dolomanov et al., 2009)'
_computing_structure_refinement    'olex2.refine 1.3 (Bourhis et al., 2015)'
_computing_structure_solution      'SHELXT 2018/2 (Sheldrick, 2018)'
_refine_diff_density_max           0.8587
_refine_diff_density_min           -0.5032
_refine_diff_density_rms           0.1125
_refine_ls_d_res_high              0.8391
_refine_ls_d_res_low               9.2436
_refine_ls_goodness_of_fit_ref     1.0228
_refine_ls_hydrogen_treatment      mixed
_refine_ls_matrix_type             full
_refine_ls_number_constraints      3
_refine_ls_number_parameters       259
_refine_ls_number_reflns           4347
_refine_ls_number_restraints       0
_refine_ls_R_factor_all            0.0971
_refine_ls_R_factor_gt             0.0554
_refine_ls_restrained_S_all        1.0228
_refine_ls_shift/su_max            0.0002
_refine_ls_shift/su_mean           0.0000
_refine_ls_structure_factor_coef   Fsqd
_refine_ls_weighting_details      
 'w=1/[\s^2^(Fo^2^)+(0.0694P)^2^+1.7823P] where P=(Fo^2^+2Fc^2^)/3'
_refine_ls_weighting_scheme        calc
_refine_ls_wR_factor_gt            0.1335
_refine_ls_wR_factor_ref           0.1546
_olex2_refinement_description
;
1. Fixed Uiso
 At 1.2 times of:
  All C(H) groups, All N(H) groups
;
loop_
  _atom_site_label
  _atom_site_type_symbol
  _atom_site_fract_x
  _atom_site_fract_y
  _atom_site_fract_z
  _atom_site_U_iso_or_equiv
  _atom_site_adp_type
  _atom_site_occupancy
  _atom_site_site_symmetry_order
  _atom_site_refinement_flags_posn
  _atom_site_refinement_flags_adp
  _atom_site_refinement_flags_occupancy
 Al2 Al 1.0 0.5 0.5 0.0204(3) Uani 1.000000 2 S T P
 Al1 Al 0.76479(8) 0.43319(7) 0.56480(7) 0.0224(3) Uani 1.000000 1 . . .
 Al3 Al 0.5 0.5 0.5 0.0259(3) Uani 1.000000 2 S T P
 O4 O 0.87645(19) 0.34855(16) 0.61862(17) 0.0279(6) Uani 1.000000 1 . . .
 O7 O 0.3131(2) 0.88905(16) 0.84169(17) 0.0282(6) Uani 1.000000 1 . . .
 O2 O 0.8502(2) 0.46940(17) 0.4766(2) 0.0236(6) Uani 1.000000 1 . . .
 H2 H 0.835(3) 0.458(3) 0.435(3) 0.019(13) Uiso 1.000000 1 . . .
 O5 O 1.1685(2) 0.02234(16) 0.84449(17) 0.0309(6) Uani 1.000000 1 . . .
 O1 O 0.6529(2) 0.5144(2) 0.5188(2) 0.0287(6) Uani 1.000000 1 . . .
 H1 H 0.670(4) 0.547(3) 0.498(4) 0.052(19) Uiso 1.000000 1 . . .
 O3 O 1.04073(19) 0.40204(16) 0.58891(17) 0.0277(6) Uani 1.000000 1 . . .
 O9 O 0.30838(19) 0.65433(16) 0.52741(17) 0.0270(6) Uani 1.000000 1 . . .
 O6 O 1.01822(19) 0.07698(15) 0.89605(17) 0.0277(6) Uani 1.000000 1 . . .
 O10 O 0.4915(2) 0.61223(18) 0.55976(19) 0.0362(6) Uani 1.000000 1 . . .
 O8 O 0.4910(2) 0.94064(19) 0.87922(19) 0.0399(7) Uani 1.000000 1 . . .
 N4 N 0.5479(3) 0.7429(2) 0.6943(2) 0.0412(8) Uani 1.000000 1 . . .
 H4 H 0.652(8) 0.700(7) 0.683(8) 0.24(5) Uiso 1.000000 1 . . .
 N3 N 0.5525(3) 0.8051(2) 0.7625(3) 0.0439(9) Uani 1.000000 1 . . .
 N2 N 1.1878(3) 0.1905(2) 0.7582(3) 0.0451(9) Uani 1.000000 1 . . .
 N1 N 1.1555(3) 0.2616(3) 0.7002(3) 0.0475(10) Uani 1.000000 1 . . .
 H1A H 1.199(4) 0.295(3) 0.679(3) 0.0570(12) Uiso 1.000000 1 R . .
 C3 C 0.9983(3) 0.2111(2) 0.7398(3) 0.0281(8) Uani 1.000000 1 . . .
 H3 H 0.902(3) 0.205(2) 0.746(3) 0.0337(9) Uiso 1.000000 1 R . .
 C1 C 0.9829(3) 0.3479(2) 0.6260(2) 0.0270(8) Uani 1.000000 1 . . .
 C10 C 0.4101(3) 0.6598(2) 0.5720(3) 0.0280(8) Uani 1.000000 1 . . .
 C5 C 1.0934(3) 0.0799(2) 0.8454(2) 0.0262(8) Uani 1.000000 1 . . .
 C6 C 0.4143(3) 0.8922(3) 0.8321(3) 0.0320(9) Uani 1.000000 1 . . .
 C8 C 0.3692(3) 0.7829(3) 0.6887(3) 0.0308(8) Uani 1.000000 1 . . .
 H8 H 0.272(3) 0.785(2) 0.676(3) 0.0369(10) Uiso 1.000000 1 R . .
 C4 C 1.0909(3) 0.1586(2) 0.7814(3) 0.0317(9) Uani 1.000000 1 . . .
 C2 C 1.0423(3) 0.2748(2) 0.6859(3) 0.0318(8) Uani 1.000000 1 . . .
 C7 C 0.4440(3) 0.8297(3) 0.7599(3) 0.0353(9) Uani 1.000000 1 . . .
 C9 C 0.4383(3) 0.7286(3) 0.6479(3) 0.0345(9) Uani 1.000000 1 . . .

loop_
  _atom_site_aniso_label
  _atom_site_aniso_U_11
  _atom_site_aniso_U_22
  _atom_site_aniso_U_33
  _atom_site_aniso_U_12
  _atom_site_aniso_U_13
  _atom_site_aniso_U_23
 Al2 0.0215(7) 0.0209(7) 0.0197(7) 0.0013(6) 0.0062(5) 0.0015(6)
 Al1 0.0211(5) 0.0233(5) 0.0230(5) -0.0009(4) 0.0047(4) -0.0008(4)
 Al3 0.0217(8) 0.0274(8) 0.0291(8) 0.0030(6) 0.0064(6) 0.0049(6)
 O4 0.0255(14) 0.0287(13) 0.0289(13) -0.0004(11) 0.0043(10) 0.0072(10)
 O7 0.0272(14) 0.0311(13) 0.0270(13) -0.0000(11) 0.0074(10) -0.0044(10)
 O2 0.0258(14) 0.0279(14) 0.0171(15) -0.0017(11) 0.0043(11) 0.0002(11)
 O5 0.0325(14) 0.0344(14) 0.0290(14) 0.0122(12) 0.0136(11) 0.0084(11)
 O1 0.0239(14) 0.0281(15) 0.0349(15) 0.0024(12) 0.0082(11) 0.0069(12)
 O3 0.0239(13) 0.0304(13) 0.0294(13) 0.0023(11) 0.0067(10) 0.0092(11)
 O9 0.0238(13) 0.0283(13) 0.0279(13) -0.0039(10) 0.0033(10) -0.0050(10)
 O6 0.0253(13) 0.0300(13) 0.0299(13) 0.0049(11) 0.0107(10) 0.0108(10)
 O10 0.0234(13) 0.0388(15) 0.0451(16) 0.0022(12) 0.0043(11) -0.0129(12)
 O8 0.0298(14) 0.0549(17) 0.0369(15) -0.0091(13) 0.0109(12) -0.0203(13)
 N4 0.0356(19) 0.045(2) 0.0413(19) -0.0048(16) 0.0051(15) -0.0190(16)
 N3 0.0361(19) 0.052(2) 0.045(2) -0.0030(17) 0.0137(16) -0.0198(17)
 N2 0.0394(19) 0.047(2) 0.055(2) 0.0135(17) 0.0241(17) 0.0295(18)
 N1 0.037(2) 0.050(2) 0.061(2) 0.0119(18) 0.0239(17) 0.0347(19)
 C3 0.0292(19) 0.0279(19) 0.0273(19) 0.0015(16) 0.0063(15) 0.0061(15)
 C1 0.028(2) 0.0273(19) 0.0261(19) 0.0021(16) 0.0071(15) -0.0004(15)
 C10 0.025(2) 0.0308(19) 0.0295(19) -0.0044(16) 0.0084(15) -0.0027(15)
 C5 0.0265(19) 0.0262(19) 0.0249(18) 0.0016(16) 0.0030(15) 0.0048(14)
 C6 0.034(2) 0.039(2) 0.0242(19) -0.0013(18) 0.0077(16) -0.0033(16)
 C8 0.028(2) 0.037(2) 0.029(2) -0.0029(17) 0.0079(15) -0.0070(16)
 C4 0.033(2) 0.033(2) 0.032(2) 0.0059(17) 0.0132(16) 0.0108(16)
 C2 0.031(2) 0.031(2) 0.034(2) 0.0058(17) 0.0080(16) 0.0099(16)
 C7 0.036(2) 0.039(2) 0.033(2) -0.0018(18) 0.0131(17) -0.0074(17)
 C9 0.026(2) 0.040(2) 0.036(2) -0.0034(17) 0.0022(16) -0.0082(17)

loop_
  _geom_bond_atom_site_label_1
  _geom_bond_atom_site_label_2
  _geom_bond_distance
  _geom_bond_site_symmetry_2
  _geom_bond_publ_flag
 Al2 O2 1.822(3) . ?
 Al2 O2 1.822(3) 3_766 ?
 Al2 O3 1.921(2) . ?
 Al2 O3 1.921(2) 3_766 ?
 Al2 O6 1.908(2) 2_756 ?
 Al2 O6 1.908(2) 4_565 ?
 Al1 O4 1.885(3) . ?
 Al1 O7 1.885(3) 2_646 ?
 Al1 O2 1.848(3) . ?
 Al1 O5 1.903(3) 2_756 ?
 Al1 O1 1.828(3) . ?
 Al1 O9 1.922(3) 3_666 ?
 Al3 O1 1.816(3) . ?
 Al3 O1 1.816(3) 3_666 ?
 Al3 O10 1.887(3) . ?
 Al3 O10 1.887(3) 3_666 ?
 Al3 O8 1.899(3) 2_646 ?
 Al3 O8 1.899(3) 4_575 ?
 O4 C1 1.263(4) . ?
 O7 C6 1.252(4) . ?
 O5 C5 1.248(4) . ?
 O3 C1 1.249(4) . ?
 O9 C10 1.257(4) . ?
 O6 C5 1.263(4) . ?
 O10 C10 1.251(4) . ?
 O8 C6 1.249(4) . ?
 N4 N3 1.328(4) . ?
 N4 C9 1.361(5) . ?
 N3 C7 1.349(5) . ?
 N2 N1 1.347(5) . ?
 N2 C4 1.359(5) . ?
 N1 C2 1.349(5) . ?
 C3 C4 1.388(5) . ?
 C3 C2 1.388(5) . ?
 C1 C2 1.471(5) . ?
 C10 C9 1.469(5) . ?
 C5 C4 1.478(5) . ?
 C6 C7 1.477(5) . ?
 C8 C7 1.389(5) . ?
 C8 C9 1.369(5) . ?

loop_
  _geom_angle_atom_site_label_1
  _geom_angle_atom_site_label_2
  _geom_angle_atom_site_label_3
  _geom_angle
  _geom_angle_site_symmetry_1
  _geom_angle_site_symmetry_3
  _geom_angle_publ_flag
 O2 Al2 O2 180.0 3_766 . ?
 O3 Al2 O2 92.05(11) 3_766 3_766 ?
 O3 Al2 O2 92.05(11) . . ?
 O3 Al2 O2 87.95(11) 3_766 . ?
 O3 Al2 O2 87.95(11) . 3_766 ?
 O3 Al2 O3 180.0 . 3_766 ?
 O6 Al2 O2 88.69(11) 2_756 3_766 ?
 O6 Al2 O2 91.31(11) 4_565 3_766 ?
 O6 Al2 O2 91.31(11) 2_756 . ?
 O6 Al2 O2 88.69(11) 4_565 . ?
 O6 Al2 O3 89.18(10) 2_756 3_766 ?
 O6 Al2 O3 90.82(10) 2_756 . ?
 O6 Al2 O3 90.82(10) 4_565 3_766 ?
 O6 Al2 O3 89.18(10) 4_565 . ?
 O6 Al2 O6 180.0 4_565 2_756 ?
 O7 Al1 O4 84.34(11) 2_646 . ?
 O2 Al1 O4 90.96(11) . . ?
 O2 Al1 O7 175.29(12) . 2_646 ?
 O5 Al1 O4 91.91(11) 2_756 . ?
 O5 Al1 O7 88.77(11) 2_756 2_646 ?
 O5 Al1 O2 91.67(12) 2_756 . ?
 O1 Al1 O4 176.67(13) . . ?
 O1 Al1 O7 92.45(13) . 2_646 ?
 O1 Al1 O2 92.26(13) . . ?
 O1 Al1 O5 87.17(12) . 2_756 ?
 O9 Al1 O4 90.20(11) 3_666 . ?
 O9 Al1 O7 90.50(11) 3_666 2_646 ?
 O9 Al1 O2 89.24(12) 3_666 . ?
 O9 Al1 O5 177.68(11) 3_666 2_756 ?
 O9 Al1 O1 90.67(12) 3_666 . ?
 O1 Al3 O1 180.0 3_666 . ?
 O10 Al3 O1 88.65(11) . . ?
 O10 Al3 O1 88.65(11) 3_666 3_666 ?
 O10 Al3 O1 91.35(11) 3_666 . ?
 O10 Al3 O1 91.35(11) . 3_666 ?
 O10 Al3 O10 180.0 3_666 . ?
 O8 Al3 O1 93.24(12) 2_646 . ?
 O8 Al3 O1 86.76(12) 2_646 3_666 ?
 O8 Al3 O1 86.76(12) 4_575 . ?
 O8 Al3 O1 93.24(12) 4_575 3_666 ?
 O8 Al3 O10 90.83(12) 4_575 3_666 ?
 O8 Al3 O10 89.17(12) 2_646 3_666 ?
 O8 Al3 O10 89.17(12) 4_575 . ?
 O8 Al3 O10 90.83(12) 2_646 . ?
 O8 Al3 O8 180.0 2_646 4_575 ?
 C1 O4 Al1 131.6(2) . . ?
 C6 O7 Al1 134.1(2) . 2_656 ?
 Al1 O2 Al2 128.26(17) . 3_766 ?
 C5 O5 Al1 132.9(2) . 2_746 ?
 Al3 O1 Al1 128.49(18) . . ?
 C1 O3 Al2 132.5(2) . 3_766 ?
 C10 O9 Al1 130.1(2) . 3_666 ?
 C5 O6 Al2 131.5(2) . 2_746 ?
 C10 O10 Al3 133.0(2) . . ?
 C6 O8 Al3 130.1(2) . 4_576 ?
 C9 N4 N3 110.3(3) . . ?
 C7 N3 N4 106.0(3) . . ?
 C4 N2 N1 105.5(3) . . ?
 C2 N1 N2 111.2(3) . . ?
 C2 C3 C4 104.7(3) . . ?
 O3 C1 O4 127.2(3) . . ?
 C2 C1 O4 114.6(3) . . ?
 C2 C1 O3 118.2(3) . . ?
 O10 C10 O9 127.1(3) . . ?
 C9 C10 O9 117.6(3) . . ?
 C9 C10 O10 115.3(3) . . ?
 O6 C5 O5 125.9(3) . . ?
 C4 C5 O5 117.7(3) . . ?
 C4 C5 O6 116.4(3) . . ?
 O8 C6 O7 126.3(3) . . ?
 C7 C6 O7 115.4(3) . . ?
 C7 C6 O8 118.2(3) . . ?
 C9 C8 C7 104.0(3) . . ?
 C3 C4 N2 110.8(3) . . ?
 C5 C4 N2 120.9(3) . . ?
 C5 C4 C3 128.3(3) . . ?
 C3 C2 N1 107.8(3) . . ?
 C1 C2 N1 123.3(3) . . ?
 C1 C2 C3 128.8(3) . . ?
 C6 C7 N3 121.7(3) . . ?
 C8 C7 N3 111.1(3) . . ?
 C8 C7 C6 126.9(3) . . ?
 C10 C9 N4 120.8(3) . . ?
 C8 C9 N4 108.5(3) . . ?
 C8 C9 C10 130.5(3) . . ?

loop_
  _geom_torsion_atom_site_label_1
  _geom_torsion_atom_site_label_2
  _geom_torsion_atom_site_label_3
  _geom_torsion_atom_site_label_4
  _geom_torsion
  _geom_torsion_site_symmetry_1
  _geom_torsion_site_symmetry_2
  _geom_torsion_site_symmetry_3
  _geom_torsion_site_symmetry_4
  _geom_torsion_publ_flag
 Al2 O3 C1 O4 -5.8(3) 3_766 . . . ?
 Al2 O3 C1 O4 -5.8(3) . . . . ?
 Al2 O3 C1 C2 174.8(3) 3_766 . . . ?
 Al2 O3 C1 C2 174.8(3) . . . . ?
 Al2 O6 C5 O5 10.3(3) 2_746 . . . ?
 Al2 O6 C5 O5 10.3(3) 4_566 . . . ?
 Al2 O6 C5 C4 -170.1(3) 4_566 . . . ?
 Al2 O6 C5 C4 -170.1(3) 2_746 . . . ?
 Al1 O4 C1 O3 -8.0(3) . . . . ?
 Al1 O4 C1 C2 171.5(3) . . . . ?
 Al1 O7 C6 O8 -12.1(3) 2_656 . . . ?
 Al1 O7 C6 C7 165.7(3) 2_656 . . . ?
 Al1 O5 C5 O6 -22.4(3) 2_746 . . . ?
 Al1 O5 C5 C4 158.0(3) 2_746 . . . ?
 Al1 O9 C10 O10 7.0(3) 3_666 . . . ?
 Al1 O9 C10 C9 -172.4(3) 3_666 . . . ?
 Al3 O10 C10 O9 -17.9(4) . . . . ?
 Al3 O10 C10 O9 -17.9(4) 3_666 . . . ?
 Al3 O10 C10 C9 161.5(3) 3_666 . . . ?
 Al3 O10 C10 C9 161.5(3) . . . . ?
 Al3 O8 C6 O7 19.0(4) 4_576 . . . ?
 Al3 O8 C6 O7 19.0(4) 2_656 . . . ?
 Al3 O8 C6 C7 -158.8(3) 2_656 . . . ?
 Al3 O8 C6 C7 -158.8(3) 4_576 . . . ?
 O4 C1 C2 N1 178.2(3) . . . . ?
 O4 C1 C2 C3 -4.6(4) . . . . ?
 O7 C6 C7 N3 -159.0(3) . . . . ?
 O7 C6 C7 C8 14.7(4) . . . . ?
 O5 C5 C4 N2 -29.9(4) . . . . ?
 O5 C5 C4 C3 152.2(3) . . . . ?
 O3 C1 C2 N1 -2.3(4) . . . . ?
 O3 C1 C2 C3 174.9(3) . . . . ?
 O9 C10 C9 N4 -175.1(3) . . . . ?
 O9 C10 C9 C8 9.3(4) . . . . ?
 O6 C5 C4 N2 150.5(3) . . . . ?
 O6 C5 C4 C3 -27.4(4) . . . . ?
 O10 C10 C9 N4 5.5(4) . . . . ?
 O10 C10 C9 C8 -170.1(3) . . . . ?
 O8 C6 C7 N3 19.1(4) . . . . ?
 O8 C6 C7 C8 -167.3(3) . . . . ?
 N4 N3 C7 C6 174.2(3) . . . . ?
 N4 N3 C7 C8 -0.4(4) . . . . ?
 N4 C9 C8 C7 0.6(4) . . . . ?
 N3 C7 C8 C9 -0.2(4) . . . . ?
 N2 N1 C2 C3 2.1(4) . . . . ?
 N2 N1 C2 C1 179.8(3) . . . . ?
 N2 C4 C3 C2 2.6(4) . . . . ?
 N1 C2 C3 C4 -2.8(4) . . . . ?
 C10 C9 C8 C7 176.6(5) . . . . ?
 C6 C7 C8 C9 -174.4(4) . . . . ?

loop_
  _diffrn_refln_index_h
  _diffrn_refln_index_k
  _diffrn_refln_index_l
  _diffrn_refln_intensity_net
  _diffrn_refln_intensity_u
 3 0 0 473.35 31.2
 -4 0 0 2113.79 101.59
 4 0 0 2190.98 102.19
 -5 0 0 6.2 14.4
 5 0 0 4.7 15.3
 6 0 0 4555.84 213.58
 -6 0 0 4660.23 213.18
 -7 0 0 633.34 37.6
 7 0 0 590.24 39.6
 8 0 0 497.15 37.2
 -8 0 0 483.65 33.6
 -9 0 0 238.98 28.7
 9 0 0 291.87 32.2
 -10 0 0 44.5 18.9
 10 0 0 49.99 21.3
 11 0 0 192.78 26.7
 -11 0 0 169.38 23
 -12 0 0 590.34 55.09
 -13 0 0 43.7 24.9
 -13 0 0 15 16.4
 0 -1 0 0.4 6.3
 -1 -1 0 815.72 40.2
 -3 -1 0 189.18 18.7
 3 -1 0 184.98 19.7
 -3 1 0 151.48 16.7
 3 1 0 206.28 20.4
 4 -1 0 25.6 12
 -4 -1 0 31.3 18.3
 -4 1 0 12.9 11
 5 -1 0 175.18 22
 -5 -1 0 194.18 19.9
 -5 1 0 152.58 14.7
 5 1 0 173.58 21.4
 6 -1 0 633.34 36.8
 -6 -1 0 597.74 39.1
 -6 1 0 592.84 35
 6 1 0 645.74 40.4
 7 -1 0 753.72 43.7
 -7 -1 0 813.82 45.6
 7 1 0 718.93 47.4
 -7 1 0 803.82 41.9
 -8 -1 0 3.2 17.2
 8 -1 0 9.8 16.3
 8 1 0 -11.7 18.4
 -9 -1 0 -6.9 18.3
 9 -1 0 25.8 17.3
 9 1 0 18.2 20
 -10 -1 0 286.67 34.5
 10 -1 0 358.96 34.5
 10 1 0 385.96 38.6
 -10 1 0 348.97 30.8
 11 -1 0 -6 20.5
 -11 -1 0 33.2 21.2
 -11 1 0 33.2 18.7
 11 1 0 39.2 23.7
 -12 -1 0 178.28 26.2
 12 1 0 175.68 28.5
 -12 1 0 191.28 23.2
 -13 -1 0 17.1 23.1
 0 2 0 59.59 12.3
 -1 -2 0 433.36 31.4
 1 -2 0 482.65 25.1
 1 -2 0 506.65 26.9
 1 2 0 503.45 31.6
 2 -2 0 615.44 29.5
 -2 -2 0 580.04 39.2
 2 2 0 554.54 39.2
 -3 -2 0 53.59 19
 3 -2 0 57.79 7.8
 3 2 0 83.59 19.9
 4 -2 0 921.61 44
 -4 -2 0 965.9 51.89
 -4 2 0 815.42 43.9
 4 2 0 971 53.49
 5 -2 0 226.18 19.6
 -5 -2 0 213.88 23.4
 5 2 0 159.98 22.5
 -6 -2 0 2424.26 109.59
 6 -2 0 2198.98 106.39
 6 2 0 2320.87 110.39
 -6 2 0 2179.38 105.99
 -7 -2 0 1068.09 59.49
 7 -2 0 1150.08 55.79
 7 2 0 1074.19 62.09
 -7 2 0 1119.99 54.69
 -8 -2 0 1878.71 86.39
 8 -2 0 1509.85 89.79
 8 2 0 1753.82 87.99
 -8 2 0 1714.03 82.19
 -9 -2 0 114.09 23.6
 9 -2 0 95.39 17.1
 -9 2 0 129.89 16.2
 9 2 0 90.49 23.1
 -10 -2 0 93.79 22.2
 10 -2 0 106.89 18.3
 10 2 0 79.79 25.1
 -10 2 0 111.89 17.4
 -11 -2 0 366.06 38.4
 -11 2 0 313.77 30
 11 2 0 367.56 43.6
 -12 -2 0 849.61 55.49
 -12 2 0 864.21 46.7
 -12 2 0 838.52 44.8
 12 2 0 775.02 58.99
 -13 -2 0 -8 25.1
 0 -3 0 4.5 16.5
 0 3 0 8 15.8
 -1 -3 0 3295.87 150.68
 1 3 0 3113.39 151.08
 -1 3 0 3226.08 149.19
 -2 -3 0 69.29 19.5
 2 -3 0 52.89 11.8
 2 -3 0 44.4 11.6
 2 3 0 90.89 21.4
 -3 -3 0 900.41 53.79
 3 -3 0 948.11 44.6
 3 3 0 919.81 54.89
 -4 -3 0 2349.06 120.99
 4 3 0 2700.33 122.19
 5 -3 0 68.29 9
 -5 -3 0 52.09 19.7
 5 3 0 31.8 22.5
 -6 -3 0 987.7 56.49
 6 -3 0 1033.5 49
 -6 3 0 980.8 48.7
 6 3 0 1072.79 59.19
 -7 -3 0 12.3 19.1
 7 -3 0 8.6 10.7
 7 3 0 15.3 21.4
 -7 3 0 17.6 9.1
 -8 -3 0 102.79 21.2
 8 -3 0 81.49 12.6
 -8 3 0 89.09 11.3
 8 3 0 53.19 22.7
 -9 -3 0 50.49 22.4
 -9 3 0 44.5 11.5
 9 3 0 54.09 22.6
 -10 -3 0 49.9 23.1
 10 3 0 78.19 25.6
 -10 3 0 71.49 12.6
 -11 -3 0 76.39 24.6
 11 3 0 51.89 26
 -12 -3 0 757.72 53.69
 12 3 0 787.02 60.29
 -13 -3 0 -15.1 25.6
 13 3 0 -18.4 28.9
 0 -4 0 234.58 22.8
 0 4 0 179.18 22.3
 -1 -4 0 22.6 21.1
 1 4 0 17.4 21.2
 -1 4 0 6.3 18
 2 -4 0 4 12.2
 -2 -4 0 4.3 21.8
 2 -4 0 -0.6 14.6
 2 4 0 -4.2 23.4
 3 -4 0 1245.68 60.09
 -3 -4 0 1336.77 68.59
 3 -4 0 1179.18 60.69
 3 4 0 1295.57 69.99
 -4 -4 0 87.99 22.8
 4 -4 0 58.49 8.5
 4 -4 0 63.49 10
 4 4 0 121.99 25.5
 -5 -4 0 1393.56 73.19
 5 4 0 1402.56 75.09
 -6 -4 0 1532.15 77.29
 6 4 0 1418.06 78.99
 -7 -4 0 6.4 20.9
 7 4 0 13.2 21.5
 -8 -4 0 190.28 24.2
 8 4 0 162.98 25.3
 -9 -4 0 33.9 22.9
 9 4 0 5.2 24.1
 -10 -4 0 397.56 41.7
 10 4 0 244.28 55.49
 -11 -4 0 554.94 47.6
 11 4 0 581.64 51.89
 -12 -4 0 45.8 26.7
 12 4 0 28 29
 -13 -4 0 3.8 28
 13 4 0 14.7 49.3
 0 -5 0 -9.3 19.6
 0 5 0 10 22
 -1 -5 0 534.35 40.1
 1 -5 0 405.36 35.2
 -1 5 0 453.45 37.7
 1 5 0 554.34 41.4
 2 -5 0 132.79 14.8
 -2 -5 0 110.99 21.8
 2 -5 0 146.69 19
 2 5 0 187.48 27.3
 -3 -5 0 1988.2 95.79
 3 -5 0 1819.12 90.99
 3 -5 0 1980.3 90.19
 3 5 0 1852.81 97.19
 -4 -5 0 442.56 39.8
 4 -5 0 367.26 26.4
 4 -5 0 426.56 24.9
 4 5 0 384.26 42.2
 -5 -5 0 159.18 23.5
 5 5 0 221.68 28.1
 -6 -5 0 309.87 36.2
 6 5 0 303.77 40.3
 -7 -5 0 1089.69 66.49
 7 5 0 1224.58 66.09
 -8 -5 0 477.75 42.5
 8 5 0 390.76 44.2
 -9 -5 0 57.79 24.4
 9 5 0 55.79 25.8
 -10 -5 0 112.09 42.4
 10 5 0 59.29 27.6
 -11 -5 0 161.78 29.5
 11 5 0 137.79 29.9
 -12 -5 0 93.59 28.5
 12 5 0 85.59 31.4
 13 5 0 -4.9 29.6
 0 -6 0 57.99 22
 0 6 0 38.7 23
 1 -6 0 -16 17
 -1 -6 0 17.8 20.7
 -1 6 0 -4.3 20.7
 1 6 0 31.7 23.2
 2 -6 0 163.48 20.4
 -2 -6 0 125.99 22.8
 2 -6 0 157.38 15.8
 2 6 0 118.49 24.6
 -3 -6 0 15.9 24.4
 3 -6 0 4.3 14.8
 3 -6 0 0.9 13.6
 3 6 0 -20.6 23.6
 4 -6 0 1502.55 70.19
 -4 -6 0 1417.76 77.09
 4 -6 0 1456.45 71.19
 4 6 0 1475.35 79.39
 5 -6 0 74.79 10.6
 -5 -6 0 34.4 21.9
 5 -6 0 72.99 11.3
 5 6 0 44.3 23.2
 -6 -6 0 863.21 53.69
 6 6 0 728.13 58.89
 -7 -6 0 326.37 31.2
 7 6 0 321.87 40.4
 -8 -6 0 39.1 25.2
 8 6 0 -25.1 24.9
 -9 -6 0 -7.8 24.7
 9 6 0 6.8 27.2
 -10 -6 0 318.77 41.9
 10 6 0 353.36 36.4
 -11 -6 0 145.79 30.6
 11 6 0 126.99 31.1
 -12 -6 0 97.29 29.9
 12 6 0 40.6 30.7
 -13 -6 0 27.4 29.8
 13 6 0 -12.2 30.9
 0 -7 0 7.8 20.6
 0 7 0 -24.8 21.5
 -1 -7 0 4.1 21.5
 1 -7 0 -0.1 17.2
 -1 7 0 -10.6 21.5
 1 7 0 14.8 23.4
 -2 -7 0 983.9 59.09
 2 -7 0 912.81 51.19
 2 -7 0 1006.3 54.49
 2 7 0 1030.7 60.89
 3 -7 0 256.97 29.9
 3 -7 0 270.97 25.7
 -3 -7 0 299.67 37.7
 3 7 0 337.17 30.3
 4 -7 0 10.6 12.8
 -4 -7 0 11.6 22.7
 4 -7 0 16.7 15
 4 7 0 70.29 24.9
 5 -7 0 277.57 23.7
 5 -7 0 257.57 22
 -5 -7 0 306.07 38.6
 5 7 0 290.57 30.8
 6 7 0 -31.5 25.3
 -7 -7 0 14.9 23.8
 7 7 0 16.3 25.6
 -8 -7 0 250.37 30.6
 8 7 0 277.37 32.6
 -9 -7 0 382.66 47.3
 9 7 0 356.46 36.3
 -10 -7 0 112.79 29.2
 10 7 0 127.89 30
 -11 -7 0 -29.2 28.3
 11 7 0 -27.9 29.1
 -12 -7 0 72.49 31.3
 12 7 0 3.5 30.5
 0 -8 0 128.09 22.3
 0 8 0 118.49 23.3
 -1 -8 0 158.78 24.3
 1 -8 0 250.77 29.3
 2 -8 0 681.33 40.8
 2 -8 0 754.32 44.1
 -2 -8 0 662.53 49.99
 2 8 0 686.43 52.39
 3 -8 0 164.88 19.2
 -3 -8 0 168.08 25.9
 3 -8 0 143.79 16.9
 3 8 0 135.79 28.2
 4 -8 0 225.68 24
 -4 -8 0 227.38 27.5
 4 -8 0 235.38 21.2
 4 8 0 269.47 29.8
 5 -8 0 306.07 26.4
 5 -8 0 307.37 24.1
 -5 -8 0 261.17 29
 5 8 0 237.58 28.8
 6 -8 0 1394.56 65.79
 -6 -8 0 1305.37 76.29
 6 -8 0 1409.96 66.39
 6 8 0 1395.56 78.19
 -7 -8 0 157.08 30.3
 7 8 0 134.89 29.3
 -8 -8 0 -3.8 26.7
 8 8 0 -3 28.4
 -9 -8 0 129.49 29.6
 9 8 0 126.39 30.1
 -10 -8 0 68.49 28.9
 10 8 0 62.79 30.9
 -11 -8 0 -35.6 28.5
 -12 -8 0 54.69 31.8
 12 8 0 50.79 31.8
 0 -9 0 23.3 21.5
 0 9 0 -24.2 23.6
 1 -9 0 5.6 18.2
 1 9 0 -15.6 24.5
 2 -9 0 216.38 26.4
 -2 -9 0 225.88 26.1
 2 -9 0 204.38 22.2
 2 9 0 251.67 28.2
 -3 -9 0 467.55 43.4
 3 -9 0 463.85 37.8
 3 -9 0 509.55 32.9
 3 9 0 442.86 46.6
 4 -9 0 152.18 20.7
 -4 -9 0 134.49 28.7
 4 -9 0 140.49 17.8
 4 9 0 131.99 26.9
 5 -9 0 8.2 14.1
 -5 -9 0 -36.7 24.3
 5 -9 0 13 15.9
 5 9 0 7.6 28
 -6 -9 0 59.99 27.2
 6 -9 0 40 14.1
 6 -9 0 46.8 13.2
 6 9 0 22.8 26.5
 -7 -9 0 107.69 30.3
 7 9 0 87.29 30
 -8 -9 0 200.88 32
 8 9 0 244.78 33.3
 -9 -9 0 86.39 29.9
 9 9 0 -26.7 32.1
 -10 -9 0 9.7 29.4
 10 9 0 58.59 33.4
 -11 -9 0 157.68 32.4
 11 9 0 107.59 34.6
 -12 -9 0 35.9 32.5
 12 9 0 -17.4 32.3
 0 -10 0 74.19 22.9
 0 10 0 49.5 24.2
 1 -10 0 3.1 13.5
 -1 -10 0 44 23.9
 1 -10 0 33.3 19.4
 1 10 0 16.4 26.2
 2 -10 0 754.82 46.9
 2 -10 0 727.23 43
 -2 -10 0 770.22 51.19
 2 10 0 536.15 71.69
 -3 -10 0 364.86 43.3
 3 -10 0 350.56 36.1
 3 -10 0 435.06 31.9
 3 10 0 378.86 47.7
 -4 -10 0 231.28 30.4
 4 10 0 346.57 35.2
 5 -10 0 72.19 19.6
 5 -10 0 98.39 17.1
 -5 -10 0 60.49 26.5
 5 10 0 106.79 27.9
 6 -10 0 543.95 34.6
 6 -10 0 529.95 35.6
 -6 -10 0 511.05 50.99
 6 10 0 473.25 53.19
 -7 -10 0 76.89 29.7
 7 -10 0 89.29 11.7
 7 10 0 116.99 31.3
 -8 -10 0 5.2 29.4
 8 10 0 2.6 29.2
 -9 -10 0 12.7 29.4
 9 10 0 44.6 30.6
 -10 -10 0 113.99 33.4
 10 10 0 23 33.7
 11 10 0 19.9 32.8
 0 -11 0 -11.3 21.7
 1 -11 0 374.86 37.4
 -1 -11 0 360.16 42.5
 1 -11 0 415.16 32.2
 1 11 0 384.36 47.3
 -2 -11 0 5.2 25.1
 2 -11 0 20.5 16.3
 2 -11 0 -7.7 19.5
 2 11 0 -8.7 26
 3 -11 0 297.27 30.1
 -3 -11 0 265.87 33.7
 3 -11 0 283.17 34.2
 3 11 0 272.17 34.2
 4 -11 0 118.99 20.5
 4 -11 0 80.59 22.2
 -4 -11 0 82.69 27.4
 4 11 0 68.09 27.9
 5 -11 0 159.78 22.4
 -5 -11 0 95.69 31.2
 5 -11 0 120.49 19.5
 5 11 0 145.79 32.9
 6 -11 0 150.48 20.7
 -6 -11 0 76.69 33.4
 6 -11 0 155.38 19.1
 6 11 0 117.09 33.4
 -7 -11 0 2.6 29.6
 7 -11 0 11.3 13.9
 7 -11 0 -11.3 14
 7 11 0 5.2 32.6
 -8 -11 0 22.8 33.4
 8 11 0 -3.5 33.1
 -9 -11 0 61.69 32.5
 9 11 0 8.2 34.2
 -10 -11 0 111.29 33.8
 10 11 0 102.89 35.5
 -11 -11 0 18.1 31.3
 11 11 0 41.9 34.9
 0 -12 0 814.82 57.89
 0 -12 0 974.5 51.19
 -1 -12 0 86.39 28.1
 1 -12 0 29.3 22.3
 1 -12 0 71.39 17.9
 1 12 0 108.59 28.8
 -2 -12 0 366.66 47
 2 -12 0 361.76 31.3
 2 -12 0 275.97 36.5
 2 12 0 221.98 32.2
 -3 -12 0 -23.7 27.1
 3 -12 0 42.9 18.2
 3 -12 0 23.3 20.6
 3 12 0 21 30.7
 -4 -12 0 120.89 29.6
 4 -12 0 108.49 24.6
 4 -12 0 143.79 22.5
 4 12 0 174.58 33.2
 -5 -12 0 -5.2 30.5
 5 -12 0 -11.7 18.9
 5 -12 0 2.3 21.4
 5 12 0 -24.2 29.3
 6 -12 0 -6.5 20.1
 -6 -12 0 41.9 30.9
 6 -12 0 -5.1 17.4
 6 12 0 2.4 29.4
 -7 -12 0 -51.19 31.5
 7 -12 0 12.5 16.4
 7 -12 0 27.2 17.2
 7 12 0 -51.89 32.6
 -8 -12 0 0.8 34.6
 8 12 0 58.29 33.4
 -9 -12 0 119.29 33
 9 12 0 129.19 37.9
 -10 -12 0 74.19 32.2
 10 12 0 20.7 34
 0 -13 0 46.2 27.6
 0 -13 0 -21.6 17.4
 -1 -13 0 348.87 36
 1 -13 0 292.97 30.7
 1 -13 0 285.17 33.4
 -2 -13 0 70.09 31.4
 2 13 0 26.3 30.3
 -3 -13 0 -11.9 30.5
 3 -13 0 26.1 18.3
 3 -13 0 18.8 22
 3 13 0 62.29 31.1
 4 -13 0 -14.2 22.5
 -4 -13 0 -6.4 30.4
 4 -13 0 5 21.3
 4 13 0 65.89 33.6
 5 -13 0 31.9 20.7
 5 -13 0 9.6 23.7
 -5 -13 0 -2.7 33.4
 5 13 0 22.6 35.6
 -6 -13 0 75.19 34.7
 6 -13 0 89.09 21
 6 -13 0 97.59 23.3
 6 13 0 116.59 36.1
 -7 -13 0 -14 35.2
 7 -13 0 -6.9 18.7
 7 -13 0 -15.2 17.4
 7 13 0 -19.8 33.4
 -8 -13 0 74.09 35.6
 8 13 0 22.9 32.9
 -9 -13 0 123.69 34.1
 9 13 0 136.19 39.5
 0 -14 0 611.34 52.99
 0 -14 0 442.06 40.2
 -1 -14 0 324.97 36.1
 1 -14 0 207.48 24.5
 1 -14 0 248.68 30.2
 -1 -14 0 218.18 34.2
 -2 -14 0 35.4 32.3
 2 -14 0 69.29 24.5
 2 -14 0 75.09 18.7
 -3 -14 0 189.18 35.5
 3 -14 0 259.17 33.3
 3 -14 0 255.47 28.3
 -4 -14 0 563.34 66.59
 4 -14 0 401.76 44.1
 4 -14 0 486.05 44.3
 4 14 0 501.95 58.69
 5 -14 0 24.7 22.5
 5 -14 0 58.79 26
 -5 -14 0 99.79 36.9
 5 14 0 69.39 34.2
 6 -14 0 -26.9 20.8
 -6 -14 0 17.6 35.6
 6 -14 0 33 23.3
 6 14 0 55.99 35.3
 -7 -14 0 34.4 35.1
 7 14 0 56.69 35.6
 -8 -14 0 633.94 63.29
 8 14 0 526.25 64.99
 0 -15 0 -5.4 19.8
 0 -15 0 20.7 30.3
 -1 -15 0 -30.8 31.4
 1 -15 0 15.9 25.6
 -1 -15 0 40.7 23.6
 1 -15 0 -21.1 19.4
 2 -15 0 -7.2 24.4
 -2 -15 0 -18.8 23.8
 2 -15 0 10.2 17.9
 -2 -15 0 5.7 34.4
 -3 -15 0 4.3 21
 3 -15 0 11.8 24.3
 3 -15 0 24 21.4
 -3 -15 0 63.39 34.6
 -4 -15 0 53.29 34.7
 4 -15 0 105.79 25.1
 4 -15 0 13.9 24.2
 -5 -15 0 3.3 34.4
 5 -15 0 -2.6 23.2
 5 -15 0 -1.4 24.9
 6 -15 0 22.8 24.2
 -6 -15 0 43.5 35.8
 6 -15 0 36.2 35
 -7 -15 0 26.3 35.1
 0 -16 0 -8.9 21.4
 0 -16 0 -21.7 33.1
 -1 -16 0 124.79 26.2
 1 -16 0 150.68 22.3
 -1 -16 0 120.39 35.9
 1 -16 0 124.19 29.3
 -2 -16 0 -3 34.4
 2 -16 0 24 25.9
 2 -16 0 -33.6 18.2
 -2 -16 0 -1 25.2
 -3 -16 0 66.29 34.9
 3 -16 0 96.09 26.7
 -3 -16 0 102.29 25.8
 3 -16 0 109.29 24.7
 4 -16 0 582.54 48.8
 -4 -16 0 479.95 65.79
 4 -16 0 589.34 45.7
 -5 -16 0 -2.8 24.2
 5 -16 0 -3.4 24.4
 -5 -16 0 58.89 37.3
 5 -16 0 0.3 23.9
 -6 -16 0 35.3 23.2
 -6 -16 0 45 35.5
 0 -17 0 -11.4 19.9
 0 -17 0 31.9 32.9
 -1 -17 0 73.69 26.3
 1 -17 0 27.8 29.5
 1 -17 0 89.99 20.8
 -1 -17 0 70.39 35.2
 -2 -17 0 86.19 36.2
 2 -17 0 105.59 22.1
 -2 -17 0 80.19 26.6
 2 -17 0 113.39 28.5
 3 -17 0 134.59 28.7
 3 -17 0 120.09 29.4
 -3 -17 0 129.69 37.6
 -3 -17 0 124.79 29
 -4 -17 0 41.7 36.9
 -4 -17 0 24 27.2
 4 -17 0 8.4 24.5
 4 -17 0 -1.8 23.2
 -13 0 1 2.9 15.5
 -13 0 1 15.1 20.3
 -11 0 1 -4.4 14.6
 -11 0 1 45.3 19.1
 -10 0 1 -12.9 17.1
 9 0 -1 -26.9 17.9
 -9 0 1 -4.2 15.8
 8 0 -1 -12.1 17.5
 -8 0 1 -13.1 15.8
 -7 0 1 4.3 14.3
 7 0 -1 15.3 16.3
 6 0 -1 -15.2 15.1
 -6 0 1 -24.9 14.3
 5 0 -1 -19.1 15
 -5 0 1 -13.9 13.8
 -4 0 1 11.7 15.4
 4 0 -1 27.7 15.5
 3 0 -1 30.9 14
 -2 0 1 32.7 10.5
 -2 0 1 4.6 8
 1 0 -1 -7.7 5.4
 0 0 -1 -8.5 20.4
 -1 0 -1 76.49 34.3
 1 0 1 26.1 45.4
 -2 0 -1 23.3 11.9
 2 0 1 46.6 12.5
 3 0 1 -11.2 14.9
 -4 0 -1 2.3 14.6
 4 0 1 7.6 16.2
 5 0 1 -8.2 15.6
 -5 0 -1 30.3 15.2
 -6 0 -1 -2.9 14.4
 6 0 1 -12.1 15.8
 7 0 1 -16.2 17.2
 -7 0 -1 10.5 15.1
 -8 0 -1 1.6 16.4
 8 0 1 9.6 17.5
 9 0 1 -15.6 18
 -9 0 -1 -3.7 17.7
 10 0 1 4.3 21.4
 -10 0 -1 -19.1 18.9
 11 0 1 34.5 22.5
 -11 0 -1 24.7 21.1
 12 0 1 17 25.1
 -12 0 -1 8 22.3
 13 0 1 3.3 26.4
 -13 -1 1 64.99 23.4
 -13 -1 1 68.69 18.5
 -12 -1 1 497.95 36.7
 -12 -1 1 539.85 42.2
 -12 1 1 503.65 35.4
 -12 1 1 466.35 32.1
 -11 -1 1 397.86 38.2
 -11 1 1 513.15 34.5
 -11 1 1 500.95 32
 -10 -1 1 15.3 19.5
 -10 1 1 3.2 12.8
 10 1 -1 0.4 21.4
 -10 1 1 -5.6 15.5
 -9 -1 1 61.59 18.5
 -9 1 1 45.9 14.8
 9 1 -1 63.59 21.4
 -8 -1 1 1781.42 83.69
 -8 1 1 1512.85 88.29
 8 1 -1 1761.62 85.29
 7 -1 -1 -17.9 14.2
 -7 -1 1 -5.9 16.5
 -7 1 1 22.7 12.5
 7 1 -1 5 17.4
 6 -1 -1 3547.94 165.78
 -6 -1 1 3536.85 166.98
 6 1 -1 3596.54 167.58
 -6 1 1 3618.84 165.28
 5 -1 -1 5.5 12.8
 -5 -1 1 -1 16.3
 5 1 -1 19.8 17.6
 -5 1 1 1.4 11.1
 -4 -1 1 2512.95 117.39
 -4 1 1 2426.66 114.39
 -3 -1 1 216.28 27.7
 3 1 -1 272.67 28.9
 -3 1 1 208.88 17.7
 2 -1 -1 448.66 22
 -2 -1 1 431.66 30.8
 1 -1 -1 2896.81 154.98
 1 1 -1 2844.82 155.08
 0 -1 -1 2.1 28.3
 -1 -1 -1 5157.38 246.18
 1 -1 1 4587.74 236.38
 -1 1 -1 4840.22 236.98
 -2 -1 -1 3037.3 143.39
 2 -1 1 3098.19 142.09
 -2 1 -1 3100.59 142.09
 2 1 1 3067.79 143.09
 -3 -1 -1 20.4 16.8
 3 -1 1 31.6 13.2
 3 1 1 9.8 18.6
 4 -1 1 1351.06 68.69
 -4 -1 -1 1495.95 70.79
 -4 1 -1 1397.96 68.79
 -5 -1 -1 195.18 19.6
 5 -1 1 177.98 17.7
 -5 1 -1 192.18 22.8
 5 1 1 212.48 21.3
 -6 -1 -1 2391.96 113.09
 6 -1 1 2354.26 112.19
 -6 1 -1 2395.56 111.59
 6 1 1 2330.07 114.09
 -7 -1 -1 33.1 17.1
 7 -1 1 33.3 15.8
 7 1 1 33.3 17.5
 -7 1 -1 28.7 14.6
 -8 -1 -1 784.82 46.5
 8 -1 1 748.53 45
 8 1 1 775.92 48.6
 9 -1 1 16.6 17.7
 -9 -1 -1 8.8 19.2
 9 1 1 -1.8 19.9
 -9 1 -1 5 17.2
 10 -1 1 127.69 23.1
 -10 -1 -1 185.58 23.6
 -10 1 -1 142.39 21.3
 10 1 1 169.68 25.4
 11 -1 1 322.17 37.2
 -11 -1 -1 341.97 38.3
 -11 1 -1 338.07 35.9
 11 1 1 343.47 40.9
 12 -1 1 567.14 47
 -12 -1 -1 602.84 45.9
 -12 1 -1 587.84 43.4
 12 1 1 600.34 50.99
 -13 -1 -1 141.89 27.1
 13 1 1 154.88 30.4
 -13 -2 1 21.4 18.9
 -13 -2 1 37.9 25.3
 -12 -2 1 981.3 54.39
 -12 -2 1 975.5 58.39
 -12 2 1 989.2 50.49
 -12 2 1 941.11 49.6
 -11 -2 1 238.98 27.5
 -11 2 1 254.67 22.4
 -11 2 1 346.07 26.6
 -10 -2 1 -12.6 21.5
 -10 2 1 -11 13.5
 -10 2 1 3.1 10.7
 10 2 -1 -8.5 22.5
 -9 -2 1 25.4 21.2
 -9 2 1 7.7 12.1
 9 2 -1 26.1 22.1
 -9 2 1 5.8 10.4
 -8 -2 1 64.99 18.8
 8 2 -1 74.99 21.1
 -8 2 1 37.6 11.5
 -8 2 1 75.29 10.1
 -7 -2 1 -7.4 17.6
 7 2 -1 5.9 19.1
 -7 2 1 -18.5 9.7
 -6 -2 1 1544.15 79.29
 -6 2 1 1635.84 72.79
 -6 2 1 1489.85 73.09
 6 2 -1 1575.44 79.99
 -5 -2 1 66.89 20.5
 -5 2 1 75.89 8.4
 5 2 -1 89.29 21.1
 -4 -2 1 208.28 22
 4 2 -1 185.28 22.1
 -3 -2 1 30.8 19.4
 3 2 -1 29.3 19.4
 2 -2 -1 600.94 29.5
 -2 -2 1 652.43 39.8
 2 2 -1 616.14 41.5
 1 -2 -1 120.59 11.1
 -1 -2 1 134.59 17.3
 -1 -2 1 128.39 13.6
 -1 2 1 123.69 16.6
 0 -2 1 1318.67 62.89
 0 -2 -1 1321.67 62.99
 0 2 -1 1354.86 62.49
 0 2 1 1248.88 63.39
 1 -2 1 9999 458.45
 -1 2 -1 9635.54 456.95
 2 -2 1 634.34 35.4
 -2 -2 -1 700.13 40.3
 2 2 1 654.93 41.5
 -2 2 -1 686.83 37.7
 -3 -2 -1 846.42 45.7
 3 -2 1 710.53 40.9
 -3 2 -1 816.62 40.8
 3 2 1 765.22 47.5
 4 -2 1 933.41 46.6
 -4 -2 -1 933.61 51.99
 4 2 1 961.8 51.99
 -4 2 -1 884.21 46.5
 5 -2 1 -16.9 12.3
 -5 -2 -1 -7.7 18.9
 -5 2 -1 -19.6 12.6
 5 2 1 -23.7 19.2
 -6 -2 -1 667.53 43.9
 6 -2 1 657.23 38.4
 -6 2 -1 691.73 38
 6 2 1 731.23 45
 7 -2 1 394.06 29.3
 -7 -2 -1 384.66 34.4
 -7 2 -1 398.96 28.1
 7 2 1 405.56 36.2
 -8 -2 -1 32.9 19.6
 -8 2 -1 25.1 14.8
 8 2 1 19.4 19.9
 -9 -2 -1 75.49 31.2
 9 -2 1 65.09 17.1
 9 2 1 97.19 23.1
 10 -2 1 686.63 46
 -10 -2 -1 819.42 49.4
 -10 2 -1 738.93 43.6
 10 2 1 641.74 52.09
 -11 -2 -1 290.87 36.9
 11 -2 1 251.87 33.6
 11 2 1 245.68 29.8
 -11 2 -1 230.88 29
 12 -2 1 85.99 23.2
 -12 -2 -1 88.59 25.6
 12 2 1 36.1 27.5
 -12 2 -1 122.29 18.9
 -13 -2 -1 0.4 25.9
 13 2 1 -2.1 29.1
 -13 -3 1 14.7 19.9
 -13 -3 1 21.7 25.4
 -12 -3 1 531.75 47.8
 -11 -3 1 259.47 30
 11 3 -1 268.17 31.1
 -10 -3 1 45.8 22.8
 10 3 -1 44.3 24.3
 -9 -3 1 51.99 22
 9 3 -1 99.89 24.9
 -8 -3 1 540.55 43.1
 8 3 -1 622.34 45.2
 -7 -3 1 930.81 54.89
 7 3 -1 957 56.09
 -6 -3 1 906.41 54.99
 6 3 -1 1004.1 56.19
 -5 -3 1 58.39 21.4
 5 3 -1 42.1 21.1
 -4 -3 1 343.77 38.7
 4 3 -1 440.76 39.9
 -3 -3 1 179.88 24.5
 3 3 -1 161.38 23.9
 2 -3 -1 60.99 10.9
 -2 -3 1 51.69 20.9
 -2 3 1 36.3 12.1
 2 3 -1 69.59 22.5
 -1 -3 1 597.34 38.4
 1 -3 -1 525.55 32.5
 -1 3 1 556.74 34.3
 0 -3 1 206.48 24.3
 0 -3 -1 210.48 25.1
 1 -3 1 92.39 13.6
 -1 -3 -1 139.29 19.1
 -1 3 -1 103.89 13.2
 1 3 1 71.89 19.2
 -2 -3 -1 105.89 22.2
 2 -3 1 105.89 14.1
 2 3 1 139.59 23.6
 -2 3 -1 158.38 15.3
 -3 -3 -1 936.21 54.59
 3 -3 1 905.11 47.5
 3 3 1 964.2 56.79
 -3 3 -1 1026.7 48.4
 -4 -3 -1 -33 19.2
 4 -3 1 2.6 10.8
 4 3 1 13.1 22.1
 -4 3 -1 -14.5 11.4
 -5 -3 -1 933.71 51.69
 5 3 1 810.22 52.19
 -6 -3 -1 1490.05 76.09
 6 -3 1 1409.46 70.89
 6 3 1 1529.95 77.29
 -6 3 -1 1523.65 70.99
 7 -3 1 45 13.3
 -7 -3 -1 55.59 20.5
 7 3 1 43 21.9
 -7 3 -1 28.8 12
 -8 -3 -1 1050.29 58.99
 8 -3 1 980.5 53.09
 8 3 1 1081.89 60.49
 -8 3 -1 1040.7 52.09
 9 -3 1 37.1 14.8
 -9 -3 -1 0.4 21.3
 -9 3 -1 10.9 13.6
 9 3 1 -26.8 22.6
 10 -3 1 126.59 18.1
 -10 -3 -1 135.19 24.7
 10 3 1 87.69 26
 -10 3 -1 116.59 16.1
 11 -3 1 -3.8 17.7
 -11 -3 -1 -0.4 24.3
 11 3 1 33.1 25.5
 -12 -3 -1 66.79 26.5
 -12 3 -1 152.18 16.8
 12 3 1 98.19 29.9
 -13 -3 -1 30.4 27.2
 13 3 1 16.7 29.2
 -13 -4 1 6.8 25.4
 -13 -4 1 21.9 27
 -12 -4 1 36 26.8
 -11 -4 1 428.26 44.7
 11 4 -1 479.05 50.89
 -10 -4 1 72.99 24
 10 4 -1 33.4 35.7
 -9 -4 1 121.89 24.9
 9 4 -1 70.09 26.3
 -8 -4 1 157.18 25
 8 4 -1 212.28 25.8
 -7 -4 1 1209.58 67.39
 7 4 -1 1231.68 68.59
 -6 -4 1 24.5 21
 6 4 -1 29.1 22.1
 -5 -4 1 80.99 23.3
 5 4 -1 89.79 22.3
 -4 -4 1 181.38 25.6
 4 4 -1 185.38 24.5
 3 -4 -1 1568.04 75.09
 -3 -4 1 1710.93 83.79
 3 -4 -1 1576.44 75.39
 3 4 -1 1616.74 83.79
 -2 -4 1 144.69 27.3
 2 -4 -1 128.69 14.5
 2 4 -1 73.09 22.7
 -2 4 1 97.79 15.9
 -1 -4 1 39.2 21.6
 1 -4 -1 -15.4 14.7
 -1 4 1 4.2 19.3
 1 4 -1 7.2 21.5
 0 -4 1 24.1 18
 0 -4 1 73.99 16.3
 0 4 1 35.9 19.2
 -1 -4 -1 239.38 23.1
 1 -4 1 272.17 23.8
 1 4 1 195.08 22.9
 2 -4 1 644.84 37.8
 -2 -4 -1 669.93 45.1
 2 4 1 692.53 46.4
 -2 4 -1 631.14 36.2
 -3 -4 -1 1227.38 66.89
 3 -4 1 1302.77 59.99
 3 4 1 1148.69 67.09
 -3 4 -1 1218.98 59.59
 -4 -4 -1 2564.34 125.59
 4 -4 1 2614.14 120.69
 -4 4 -1 2603.84 120.79
 4 4 1 2616.84 125.39
 5 -4 1 153.48 16.6
 -5 -4 -1 105.19 20.9
 -5 4 -1 157.68 18.3
 5 4 1 95.59 23.2
 -6 -4 -1 46.7 20.6
 6 -4 1 46.6 11.2
 -6 4 -1 22.6 10.8
 6 4 1 25 22.3
 -7 -4 -1 46 20.9
 7 -4 1 18 11.3
 7 4 1 35.7 22.6
 -7 4 -1 36.9 11.2
 8 -4 1 285.57 22.8
 -8 -4 -1 262.47 27.6
 8 4 1 252.97 28.3
 -8 4 -1 244.68 21.2
 9 -4 1 171.28 22.2
 -9 -4 -1 194.88 26.4
 9 4 1 199.88 27.4
 -9 4 -1 173.58 19.6
 10 -4 1 245.88 23.6
 -10 -4 -1 230.08 28.8
 -10 4 -1 272.57 21.4
 -11 -4 -1 3.1 24.4
 11 4 1 10.5 26.9
 -12 -4 -1 602.54 52.09
 12 4 1 615.64 55.79
 -13 -4 -1 -6.3 27.5
 -13 -5 1 11.4 22.2
 -12 -5 1 13.6 29
 -11 -5 1 100.69 28
 11 5 -1 49.7 28.8
 10 5 -1 434.56 49.6
 -9 -5 1 30.8 24.7
 9 5 -1 20.7 26.2
 -8 -5 1 -40.2 22.8
 8 5 -1 11.9 24.9
 -7 -5 1 79.99 23.1
 7 5 -1 83.09 24.9
 -6 -5 1 105.49 22.8
 6 5 -1 141.29 24
 -5 -5 1 800.12 50.59
 5 5 -1 745.13 52.59
 4 -5 -1 149.19 15.5
 -4 -5 1 203.18 25.2
 4 -5 -1 157.48 15
 4 5 -1 278.67 29.4
 -3 -5 1 42.3 23.3
 3 -5 -1 4.2 11.9
 3 5 -1 30.6 22.3
 -2 -5 1 598.74 44.8
 2 -5 -1 493.05 32.3
 2 5 -1 432.16 44.5
 -2 5 1 393.76 34.2
 -1 -5 1 -11.2 20.7
 1 -5 -1 -5.2 16.3
 1 5 -1 -10.2 23.3
 -1 5 1 -1.4 18.9
 0 -5 1 46 16.4
 0 -5 1 21 19.4
 0 5 1 8.9 21.2
 1 -5 1 41.2 17.2
 1 -5 1 103.39 14.1
 -1 -5 -1 80.39 21.8
 1 5 1 167.78 24.6
 2 -5 1 151.18 18.6
 -2 -5 -1 74.49 20.8
 2 -5 1 160.48 17.2
 2 5 1 121.99 25.7
 -3 -5 -1 402.16 38.7
 3 -5 1 471.55 29.5
 3 5 1 409.36 40.7
 -3 5 -1 434.46 26.9
 -4 -5 -1 1279.27 68.39
 4 5 1 1261.67 68.79
 -4 5 -1 1219.28 60.19
 -5 -5 -1 152.88 22.9
 5 -5 1 113.39 13
 5 5 1 105.39 25.5
 -5 5 -1 162.68 16.5
 -6 -5 -1 1566.94 79.99
 6 -5 1 1559.84 73.19
 6 5 1 1511.15 81.49
 -6 5 -1 1556.34 72.89
 7 -5 1 278.87 20.3
 -7 -5 -1 309.07 37.5
 7 5 1 303.67 40.9
 -7 5 -1 313.17 19.6
 -8 -5 -1 -17.2 22.6
 8 5 1 22.9 24.9
 -9 -5 -1 26.9 24.8
 9 5 1 18.2 26
 -10 -5 -1 167.08 29.4
 10 5 1 158.18 28.7
 -11 -5 -1 174.98 29.3
 11 5 1 194.28 31.8
 -12 -5 -1 174.08 30
 12 5 1 97.59 30.7
 -13 -5 -1 -9.7 30
 13 5 1 -0.1 31.3
 -13 -6 1 21.6 30.5
 -13 -6 1 0.7 20.9
 -12 -6 1 59.39 29.6
 -11 -6 1 109.39 29
 11 6 -1 114.59 31.8
 -10 -6 1 63.09 27.6
 10 6 -1 97.19 29.3
 -9 -6 1 2.9 26.3
 9 6 -1 1.6 27.8
 -8 -6 1 118.49 26.5
 8 6 -1 117.69 27.5
 -7 -6 1 1332.37 74.09
 7 6 -1 1291.67 74.69
 -6 -6 1 49.6 21.7
 6 6 -1 39.8 39.4
 -5 -6 1 0.3 20.8
 5 -6 -1 8 7
 5 6 -1 -16.8 24.4
 4 -6 -1 69.99 11.7
 -4 -6 1 58.69 22
 4 -6 -1 74.29 12.4
 4 6 -1 108.99 26.2
 -3 -6 1 509.75 45.5
 3 -6 -1 526.25 33.6
 3 6 -1 560.64 46.6
 2 -6 -1 1112.09 56.09
 -2 -6 1 1111.29 62.19
 2 6 -1 1017.7 63.09
 -2 6 1 1021.6 57.39
 1 -6 -1 1707.53 87.09
 -1 -6 1 1811.12 91.59
 1 6 -1 1828.22 91.29
 -1 6 1 1802.72 89.19
 0 -6 -1 494.45 38.2
 0 -6 1 477.95 40.8
 0 -6 1 441.76 34.2
 -1 -6 -1 505.25 38.7
 1 -6 1 380.16 29.6
 1 -6 1 357.36 33.7
 1 6 1 406.36 40.1
 2 -6 1 422.76 31.3
 -2 -6 -1 391.16 39.5
 2 -6 1 439.66 34.2
 2 6 1 439.26 41.6
 -3 -6 -1 11.6 20
 3 -6 1 32.8 14.7
 3 -6 1 -7.9 15.3
 3 6 1 -6.2 22.1
 -4 -6 -1 718.43 49.4
 4 -6 1 780.12 41.2
 4 -6 1 745.73 43
 4 6 1 762.12 51.39
 5 -6 1 951 47.5
 -5 -6 -1 861.41 57.19
 5 -6 1 1021.7 49.8
 5 6 1 965.9 58.29
 6 -6 1 283.97 20.6
 -6 -6 -1 372.56 36.7
 6 6 1 240.28 32.5
 -7 -6 -1 83.39 24.1
 7 -6 1 122.29 14.6
 7 6 1 113.39 27
 -8 -6 -1 99.79 25
 8 6 1 93.09 28.4
 -9 -6 -1 343.27 44.8
 9 6 1 330.27 44.6
 -10 -6 -1 128.19 29.2
 10 6 1 115.39 28.8
 -11 -6 -1 34.3 27.9
 11 6 1 -23.2 28.6
 -12 -6 -1 -37.3 27.4
 12 6 1 16.9 29.6
 -13 -7 1 -42.7 31.1
 -13 -7 1 -13.3 20.9
 -12 -7 1 9.1 29.8
 -11 -7 1 113.19 30.4
 11 7 -1 93.59 31.3
 -10 -7 1 235.78 32.6
 10 7 -1 216.78 33.2
 -9 -7 1 10.2 28.2
 9 7 -1 10.4 29.1
 -8 -7 1 28.2 26
 8 7 -1 29.6 28.2
 -7 -7 1 2.8 23.8
 7 7 -1 7.7 26.2
 6 7 -1 2814.42 137.89
 -5 -7 1 107.39 24.6
 5 -7 -1 173.68 17.4
 5 -7 -1 175.28 17.1
 5 7 -1 216.58 28.2
 4 -7 -1 580.64 32.3
 4 -7 -1 541.35 33.8
 -4 -7 1 604.14 46.5
 4 7 -1 538.75 48.1
 -3 -7 1 93.69 26.3
 3 -7 -1 116.29 16.5
 3 7 -1 52.59 23.6
 -2 -7 1 90.99 26
 2 -7 -1 124.59 19.2
 2 7 -1 121.29 25.7
 -2 7 1 98.09 19
 1 -7 -1 184.88 21.4
 -1 -7 1 200.48 25.1
 -1 7 1 156.68 22.3
 0 -7 1 578.94 36
 0 -7 -1 462.65 43.6
 0 -7 1 545.75 42
 0 7 1 420.36 43.8
 -1 -7 -1 127.59 23.6
 1 -7 1 172.78 22.1
 1 -7 1 165.68 17.5
 1 7 1 111.99 24.7
 2 -7 1 970.3 51.09
 -2 -7 -1 934.21 57.19
 2 -7 1 992.3 53.99
 2 7 1 932.01 59.79
 3 -7 1 1671.13 81.29
 3 -7 1 1692.03 82.99
 -3 -7 -1 1665.73 85.49
 3 7 1 1670.13 87.79
 -4 -7 -1 490.25 43.4
 4 -7 1 654.73 34.6
 4 -7 1 552.54 37.6
 4 7 1 574.94 49.3
 -5 -7 -1 325.07 38.8
 5 -7 1 299.27 23
 5 -7 1 258.27 26.6
 5 7 1 331.17 41.6
 6 -7 1 508.55 29.4
 6 -7 1 532.35 32.2
 6 7 1 549.95 49.5
 -7 -7 -1 814.32 52.99
 7 7 1 729.73 56.69
 -8 -7 -1 206.88 28.6
 8 7 1 234.48 31.2
 -9 -7 -1 16.1 26.8
 9 7 1 -8.8 27.9
 -10 -7 -1 572.54 53.89
 10 7 1 524.55 52.09
 -11 -7 -1 7.6 28.4
 11 7 1 -5 29.3
 -12 -7 -1 120.89 30.5
 12 7 1 42.1 30.3
 -12 -8 1 -32.2 29.7
 -11 -8 1 327.97 36.8
 -10 -8 1 240.68 34.5
 10 8 -1 170.98 32.8
 -9 -8 1 699.73 58.59
 9 8 -1 642.94 58.49
 -8 -8 1 1148.69 71.09
 8 8 -1 1200.88 73.09
 -7 -8 1 192.38 30.6
 7 8 -1 198.58 31.6
 -6 -8 1 -18.6 25.3
 6 8 -1 -3.7 25.1
 5 -8 -1 -6.6 11.6
 5 -8 -1 5.7 12.3
 -5 -8 1 0.8 25.6
 5 8 -1 11.9 24.1
 4 -8 -1 1072.99 52.19
 -4 -8 1 1052.99 62.09
 4 -8 -1 996.1 53.59
 4 8 -1 964.6 63.69
 3 -8 -1 230.68 28.9
 3 -8 -1 232.08 24.1
 -3 -8 1 225.08 28.8
 3 8 -1 269.87 30.4
 2 -8 -1 2178.78 108.89
 -2 -8 1 2407.06 113.49
 -2 8 1 2215.68 110.59
 2 8 -1 2308.87 113.19
 -1 -8 1 372.06 31.9
 1 -8 -1 269.87 31.3
 -1 8 1 317.17 35.5
 0 -8 1 225.58 28.4
 0 -8 -1 212.98 24.1
 0 -8 1 218.28 24.6
 0 8 1 240.58 26.8
 -1 -8 -1 205.58 27.1
 1 -8 1 159.68 22
 1 -8 1 178.48 18.3
 -2 -8 -1 -7.8 21
 2 -8 1 7.2 14.7
 2 -8 1 2.8 18.9
 2 8 1 3.5 24.7
 3 -8 1 598.44 44.7
 -3 -8 -1 755.02 49.5
 3 -8 1 764.72 40.5
 3 8 1 606.94 51.29
 4 -8 1 -21.1 17.5
 4 -8 1 9.6 14.3
 -4 -8 -1 16.8 24.3
 4 8 1 4.8 23.3
 5 -8 1 19.3 16.7
 -5 -8 -1 22.9 25.5
 5 -8 1 5.4 13.6
 5 8 1 50.59 26.7
 -6 -8 -1 4.1 23.9
 6 -8 1 5.3 14.6
 6 -8 1 -2.5 11.6
 6 8 1 25.7 25.6
 7 -8 1 5 10.2
 -7 -8 -1 62.39 26.6
 7 -8 1 4 12
 7 8 1 28.2 27.7
 -8 -8 -1 102.29 28.6
 8 8 1 89.79 28
 -9 -8 -1 119.99 29.2
 9 8 1 169.68 31.1
 -10 -8 -1 8.3 29.8
 10 8 1 -11.1 29.7
 -11 -8 -1 9.5 29.8
 11 8 1 -11.6 33.3
 -12 -8 -1 18.4 29.5
 12 8 1 25 33.4
 -12 -9 1 73.69 32
 -11 -9 1 -25.4 30.8
 -10 -9 1 60.99 31
 10 9 -1 -8.4 31.2
 -9 -9 1 -32.4 29.7
 9 9 -1 15.2 29.7
 -8 -9 1 71.49 29.1
 8 9 -1 3.1 30.9
 -7 -9 1 21.1 27.7
 7 9 -1 -16.4 27.3
 6 -9 -1 806.22 43.2
 -6 -9 1 808.52 59.09
 6 -9 -1 867.11 43.2
 6 9 -1 853.31 61.29
 -5 -9 1 280.97 32.6
 5 -9 -1 332.17 27.2
 5 -9 -1 357.36 26.1
 5 9 -1 294.97 34.4
 4 -9 -1 46.2 16.8
 4 -9 -1 45.9 14.6
 -4 -9 1 31.9 25.3
 4 9 -1 -8.9 26.6
 3 -9 -1 260.07 27
 3 -9 -1 218.08 28.9
 -3 -9 1 266.67 30.9
 3 9 -1 259.17 29.2
 2 -9 -1 4615.74 218.58
 -2 -9 1 4654.53 221.38
 2 9 -1 4703.33 221.78
 -2 9 1 4814.52 219.68
 1 -9 -1 27.9 17.7
 -1 9 1 21.5 22.4
 0 -9 -1 36.9 21.9
 0 -9 1 32.8 16.8
 0 -9 1 41.8 23.1
 0 9 1 41.1 22.5
 1 -9 1 159.48 22.1
 1 -9 1 190.78 18.8
 1 9 1 168.58 26.8
 2 -9 1 64.49 19.7
 2 -9 1 39.5 15.1
 -2 -9 -1 60.39 23
 2 9 1 63.39 25.3
 3 -9 1 22.7 17.3
 3 -9 1 69.39 20.2
 -3 -9 -1 51.99 24.2
 3 9 1 18.4 23.8
 4 -9 1 137.49 18
 4 -9 1 152.68 21.4
 -4 -9 -1 167.58 26.3
 4 9 1 139.69 29.8
 5 -9 1 645.54 42
 5 -9 1 665.63 39.2
 -5 -9 -1 615.34 51.29
 5 9 1 650.53 53.89
 -6 -9 -1 781.42 54.09
 6 -9 1 697.83 40.1
 6 -9 1 688.73 42.5
 6 9 1 721.23 54.99
 7 -9 1 35.1 11.7
 -7 -9 -1 29.6 26.5
 7 -9 1 34.5 14.7
 7 9 1 21.4 26.6
 -8 -9 -1 -12.9 27.8
 8 9 1 13.1 29.9
 -9 -9 -1 357.16 46
 9 9 1 320.07 38.2
 -10 -9 -1 -24.1 29.5
 10 9 1 -6 31.1
 -11 -9 -1 66.79 32.2
 11 9 1 -7.2 32.9
 -10 -10 1 21.6 31.4
 10 10 -1 18.2 33.1
 -9 -10 1 125.69 35.3
 9 10 -1 194.58 35.6
 -8 -10 1 47 31.5
 8 10 -1 17.7 31.5
 -7 -10 1 30.6 36.4
 7 10 -1 -47.5 31.9
 6 -10 -1 180.68 22.8
 -6 -10 1 143.09 31.5
 6 -10 -1 198.48 24.4
 6 10 -1 181.38 31.5
 -5 -10 1 50.09 27.3
 5 -10 -1 82.39 17.2
 5 -10 -1 41.5 14.8
 5 10 -1 65.19 30.8
 -4 -10 1 79.49 27.5
 4 10 -1 140.49 30
 -3 -10 1 1340.07 78.19
 3 -10 -1 1464.15 71.19
 3 -10 -1 1348.37 70.39
 3 10 -1 1364.06 79.59
 -2 -10 1 48.3 25.5
 2 -10 -1 56.59 17.9
 -2 10 1 56.69 23.5
 -1 -10 1 18.5 18.4
 1 -10 -1 -46.4 17.9
 -1 -10 1 -20.8 24
 -1 10 1 -17.8 22.6
 0 -10 -1 -36.9 21.4
 0 -10 1 -20.6 16.5
 0 -10 1 -26.4 22
 0 10 1 -32 22.2
 1 -10 1 1058.99 57.79
 1 -10 1 1143.09 61.59
 -1 -10 -1 1053.49 63.99
 1 10 1 1073.49 65.19
 -2 -10 -1 167.98 25.5
 2 -10 1 169.48 22.5
 2 -10 1 153.48 17.8
 2 10 1 168.38 33.6
 3 -10 1 -28.8 16.6
 3 -10 1 7 20.4
 -3 -10 -1 34.2 25
 3 10 1 -17.5 25.3
 -4 -10 -1 329.47 34.1
 4 10 1 388.66 44.1
 5 -10 1 19.1 16.4
 5 -10 1 -23.1 19.2
 -5 -10 -1 30.1 27.2
 5 10 1 26.7 27.3
 -6 -10 -1 117.29 31
 6 -10 1 116.99 20.5
 6 -10 1 154.38 17.4
 6 10 1 103.69 28.9
 7 -10 1 115.39 14.4
 -7 -10 -1 164.38 29.9
 7 -10 1 100.29 17.6
 7 10 1 118.39 32
 -8 -10 -1 112.99 30.3
 8 10 1 64.09 32.1
 -9 -10 -1 17.4 28.3
 9 10 1 10.5 32.3
 -10 -10 -1 104.29 30.8
 10 10 1 95.49 35.1
 11 10 1 41.6 33.4
 -11 -11 1 -18.6 31.8
 -10 -11 1 21.3 33.3
 -9 -11 1 95.09 33.4
 9 11 -1 20.9 34.3
 -8 -11 1 71.59 32.8
 8 11 -1 19.4 32.3
 -7 -11 1 150.28 33.4
 7 -11 -1 179.18 20.5
 7 11 -1 158.68 33.8
 6 -11 -1 152.58 18.6
 -6 -11 1 64.79 29.9
 6 -11 -1 106.59 17.2
 6 11 -1 85.09 31.9
 5 -11 -1 17.2 18.2
 -5 -11 1 7.1 29.6
 5 -11 -1 23.5 18.1
 5 11 -1 16.2 29.8
 4 -11 -1 305.57 31.4
 -4 -11 1 389.66 47.2
 4 -11 -1 320.87 34.6
 4 11 -1 324.67 37.1
 3 -11 -1 197.88 21
 -3 -11 1 185.58 31.5
 3 -11 -1 178.68 21.9
 -2 -11 1 144.49 23.5
 2 -11 -1 186.68 21.7
 -2 -11 1 172.28 34.3
 1 -11 -1 -5.3 19.8
 -1 -11 1 10 26.1
 -1 -11 1 -2.2 18.6
 -1 11 1 -6.8 24.7
 0 -11 1 190.78 21.6
 0 -11 -1 221.28 26.9
 0 -11 1 184.48 25.9
 0 11 1 178.08 29.4
 1 -11 1 117.09 22.7
 1 -11 1 134.09 18.9
 -1 -11 -1 65.29 24.3
 1 11 1 54.29 26.3
 2 -11 1 688.43 42.6
 2 -11 1 652.43 47.4
 -2 -11 -1 809.62 51.99
 2 11 1 709.33 54.39
 3 -11 1 257.57 32.5
 3 -11 1 235.08 26.6
 -3 -11 -1 326.57 42
 3 11 1 256.97 32.6
 -4 -11 -1 124.49 30.6
 4 -11 1 106.89 20.2
 4 -11 1 109.29 24.3
 4 11 1 75.59 31.1
 5 -11 1 38.9 21.8
 -5 -11 -1 24.3 30.1
 5 -11 1 3.4 18
 5 11 1 34.8 31
 6 -11 1 108.29 18.1
 6 -11 1 126.69 22.2
 -6 -11 -1 78.49 29.9
 6 11 1 100.29 31.2
 7 -11 1 47 18.1
 7 -11 1 3.7 14
 -7 -11 -1 -7.5 27.9
 7 11 1 -5.9 31.4
 -8 -11 -1 249.38 34.6
 8 11 1 159.88 35.5
 -9 -11 -1 40.5 29.9
 9 11 1 67.49 35.8
 -10 -11 -1 111.49 32.5
 10 11 1 17.4 33.2
 -10 -12 1 88.29 33.9
 -9 -12 1 8 33.6
 -8 -12 1 25.4 33.7
 7 -12 -1 178.28 23.7
 7 -12 -1 150.28 18.7
 -7 -12 1 180.28 36.2
 7 12 -1 115.69 35.1
 -6 -12 1 228.18 35.8
 6 -12 -1 365.96 32.7
 6 -12 -1 357.26 33.3
 6 12 -1 355.66 40.2
 5 -12 -1 191.08 23
 5 -12 -1 216.18 23.1
 -5 -12 1 129.39 32.4
 4 -12 -1 -5.9 17.8
 -4 -12 1 -14.2 28.9
 4 -12 -1 43.7 20.4
 -3 -12 1 473.75 51.79
 3 -12 -1 513.35 40.6
 3 -12 -1 555.44 40
 -2 -12 1 167.58 30.7
 2 -12 -1 166.88 23.5
 2 -12 -1 212.58 27.6
 -2 -12 1 185.88 23.2
 1 -12 -1 1239.18 66.79
 -1 -12 1 1199.28 72.29
 -1 -12 1 1180.48 65.69
 -1 12 1 1117.69 71.39
 0 -12 1 28.4 26.3
 0 -12 -1 91.79 26
 0 -12 1 58.39 19.8
 0 12 1 74.59 27
 1 -12 1 17.5 22.6
 -1 -12 -1 62.09 26.4
 1 -12 1 55.79 17.5
 1 12 1 46.1 28.6
 -2 -12 -1 102.09 29.9
 2 -12 1 102.79 23.7
 2 -12 1 145.09 19.4
 2 12 1 116.49 30.4
 3 -12 1 70.69 20
 -3 -12 -1 61.29 29.6
 3 -12 1 82.09 24
 3 12 1 56.39 29.7
 -4 -12 -1 34.6 28
 4 -12 1 -0.1 24.4
 4 -12 1 15 18.9
 4 12 1 -1 30
 5 -12 1 18.1 19.4
 5 -12 1 25.9 24.5
 -5 -12 -1 57.79 30.7
 5 12 1 73.99 33.7
 6 -12 1 56.99 22.9
 -6 -12 -1 36.1 30.7
 6 -12 1 26.6 19.6
 6 12 1 15.2 31.1
 7 -12 1 42.7 18.2
 7 -12 1 32.1 19.9
 -7 -12 -1 47.4 30.8
 7 12 1 55.59 30.9
 -8 -12 -1 520.65 50.69
 8 12 1 327.57 41.9
 -9 -12 -1 142.39 32.4
 9 12 1 231.28 38.3
 -10 -12 -1 134.49 33.8
 10 12 1 128.69 35.2
 -9 -13 1 -35.6 35.5
 -9 -13 1 -6.9 23.6
 -8 -13 1 435.26 45.6
 7 -13 -1 105.39 19.2
 -7 -13 1 115.59 36.8
 7 -13 -1 137.79 18.6
 -6 -13 1 49.3 34.3
 6 -13 -1 32.7 20.2
 6 -13 -1 32.3 19.4
 -5 -13 1 -0.5 36.1
 5 -13 -1 -1.5 20.5
 5 -13 -1 -10.8 20.3
 4 -13 -1 159.28 22.3
 -4 -13 1 148.19 24.2
 -4 -13 1 117.59 32.4
 4 -13 -1 174.78 23.9
 3 -13 -1 44.7 20.3
 -3 -13 1 6.1 29.1
 3 -13 -1 25 21.4
 -3 -13 1 3.8 20.1
 -2 -13 1 1.3 30.9
 -2 -13 1 11.5 21.3
 1 -13 -1 62.69 24
 -1 -13 1 79.79 31.7
 -1 -13 1 129.69 24.1
 0 -13 -1 1099.49 68.99
 0 -13 1 1166.68 62.69
 0 -13 1 1121.39 69.99
 0 13 1 1028.1 70.69
 -1 -13 -1 105.79 30.1
 1 -13 1 110.49 19.2
 1 -13 1 79.99 24.9
 1 13 1 20.3 28.7
 -2 -13 -1 327.17 35.9
 2 13 1 265.17 34.2
 3 -13 1 350.46 41.7
 3 -13 1 305.37 35.9
 -3 -13 -1 426.46 50.29
 3 13 1 297.47 35.7
 4 -13 1 474.95 39.9
 4 -13 1 509.25 47.2
 -4 -13 -1 447.46 54.79
 4 13 1 441.76 56.49
 5 -13 1 150.38 23.1
 -5 -13 -1 214.78 35.2
 5 -13 1 186.48 28.6
 5 13 1 171.38 37.1
 6 -13 1 -32.7 24.9
 6 -13 1 3.5 21.8
 -6 -13 -1 -17.7 31.6
 6 13 1 13.4 33
 -7 -13 -1 77.79 32.5
 7 -13 1 69.09 23.1
 7 -13 1 76.69 20.2
 7 13 1 58.99 36
 -8 -13 -1 -11.4 32.1
 8 13 1 41.6 33
 -9 -13 -1 529.65 54.89
 9 13 1 501.55 63.49
 -8 -14 1 71.69 24.6
 -8 -14 1 61.59 39
 -7 -14 1 -31.9 36.4
 -7 -14 1 5.5 23.4
 -6 -14 1 3.2 22.6
 -6 -14 1 19.1 35.4
 6 -14 -1 -11.6 21.2
 6 -14 -1 2 20.6
 5 -14 -1 -1.3 20.7
 -5 -14 1 8.6 33.3
 -5 -14 1 -29.3 24.2
 5 -14 -1 -8.6 19.9
 -4 -14 1 14.1 35.5
 4 -14 -1 7.1 20.7
 4 -14 -1 16.1 20.8
 -4 -14 1 -20.2 36.4
 3 -14 -1 35.8 22.9
 -3 -14 1 47.7 22.2
 3 -14 -1 13.3 20.3
 -3 -14 1 81.89 34.4
 2 -14 -1 4.4 23.1
 -2 -14 1 -7.6 30.4
 2 -14 -1 -24.9 18.4
 -2 -14 1 21.9 23.3
 1 -14 -1 19.7 17.1
 1 -14 -1 49.3 26
 -1 -14 1 55.79 31.2
 -1 -14 1 29.5 24
 0 -14 -1 80.49 30
 0 -14 1 47.8 28.2
 0 -14 1 40.9 22.3
 -1 -14 -1 159.98 32.2
 1 -14 1 174.28 21.5
 1 -14 1 173.38 28.6
 1 14 1 221.28 35.3
 2 -14 1 2.5 23.7
 -2 -14 -1 60.19 30.6
 2 -14 1 11.1 18.4
 2 14 1 26.1 32.8
 3 -14 1 -10.6 20.1
 -3 -14 -1 39 32.9
 3 -14 1 42.8 24.2
 3 14 1 34.1 31.8
 4 -14 1 56.29 26.6
 4 -14 1 41.1 21.1
 4 14 1 9.1 31.1
 -5 -14 -1 94.49 33.5
 5 -14 1 107.09 23.5
 5 -14 1 97.89 28.8
 5 14 1 86.29 35.9
 6 -14 1 220.78 26.5
 -6 -14 -1 212.08 35.7
 6 -14 1 261.77 30.7
 6 14 1 204.28 39.5
 -7 -14 -1 26.4 31.9
 7 14 1 3.9 34
 -8 -14 -1 -2 33
 8 14 1 42.9 38.4
 -7 -15 1 116.89 26.3
 -7 -15 1 59.39 38.8
 6 -15 -1 50.59 24.8
 6 -15 -1 51.49 24.1
 -6 -15 1 80.29 36.8
 -6 -15 1 56.19 23.8
 5 -15 -1 29.6 21.8
 5 -15 -1 34.2 22
 -5 -15 1 -28.1 25.8
 -5 -15 1 -22.3 34.1
 4 -15 -1 426.86 42.5
 -4 -15 1 247.28 40.5
 4 -15 -1 341.27 31.7
 -4 -15 1 459.75 44
 -3 -15 1 28.1 36.2
 -3 -15 1 32.4 24.5
 3 -15 -1 17.9 22.9
 3 -15 -1 45.9 20.9
 -2 -15 1 44.4 36.2
 -2 -15 1 50.89 25.4
 2 -15 -1 24.5 19.3
 2 -15 -1 62.39 24.4
 1 -15 -1 -36.3 26.1
 -1 -15 1 33.9 25.1
 1 -15 -1 26.2 19.3
 -1 -15 1 65.09 33.8
 0 -15 -1 81.99 31.9
 0 -15 1 61.09 31.1
 0 -15 -1 36.9 19.2
 0 -15 1 10.8 20.5
 -1 -15 -1 16.3 32.3
 1 -15 1 24.9 18.9
 1 -15 1 -9.8 25.7
 2 -15 1 63.99 26.9
 2 -15 1 27.6 20.6
 -2 -15 -1 43.5 33.7
 2 15 1 25.9 34.2
 3 -15 1 -27.4 24.4
 -3 -15 -1 44.1 32.8
 3 -15 1 11.4 21.6
 3 15 1 24.4 34.4
 4 -15 1 498.05 47.5
 4 -15 1 418.96 41.2
 -4 -15 -1 509.25 57.39
 4 15 1 301.77 39.9
 -5 -15 -1 10.8 32.2
 5 -15 1 23.3 23.3
 5 -15 1 28 28
 6 -15 1 99.49 36.5
 -6 -15 -1 148.99 37.4
 6 15 1 156.28 39.7
 -7 -15 -1 92.99 35.8
 7 15 1 36.6 36.1
 -6 -16 1 4.8 23.9
 -6 -16 1 2.7 37
 5 -16 -1 22.1 22.4
 -5 -16 1 23 36.3
 -5 -16 1 36.1 25.3
 5 -16 -1 -35.4 22.9
 4 -16 -1 13.8 25
 -4 -16 1 -55.39 25.3
 -4 -16 1 19.3 35.6
 4 -16 -1 -24.2 22.3
 3 -16 -1 86.39 25.1
 -3 -16 1 74.89 35.8
 3 -16 -1 139.69 23.6
 -3 -16 1 98.19 29.1
 -2 -16 1 6.1 35
 -2 -16 1 17.6 27.4
 2 -16 -1 0.5 24.8
 2 -16 -1 -14.7 19.7
 1 -16 -1 56.89 21
 1 -16 -1 96.89 29.3
 -1 -16 1 108.29 25.2
 -1 -16 1 75.59 35.2
 0 -16 -1 29.9 20.7
 0 -16 1 103.89 22
 0 -16 -1 122.19 33.4
 0 -16 1 104.19 34.8
 1 -16 1 -36.1 27.2
 -1 -16 -1 41.2 33.3
 -1 -16 -1 53.09 23.9
 1 -16 1 -16.2 19.3
 2 -16 1 66.49 27.5
 2 -16 1 46.9 22.5
 -2 -16 -1 0.8 32.7
 3 -16 1 -25.9 19
 -3 -16 -1 67.59 34.5
 3 -16 1 21.3 25.5
 -4 -16 -1 -36.3 32.3
 4 -16 1 19 22.8
 4 -16 1 -1.1 26.4
 4 16 1 15.7 32.8
 5 -16 1 22.5 23.7
 5 -16 1 -4.5 29.4
 -5 -16 -1 35.9 33.3
 5 16 1 36 37.9
 -4 -17 1 351.26 45.4
 4 -17 -1 265.97 30.9
 4 -17 -1 366.56 46.5
 -4 -17 1 300.07 34.9
 3 -17 -1 -37.2 24.2
 3 -17 -1 -2.9 22.9
 -3 -17 1 23.2 37.9
 -3 -17 1 -3.3 27
 2 -17 -1 150.08 28.8
 -2 -17 1 154.98 30
 -2 -17 1 118.39 36.8
 2 -17 -1 174.48 23.5
 -1 -17 1 73.79 35.3
 1 -17 -1 111.79 31.1
 1 -17 -1 96.49 22.1
 -1 -17 1 107.39 26.4
 0 -17 -1 105.69 33.5
 0 -17 1 74.49 33.4
 0 -17 -1 41.9 21
 0 -17 1 31.4 22
 1 -17 1 65.39 22
 1 -17 1 46.8 28.7
 -1 -17 -1 97.29 25
 -1 -17 -1 112.59 35.2
 2 -17 1 -26.1 21.4
 -2 -17 -1 23.1 32.9
 -2 -17 -1 29.1 25.9
 2 -17 1 -18.6 26
 -3 -17 -1 -27.6 32.7
 -3 -17 -1 16.2 23.5
 3 -17 1 49.9 21.7
 3 -17 1 22.2 26.7
 -13 0 2 324.57 31.9
 -13 0 2 355.16 34.6
 -11 0 2 1765.32 85.59
 -11 0 2 1677.63 83.59
 -10 0 2 -4.6 14.4
 -10 0 2 34.3 17.7
 -9 0 2 112.49 17.4
 -9 0 2 108.19 15.1
 -8 0 2 5287.87 245.78
 -8 0 2 5344.47 245.08
 -7 0 2 192.28 21.7
 -7 0 2 204.28 18.9
 -6 0 2 3161.48 143.59
 -6 0 2 3019.5 144.69
 -5 0 2 644.34 39.7
 -5 0 2 652.43 36
 -4 0 2 1893.81 87.09
 -4 0 2 1783.72 88.49
 3 0 -2 1798.72 84.79
 -2 0 2 4589.44 257.87
 2 0 -2 4242.48 238.28
 1 0 -2 3511.65 192.58
 -1 0 2 3776.32 194.08
 0 0 2 74.69 14.1
 0 0 -2 47.6 12.3
 -1 0 -2 1266.77 63.19
 1 0 2 1326.97 64.19
 -2 0 -2 57.89 18.5
 2 0 2 44.4 16.1
 3 0 2 332.27 29.4
 -4 0 -2 1597.34 77.09
 4 0 2 1546.65 77.79
 5 0 2 533.65 36.3
 -5 0 -2 562.84 36.8
 -6 0 -2 587.04 37.4
 6 0 2 580.24 39
 -7 0 -2 890.71 50.49
 7 0 2 954.7 52.29
 8 0 2 515.25 38.1
 -8 0 -2 464.65 35.9
 -9 0 -2 -16.1 18.7
 9 0 2 8.7 20.6
 10 0 2 552.14 44.3
 -10 0 -2 518.55 42.1
 11 0 2 727.23 50.59
 -11 0 -2 619.34 47.8
 -12 0 -2 263.97 29.9
 13 0 2 172.38 40.3
 -13 -1 2 47.2 22.8
 -13 -1 2 18.1 18
 -12 -1 2 100.69 22.4
 -12 -1 2 52.69 17.1
 -12 1 2 82.99 16.2
 -12 1 2 92.19 17.6
 -11 -1 2 394.16 37.2
 -11 -1 2 364.06 31.6
 -11 1 2 351.96 29.3
 -11 1 2 375.46 28.7
 -10 -1 2 56.19 15.8
 -10 -1 2 66.19 19.7
 -10 1 2 49.99 13.6
 -10 1 2 29.6 15.1
 -9 -1 2 16.6 17.7
 -9 -1 2 -4.2 14.2
 -9 1 2 24.2 11.9
 -9 1 2 19.9 14
 -8 -1 2 6.6 18.1
 -8 -1 2 19.1 13.3
 -8 1 2 17.5 14.5
 -7 -1 2 484.05 35.6
 -7 -1 2 455.65 30.7
 -7 1 2 468.55 30.2
 -7 1 2 476.75 27.7
 -6 -1 2 -5.1 12.7
 -6 -1 2 1.6 16.8
 -6 1 2 17.7 10.7
 -6 1 2 14.6 12.7
 -5 -1 2 -7.1 12.8
 -5 -1 2 21.5 17.6
 -5 1 2 -7 12.9
 -5 1 2 -4.1 11
 -4 -1 2 223.58 24.8
 -4 -1 2 250.77 30.7
 -4 1 2 241.38 22.9
 -4 1 2 259.47 21.1
 -3 -1 2 178.18 23.3
 -3 -1 2 232.38 20.2
 -3 1 2 145.99 19.6
 -2 -1 2 690.53 39.1
 2 -1 -2 621.54 35.8
 -2 1 2 671.33 35.6
 2 1 -2 705.33 36.9
 0 -1 -2 333.37 25.6
 0 -1 2 317.97 26.6
 0 1 2 398.76 24.8
 0 1 -2 305.97 26.8
 1 -1 2 197.38 24.2
 -1 -1 -2 192.28 18.7
 1 1 2 179.18 24.2
 -1 1 -2 147.69 17.1
 -2 -1 -2 1900.21 96.89
 2 -1 2 2131.39 96.89
 2 1 2 2059.79 97.59
 -2 1 -2 2046.3 96.69
 3 -1 2 -6 14.4
 -3 -1 -2 3.7 18.2
 3 1 2 19.4 18.3
 -3 1 -2 15.2 15.1
 -4 -1 -2 906.61 50.09
 4 -1 2 874.51 47.3
 -4 1 -2 878.91 48.3
 5 -1 2 82.69 16.6
 -5 -1 -2 88.59 17.8
 5 1 2 58.49 20.1
 -5 1 -2 107.49 16.5
 6 -1 2 545.35 34.6
 -6 -1 -2 525.45 36.3
 6 1 2 515.15 37.6
 -6 1 -2 486.85 35.4
 7 -1 2 73.49 17.6
 -7 -1 -2 80.39 19.9
 7 1 2 78.49 19.2
 -7 1 -2 72.39 17
 -8 -1 -2 134.59 20
 8 -1 2 98.79 19.3
 8 1 2 111.39 22.3
 9 -1 2 41.6 20
 -9 -1 -2 27.5 20.2
 -9 1 -2 -9.5 19.1
 10 -1 2 5.7 20.5
 -10 -1 -2 4.4 21.1
 10 1 2 -9.7 22.4
 -10 1 -2 -9.1 20.5
 11 -1 2 215.18 27.5
 -11 -1 -2 243.58 27.2
 11 1 2 221.88 29.2
 -11 1 -2 207.38 25.9
 12 -1 2 0 23.2
 12 1 2 24.3 26
 -12 1 -2 6.6 21.6
 -13 -1 -2 -13.3 26.1
 13 1 2 12.8 28.5
 -13 -2 2 -16.3 17.7
 -13 -2 2 15.1 23.2
 -12 -2 2 226.48 29.9
 -12 -2 2 208.68 27.4
 -12 2 2 195.78 21.9
 -11 -2 2 207.78 26
 -11 -2 2 225.18 29
 -11 2 2 208.48 20.8
 -11 2 2 184.68 21.3
 -10 -2 2 134.69 23.1
 -10 -2 2 121.99 18.4
 -10 2 2 140.69 14.3
 -10 2 2 153.38 18.7
 -9 -2 2 92.99 16.5
 -9 -2 2 85.99 24.1
 -9 2 2 105.69 12.2
 -9 2 2 82.49 12.5
 -8 -2 2 489.35 38.4
 -8 2 2 426.76 26
 -8 2 2 449.46 26
 -7 -2 2 20.8 19.2
 -7 2 2 18.8 9.4
 -7 2 2 15.3 9.3
 -6 -2 2 714.63 44.7
 -6 2 2 699.13 34.4
 -6 2 2 649.74 34.3
 -5 -2 2 465.25 35.8
 -5 -2 2 398.06 28.7
 -5 2 2 333.37 21.8
 -5 2 2 351.76 21.1
 -4 -2 2 1282.77 65.09
 -4 -2 2 1204.58 61.29
 -4 2 2 1149.19 56.69
 -3 -2 2 473.25 37
 3 -2 -2 378.06 22.1
 -3 -2 2 381.56 31.3
 -3 2 2 332.07 22.5
 2 -2 -2 3740.23 172.08
 -1 -2 2 2758.62 126.09
 1 2 -2 2605.64 125.79
 -1 2 2 2707.73 125.09
 -1 -2 -2 3612.74 169.78
 1 2 2 3731.43 170.18
 -1 2 -2 3618.34 169.48
 -2 -2 -2 1814.12 91.69
 2 -2 2 1976.7 90.49
 2 2 2 1889.81 91.89
 -2 2 -2 1858.41 91.29
 3 -2 2 169.98 17.5
 -3 -2 -2 169.18 20.6
 3 2 2 178.08 21.9
 -3 2 -2 151.18 17.2
 -4 -2 -2 190.28 22.3
 4 -2 2 155.88 16
 4 2 2 167.78 21.8
 -4 2 -2 137.19 16
 -5 -2 -2 681.03 43.5
 5 -2 2 680.93 38.2
 -5 2 -2 653.93 39.1
 5 2 2 703.43 44.3
 6 -2 2 1983.6 96.59
 -6 -2 -2 2051.99 98.79
 6 2 2 1990.7 99.09
 -6 2 -2 2088.79 96.99
 -7 -2 -2 18 19.1
 7 -2 2 20.7 15.4
 -7 2 -2 -4.7 15.3
 7 2 2 41.7 19.8
 -8 -2 -2 655.13 44
 -8 2 -2 618.54 39
 8 2 2 618.04 45.6
 9 -2 2 221.08 23.6
 9 2 2 276.87 28.3
 -9 2 -2 251.47 28.4
 10 -2 2 29.8 19.7
 -10 -2 -2 66.79 23.4
 -10 2 -2 46.1 18.7
 10 2 2 33.1 23.3
 11 -2 2 -10.7 21.1
 -11 -2 -2 -27.8 23.5
 11 2 2 45.9 26.5
 -11 2 -2 -2.2 18.7
 -12 -2 -2 52.69 26
 12 -2 2 96.09 24.4
 -12 2 -2 57.09 19.8
 12 2 2 37.8 27.1
 -13 -2 -2 57.49 28.2
 13 2 2 91.89 30.1
 -13 -3 2 -4.7 25.4
 -13 -3 2 27.8 19.9
 -12 -3 2 258.07 30.6
 -12 -3 2 250.87 33.4
 -11 -3 2 287.77 32.4
 -11 -3 2 328.27 40.6
 -10 -3 2 86.09 18.2
 -10 -3 2 134.19 25
 -9 -3 2 268.67 28.4
 -8 -3 2 243.88 26.4
 -7 -3 2 1562.24 80.69
 -6 -3 2 698.73 47.1
 -5 -3 2 33.7 21.5
 -4 -3 2 293.77 27.8
 -4 -3 2 290.37 28
 -3 -3 2 408.96 39.2
 -3 -3 2 422.86 34
 3 -3 -2 428.06 24.5
 -3 3 2 455.15 24.8
 2 -3 -2 -29.1 11.1
 -2 -3 2 -10.4 20.6
 -2 -3 2 22.6 18.5
 -2 3 2 -22.6 11.5
 -1 -3 2 3049.4 141.19
 1 -3 -2 3124.29 139.89
 -1 3 2 2907.81 140.09
 1 3 -2 2955 140.69
 0 -3 -2 1680.53 80.39
 0 -3 2 1588.44 80.09
 0 3 2 1656.13 80.59
 0 3 -2 1615.04 79.39
 1 -3 2 4934.31 224.48
 -1 -3 -2 4711.53 225.58
 1 3 2 4946.51 225.48
 2 -3 2 415.06 34.3
 -2 -3 -2 606.44 40.6
 -2 3 -2 543.05 35
 2 3 2 641.64 41.7
 -3 -3 -2 986.6 57.69
 3 -3 2 1056.79 53.49
 3 3 2 1035.9 59.29
 -3 3 -2 1014.2 52.99
 -4 -3 -2 321.17 35.3
 4 -3 2 354.76 29.4
 -4 3 -2 400.46 28.7
 4 3 2 418.96 38.3
 5 -3 2 -19.9 13.5
 -5 -3 -2 19.5 19.4
 5 3 2 12.4 19.3
 -5 3 -2 -13.7 13.9
 6 -3 2 563.24 33.1
 -6 -3 -2 530.95 40
 -6 3 -2 508.45 32.7
 6 3 2 482.35 40.9
 7 -3 2 481.65 31
 -7 -3 -2 517.75 38.3
 -7 3 -2 435.66 31.2
 7 3 2 413.06 39.9
 -8 -3 -2 138.49 23
 8 -3 2 106.59 17.4
 -8 3 -2 136.89 16.7
 8 3 2 109.49 23.4
 9 -3 2 33.8 17.2
 -9 -3 -2 4.9 22.1
 -9 3 -2 16.1 16
 9 3 2 12.8 23.6
 -10 -3 -2 51.09 24.1
 10 -3 2 58.89 19
 10 3 2 62.79 24.8
 -10 3 -2 57.99 17
 11 -3 2 138.99 23.7
 -11 -3 -2 93.29 26.9
 -11 3 -2 170.78 19.6
 11 3 2 128.59 29.6
 12 -3 2 42.7 21.9
 -12 -3 -2 10.1 26
 12 3 2 -13.9 27.1
 -12 3 -2 11.4 26.2
 -13 -3 -2 -8.7 27.5
 13 3 2 -8 30.1
 -13 -4 2 45.4 30.1
 -12 -4 2 362.86 35.7
 -12 -4 2 299.47 33.4
 -11 -4 2 38.6 19.8
 -11 -4 2 53.19 26.1
 -10 -4 2 660.73 43.5
 -10 -4 2 715.43 51.89
 -9 -4 2 65.19 24.8
 -8 -4 2 343.07 39.7
 -7 -4 2 374.36 40.8
 7 4 -2 415.76 41.4
 -6 -4 2 -1.5 21.8
 6 4 -2 1.1 21.7
 -5 -4 2 109.19 23.9
 -4 -4 2 7.4 22.2
 3 -4 -2 888.11 41.7
 -3 -4 2 836.02 53.69
 -3 -4 2 826.22 48.8
 -3 4 2 823.92 43.8
 -2 -4 2 26.6 16.6
 2 -4 -2 18.1 11.6
 -2 -4 2 64.29 21.9
 -2 4 2 19.7 14.7
 -1 -4 2 826.02 43.7
 1 -4 -2 627.84 41.6
 0 -4 -2 124.29 20.6
 0 -4 2 178.48 20.6
 0 4 -2 87.69 17.5
 0 4 2 138.49 21.9
 -1 -4 -2 510.15 36.9
 1 -4 2 421.06 34.3
 1 4 2 530.35 39.3
 -1 4 -2 508.75 32.7
 2 -4 2 138.29 16.5
 -2 -4 -2 154.78 22.9
 2 4 2 154.88 24.8
 -2 4 -2 149.88 18
 3 -4 2 13.7 13.2
 -3 -4 -2 53.79 20.9
 -3 4 -2 44 15
 3 4 2 14.4 22.3
 4 -4 2 533.05 34.7
 -4 -4 -2 637.34 41.7
 -4 4 -2 573.84 34.7
 4 4 2 537.15 42.8
 5 -4 2 0.1 12.7
 -5 -4 -2 -10.2 21.5
 5 4 2 4.3 20.9
 -5 4 -2 3.2 13.3
 6 -4 2 340.77 25.7
 -6 -4 -2 381.66 35.8
 -6 4 -2 377.16 26.6
 6 4 2 303.67 36.7
 -7 -4 -2 33.9 21.2
 7 -4 2 39.3 14.3
 7 4 2 -18.5 20.9
 -7 4 -2 36.8 13.9
 8 -4 2 149.69 17.2
 -8 -4 -2 87.39 23.3
 -8 4 -2 138.09 16.6
 8 4 2 109.99 25.3
 9 -4 2 66.29 16.8
 -9 -4 -2 93.09 23.9
 9 4 2 83.19 25.8
 -9 4 -2 77.59 16.2
 -10 -4 -2 49.2 25.2
 10 -4 2 38.8 17.4
 -10 4 -2 33.2 15.4
 10 4 2 7 34.2
 -11 -4 -2 -9.6 25.8
 11 -4 2 17.4 18.3
 -11 4 -2 -5.5 14.5
 11 4 2 7.2 28
 -12 -4 -2 125.89 28.6
 12 4 2 45.3 29.3
 -13 -4 -2 30.8 28.6
 13 4 2 -4.9 30.1
 -13 -5 2 -18.8 45
 -13 -5 2 11.2 21.7
 -12 -5 2 4.9 20.6
 -12 -5 2 -41.1 26.9
 -11 -5 2 902.21 55.19
 -11 -5 2 988.5 62.79
 -9 -5 2 15.6 25
 -8 -5 2 149.88 26.6
 -7 -5 2 930.51 59.89
 7 5 -2 1008.2 60.79
 -6 -5 2 180.18 24.7
 6 5 -2 216.68 27.5
 -5 -5 2 2.3 22.9
 5 5 -2 25.9 24.2
 4 -5 -2 103.89 13.2
 -4 -5 2 172.58 27.9
 -4 5 2 122.89 12.5
 3 -5 -2 267.17 21.4
 -3 -5 2 283.27 30.9
 -3 -5 2 375.96 39
 -3 5 2 278.77 25.5
 2 -5 -2 302.67 25.1
 -2 -5 2 237.48 26.1
 -2 -5 2 391.96 31.7
 -2 5 2 322.87 30
 -1 -5 2 659.83 41.7
 -1 -5 2 667.03 46.4
 1 -5 -2 506.55 38.8
 -1 5 2 663.83 41.3
 0 -5 2 587.14 37.9
 0 -5 -2 507.15 39.4
 0 5 2 501.85 41.1
 1 -5 2 1407.06 70.09
 -1 -5 -2 1457.25 72.49
 1 5 2 1477.15 73.99
 -1 5 -2 1301.97 69.99
 2 -5 2 2289.97 108.59
 -2 -5 -2 2096.19 111.19
 2 5 2 2389.86 112.29
 -2 5 -2 2394.56 108.49
 3 -5 2 16.6 13.2
 -3 -5 -2 13.6 21.4
 -3 5 -2 11.3 13.9
 3 5 2 3.6 24.4
 4 -5 2 4033.9 186.28
 -4 -5 -2 4081.79 188.98
 4 5 2 3874.31 189.88
 -4 5 -2 4111.89 186.38
 -5 -5 -2 417.56 38.8
 5 -5 2 443.66 29.6
 5 5 2 397.26 42.4
 -5 5 -2 495.05 29.5
 -6 -5 -2 123.59 23.4
 6 -5 2 89.99 14.1
 6 5 2 128.79 23.8
 -6 5 -2 119.69 14.3
 7 -5 2 733.03 39.1
 -7 -5 -2 767.92 50.59
 7 5 2 709.53 49.4
 -7 5 -2 647.14 38.8
 -8 -5 -2 3.3 22.9
 8 -5 2 5.7 13.2
 8 5 2 17.1 24.9
 -8 5 -2 7.9 12.9
 -9 -5 -2 650.83 51.89
 9 -5 2 757.02 41.3
 9 5 2 758.22 55.09
 -9 5 -2 747.43 40.2
 -10 -5 -2 18.5 25.2
 10 -5 2 2.4 14.5
 -10 5 -2 0.8 12.7
 10 5 2 24.1 28
 -11 -5 -2 27.9 26.7
 11 5 2 -11 28.5
 -12 -5 -2 115.29 29.6
 12 5 2 132.89 30.9
 -13 -6 2 109.79 31.5
 -13 -6 2 47.3 22.8
 -12 -6 2 -29.4 28.7
 -12 -6 2 -4.3 20.1
 -11 -6 2 -3.2 28.8
 -11 -6 2 23.8 20.8
 -10 -6 2 365.96 49.4
 -9 -6 2 161.48 29
 -8 -6 2 3.3 25.7
 -7 -6 2 -3.6 24.7
 7 6 -2 -19.8 25
 -6 -6 2 1279.77 71.59
 -5 -6 2 56.89 24.3
 5 6 -2 81.49 25.7
 -4 -6 2 163.28 25.2
 4 -6 -2 178.88 17.1
 -4 6 2 175.88 22
 -3 -6 2 73.69 17.3
 -3 -6 2 60.19 24.5
 3 -6 -2 72.89 14.1
 -3 6 2 33.2 16.2
 -2 -6 2 376.86 35.2
 2 -6 -2 453.95 29
 -2 -6 2 417.06 42.2
 -2 6 2 396.76 34.1
 1 -6 -2 92.19 17
 -1 -6 2 116.09 22.3
 -1 -6 2 131.79 20.8
 -1 6 2 115.59 20.5
 0 -6 -2 1038.6 59.99
 0 -6 2 1094.29 58.29
 0 -6 2 1150.78 62.49
 -1 -6 -2 444.86 38.9
 1 -6 2 500.55 33.3
 1 -6 2 438.26 35.8
 1 6 2 501.05 41.2
 -2 -6 -2 1894.01 95.29
 2 -6 2 1926.71 92.09
 2 6 2 1966.1 96.69
 -2 6 -2 1877.61 91.49
 3 -6 2 2351.56 108.59
 -3 -6 -2 2321.97 112.19
 3 6 2 2271.47 113.19
 -3 6 -2 2234.38 108.39
 4 -6 2 86.29 13.8
 -4 -6 -2 88.99 22.7
 4 6 2 104.19 25.3
 -4 6 -2 62.09 13.5
 -5 -6 -2 909.11 52.69
 5 -6 2 816.92 44.9
 5 6 2 917.51 54.59
 -5 6 -2 849.91 44.7
 6 -6 2 1106.89 56.19
 -6 -6 -2 1143.89 62.89
 -6 6 -2 1131.89 54.69
 6 6 2 972.6 68.79
 -7 -6 -2 708.33 49.99
 7 -6 2 591.64 35.7
 -7 6 -2 630.54 35
 7 6 2 659.73 49.3
 8 -6 2 301.07 24.7
 -8 -6 -2 357.86 40.9
 8 6 2 385.46 42.2
 -8 6 -2 325.07 23.4
 9 -6 2 11.8 13
 -9 -6 -2 48.6 25.7
 9 6 2 62.69 28.3
 -9 6 -2 30.3 10.2
 -10 -6 -2 39.3 28.2
 10 6 2 22.9 28.3
 -11 -6 -2 20.7 27.1
 11 6 2 -28.8 28.8
 -12 -6 -2 230.98 33.4
 12 6 2 222.18 34.6
 -13 -7 2 -0.7 22.4
 -13 -7 2 16 31
 -12 -7 2 26.8 30.8
 -12 -7 2 10.6 21.3
 -11 -7 2 91.79 31.1
 -11 -7 2 40.4 22
 -10 -7 2 57.69 30.5
 -10 -7 2 62.39 21
 -9 -7 2 34.7 28
 -8 -7 2 1156.38 69.79
 -7 -7 2 113.79 27.4
 7 7 -2 136.69 28.9
 -6 -7 2 -20.9 24.3
 6 7 -2 36.1 27.6
 5 -7 -2 264.77 17.9
 5 -7 -2 240.08 19
 -5 -7 2 331.47 42.2
 4 -7 -2 412.96 27.6
 -4 -7 2 434.36 45.7
 -4 7 2 449.46 31.5
 -3 -7 2 612.34 48.4
 3 -7 -2 557.14 33.3
 -3 -7 2 516.35 38.5
 -3 7 2 554.64 37.2
 -2 -7 2 1723.63 91.99
 2 -7 -2 1753.32 85.19
 -2 -7 2 1839.52 87.79
 -2 7 2 1732.63 87.79
 1 -7 -2 10.4 16.7
 -1 -7 2 54.09 20.7
 -1 -7 2 39.3 22.3
 -1 7 2 12.7 19.3
 0 -7 2 304.27 29.5
 0 -7 2 291.77 36.7
 0 7 2 295.07 37.4
 1 -7 2 2279.97 111.89
 -1 -7 -2 2322.17 114.69
 1 -7 2 2351.96 112.99
 1 7 2 2437.36 115.39
 2 -7 2 73.89 15.9
 -2 -7 -2 70.39 21.8
 2 -7 2 97.29 19.3
 2 7 2 82.09 22.9
 -3 -7 -2 222.48 26.4
 3 -7 2 285.37 31.8
 3 -7 2 303.67 26.2
 3 7 2 287.17 30.1
 -4 -7 -2 688.93 46.5
 4 -7 2 687.03 39.1
 4 7 2 627.64 49.1
 -5 -7 -2 1.8 22.8
 5 -7 2 33 14.4
 -5 7 -2 46.6 12.5
 5 7 2 28.7 24.1
 6 -7 2 56.99 14.2
 -6 7 -2 79.69 12.9
 6 7 2 74.39 27.4
 -7 -7 -2 111.99 25.9
 7 -7 2 88.59 14.3
 7 7 2 115.89 27.1
 -8 -7 -2 6.9 26.6
 8 -7 2 27.3 13.2
 8 7 2 -36.6 27.5
 -9 -7 -2 475.35 46.2
 9 7 2 405.36 50.09
 -10 -7 -2 -24 26.5
 10 7 2 27.7 29.2
 -11 -7 -2 20.1 28.4
 11 7 2 -0.6 28.9
 -12 -7 -2 5.5 29.2
 12 7 2 58.69 31.9
 -12 -8 2 11 31.2
 -12 -8 2 -10.8 22.3
 -11 -8 2 148.39 24.1
 -11 -8 2 168.78 33.7
 -10 -8 2 471.25 55.59
 -10 -8 2 400.56 38.5
 -9 -8 2 81.49 29.9
 -8 -8 2 15.8 27.2
 -7 -8 2 192.98 31.1
 -6 -8 2 1601.04 87.19
 5 -8 -2 226.68 19.9
 5 -8 -2 224.98 20.3
 -5 -8 2 276.57 29.8
 -4 -8 2 42.4 24.4
 4 -8 -2 54.99 14.3
 -3 -8 2 44.1 24.1
 -3 -8 2 25.6 17.2
 3 -8 -2 29.8 14.4
 -3 8 2 45.2 18.4
 -2 -8 2 3031.4 147.79
 -2 -8 2 2985.9 144.29
 2 -8 -2 3009 142.99
 -2 8 2 3149.68 144.89
 1 -8 -2 -2.5 17.2
 -1 -8 2 -15.9 22.2
 -1 -8 2 19.3 19
 -1 8 2 1.6 21.7
 0 -8 -2 518.95 42
 0 -8 2 592.34 42.4
 0 -8 2 564.94 38.5
 0 8 2 484.85 43.6
 1 -8 2 235.08 28.1
 1 -8 2 280.67 31.8
 -1 -8 -2 278.07 34.8
 -2 -8 -2 485.95 42
 2 -8 2 429.66 37.5
 2 -8 2 418.86 32
 2 8 2 541.35 42.4
 3 -8 2 90.29 19.6
 3 -8 2 122.99 16.5
 -3 -8 -2 86.09 22
 3 8 2 77.29 25.3
 4 -8 2 120.99 16.8
 -4 -8 -2 157.58 26.3
 4 -8 2 160.28 21.1
 4 8 2 155.78 28.7
 -5 -8 -2 743.43 50.99
 5 -8 2 727.53 45.2
 5 -8 2 703.63 40.7
 5 8 2 771.82 52.89
 6 -8 2 318.47 31.1
 6 -8 2 311.37 25.6
 -6 -8 -2 288.47 31.4
 6 8 2 343.27 42.9
 7 -8 2 -4.2 14.5
 7 -8 2 -9.9 16
 -7 -8 -2 -2.5 26
 7 8 2 -4.6 27.6
 8 -8 2 167.58 20.3
 -8 -8 -2 194.58 30
 8 -8 2 210.48 23.3
 8 8 2 211.18 34.1
 -9 -8 -2 162.48 31.2
 9 8 2 125.09 31.1
 -10 -8 -2 213.28 31.4
 10 8 2 71.29 30.6
 -11 -8 -2 71.59 30.5
 11 8 2 174.68 33.7
 -12 -8 -2 41.9 30.9
 12 8 2 90.69 34.3
 -12 -9 2 82.29 33.2
 -12 -9 2 42.9 23
 -11 -9 2 3.5 32.8
 -11 -9 2 38.5 31.8
 -10 -9 2 65.99 23.9
 -10 -9 2 53.19 32.1
 -9 -9 2 72.89 32.4
 -9 -9 2 48 22.6
 -8 -9 2 929.41 68.19
 -7 -9 2 183.78 29.6
 6 -9 -2 53.09 10
 -6 -9 2 32.6 26.1
 6 -9 -2 56.89 11.5
 5 -9 -2 266.47 24.4
 5 -9 -2 290.57 24
 -4 -9 2 -14 18.1
 -4 -9 2 -8.4 26.3
 4 -9 -2 14.7 14.5
 3 -9 -2 627.14 41.5
 -3 -9 2 832.52 46.7
 -3 -9 2 710.43 53.69
 -3 9 2 750.62 46.4
 2 -9 -2 715.93 41.2
 -2 -9 2 673.53 44.8
 -2 -9 2 713.43 50.99
 -2 9 2 650.33 46.9
 1 -9 -2 681.93 43.9
 -1 -9 2 702.73 66.39
 -1 9 2 708.63 48.5
 0 -9 2 107.59 25.1
 0 -9 2 89.39 19
 0 -9 -2 76.29 21.5
 0 9 2 20.4 22.4
 1 -9 2 358.66 35.9
 -1 -9 -2 359.16 44.9
 1 -9 2 361.36 29.4
 1 9 2 388.06 43.7
 2 -9 2 -5.6 15.7
 -2 -9 -2 -58.29 22.5
 2 -9 2 13.8 19
 2 9 2 2.6 24.6
 3 -9 2 -4.5 14.5
 -3 -9 -2 -13.8 22.8
 3 -9 2 0.3 18.8
 3 9 2 19.3 25.4
 4 -9 2 123.99 21.6
 -4 -9 -2 149.09 25.4
 4 -9 2 129.79 17.4
 4 9 2 103.69 26.5
 -5 -9 -2 28.7 24.2
 5 -9 2 6.5 14.2
 5 -9 2 20.4 18.9
 5 9 2 17.3 28
 6 -9 2 275.07 30.8
 6 -9 2 225.78 24.1
 -6 -9 -2 211.08 30.2
 6 9 2 144.59 30.9
 -7 -9 -2 5.1 26.3
 7 -9 2 -23.9 14.4
 7 -9 2 -38.1 17.6
 7 9 2 13.2 29.7
 8 -9 2 37.7 13.4
 8 -9 2 54.19 15.4
 -8 -9 -2 62.79 28.3
 8 9 2 41.4 30.4
 -9 -9 -2 6.1 28.8
 9 9 2 -13 30.2
 -10 -9 -2 154.48 32
 10 9 2 107.99 32.4
 -11 -9 -2 1.8 29.2
 11 9 2 9.3 50.69
 -11 -10 2 43.9 23.6
 -10 -10 2 83.49 35.3
 -10 -10 2 10.9 21.8
 -9 -10 2 226.98 35.2
 -9 -10 2 128.69 22.6
 -8 -10 2 36.6 33.4
 -8 -10 2 44.4 21.4
 -7 -10 2 95.79 39.4
 -7 -10 2 99.79 21.4
 6 -10 -2 419.56 29.5
 6 -10 -2 429.76 27.7
 -6 -10 2 417.06 50.89
 -6 -10 2 444.86 39.1
 -5 -10 2 69.89 20.7
 5 -10 -2 87.19 16.1
 -5 -10 2 64.99 27.6
 5 -10 -2 66.89 15.3
 -4 -10 2 152.08 28.4
 -4 -10 2 148.99 21.4
 -3 -10 2 -4.6 18.7
 -3 -10 2 5.5 25.6
 3 -10 -2 -12.1 14.9
 -3 10 2 -6.8 21.3
 -2 -10 2 2517.85 127.29
 2 -10 -2 2569.64 121.79
 -2 -10 2 2515.05 123.09
 -2 10 2 2568.44 124.39
 -1 -10 2 33.7 26.3
 -1 -10 2 2 20.3
 1 -10 -2 -6.8 18.8
 -1 10 2 19.5 21.7
 0 -10 -2 -14.7 21.5
 0 -10 2 25.5 23.4
 0 -10 2 -4.1 16.8
 0 10 2 -6.2 23.2
 1 -10 2 -10.9 20.3
 1 -10 2 2.8 15.1
 -1 -10 -2 40.5 22.9
 1 10 2 -27.8 23.2
 -2 -10 -2 319.87 39.8
 2 -10 2 310.67 31.2
 2 -10 2 402.56 37.6
 2 10 2 302.47 32.2
 -3 -10 -2 67.69 25
 3 -10 2 99.59 22.7
 3 -10 2 26.5 16.1
 3 10 2 74.49 25.9
 -4 -10 -2 136.59 26.6
 4 10 2 91.39 27.6
 5 -10 2 470.75 42.7
 -5 -10 -2 537.15 47.7
 5 -10 2 531.05 36.6
 5 10 2 463.05 50.99
 6 -10 2 103.19 18.5
 6 -10 2 85.29 22.1
 -6 -10 -2 102.09 27.6
 6 10 2 48.5 31.5
 7 -10 2 68.99 15.8
 7 -10 2 80.49 19.9
 -7 -10 -2 54.39 28.8
 7 10 2 7.9 31.8
 -8 -10 -2 449.16 49.2
 8 10 2 451.95 54.39
 -9 -10 -2 385.86 52.09
 9 10 2 540.95 56.19
 -10 -10 -2 -11.6 30.6
 10 10 2 -10.8 33.5
 -11 -10 -2 26.8 34.2
 11 10 2 -24.1 32.9
 -11 -11 2 65.09 35.5
 -11 -11 2 9.9 24.6
 -10 -11 2 -47.4 35.2
 -10 -11 2 0.2 25.9
 -9 -11 2 17.2 21.9
 -9 -11 2 51.79 33.8
 -8 -11 2 76.59 23
 -8 -11 2 123.49 33.6
 7 -11 -2 431.66 26.2
 -7 -11 2 484.05 41.3
 -7 -11 2 451.65 54.29
 -6 -11 2 208.28 26
 -6 -11 2 156.08 33.2
 -5 -11 2 9 29
 -5 -11 2 44.3 22.5
 5 -11 -2 26.2 16.1
 5 -11 -2 17.3 16.6
 4 -11 -2 601.54 39
 -4 -11 2 593.04 45.3
 -4 -11 2 498.45 54.39
 4 -11 -2 641.14 40.7
 -3 -11 2 1168.18 70.89
 3 -11 -2 994.7 57.79
 -3 -11 2 1141.49 61.99
 -3 11 2 995 74.59
 2 -11 -2 697.23 45.1
 -2 -11 2 733.33 55.49
 -2 -11 2 783.52 68.19
 -2 11 2 694.43 51.09
 1 -11 -2 638.34 44.8
 -1 -11 2 633.34 47.7
 -1 -11 2 571.64 53.69
 -1 11 2 702.93 50.39
 0 -11 2 175.88 21.1
 0 -11 -2 150.18 26.3
 0 -11 2 200.18 27.7
 0 11 2 195.08 27.4
 1 -11 2 401.56 38.3
 -1 -11 -2 343.17 40.5
 1 -11 2 307.67 31.8
 1 11 2 358.86 43.4
 2 -11 2 -22.5 20.7
 2 -11 2 12.9 17.3
 -2 -11 -2 7.8 25
 2 11 2 23 26.9
 3 -11 2 479.85 45.6
 -3 -11 -2 586.04 48.4
 3 -11 2 607.44 39.4
 3 11 2 583.84 52.89
 4 -11 2 82.09 24.6
 4 -11 2 85.29 19
 -4 -11 -2 78.59 26.4
 4 11 2 86.19 29.6
 -5 -11 -2 -3 27.5
 5 -11 2 61.89 22.8
 5 -11 2 19.7 17.7
 5 11 2 3.5 30
 -6 -11 -2 -14.3 27.3
 6 -11 2 20.8 16.2
 6 -11 2 26.4 22.7
 6 11 2 31.9 28.2
 -7 -11 -2 -19.2 28
 7 -11 2 20.4 20.7
 7 -11 2 -12 15.8
 7 11 2 2.4 31.2
 8 -11 2 821.72 45.8
 -8 -11 -2 877.51 64.39
 8 -11 2 893.11 49.2
 -9 -11 -2 44.3 31.7
 9 11 2 58.59 33.9
 -10 -11 -2 253.17 36.4
 10 11 2 183.58 37.1
 -10 -12 2 124.99 38.2
 -10 -12 2 78.09 26.3
 -9 -12 2 36.2 24.4
 -9 -12 2 4.2 34.5
 -8 -12 2 199.28 27.2
 -8 -12 2 288.27 37.3
 7 -12 -2 11.3 12.1
 -7 -12 2 -8.5 24.6
 -7 -12 2 -21.9 32.2
 7 -12 -2 -6.7 14.7
 6 -12 -2 164.08 18.9
 6 -12 -2 114.89 18.7
 -6 -12 2 135.69 25.6
 -6 -12 2 188.88 35.2
 -5 -12 2 6.3 23.8
 5 -12 -2 22.7 17.7
 -5 -12 2 45.6 30.9
 5 -12 -2 30.8 18.1
 -4 -12 2 292.27 36.8
 4 -12 -2 297.77 33.5
 -4 -12 2 289.17 38.2
 4 -12 -2 280.17 31.5
 -3 -12 2 236.08 32.5
 -3 -12 2 212.78 26.1
 3 -12 -2 197.78 23.3
 2 -12 -2 -9.2 18.9
 -2 -12 2 22.1 22.4
 -2 -12 2 11.5 30.9
 -2 12 2 -2.9 24.2
 1 -12 -2 2.6 21.7
 -1 -12 2 -11.3 29.8
 -1 -12 2 25.3 22.9
 -1 12 2 -19.1 25
 0 -12 -2 537.25 46.9
 0 -12 2 562.94 50.09
 0 -12 2 490.55 39.5
 0 12 2 379.56 48.4
 1 -12 2 12.2 23.4
 1 -12 2 32.2 17.8
 -1 -12 -2 17.3 26.1
 1 12 2 67.09 27.6
 2 -12 2 282.17 29
 -2 -12 -2 331.27 33
 2 -12 2 281.57 33.9
 2 12 2 225.98 32.9
 3 -12 2 599.84 50.99
 3 -12 2 753.62 43.8
 -3 -12 -2 586.04 52.39
 3 12 2 706.53 56.59
 4 -12 2 414.76 46.3
 -4 -12 -2 373.56 47.1
 4 -12 2 420.46 36.5
 4 12 2 485.15 52.79
 5 -12 2 243.48 30.3
 -5 -12 -2 242.78 33.9
 5 -12 2 302.97 32.1
 5 12 2 247.98 35.2
 -6 -12 -2 148.79 31.1
 6 -12 2 159.88 21.2
 6 -12 2 233.28 27.3
 6 12 2 127.49 33.3
 7 -12 2 39.1 17.1
 7 -12 2 26.8 23.7
 -7 -12 -2 43.5 30.8
 7 12 2 2.8 32.3
 -8 -12 -2 29.9 29.2
 8 -12 2 24.3 18.7
 8 -12 2 5.4 23.3
 8 12 2 -3.3 33.8
 -9 -12 -2 161.18 32.8
 9 12 2 127.89 34.8
 -9 -13 2 11.8 24.1
 -9 -13 2 -2.4 35.9
 -8 -13 2 -2.9 33.7
 -8 -13 2 13.6 23.6
 -7 -13 2 -9.3 23.6
 -7 -13 2 7.2 35.5
 7 -13 -2 7.5 16.2
 7 -13 -2 15.2 13.9
 -6 -13 2 54.09 33.4
 6 -13 -2 55.99 18.8
 6 -13 -2 49.3 17.9
 -6 -13 2 14.2 23.2
 -5 -13 2 28.1 31.7
 5 -13 -2 83.09 20.1
 -5 -13 2 128.19 24.1
 5 -13 -2 75.19 20.1
 -4 -13 2 115.99 24.6
 -4 -13 2 109.69 34.1
 4 -13 -2 110.49 21.9
 4 -13 -2 106.29 20.3
 -3 -13 2 364.56 39.6
 3 -13 -2 363.36 37
 3 -13 -2 402.16 35.9
 -3 -13 2 380.76 43.1
 -2 -13 2 162.78 26.3
 -2 -13 2 138.19 33.5
 2 -13 -2 122.19 31.5
 -2 13 2 122.49 28.9
 -1 -13 2 5.6 30.3
 1 -13 -2 -33.5 23.4
 -1 -13 2 -38.5 21.1
 -1 13 2 20.1 27.2
 0 -13 2 135.69 21.7
 0 -13 -2 188.78 29.1
 0 -13 2 125.59 29.7
 0 13 2 133.49 29.6
 1 -13 2 29.5 24.7
 -1 -13 -2 21.9 27.1
 1 -13 2 39.2 18.6
 1 13 2 16.1 27.9
 -2 -13 -2 5.2 27.6
 2 13 2 11.9 28.5
 3 -13 2 55.69 25.8
 -3 -13 -2 58.99 28.4
 3 -13 2 46.1 18.5
 3 13 2 72.69 32.4
 4 -13 2 8.6 18.9
 4 -13 2 45.3 26.6
 -4 -13 -2 -4.7 28.1
 4 13 2 -17.5 33.6
 5 -13 2 138.09 21.6
 -5 -13 -2 96.79 31.2
 5 -13 2 113.59 28.4
 5 13 2 73.39 33.6
 -6 -13 -2 -5.3 29.1
 6 13 2 72.69 35.7
 7 -13 2 14.9 24.5
 -7 -13 -2 10 29.5
 7 -13 2 -15.3 18.8
 7 13 2 24.1 33.6
 -8 -13 -2 180.58 35
 8 13 2 172.88 39.5
 -9 -13 -2 27.4 32.6
 9 13 2 -55.19 34.8
 -8 -14 2 16.1 27.2
 -8 -14 2 29.2 36.1
 -7 -14 2 38.5 25.3
 -7 -14 2 27.8 35.3
 6 -14 -2 10.7 18.3
 6 -14 -2 26 19.9
 -6 -14 2 39.6 26.9
 -6 -14 2 66.89 36.1
 -5 -14 2 31.2 26.2
 -5 -14 2 5.8 33.7
 5 -14 -2 19.4 19.9
 5 -14 -2 -12.1 20.9
 -4 -14 2 241.78 40.8
 4 -14 -2 265.17 34
 -4 -14 2 157.98 33.7
 4 -14 -2 186.08 25.5
 3 -14 -2 -20.8 20.4
 -3 -14 2 -6.6 24.4
 3 -14 -2 -12.1 20.6
 -3 -14 2 17 35.5
 -2 -14 2 246.58 38.5
 2 -14 -2 413.36 39.9
 -2 -14 2 376.46 43.7
 -1 -14 2 184.18 35.3
 -1 -14 2 149.29 24.2
 1 -14 -2 180.98 29.8
 -1 14 2 181.68 32.5
 0 -14 2 245.68 26.8
 0 -14 2 282.87 35.5
 0 -14 -2 245.88 33
 0 14 2 448.86 50.59
 -1 -14 -2 33.2 28.4
 1 -14 2 44.2 27
 1 -14 2 17.6 19.9
 1 14 2 46.4 30.6
 -2 -14 -2 213.88 33.6
 2 -14 2 159.48 28.2
 2 -14 2 185.28 23.8
 2 14 2 238.08 34.1
 -3 -14 -2 12.4 30.4
 3 -14 2 2.5 18.1
 3 -14 2 -11.4 25.5
 3 14 2 -14.6 31.3
 4 -14 2 322.67 35.1
 -4 -14 -2 254.17 51.89
 4 -14 2 260.57 34.7
 4 14 2 250.17 38.3
 5 -14 2 44.2 21.8
 5 -14 2 69.29 29.9
 -5 -14 -2 63.09 33.5
 5 14 2 36.1 33
 6 -14 2 15.9 20.9
 -6 -14 -2 10.4 30
 6 -14 2 41.3 28.2
 6 14 2 14.6 34.4
 -7 -14 -2 2.2 30
 7 14 2 32.3 34.8
 -8 -14 -2 -35.5 29.8
 8 14 2 13.9 35
 -7 -15 2 70.99 39.2
 -7 -15 2 32.8 26.5
 -6 -15 2 48.6 37.8
 6 -15 -2 51.49 23.9
 6 -15 -2 49.4 24.7
 -6 -15 2 38.6 28.1
 -5 -15 2 63.79 27.7
 5 -15 -2 -15.8 23.5
 -5 -15 2 2.5 36.7
 5 -15 -2 -20.7 20.2
 4 -15 -2 95.79 23.6
 -4 -15 2 71.89 36.7
 4 -15 -2 98.79 23.1
 -4 -15 2 55.39 27.2
 -3 -15 2 -7.4 36.1
 3 -15 -2 23.6 22.1
 -3 -15 2 20 27.2
 3 -15 -2 -14.4 21.1
 -2 -15 2 93.99 35.3
 2 -15 -2 102.19 20.1
 -2 -15 2 24.1 24.1
 2 -15 -2 85.19 24.5
 -1 -15 2 33.3 24.6
 -1 -15 2 17 35.5
 1 -15 -2 46.9 27.4
 0 -15 2 67.39 31.2
 0 -15 2 80.69 22.4
 0 -15 -2 100.69 31.2
 1 -15 2 -5.5 20.6
 -1 -15 -2 -39.3 29.3
 1 -15 2 24.9 28.8
 1 15 2 -16.3 30.5
 2 -15 2 40.2 27.3
 2 -15 2 20.5 20.1
 -2 -15 -2 32.6 32.7
 2 15 2 27.8 34.1
 -3 -15 -2 5.2 32.3
 3 -15 2 -28.6 18.8
 3 -15 2 45 27.5
 3 15 2 -34.3 32.8
 4 -15 2 19.1 29.3
 -4 -15 -2 32.9 30.5
 4 -15 2 -6 20.3
 4 15 2 -26.4 34.1
 5 -15 2 45.7 31
 -5 -15 -2 -33.9 30
 5 -15 2 10 21.6
 5 15 2 -14.5 44.4
 -6 -15 -2 30.3 32.5
 6 15 2 40.4 35.2
 -6 -16 2 8.2 27.2
 -6 -16 2 -2.4 36.8
 5 -16 -2 34 22.6
 5 -16 -2 5.3 25.9
 -5 -16 2 40.1 39.9
 -5 -16 2 38.4 28.3
 4 -16 -2 301.67 39.6
 -4 -16 2 248.58 43.4
 4 -16 -2 290.87 38.9
 3 -16 -2 48.4 23.6
 3 -16 -2 38.8 23.5
 -3 -16 2 21.7 37
 -3 -16 2 47.5 27
 2 -16 -2 230.68 30
 -2 -16 2 203.78 28.5
 -2 -16 2 241.18 39.8
 2 -16 -2 208.58 24.5
 1 -16 -2 19.8 28.3
 -1 -16 2 15.4 35.2
 -1 -16 2 -4.8 23.2
 1 -16 -2 -1.1 17.9
 0 -16 2 129.69 33.5
 0 -16 -2 50.79 30.9
 0 -16 2 48.3 22.3
 1 -16 2 145.59 30.6
 -1 -16 -2 104.59 32.8
 1 -16 2 97.19 23.8
 1 16 2 113.29 48.1
 -2 -16 -2 7.5 30.9
 2 -16 2 -2.7 18.9
 2 -16 2 29.7 27.1
 2 16 2 -17 32
 3 -16 2 -2.2 20.2
 3 -16 2 15.8 26.5
 -3 -16 -2 24.9 33.5
 3 16 2 -4.4 34.7
 4 -16 2 199.98 32.6
 4 -16 2 165.98 25
 -4 -16 -2 111.89 33.4
 4 16 2 165.08 36.7
 -5 -16 -2 197.68 35.7
 5 -16 2 143.79 27.3
 5 -16 2 199.58 38.7
 5 16 2 156.38 39.4
 -4 -17 2 78.19 39.2
 4 -17 -2 120.79 26
 4 -17 -2 63.29 25.2
 -4 -17 2 1.9 25.7
 -3 -17 2 96.39 26.7
 3 -17 -2 48.4 23.4
 3 -17 -2 29.8 23.7
 -3 -17 2 7.1 37.6
 -2 -17 2 63.39 26.3
 2 -17 -2 16.4 20.5
 -2 -17 2 118.39 40.2
 2 -17 -2 65.79 26.3
 -1 -17 2 24.6 24.9
 1 -17 -2 43.8 20.8
 -1 -17 2 8.1 35.9
 1 -17 -2 26.4 30
 0 -17 2 20.5 23.5
 0 -17 -2 61.29 32.3
 0 -17 2 27.5 34.4
 0 -17 -2 16.3 18.7
 1 -17 2 142.59 24.8
 -1 -17 -2 72.09 33
 1 -17 2 196.78 32.9
 2 -17 2 103.09 29.5
 -2 -17 -2 45 32.3
 2 -17 2 105.59 22.2
 3 -17 2 25.5 21.6
 -3 -17 -2 9.3 32.1
 3 -17 2 7.5 27.8
 3 17 2 -19.7 35.6
 -13 0 3 1.1 19.2
 -13 0 3 -15.3 17.3
 -11 0 3 -8.9 18.3
 -11 0 3 16.2 16.8
 -10 0 3 7.2 17.6
 -10 0 3 27.2 15.5
 -9 0 3 -21.4 14
 -9 0 3 17.3 17.5
 -8 0 3 -2.3 16.3
 -8 0 3 -12.6 13.1
 -7 0 3 -21.8 13.3
 -7 0 3 -7.4 16.5
 -6 0 3 12.7 13.4
 -6 0 3 17.6 17.4
 -5 0 3 17.9 15.8
 -5 0 3 -7.9 13.5
 4 0 -3 -6.6 12.4
 -4 0 3 -13.7 14.8
 3 0 -3 5.3 14.9
 -3 0 3 -3.6 16.9
 -2 0 3 -10.8 15.3
 2 0 -3 -20.9 15.1
 -1 0 3 31.4 16.4
 1 0 -3 -23.7 18.2
 0 0 3 12.2 19.7
 0 0 -3 27 17.6
 -1 0 -3 -16.2 17.3
 1 0 3 -23.6 17.9
 -2 0 -3 -48.5 18
 2 0 3 4 17.7
 3 0 3 -0.5 17
 4 0 3 -7.7 18
 5 0 3 25.8 17.7
 -5 0 -3 25 19.5
 -6 0 -3 16.9 18.3
 6 0 3 10.2 18.6
 -7 0 -3 -43.2 18.2
 7 0 3 -16.9 19.3
 -8 0 -3 31.1 20.4
 8 0 3 21.1 19.7
 -9 0 -3 24.6 21.3
 9 0 3 -27.1 20.3
 -10 0 -3 6.9 22.8
 10 0 3 -11.4 23.1
 11 0 3 17.3 23.9
 -11 0 -3 10.1 23.9
 -12 0 -3 59.79 26.4
 12 0 3 -0.1 25.8
 -13 -1 3 -14 19
 -13 -1 3 8.6 20.8
 -12 -1 3 93.49 20.1
 -12 -1 3 65.59 23.4
 -12 1 3 87.89 17.1
 -12 1 3 88.79 16.8
 -11 -1 3 22.6 20.5
 -11 -1 3 -1.1 17
 -11 1 3 43.7 15.4
 -11 1 3 22.9 15.6
 -10 -1 3 277.67 36.8
 -10 -1 3 374.06 30.8
 -10 1 3 357.26 28.1
 -10 1 3 353.56 29.2
 -9 -1 3 227.78 24
 -9 -1 3 216.28 25.5
 -9 1 3 214.88 23.5
 -9 1 3 230.88 24.7
 -8 -1 3 2445.56 115.99
 -8 -1 3 2356.36 113.39
 -7 -1 3 -1 14.2
 -7 -1 3 -7.8 18.8
 -7 1 3 6.8 12.4
 -7 1 3 -9.6 14.3
 -6 -1 3 312.97 35.1
 -6 -1 3 422.56 28.9
 -6 1 3 337.47 29.5
 -6 1 3 383.66 26.9
 -5 -1 3 77.19 15.7
 -5 -1 3 47.1 18.1
 -5 1 3 38.8 13.4
 -5 1 3 53.89 15.3
 -4 -1 3 323.87 29
 4 -1 -3 296.67 23.7
 4 1 -3 318.17 27.4
 -4 1 3 320.57 25.9
 -3 -1 3 1861.21 88.99
 3 1 -3 1859.61 87.49
 -3 1 3 1763.92 86.99
 2 -1 -3 334.67 26.4
 -2 -1 3 259.77 29.4
 2 1 -3 216.78 20.8
 -2 1 3 223.68 25.5
 1 -1 -3 1766.62 85.09
 -1 -1 3 1771.72 86.19
 1 1 -3 1726.93 86.29
 -1 1 3 1799.02 85.39
 0 -1 -3 40 18.8
 0 -1 3 -4.9 17.1
 0 1 -3 24 16
 0 1 3 30 18.5
 1 -1 3 102.69 20.8
 -1 1 -3 120.19 18.9
 1 1 3 58.69 17.2
 -2 -1 -3 37 20.6
 2 -1 3 45.9 18.4
 2 1 3 37.4 18.7
 -2 1 -3 30.6 17.7
 3 -1 3 119.39 18.9
 -3 -1 -3 124.89 19.5
 3 1 3 178.78 22.6
 -3 1 -3 107.59 19.2
 4 -1 3 290.87 30.1
 -4 1 -3 269.17 29.4
 -5 -1 -3 93.29 20.4
 5 -1 3 114.19 18.4
 5 1 3 130.99 20.1
 -5 1 -3 124.09 18.6
 -6 -1 -3 873.51 51.29
 6 -1 3 859.41 50.49
 6 1 3 913.31 51.99
 -6 1 -3 950 50.79
 -7 -1 -3 612.14 40.6
 7 -1 3 611.34 39.1
 -7 1 -3 549.05 39.8
 7 1 3 582.34 41.3
 8 -1 3 72.59 20.2
 -8 -1 -3 92.69 20.7
 8 1 3 69.19 21.7
 -8 1 -3 109.59 20.6
 -9 -1 -3 339.37 37.3
 9 -1 3 308.77 35.6
 -9 1 -3 338.77 36.9
 10 -1 3 96.39 24.3
 -10 -1 -3 96.59 24.7
 -10 1 -3 109.39 23.2
 10 1 3 102.89 24.8
 -11 -1 -3 40.4 25.1
 11 -1 3 0.8 23.2
 11 1 3 43 25.3
 -11 1 -3 4.3 22.6
 12 -1 3 41.2 25
 -12 -1 -3 52.99 28.9
 12 1 3 -10.6 27.1
 -12 1 -3 46.8 22.8
 13 1 3 19.2 28.9
 -13 -2 3 19.6 25.4
 -13 -2 3 18.5 20.4
 -12 -2 3 0.5 23.3
 -12 -2 3 26 19.4
 -11 -2 3 85.49 18
 -11 -2 3 31.3 23.6
 -11 2 3 72.49 12.5
 -11 2 3 76.39 12.8
 -10 -2 3 216.08 26.6
 -10 -2 3 167.98 20.1
 -10 2 3 197.78 20.2
 -10 2 3 235.98 20.3
 -9 -2 3 49.3 16.9
 -9 -2 3 106.89 29.7
 -9 2 3 70.69 12
 -9 2 3 89.79 12.3
 -8 -2 3 126.39 17.4
 -8 -2 3 151.98 21.9
 -8 2 3 132.29 17.6
 -8 2 3 137.69 13.4
 -7 -2 3 428.46 31.2
 -7 -2 3 428.26 38.2
 -7 2 3 448.16 26.7
 -7 2 3 393.96 25.6
 -6 -2 3 3.1 14
 -6 -2 3 7.1 20.2
 -6 2 3 11.8 10.1
 -6 2 3 3 11.9
 -5 -2 3 43.5 19.5
 -5 -2 3 50.89 15.8
 -5 2 3 53.69 10.7
 -4 -2 3 264.67 24.9
 4 -2 -3 176.88 19.8
 -4 -2 3 202.78 20.5
 -4 2 3 229.28 20.3
 -3 -2 3 47.8 17.2
 3 -2 -3 28.8 12.1
 3 2 -3 10.8 14.9
 -3 2 3 10.9 12.9
 2 -2 -3 0.2 14.6
 -2 -2 3 22.1 17.3
 2 2 -3 13.7 17.4
 -1 -2 3 8772.12 428.36
 1 -2 -3 8393.16 440.46
 1 2 -3 8975.1 427.76
 0 -2 -3 350.96 30.9
 0 -2 3 388.66 33.6
 0 2 -3 377.46 33.1
 0 2 3 335.57 31.9
 -1 -2 -3 2901.21 142.19
 1 -2 3 3141.49 142.19
 1 2 3 3081.19 142.49
 -1 2 -3 2983.4 142.29
 -2 -2 -3 2608.54 128.39
 2 -2 3 2858.41 128.39
 -2 2 -3 2618.24 129.39
 2 2 3 2748.32 128.89
 -3 -2 -3 23.3 19.7
 3 -2 3 27.9 18.1
 -3 2 -3 47.6 17
 3 2 3 50.09 21.8
 4 -2 3 57.69 17.7
 -4 -2 -3 14.7 20.2
 -4 2 -3 19.9 16.5
 4 2 3 28.7 19.7
 5 -2 3 23 16
 -5 -2 -3 24.9 19.3
 5 2 3 22.3 19.2
 -5 2 -3 0.8 16
 -6 -2 -3 334.97 31.8
 6 -2 3 365.56 29.9
 6 2 3 362.26 33.4
 -6 2 -3 373.96 30.7
 7 -2 3 164.18 19.4
 -7 -2 -3 123.39 21.3
 -7 2 -3 149.39 18.7
 7 2 3 180.58 24.6
 8 -2 3 258.97 32
 -8 -2 -3 364.56 36.3
 -8 2 -3 320.37 30.5
 8 2 3 324.27 37.1
 9 -2 3 22.6 20
 -9 -2 -3 31.2 25.9
 -9 2 -3 5.8 18.5
 9 2 3 37.7 24.1
 10 -2 3 8.7 21.2
 -10 -2 -3 43.3 24
 -10 2 -3 64.89 20.2
 10 2 3 12.3 23.9
 -11 -2 -3 25.6 25
 11 -2 3 -1.6 22.7
 -11 2 -3 24.6 36.2
 11 2 3 17.1 25.9
 12 -2 3 34.3 23.6
 -12 -2 -3 44 27
 -12 2 -3 -4.2 20.4
 12 2 3 21.8 28.1
 -13 -2 -3 -37.1 27.3
 13 2 3 36.7 29.3
 -13 -3 3 105.09 22.8
 -13 -3 3 99.19 28.1
 -12 -3 3 138.69 20.6
 -12 -3 3 63.69 26.8
 -11 -3 3 31.4 17.8
 -11 -3 3 -2 25.4
 -10 -3 3 -6.7 23.5
 -10 -3 3 25.6 17.6
 -9 -3 3 970.5 53.79
 -9 -3 3 968.7 59.79
 -8 -3 3 802.32 46.3
 -8 -3 3 798.02 52.29
 -7 -3 3 24.7 15.5
 -7 -3 3 25.8 21.6
 -6 -3 3 -5.2 21.9
 -6 -3 3 8.8 15.9
 5 -3 -3 138.09 13.4
 -5 -3 3 141.69 18.6
 -5 -3 3 127.29 21.5
 4 -3 -3 47 10.8
 -4 -3 3 28.6 19.9
 -4 -3 3 46.8 16.2
 -4 3 3 46.1 10.5
 3 -3 -3 140.89 14.4
 -3 -3 3 98.39 18.4
 -3 3 3 136.09 14.5
 3 3 -3 171.28 17.9
 -2 -3 3 4479.85 206.28
 2 3 -3 4478.55 205.78
 -2 3 3 4350.06 204.68
 -1 -3 3 246.28 32.4
 1 -3 -3 238.38 25.2
 -1 3 3 272.07 27.4
 1 3 -3 146.89 20.2
 0 -3 3 4506.45 203.68
 0 -3 -3 4408.26 203.38
 0 3 3 4331.07 203.58
 0 3 -3 4292.17 203.68
 1 -3 3 2401.56 114.59
 -1 -3 -3 2370.86 114.89
 1 3 3 2429.06 115.39
 -1 3 -3 2409.06 114.39
 2 -3 3 33.8 18.9
 -2 -3 -3 60.19 20.5
 2 3 3 31.8 20.3
 -2 3 -3 31.9 17.6
 -3 -3 -3 32.1 20.6
 3 -3 3 17.3 16.7
 -3 3 -3 9.6 16.4
 3 3 3 19.7 20.5
 4 3 3 129.99 23.3
 5 -3 3 289.97 26.8
 -5 -3 -3 358.56 34.1
 5 3 3 277.87 35.3
 -5 3 -3 288.87 29
 6 -3 3 547.45 34.5
 -6 -3 -3 547.15 39.6
 -6 3 -3 536.65 36.2
 6 3 3 596.94 43.5
 -7 -3 -3 76.69 21
 7 -3 3 76.89 17.7
 -7 3 -3 46.8 17.7
 7 3 3 35.1 21.3
 -8 -3 -3 86.39 23.3
 8 -3 3 136.99 19.1
 8 3 3 137.89 24.9
 -8 3 -3 128.79 18.8
 9 -3 3 44.8 19
 -9 -3 -3 11.2 22.8
 9 3 3 11.8 24.5
 -9 3 -3 64.69 18.5
 -10 -3 -3 22.1 24.5
 10 -3 3 11.5 20.3
 -10 3 -3 -4.1 18.2
 10 3 3 16.5 25.7
 -11 -3 -3 15.8 25.8
 11 3 3 -0.4 25.4
 -11 3 -3 2 18.7
 -12 -3 -3 15.8 27.1
 12 -3 3 53.79 24.8
 12 3 3 53.49 29.4
 -13 -3 -3 -32.9 28.6
 13 3 3 -24.8 29
 -13 -4 3 89.19 29.5
 -12 -4 3 8.2 19.5
 -12 -4 3 -29 26.6
 -11 -4 3 637.04 53.99
 -11 -4 3 605.74 43.7
 -10 -4 3 202.08 22.7
 -10 -4 3 181.78 28.3
 -9 -4 3 162.48 21
 -9 -4 3 113.39 25.9
 -8 -4 3 14.3 17.1
 -8 -4 3 -31.8 22.5
 -7 -4 3 589.34 47
 -7 -4 3 571.14 39.6
 -6 -4 3 1591.64 79.39
 -6 -4 3 1557.34 83.39
 -5 -4 3 0.6 21.8
 -5 -4 3 -26.3 17.8
 4 -4 -3 -3.1 10.7
 -4 -4 3 18.8 21.6
 -4 -4 3 36 16.7
 -4 4 3 20.6 10.5
 -3 -4 3 82.59 18.3
 3 -4 -3 87.39 14.5
 -3 -4 3 69.19 23.4
 -3 4 3 80.29 14.3
 2 -4 -3 1895.71 87.99
 -2 -4 3 1757.22 90.79
 -2 4 3 1866.71 88.39
 2 4 -3 1833.42 89.79
 -1 -4 3 5697.83 252.57
 1 -4 -3 5224.28 251.87
 0 -4 3 206.88 22.9
 0 -4 -3 167.18 20.5
 0 4 3 173.28 22.1
 0 4 -3 202.68 22.3
 -1 -4 -3 4278.47 203.08
 1 -4 3 4476.55 202.58
 1 4 3 4490.95 203.48
 -1 4 -3 4207.68 202.78
 -2 -4 -3 3773.02 172.98
 2 -4 3 3698.53 171.98
 -2 4 -3 3516.25 171.98
 2 4 3 3760.02 173.58
 -3 -4 -3 126.69 22.8
 3 -4 3 130.49 19.9
 3 4 3 59.59 22
 -3 4 -3 88.79 17.9
 -4 -4 -3 1840.02 90.19
 4 -4 3 1757.12 88.19
 -4 4 -3 1807.42 87.69
 4 4 3 1850.71 91.29
 -5 -4 -3 -5.4 20.3
 5 -4 3 43.4 16.4
 5 4 3 13 22
 -5 4 -3 23.1 15.5
 6 -4 3 958.4 50.09
 -6 -4 -3 940.51 55.49
 6 4 3 952.7 57.79
 -6 4 -3 901.71 50.59
 -7 -4 -3 1 21.3
 7 -4 3 12.6 19.7
 7 4 3 45.8 23.1
 -7 4 -3 41.5 16.2
 8 -4 3 73.79 16.8
 -8 -4 -3 83.59 24.2
 8 4 3 46.8 25.5
 -8 4 -3 72.59 17
 9 -4 3 19.7 18.3
 -9 -4 -3 37.1 24
 -9 4 -3 71.89 18
 9 4 3 42.8 24.4
 10 -4 3 602.94 40.7
 -10 -4 -3 548.45 47.5
 -10 4 -3 551.94 38
 10 4 3 459.45 50.49
 -11 -4 -3 148.79 29.1
 11 -4 3 166.98 22.9
 -11 4 -3 158.68 20.7
 11 4 3 155.78 29.8
 -12 -4 -3 7.1 27.9
 12 4 3 18.6 29.3
 -13 -5 3 4.7 20.3
 -13 -5 3 -30 57.79
 -12 -5 3 144.69 23.4
 -12 -5 3 161.48 31.8
 -11 -5 3 32.3 28.9
 -11 -5 3 -9.2 19.7
 -10 -5 3 833.32 73.79
 -9 -5 3 -4.2 24.4
 -9 -5 3 -11.7 19.4
 -8 -5 3 309.17 40.8
 -8 -5 3 262.17 32.5
 -7 -5 3 184.58 27.2
 -7 -5 3 239.38 30.8
 -6 -5 3 962.1 53.39
 -6 -5 3 907.91 57.79
 -5 -5 3 365.86 47.3
 -5 -5 3 324.77 32.7
 -5 5 3 242.08 18.4
 -4 -5 3 357.06 35.5
 -4 -5 3 368.46 42.1
 4 -5 -3 380.66 24.9
 -4 5 3 364.46 25.4
 -3 -5 3 636.64 49.3
 3 -5 -3 679.03 37.8
 -3 -5 3 760.92 44.6
 -3 5 3 685.53 39.7
 -2 -5 3 176.78 21.7
 -2 -5 3 190.58 24.3
 2 -5 -3 207.48 25.1
 -2 5 3 112.49 18.5
 -1 -5 3 96.79 21
 -1 5 3 70.89 19
 1 5 -3 120.99 19.1
 0 -5 3 2650.53 122.89
 0 -5 -3 2560.84 122.89
 0 5 -3 2545.45 121.79
 0 5 3 2514.25 123.49
 1 -5 3 672.93 43.2
 -1 -5 -3 725.93 46.7
 1 5 3 714.33 46.9
 -1 5 -3 690.53 41.4
 -2 -5 -3 167.88 23.8
 2 -5 3 147.89 18.5
 2 5 3 156.78 24.1
 -2 5 -3 165.18 20.1
 3 -5 3 4259.67 196.38
 -3 -5 -3 4092.79 197.98
 3 5 3 4167.58 198.68
 -3 5 -3 4389.76 196.38
 -4 -5 -3 230.88 26.1
 4 -5 3 226.28 26.7
 4 5 3 181.78 25.6
 -4 5 -3 227.38 19.8
 5 -5 3 61.39 16.9
 -5 -5 -3 55.19 22.7
 -5 5 -3 81.79 15.9
 5 5 3 70.79 24.3
 6 -5 3 461.15 30.6
 -6 -5 -3 366.66 37.6
 6 5 3 363.76 39.5
 -6 5 -3 379.86 30.7
 -7 -5 -3 190.58 25
 7 -5 3 147.09 17.9
 -7 5 -3 153.98 17.8
 7 5 3 130.39 26.9
 8 -5 3 503.65 34.9
 -8 -5 -3 458.55 44
 -8 5 -3 473.15 34.1
 8 5 3 487.75 45.8
 9 -5 3 100.19 18.4
 -9 -5 -3 118.89 26.7
 9 5 3 55.19 26.7
 -9 5 -3 81.59 17.3
 10 -5 3 168.08 21.3
 -10 -5 -3 198.18 29.2
 10 5 3 113.89 29.3
 -11 -5 -3 10.9 27.8
 11 -5 3 1.7 18.7
 11 5 3 -28.7 28.9
 -11 5 -3 -15.2 15
 -12 -5 -3 117.39 30.2
 12 5 3 145.79 33.2
 -13 -6 3 -6.3 20.9
 -13 -6 3 22.6 30.9
 -12 -6 3 59.99 31.3
 -12 -6 3 29.6 21.9
 -11 -6 3 60.09 30.8
 -11 -6 3 23.1 21.5
 -10 -6 3 410.36 38
 -10 -6 3 347.07 39.1
 -9 -6 3 19 26
 -9 -6 3 29.2 20.5
 -8 -6 3 993.1 56.39
 -8 -6 3 985.5 64.99
 -7 -6 3 190.68 22.1
 -7 -6 3 236.58 30
 -6 -6 3 50.69 18.3
 -6 -6 3 45.4 24.9
 5 -6 -3 151.78 17
 -5 -6 3 184.88 21.4
 -5 -6 3 138.59 27.3
 -5 6 3 201.98 18.8
 4 -6 -3 643.94 33.9
 -4 -6 3 583.04 48.1
 -4 -6 3 622.84 42.1
 -4 6 3 627.04 36.6
 -3 -6 3 43.7 22.7
 3 -6 -3 47.4 13.1
 -3 -6 3 53.49 18.1
 -3 6 3 30.6 15.8
 2 -6 -3 218.28 26.2
 -2 -6 3 287.77 31.7
 -2 -6 3 299.97 28.3
 -2 6 3 257.17 31
 -1 -6 3 295.07 37.2
 1 -6 -3 266.37 31.2
 -1 -6 3 300.77 33.7
 -1 6 3 244.38 32.9
 0 -6 3 -25.8 18.4
 0 -6 -3 18.3 19.5
 0 6 -3 -11 15.5
 1 -6 3 3752.72 170.48
 -1 -6 -3 3700.73 171.68
 -1 6 -3 3554.04 169.68
 1 6 3 3539.35 171.88
 2 -6 3 920.51 49.8
 -2 -6 -3 899.61 54.59
 -2 6 -3 902.11 49.4
 2 6 3 910.81 55.29
 3 -6 3 354.06 29.2
 -3 -6 -3 343.07 37.4
 3 6 3 323.97 39
 -3 6 -3 349.07 29.4
 -4 -6 -3 1476.65 81.89
 4 -6 3 1633.14 77.19
 -4 6 -3 1496.25 77.29
 4 6 3 1703.23 82.89
 5 -6 3 84.79 17.1
 -5 -6 -3 71.39 22.5
 -5 6 -3 75.89 15.6
 5 6 3 100.49 26
 6 -6 3 35.1 16.8
 -6 -6 -3 31.6 23.3
 6 6 3 -8.8 29.5
 -6 6 -3 21.2 15
 -7 -6 -3 342.57 38.7
 7 -6 3 365.26 29.2
 -7 6 -3 370.56 28.4
 7 6 3 245.18 30.1
 8 -6 3 13 16.6
 -8 -6 -3 -1.6 24.6
 -8 6 -3 38.3 15.4
 8 6 3 27 26.2
 -9 -6 -3 -5.5 24.6
 9 -6 3 -21.5 15.9
 -9 6 -3 -17.2 14.3
 9 6 3 -3.2 26.9
 10 -6 3 98.09 18.6
 -10 6 -3 91.19 15.4
 10 6 3 108.99 29.4
 -11 -6 -3 32.1 27.8
 11 6 3 12.9 30.9
 -12 -6 -3 152.58 31.8
 12 6 3 101.59 32.5
 -13 -7 3 4.1 21.4
 -13 -7 3 22.6 32
 -12 -7 3 26.2 32.1
 -12 -7 3 21.2 21.8
 -11 -7 3 49.9 23.1
 -11 -7 3 30.9 32
 -10 -7 3 422.16 41.9
 -10 -7 3 523.95 55.79
 -9 -7 3 16.8 28.3
 -9 -7 3 18.1 20
 -8 -7 3 65.79 19.8
 -8 -7 3 61.69 29.3
 -7 -7 3 149.59 30
 -7 -7 3 67.39 20.3
 -6 -7 3 639.64 53.89
 -6 -7 3 775.62 48.5
 5 -7 -3 307.47 23
 -5 -7 3 450.15 44.2
 -5 -7 3 371.86 34.8
 -5 7 3 307.17 25.8
 -4 -7 3 335.97 42.6
 -4 -7 3 362.46 35.2
 4 -7 -3 335.57 23.9
 -4 7 3 361.26 29.5
 -3 -7 3 8.4 20.9
 -3 -7 3 -14.7 23.2
 3 -7 -3 -8.7 13
 -3 7 3 3.9 16.4
 -2 -7 3 1529.35 74.49
 -2 -7 3 1453.65 77.99
 2 -7 -3 1409.16 71.89
 -2 7 3 1404.86 74.49
 1 -7 -3 29.3 19.7
 -1 -7 3 42.3 19.9
 -1 -7 3 23.6 21.7
 -1 7 3 29.8 21
 0 -7 3 1744.73 88.59
 0 -7 3 1731.43 86.89
 0 7 3 1694.03 87.99
 -1 -7 -3 1464.85 75.59
 1 -7 3 1519.05 72.09
 -1 7 -3 1455.25 70.99
 1 7 3 1252.67 75.99
 2 -7 3 1763.82 81.69
 -2 -7 -3 1601.14 84.59
 2 7 3 1688.63 86.19
 -2 7 -3 1585.34 81.59
 -3 -7 -3 269.27 36
 3 -7 3 278.67 26.6
 3 7 3 299.57 31.1
 -3 7 -3 250.27 27.1
 -4 -7 -3 732.53 47.8
 4 -7 3 679.63 39.2
 -4 7 -3 602.54 39.6
 4 7 3 738.03 50.09
 -5 -7 -3 1392.26 78.09
 5 -7 3 1464.25 71.89
 5 7 3 1510.05 79.19
 -5 7 -3 1454.55 71.49
 6 -7 3 473.75 33.4
 6 7 3 480.85 44.3
 -6 7 -3 462.55 31.3
 -7 -7 -3 -21.2 24.6
 7 -7 3 26.9 16
 7 7 3 18.4 25.3
 -7 7 -3 22.6 13.8
 8 -7 3 17.3 15.3
 -8 -7 -3 -2.2 25.6
 -8 7 -3 1.7 13.2
 8 7 3 17.2 27.3
 9 -7 3 26.4 15.5
 -9 -7 -3 38.3 27.4
 9 7 3 9.5 27.4
 -9 7 -3 27 13.7
 10 -7 3 8.7 15.5
 -10 -7 -3 -18.5 27
 10 7 3 -27.7 29.6
 -10 7 -3 -11 11.6
 -11 -7 -3 -3.9 28.5
 11 7 3 42.1 31.1
 -12 -7 -3 310.07 36.8
 12 7 3 316.57 38.3
 -12 -8 3 98.89 34.6
 -12 -8 3 81.99 23.8
 -11 -8 3 -19 22.6
 -11 -8 3 2.5 32.4
 -10 -8 3 -8.8 32.1
 -10 -8 3 26.7 21.5
 -9 -8 3 433.06 53.19
 -9 -8 3 341.67 39.1
 -8 -8 3 601.24 44.8
 -8 -8 3 610.24 56.59
 -7 -8 3 -6.6 27.8
 -7 -8 3 -4.5 19.6
 6 -8 -3 295.97 19.7
 6 -8 -3 298.67 19.9
 -6 -8 3 273.67 34.7
 -6 -8 3 281.07 34.7
 -5 -8 3 603.64 51.79
 5 -8 -3 626.24 33.5
 -5 -8 3 603.84 43.9
 -5 8 3 604.54 37.5
 -4 -8 3 356.06 34.4
 4 -8 -3 291.27 23.6
 -4 -8 3 284.87 33.2
 -4 8 3 264.07 30.3
 -3 -8 3 513.55 47.7
 -3 -8 3 551.04 42.1
 3 -8 -3 577.94 35.2
 -3 8 3 588.04 39.2
 -2 -8 3 70.19 25.6
 -2 -8 3 90.09 20.6
 2 -8 -3 55.19 17.4
 -2 8 3 48.3 19.8
 -1 -8 3 289.77 32.8
 -1 -8 3 223.78 26.8
 1 -8 -3 362.26 32.9
 -1 8 3 317.47 36.2
 0 -8 3 65.59 19.2
 0 -8 -3 47.4 20
 0 -8 3 67.39 20.9
 0 8 3 21.7 22.1
 1 -8 3 20 18.7
 -1 -8 -3 12.8 20.9
 1 -8 3 -9.1 15.9
 1 8 3 15.7 24.5
 2 -8 3 197.18 23.1
 2 -8 3 214.58 26.1
 -2 -8 -3 227.68 25.7
 2 8 3 190.48 26.6
 3 -8 3 -14.7 14.4
 -3 -8 -3 7.9 22.4
 3 8 3 -7.3 23
 -4 -8 -3 33.3 22.1
 4 -8 3 53.49 15.8
 4 8 3 40.6 25.6
 -4 8 -3 45.7 14.9
 5 -8 3 15.8 19.3
 -5 -8 -3 -7.5 25
 -5 8 -3 9.8 14.4
 5 8 3 10.1 25.7
 6 -8 3 382.56 30.4
 -6 -8 -3 323.17 33.8
 6 8 3 332.07 35.4
 -6 8 -3 319.77 28.8
 -7 -8 -3 101.39 27.3
 7 -8 3 99.69 19
 -7 8 -3 101.49 16.3
 7 8 3 82.99 28.4
 -8 -8 -3 -1.3 27
 8 -8 3 2.9 16.1
 8 8 3 -2.7 28.6
 -9 -8 -3 246.48 32.4
 9 -8 3 386.16 34.1
 9 8 3 228.88 35
 -10 -8 -3 9.6 28.7
 10 8 3 10.2 29.5
 -11 -8 -3 148.89 32.2
 11 8 3 97.49 32.5
 -12 -9 3 -4.5 33.8
 -12 -9 3 -24.3 23
 -11 -9 3 370.06 46.6
 -11 -9 3 311.97 41
 -10 -9 3 351.26 42.5
 -10 -9 3 541.95 57.79
 -9 -9 3 429.56 42.7
 -9 -9 3 432.06 53.99
 -8 -9 3 786.32 63.19
 -8 -9 3 800.02 53.09
 -7 -9 3 447.06 41
 -7 -9 3 527.85 55.29
 -6 -9 3 1104.89 70.79
 -6 -9 3 1102.19 62.69
 6 -9 -3 1080.69 53.79
 6 -9 -3 1082.09 53.49
 -5 -9 3 131.39 22.4
 -5 -9 3 176.88 30.3
 5 -9 -3 162.18 20.3
 -4 -9 3 179.78 28.4
 4 -9 -3 168.58 17.6
 -4 -9 3 241.48 26
 -4 9 3 206.08 22.9
 3 -9 -3 210.18 25.3
 -3 -9 3 185.48 24.5
 -3 -9 3 135.09 28.7
 -3 9 3 160.98 22.1
 -2 -9 3 1913.91 95.09
 2 -9 -3 1873.11 93.49
 -2 -9 3 1881.31 99.69
 -2 9 3 2010 95.89
 -1 -9 3 60.79 25.5
 -1 -9 3 61.89 30.5
 1 -9 -3 52.49 19.7
 -1 9 3 67.89 22.7
 0 -9 3 14.9 18.1
 0 -9 3 34 21.6
 0 -9 -3 2.8 20.7
 0 9 3 1.9 22.2
 1 -9 3 13.7 18.6
 1 -9 3 19.2 15.8
 -1 -9 -3 -32.2 21.1
 1 9 3 -3.6 24
 2 -9 3 720.43 43.9
 -2 -9 -3 801.42 48.7
 2 -9 3 707.43 46.9
 2 9 3 695.03 53.99
 -3 -9 -3 72.49 23.5
 3 -9 3 95.69 17.4
 3 -9 3 41.7 21.4
 3 9 3 96.29 27
 -4 -9 -3 272.77 30.2
 4 -9 3 266.87 28.5
 4 -9 3 257.47 26.4
 4 9 3 279.77 33.2
 5 -9 3 460.25 32.7
 5 -9 3 423.76 40.5
 -5 -9 -3 471.75 46.4
 5 9 3 463.45 47.8
 6 -9 3 110.19 18.3
 6 -9 3 141.19 22.4
 -6 -9 -3 94.59 27.9
 6 9 3 147.19 30.2
 7 -9 3 154.38 19.8
 7 -9 3 118.59 22.7
 -7 -9 -3 104.29 28.7
 7 9 3 170.28 32.5
 8 -9 3 1674.73 82.39
 -8 -9 -3 1642.84 88.89
 8 -9 3 1627.84 80.19
 8 9 3 1533.25 92.39
 9 -9 3 390.36 30.8
 -9 -9 -3 290.87 34.2
 9 -9 3 324.47 28.8
 9 9 3 298.37 40.2
 -10 -9 -3 55.59 30.5
 10 9 3 58.89 33.3
 -11 -9 -3 60.39 30
 -11 -10 3 14.1 25.4
 -10 -10 3 6.3 33.3
 -10 -10 3 10 24.6
 -9 -10 3 314.77 41.4
 -9 -10 3 254.37 37.4
 -8 -10 3 2.1 22.4
 -8 -10 3 23.1 33.3
 -7 -10 3 793.82 58.39
 -6 -10 3 -1 23.2
 -6 -10 3 -24.1 30.9
 6 -10 -3 -10.9 12.8
 6 -10 -3 -9.5 11.6
 -5 -10 3 15.6 29.6
 -5 -10 3 27.4 22.2
 4 -10 -3 376.16 35.4
 -4 -10 3 332.17 37.1
 -4 -10 3 380.66 39.4
 -4 10 3 314.97 36.5
 -3 -10 3 579.54 46.1
 -3 -10 3 520.05 51.69
 3 -10 -3 550.34 38
 -3 10 3 582.44 43.1
 2 -10 -3 1591.24 82.29
 -2 -10 3 1613.44 89.99
 -2 -10 3 1692.73 84.19
 -2 10 3 1699.43 85.79
 1 -10 -3 5.3 20.4
 -1 -10 3 -3.6 26.1
 -1 -10 3 1.6 19.9
 -1 10 3 -23.8 23.4
 0 -10 -3 367.76 36.8
 0 -10 3 382.86 35.6
 0 -10 3 371.06 39.9
 0 10 3 386.76 42.1
 1 -10 3 -4 16.8
 1 -10 3 19.9 19.4
 -1 -10 -3 1.4 22.1
 1 10 3 13.4 24.7
 2 -10 3 14.1 16.2
 2 -10 3 12.7 19.5
 -2 -10 -3 35.2 22.4
 2 10 3 19.3 26.3
 -3 -10 -3 418.96 42.9
 3 -10 3 365.66 32.2
 3 -10 3 352.86 38.2
 3 10 3 360.86 44.9
 4 -10 3 77.39 22.3
 -4 -10 -3 116.49 26.2
 4 -10 3 108.69 30.2
 4 10 3 111.49 28.6
 -5 -10 -3 259.37 30.1
 5 -10 3 240.98 28.1
 5 -10 3 206.88 26.1
 5 10 3 179.38 32
 6 -10 3 27.7 18.4
 6 -10 3 5.2 21.7
 -6 -10 -3 -6.9 26.3
 6 10 3 -16.9 29.9
 7 -10 3 60.89 18.2
 7 -10 3 77.39 22.7
 -7 -10 -3 80.99 29.2
 7 10 3 62.09 32
 8 -10 3 523.75 41.7
 8 -10 3 558.44 37
 -8 -10 -3 584.74 53.09
 8 10 3 484.55 58.69
 -9 -10 -3 9.2 30
 9 -10 3 31.1 15.8
 9 -10 3 27.9 18.1
 9 10 3 -17.9 33.2
 -10 -10 -3 299.87 35.7
 10 10 3 255.47 36.3
 -11 -11 3 13.5 25.5
 -11 -11 3 15.9 36
 -10 -11 3 29 26.9
 -10 -11 3 -23 34.8
 -9 -11 3 -24.1 24.3
 -9 -11 3 20.2 36.9
 -8 -11 3 95.79 27.6
 -8 -11 3 116.29 34.5
 -7 -11 3 -16.1 24.6
 -7 -11 3 38.8 31.6
 7 -11 -3 9.6 11.7
 -6 -11 3 440.16 43.3
 6 -11 -3 517.35 30.9
 -6 -11 3 420.66 45.3
 6 -11 -3 427.56 32
 5 -11 -3 55.79 15.5
 5 -11 -3 45.8 17.1
 -5 -11 3 102.99 33.9
 -5 -11 3 48.9 25.8
 -4 -11 3 356.16 38.9
 -4 -11 3 294.97 40.4
 4 -11 -3 342.77 30.5
 -4 11 3 354.06 39.3
 -3 -11 3 30 20.3
 -3 -11 3 36.2 29.2
 3 -11 -3 8.9 17.3
 -3 11 3 10.9 23.7
 -2 -11 3 1002.1 71.19
 -2 -11 3 1166.48 88.09
 2 -11 -3 1313.37 66.49
 -2 11 3 1360.26 69.69
 -1 -11 3 -3 19.6
 -1 -11 3 26.3 29.8
 1 -11 -3 29 21.4
 -1 11 3 -10.5 24.2
 0 -11 -3 316.37 36.8
 0 -11 3 294.17 31.9
 0 -11 3 339.97 36.3
 0 11 3 300.57 32.4
 1 -11 3 29.5 18.4
 -1 -11 -3 38.1 24.2
 1 -11 3 15.9 22.8
 1 11 3 46.1 27.4
 2 -11 3 170.78 20.2
 -2 -11 -3 99.29 25.9
 2 -11 3 135.99 24.1
 2 11 3 94.99 29.6
 3 -11 3 -4.5 22.7
 -3 -11 -3 -4.7 24.9
 3 -11 3 8 17.6
 3 11 3 2.3 30.3
 4 -11 3 379.06 43.2
 4 -11 3 319.17 32.2
 -4 -11 -3 371.16 44.4
 4 11 3 421.46 50.09
 -5 -11 -3 11.8 27.4
 5 -11 3 25.2 17.6
 5 -11 3 0.6 24.1
 5 11 3 25.8 30.1
 -6 -11 -3 115.29 29.1
 6 -11 3 86.39 20.4
 6 -11 3 104.99 25.7
 6 11 3 55.99 35
 7 -11 3 -12.9 23.9
 -7 -11 -3 0.2 29.9
 7 -11 3 -6.4 17.7
 7 11 3 27.1 33.3
 8 -11 3 20.4 21.8
 -8 -11 -3 12 30.5
 8 -11 3 -0.9 18.8
 8 11 3 -6.8 31.2
 -9 -11 -3 2.4 31.2
 9 11 3 7.1 31.7
 -10 -11 -3 2.6 30.2
 10 11 3 -44.8 32.4
 -10 -12 3 -11.6 33.7
 -10 -12 3 -45.4 24.8
 -9 -12 3 38.5 37.3
 -9 -12 3 43.6 27.4
 -8 -12 3 61.19 25.4
 -8 -12 3 96.89 34.5
 7 -12 -3 75.49 14.8
 -7 -12 3 103.39 34.3
 7 -12 -3 69.79 15.3
 -7 -12 3 57.09 24.9
 6 -12 -3 12.8 16.7
 -6 -12 3 -22.7 25.3
 6 -12 -3 -15.6 14.9
 -6 -12 3 -4.4 33
 5 -12 -3 -1.1 16
 5 -12 -3 18.4 18.3
 -5 -12 3 6.4 31.2
 -5 -12 3 -2.6 23.9
 -4 -12 3 750.82 54.89
 -4 -12 3 819.22 64.69
 4 -12 -3 804.82 47.8
 -3 -12 3 463.95 42.6
 3 -12 -3 490.85 38.5
 -3 -12 3 425.96 55.79
 -3 12 3 486.15 46.5
 2 -12 -3 466.55 41.2
 -2 -12 3 529.25 42.1
 -2 -12 3 401.26 55.29
 -2 12 3 555.74 47.3
 -1 -12 3 -37.3 28.5
 -1 -12 3 10.7 20.4
 1 -12 -3 8.8 23.2
 -1 12 3 13.6 24.8
 0 -12 3 288.27 27.9
 0 -12 3 292.17 33.9
 0 -12 -3 275.67 30.1
 0 12 3 236.18 31
 1 -12 3 384.96 44.1
 1 -12 3 271.77 34.8
 -1 -12 -3 361.36 43.9
 1 12 3 358.36 45.8
 2 -12 3 261.47 31.8
 2 -12 3 279.47 30.3
 -2 -12 -3 265.97 31
 2 12 3 259.57 34.8
 3 -12 3 114.39 27.7
 3 -12 3 126.59 20.1
 -3 -12 -3 121.79 29.2
 3 12 3 87.39 29.7
 4 -12 3 11 18.3
 -4 -12 -3 25.5 28.8
 4 -12 3 41 27.8
 4 12 3 34.8 29.5
 5 -12 3 126.39 21.1
 5 -12 3 76.79 28.5
 -5 -12 -3 136.09 30.3
 5 12 3 83.39 32.5
 -6 -12 -3 178.48 31.2
 6 -12 3 181.98 28.5
 6 -12 3 127.29 20.7
 6 12 3 84.89 31.9
 -7 -12 -3 37.7 30.2
 7 -12 3 63.59 19
 7 -12 3 50.69 25.3
 7 12 3 -18 29.6
 -8 -12 -3 414.96 51.89
 8 12 3 345.97 40.5
 -9 -12 -3 151.98 32.7
 9 12 3 147.69 34.1
 -9 -13 3 152.98 30.6
 -9 -13 3 154.38 40
 -8 -13 3 19.5 26.5
 -8 -13 3 -12.1 38.7
 7 -13 -3 19.1 16.7
 7 -13 -3 13.8 14.5
 -7 -13 3 2.9 36.3
 -7 -13 3 58.99 25.7
 6 -13 -3 0.2 19.3
 -6 -13 3 15.5 27.7
 6 -13 -3 11.5 21.3
 -6 -13 3 33.7 34.2
 5 -13 -3 19.2 19.5
 -5 -13 3 -11.9 34.9
 5 -13 -3 23.6 17.6
 -5 -13 3 -45.8 24.6
 4 -13 -3 187.58 22.2
 4 -13 -3 207.78 23.8
 -4 -13 3 226.08 38.6
 -4 -13 3 139.99 25.5
 -3 -13 3 389.06 41.8
 3 -13 -3 504.85 40
 -3 -13 3 436.96 43.9
 -3 13 3 442.76 47.6
 2 -13 -3 691.23 48.1
 -2 -13 3 751.62 50.69
 -2 -13 3 727.13 63.19
 -2 13 3 654.63 55.59
 -1 -13 3 712.73 52.39
 1 -13 -3 807.62 53.79
 -1 -13 3 679.13 61.89
 -1 13 3 674.63 57.19
 0 -13 3 48.8 22.6
 0 -13 3 -38 28
 0 -13 -3 35.6 26.3
 0 13 3 -16.9 26.7
 -1 -13 -3 70.09 27.3
 1 -13 3 68.79 25.9
 1 -13 3 49.99 20.4
 1 13 3 52.39 27.4
 2 -13 3 99.89 27.2
 -2 -13 -3 104.79 27.7
 2 -13 3 132.99 36.8
 2 13 3 65.99 29.8
 3 -13 3 15.6 18.6
 -3 -13 -3 20 27.3
 3 -13 3 9.1 24.8
 3 13 3 -5.4 30.3
 4 -13 3 167.78 30.4
 4 -13 3 102.89 20.7
 -4 -13 -3 117.59 31
 4 13 3 95.19 40.4
 5 -13 3 1.4 20.1
 5 -13 3 -0.2 27.8
 -5 -13 -3 8.5 28.5
 5 13 3 -35.8 31.8
 -6 -13 -3 389.56 39.8
 6 13 3 290.07 40.1
 7 -13 3 13.6 26.6
 7 -13 3 12.7 19.2
 -7 -13 -3 16.7 31.8
 7 13 3 11.6 33.2
 -8 -13 -3 24.9 33
 8 13 3 33.7 34.7
 -8 -14 3 73.79 36.8
 -8 -14 3 107.59 29.6
 -7 -14 3 68.99 39.3
 -7 -14 3 26.7 27.7
 6 -14 -3 47.7 18.8
 6 -14 -3 28.9 21.5
 -6 -14 3 33.1 28.8
 -6 -14 3 79.29 36.9
 -5 -14 3 49.1 24.1
 -5 -14 3 111.59 37.9
 5 -14 -3 88.69 22.5
 5 -14 -3 140.09 21.4
 4 -14 -3 23.9 21.7
 -4 -14 3 -4.8 25.3
 -4 -14 3 8.6 40
 4 -14 -3 14 20.3
 3 -14 -3 0.3 21.4
 -3 -14 3 15.3 21.7
 -3 -14 3 23.2 34.8
 2 -14 -3 351.36 39.8
 -2 -14 3 368.06 40.8
 -2 -14 3 248.48 28.8
 -2 14 3 252.77 33.6
 -1 -14 3 103.59 25.4
 -1 -14 3 71.49 34.3
 -1 14 3 108.69 30.1
 0 -14 3 110.99 24.8
 0 -14 3 103.59 30.5
 0 -14 -3 124.59 29
 0 14 3 78.29 31.4
 1 -14 3 6.2 18.5
 -1 -14 -3 8.1 27.5
 1 -14 3 -24.2 26.7
 1 14 3 10.3 30.4
 2 -14 3 22.7 19.2
 -2 -14 -3 32.4 28.9
 2 -14 3 -17.2 25.5
 2 14 3 20.7 32.1
 -3 -14 -3 -19.8 29
 3 -14 3 -15.2 25.9
 3 -14 3 8.9 19.5
 3 14 3 14.7 32.6
 -4 -14 -3 59.39 30.5
 4 -14 3 43.1 20
 4 -14 3 11.6 29.6
 4 14 3 2.6 31.3
 -5 -14 -3 16.3 28.7
 5 -14 3 -10.9 20.5
 5 -14 3 -5.8 29.7
 5 14 3 78.09 34.4
 6 -14 3 -14.4 29
 -6 -14 -3 11.5 30.6
 6 -14 3 34.2 20.5
 6 14 3 0.7 33.2
 -7 -14 -3 0.9 30.9
 7 14 3 47 36.5
 -7 -15 3 -5.4 24.4
 -7 -15 3 39.6 40.7
 -6 -15 3 -32.8 24.4
 -6 -15 3 6.3 39.7
 5 -15 -3 150.88 23.4
 5 -15 -3 194.18 24.6
 -5 -15 3 75.59 26.4
 -5 -15 3 88.79 38
 4 -15 -3 247.28 27.4
 -4 -15 3 332.27 43.7
 -4 -15 3 232.58 29.5
 4 -15 -3 194.68 27
 -3 -15 3 21.4 38.5
 -3 -15 3 -24.5 22.9
 3 -15 -3 7.6 20.5
 3 -15 -3 16.3 22.4
 -2 -15 3 29.6 36.4
 2 -15 -3 118.79 27
 -2 -15 3 119.89 25.4
 -2 15 3 156.98 32.8
 -1 -15 3 178.28 36.8
 -1 -15 3 167.78 28.4
 1 -15 -3 159.98 30.4
 -1 15 3 177.88 32.3
 0 -15 -3 282.57 34.4
 0 -15 3 233.68 29.1
 0 -15 3 384.36 39
 0 15 3 261.17 40.2
 1 -15 3 115.79 21.3
 -1 -15 -3 186.78 31.8
 1 -15 3 153.58 30.9
 1 15 3 92.69 31.7
 -2 -15 -3 34.6 30.8
 2 -15 3 35.8 26.8
 2 -15 3 42.8 20.5
 2 15 3 70.09 33
 -3 -15 -3 16.9 30.6
 3 -15 3 34.2 28
 3 -15 3 3 20
 3 15 3 -13 34.5
 4 -15 3 62.39 31
 -4 -15 -3 34.8 30.9
 4 -15 3 49.7 21.5
 4 15 3 38.8 33.3
 5 -15 3 424.26 39.9
 5 -15 3 377.56 40.7
 -5 -15 -3 301.17 37.1
 5 15 3 460.85 60.69
 -6 -15 -3 2.8 31.4
 6 15 3 21.7 35.9
 -6 -16 3 -10.5 25.4
 -6 -16 3 -5.1 38.4
 5 -16 -3 38 23.6
 -5 -16 3 112.09 42
 5 -16 -3 36.5 23.2
 -5 -16 3 44 26.7
 -4 -16 3 -33.1 24.4
 -4 -16 3 23.1 39.9
 4 -16 -3 11.8 22.4
 4 -16 -3 44.2 24.6
 3 -16 -3 20.5 24.8
 3 -16 -3 54.09 24
 -3 -16 3 45.5 37.7
 -3 -16 3 83.09 28.2
 2 -16 -3 1.4 26.4
 -2 -16 3 -30.6 22.8
 -2 -16 3 7.1 37.9
 -1 -16 3 -35.7 36.5
 1 -16 -3 11.1 28.7
 -1 -16 3 5.4 25.9
 -1 16 3 24.2 33.5
 0 -16 -3 -7.6 27.8
 0 -16 3 23.7 33.5
 0 -16 3 -0.9 22.6
 0 16 3 -34.4 31
 1 -16 3 71.99 29.7
 -1 -16 -3 80.59 30.9
 1 -16 3 52.69 21.4
 2 -16 3 17 28.4
 -2 -16 -3 -30.3 29.6
 2 -16 3 23 20.7
 2 16 3 19.2 33.3
 3 -16 3 35.9 28.9
 -3 -16 -3 39.6 30.4
 3 -16 3 34.5 20.9
 3 16 3 60.19 36.3
 4 -16 3 62.49 32.8
 4 -16 3 21.7 21.4
 -4 -16 -3 -4.7 29.7
 4 16 3 45.7 34.2
 -5 -16 -3 14.2 32.5
 5 16 3 -60.99 35.2
 -3 -17 3 36.8 25.5
 3 -17 -3 71.89 24.6
 3 -17 -3 -0.9 25.7
 -3 -17 3 25.7 37.3
 -2 -17 3 40.3 27.8
 2 -17 -3 7.7 20.2
 2 -17 -3 68.49 29
 -2 -17 3 46.6 37.3
 -1 -17 3 80.29 38.1
 1 -17 -3 38.9 31
 -1 -17 3 0.2 26
 0 -17 3 50.29 34.2
 0 -17 -3 -5.8 29.7
 0 -17 3 -5.3 24.2
 0 17 3 1.6 34.3
 -1 -17 -3 62.69 32.1
 1 -17 3 121.69 23.4
 1 -17 3 118.59 32.2
 1 17 3 147.29 34.7
 2 -17 3 74.29 22.9
 2 -17 3 39.1 30.2
 -2 -17 -3 100.69 31.8
 2 17 3 113.39 52.89
 -13 0 4 373.26 33.9
 -13 0 4 298.17 33.7
 -11 0 4 789.92 47.3
 -11 0 4 781.22 48.7
 -10 0 4 128.49 18.9
 -10 0 4 106.89 20.9
 -9 0 4 804.12 45.8
 -9 0 4 785.42 48.8
 -8 0 4 116.49 20.2
 -8 0 4 167.18 18.5
 -7 0 4 674.13 43.1
 -7 0 4 682.33 40.5
 -6 0 4 210.98 26.8
 -6 0 4 226.68 30.4
 5 0 -4 -10.6 13.6
 -5 0 4 -2.9 17.1
 4 0 -4 23.4 15.9
 -4 0 4 -13.6 16.4
 -3 0 4 1762.72 84.79
 3 0 -4 1703.13 84.79
 2 0 -4 488.45 36.6
 -2 0 4 522.85 38
 1 0 -4 447.36 35.9
 -1 0 4 422.06 33.9
 0 0 -4 186.38 22.8
 0 0 4 297.27 33.5
 1 0 4 1622.54 81.49
 -1 0 -4 1584.54 80.29
 -2 0 -4 114.19 21
 2 0 4 138.89 21.4
 3 0 4 1597.34 79.29
 -4 0 -4 6.8 18.1
 4 0 4 10.6 18
 -5 0 -4 81.59 21.2
 5 0 4 53.19 19.1
 -6 0 -4 2930.51 138.49
 6 0 4 2883.81 138.29
 7 0 4 574.34 42.9
 -7 0 -4 659.33 44.4
 -8 0 -4 166.98 24.4
 8 0 4 183.98 25.4
 9 0 4 1158.78 66.79
 -9 0 -4 1186.38 67.19
 10 0 4 107.09 25.6
 -10 0 -4 120.49 26.2
 -11 0 -4 19 25.5
 11 0 4 16.6 26
 -12 0 -4 83.59 27.5
 12 0 4 86.49 28.3
 -13 -1 4 8.3 20.4
 -13 -1 4 1.2 22.5
 -12 -1 4 176.58 25.5
 -12 -1 4 144.29 22.2
 -12 1 4 150.98 18.9
 -12 1 4 186.88 24.8
 -11 -1 4 253.27 32.6
 -11 -1 4 293.77 28.5
 -11 1 4 281.67 28
 -11 1 4 262.17 28.3
 -10 -1 4 219.68 29.1
 -10 -1 4 174.18 25.3
 -10 1 4 207.38 26.3
 -10 1 4 167.78 20.4
 -9 -1 4 236.18 26
 -9 -1 4 226.28 28.5
 -9 1 4 229.38 25.5
 -9 1 4 223.38 21.2
 -8 -1 4 221.08 27
 -8 -1 4 238.88 24.5
 -7 -1 4 494.85 33.2
 -7 -1 4 443.66 39
 -7 1 4 423.16 33.8
 -7 1 4 480.65 30.7
 -6 -1 4 348.87 35.1
 -6 -1 4 355.46 30.7
 -6 1 4 369.16 28.1
 5 -1 -4 21.1 12.8
 -5 -1 4 43.8 17.1
 -5 1 4 20.7 14.8
 5 1 -4 32.1 13.5
 4 -1 -4 955.2 48.6
 -4 -1 4 946.91 51.89
 4 1 -4 826.82 48.6
 -4 1 4 927.81 49
 -3 -1 4 643.74 43.9
 3 -1 -4 715.53 45.7
 -3 1 4 680.13 40.4
 3 1 -4 700.43 42
 2 -1 -4 256.77 22.7
 -2 -1 4 295.17 25.5
 2 1 -4 257.17 24
 -2 1 4 234.28 22.4
 -1 -1 4 624.14 42
 1 -1 -4 630.94 39.7
 1 1 -4 633.74 42.3
 -1 1 4 568.74 41.3
 0 -1 -4 210.88 23.7
 0 -1 4 329.37 31.9
 0 1 4 241.48 25.7
 0 1 -4 253.27 23.9
 -1 -1 -4 701.43 45
 1 -1 4 704.03 46.9
 -1 1 -4 779.72 45.8
 1 1 4 745.23 45.6
 -2 -1 -4 35.5 19.4
 2 -1 4 33.2 20.2
 2 1 4 49.2 18.9
 -2 1 -4 58.79 18.4
 -3 -1 -4 87.09 20.9
 3 -1 4 69.59 20.4
 3 1 4 56.49 19.3
 -3 1 -4 89.09 19.9
 4 -1 4 674.23 39.7
 -4 -1 -4 586.24 42.2
 -4 1 -4 648.64 42.6
 5 -1 4 -4.3 16
 -5 -1 -4 38.5 20.9
 5 1 4 18.8 19.4
 -5 1 -4 13.1 17.7
 6 -1 4 1167.18 62.39
 -6 -1 -4 1230.08 64.69
 6 1 4 1194.78 63.89
 -6 1 -4 1160.88 62.39
 -7 -1 -4 268.97 34.8
 7 -1 4 261.07 31.2
 -7 1 -4 249.18 32.3
 7 1 4 296.77 34.2
 -8 -1 -4 42.3 22.6
 8 -1 4 14.7 19.6
 -8 1 -4 44.9 21.1
 8 1 4 -3 21.2
 9 -1 4 142.09 24.1
 -9 -1 -4 177.08 26.3
 9 1 4 148.89 25.6
 -9 1 -4 75.99 23
 -10 -1 -4 99.89 25.5
 10 -1 4 8.8 23.2
 -10 1 -4 49.9 22.9
 10 1 4 10.6 24.8
 11 -1 4 172.68 28.1
 -11 -1 -4 138.59 28.7
 -11 1 -4 116.49 25
 11 1 4 155.48 27.9
 -12 -1 -4 -36 28
 12 -1 4 1.2 26.1
 -12 1 -4 5.1 23.8
 -13 -2 4 70.29 22.3
 -13 -2 4 52.39 25.2
 -12 -2 4 90.29 26.1
 -12 -2 4 71.59 21.5
 -11 -2 4 110.89 20.9
 -11 -2 4 143.49 26.1
 -11 2 4 86.69 13.2
 -11 2 4 92.19 14.1
 -10 -2 4 212.08 22.8
 -10 -2 4 223.28 28
 -10 2 4 202.38 21.4
 -9 -2 4 45.1 22
 -9 2 4 36 13.7
 -9 2 4 40.6 12.2
 -8 -2 4 3057.99 149.29
 -8 -2 4 3082.29 147.29
 -8 2 4 3184.58 145.49
 -8 2 4 3148.08 144.89
 -7 -2 4 322.57 27.8
 -7 -2 4 289.27 29.8
 -7 2 4 232.38 25.7
 -7 2 4 242.98 22.2
 -6 -2 4 120.79 19
 -6 -2 4 104.19 21.3
 -6 2 4 104.79 13.5
 5 -2 -4 1523.55 74.19
 -5 -2 4 1527.45 77.09
 -5 -2 4 1493.85 79.29
 -5 2 4 1617.04 74.09
 -4 -2 4 301.07 32.4
 4 -2 -4 319.57 27.4
 -4 2 4 440.56 28.2
 4 2 -4 317.27 30.2
 3 -2 -4 2305.47 108.69
 -3 -2 4 2335.37 110.69
 3 2 -4 2318.47 109.69
 -3 2 4 2222.08 108.79
 2 -2 -4 1083.19 55.89
 -2 -2 4 1091.79 58.89
 -2 2 4 1047.4 57.59
 2 2 -4 1022.5 57.99
 -1 -2 4 34.2 22.8
 1 -2 -4 13.4 17.8
 -1 2 4 4.4 18.1
 1 2 -4 19.3 18.3
 0 -2 4 346.27 34.2
 0 -2 -4 347.97 33.6
 0 2 -4 374.36 35.4
 0 2 4 338.67 31.8
 -1 -2 -4 487.25 37.9
 1 -2 4 516.95 38.2
 -1 2 -4 518.15 39.8
 1 2 4 482.95 37.5
 -2 -2 -4 1150.28 63.39
 2 -2 4 1274.47 63.99
 2 2 4 1286.27 64.09
 -2 2 -4 1077.69 64.89
 3 -2 4 137.39 22
 -3 -2 -4 200.08 23
 3 2 4 173.28 23.2
 -3 2 -4 118.79 19.8
 4 -2 4 65.29 19
 -4 -2 -4 76.29 23.2
 -4 2 -4 87.59 18.8
 4 2 4 91.29 20.7
 -5 -2 -4 485.95 39.7
 5 -2 4 496.85 35.4
 5 2 4 513.95 38
 -5 2 -4 541.05 37
 -6 -2 -4 134.29 22.3
 6 -2 4 127.89 18.5
 6 2 4 99.39 21.2
 -6 2 -4 122.99 19.1
 7 -2 4 228.18 22.7
 -7 -2 -4 172.48 23.2
 7 2 4 168.58 25
 -7 2 -4 172.18 21.6
 -8 -2 -4 -7.4 21.8
 8 -2 4 -1.8 18.6
 -8 2 -4 -0.5 18.9
 8 2 4 -6.2 22.8
 -9 -2 -4 22.5 23.6
 9 -2 4 -8.4 20.9
 9 2 4 -2 23.3
 -9 2 -4 -14.6 19.7
 -10 -2 -4 120.69 27.1
 10 -2 4 109.39 24.7
 10 2 4 110.09 27.6
 11 -2 4 26.7 24.7
 -11 -2 -4 -27.3 26.2
 -11 2 -4 28.2 25.4
 11 2 4 5.7 25.4
 12 -2 4 37.4 26.2
 12 2 4 31.8 28.1
 -12 2 -4 5.3 28.8
 -13 -3 4 8.4 22.6
 -13 -3 4 15.7 28
 -12 -3 4 112.49 23.9
 -12 -3 4 198.18 30
 -11 -3 4 245.78 29.5
 -11 -3 4 110.39 22.3
 -10 -3 4 262.77 32.4
 -10 -3 4 258.17 30
 -9 -3 4 44 23.5
 -9 -3 4 32 17.3
 -8 -3 4 568.44 47.9
 -8 -3 4 606.94 39.9
 -8 3 4 611.94 31.1
 -8 3 4 583.84 30.8
 -7 -3 4 16.8 22.5
 -7 -3 4 -8.4 16.3
 -7 3 4 -17.1 11.3
 -7 3 4 -2.4 9.9
 6 -3 -4 310.57 20.3
 -6 -3 4 318.67 32.2
 -6 -3 4 306.87 27.5
 -6 3 4 265.27 22
 -5 -3 4 758.32 47.8
 -5 -3 4 769.32 50.09
 5 -3 -4 788.12 40.6
 -5 3 4 783.72 41.3
 4 -3 -4 24.3 13.5
 -4 -3 4 4.3 18.8
 4 3 -4 10.7 14.3
 -3 -3 4 10.7 18.3
 3 -3 -4 49.7 14.9
 3 3 -4 44.8 15.8
 -3 3 4 33.5 14.6
 -2 -3 4 -14.7 19.2
 -2 3 4 -17.1 16.1
 2 3 -4 5.8 20
 -1 -3 4 7409.76 341.57
 0 -3 4 52.49 21
 0 -3 -4 6.7 17.2
 0 3 -4 12.5 19.5
 0 3 4 19.8 18.5
 1 -3 4 3450.15 160.98
 -1 -3 -4 3454.95 161.08
 1 3 4 3523.55 161.58
 -1 3 -4 3279.57 160.78
 -2 -3 -4 2398.96 112.39
 2 -3 4 2382.46 111.19
 -2 3 -4 2257.97 111.89
 2 3 4 2262.57 113.09
 -3 -3 -4 544.85 38.9
 3 -3 4 521.55 38.9
 3 3 4 574.44 40.3
 -3 3 -4 484.05 38.2
 -4 -3 -4 606.44 41.7
 4 -3 4 615.74 40.3
 -4 3 -4 559.74 40.9
 4 3 4 658.03 44.5
 -5 -3 -4 -2.3 19.7
 5 -3 4 16.8 16.2
 5 3 4 -6.1 20.7
 -5 3 -4 1 16.6
 -6 -3 -4 668.83 45.9
 6 -3 4 691.73 42.4
 -6 3 -4 655.43 42.3
 6 3 4 680.53 46.9
 7 -3 4 678.03 43.3
 -7 -3 -4 701.83 47.1
 7 3 4 630.64 47.9
 -8 -3 -4 31.2 22.5
 8 -3 4 13.6 18.9
 8 3 4 22.1 23.1
 -8 3 -4 10.8 18.5
 -9 -3 -4 -3.5 24
 9 -3 4 2.3 19.7
 9 3 4 12.2 24.9
 -9 3 -4 -12.1 19.1
 10 -3 4 124.59 23.9
 -10 -3 -4 135.79 27.7
 10 3 4 164.58 29.7
 -10 3 -4 155.68 23
 -11 -3 -4 15.7 27.2
 11 -3 4 7.7 23.3
 -11 3 -4 24.7 20.6
 11 3 4 9.7 27.5
 -12 -3 -4 22.8 28.5
 12 3 4 83.79 28.5
 -13 -4 4 59.99 30.1
 -13 -4 4 101.39 36.4
 -12 -4 4 155.28 32.4
 -12 -4 4 219.28 25.6
 -11 -4 4 57.89 28.3
 -11 -4 4 80.79 21.5
 -10 -4 4 15.3 19
 -10 -4 4 48.9 26.6
 -9 -4 4 313.17 32.5
 -9 -4 4 273.07 32.2
 -8 -4 4 750.82 46.1
 -8 -4 4 797.22 54.79
 -7 -4 4 -8.8 18.1
 -7 -4 4 5.8 24.2
 6 -4 -4 1040.7 48.6
 -6 -4 4 1002.8 55.89
 -6 -4 4 1037.3 60.49
 -6 4 4 1000.7 49
 -5 -4 4 -13.7 17.1
 5 -4 -4 43 11.1
 -5 -4 4 56.89 23.3
 -5 4 4 2.8 10.5
 -4 -4 4 385.16 41.3
 -4 -4 4 473.35 38.3
 4 -4 -4 494.75 31.1
 -4 4 4 481.05 29.4
 3 -4 -4 17.8 14.5
 -3 -4 4 0 19.1
 -3 4 4 24.3 14.6
 3 4 -4 13 17.5
 2 -4 -4 4036.1 191.78
 -2 -4 4 4259.67 192.98
 -2 4 4 4057.29 191.58
 2 4 -4 4158.08 192.28
 -1 -4 4 22.4 20.5
 1 -4 -4 1.2 16.9
 -1 4 4 25.6 20
 1 4 -4 9.6 18.5
 0 -4 -4 5490.75 251.27
 0 -4 4 5511.55 251.67
 0 4 4 5281.07 251.87
 0 4 -4 5431.96 251.47
 1 -4 4 3442.16 159.08
 -1 -4 -4 3266.07 158.58
 -1 4 -4 3203.78 158.48
 1 4 4 3578.74 159.28
 2 -4 4 23.2 20.3
 -2 -4 -4 50.89 21.9
 -2 4 -4 50.59 18.4
 2 4 4 67.39 22
 3 -4 4 2051.89 99.09
 -3 -4 -4 2031.2 101.09
 3 4 4 2095.69 101.39
 -3 4 -4 1996 99.19
 -4 -4 -4 1539.85 82.59
 4 -4 4 1671.43 81.69
 4 4 4 1685.33 83.79
 -4 4 -4 1623.34 80.79
 5 -4 4 90.89 19.1
 -5 -4 -4 90.59 21.4
 5 4 4 46.2 22.4
 -5 4 -4 97.19 18.1
 6 -4 4 1265.77 64.89
 -6 -4 -4 1233.68 68.19
 -6 4 -4 1261.67 65.79
 6 4 4 1321.27 69.39
 -7 -4 -4 135.19 24
 -7 4 -4 155.68 19.9
 7 4 4 105.49 24.9
 8 -4 4 1002 57.09
 -8 -4 -4 979.9 61.39
 8 4 4 997.5 62.39
 -8 4 -4 1041.4 56.19
 -9 -4 -4 -38.2 23.9
 9 -4 4 -5.1 18.9
 -9 4 -4 -6.5 18.9
 9 4 4 23 26.8
 10 -4 4 163.68 23.9
 -10 -4 -4 191.58 29
 10 4 4 114.19 29.2
 -10 4 -4 149.79 22.5
 -11 -4 -4 -12.9 26.8
 11 -4 4 -15.2 22.2
 -11 4 -4 -14 19.6
 11 4 4 -2.7 27.8
 -12 -4 -4 23.9 28.5
 12 4 4 6.8 28.8
 -13 -5 4 159.88 28.1
 -12 -5 4 35.4 22.3
 -12 -5 4 95.89 32.4
 -11 -5 4 -3.7 29.3
 -11 -5 4 4.9 20.5
 -10 -5 4 62.79 28.6
 -9 -5 4 306.87 32.6
 -9 -5 4 314.57 34
 -8 -5 4 150.68 28.4
 -8 -5 4 156.38 20.6
 -7 -5 4 295.97 31.2
 -7 -5 4 281.37 31.7
 -6 -5 4 252.67 28.9
 6 -5 -4 192.68 14.7
 -6 -5 4 251.27 30.4
 -6 5 4 166.38 16.4
 5 -5 -4 84.39 12.6
 -5 -5 4 82.09 23.1
 -5 5 4 102.89 12.5
 -4 -5 4 777.02 47.2
 -4 -5 4 728.93 52.19
 4 -5 -4 755.42 40.5
 -4 5 4 725.33 40.4
 3 -5 -4 268.97 27.8
 -3 -5 4 265.57 32.5
 -3 5 4 251.47 25.8
 2 -5 -4 1836.02 92.69
 -2 -5 4 2004.7 94.99
 -2 5 4 1883.01 93.29
 2 5 -4 1988.3 94.59
 -1 -5 4 1238.48 67.39
 1 5 -4 1251.47 65.39
 -1 5 4 1280.37 65.09
 0 -5 4 1409.86 73.49
 0 -5 -4 1488.65 72.39
 0 5 -4 1428.86 72.49
 0 5 4 1336.87 73.29
 1 -5 4 3935.51 184.68
 -1 -5 -4 3848.91 185.28
 1 5 4 4037.9 185.38
 -1 5 -4 3976.8 184.68
 -2 -5 -4 4665.83 214.88
 2 -5 4 4767.42 214.28
 -2 5 -4 4452.35 213.98
 2 5 4 4535.35 215.38
 3 -5 4 461.75 37.5
 -3 -5 -4 519.65 38.1
 -3 5 -4 478.15 35.1
 3 5 4 432.26 42.4
 4 -5 4 330.87 32.5
 -4 -5 -4 347.07 34.4
 4 5 4 262.67 28.8
 -4 5 -4 309.67 30.6
 -5 -5 -4 251.87 34.7
 5 -5 4 278.77 31
 5 5 4 423.26 39.5
 -5 5 -4 277.47 29.9
 -6 -5 -4 582.84 45.4
 6 -5 4 645.04 39.7
 6 5 4 637.14 48.2
 -6 5 -4 672.73 42.8
 7 -5 4 2 17.3
 -7 -5 -4 24.4 23.3
 -7 5 -4 -19.5 17.3
 7 5 4 -9.2 22.9
 -8 -5 -4 229.28 28.2
 8 -5 4 155.78 22.2
 -8 5 -4 159.48 21.1
 8 5 4 178.18 29.1
 -9 -5 -4 14.3 25.8
 9 -5 4 18.7 18.6
 9 5 4 61.39 26.3
 -9 5 -4 0.4 18.6
 10 -5 4 3.5 22.8
 -10 -5 -4 -7 26.7
 -10 5 -4 4.1 18
 -11 -5 -4 144.19 30.1
 11 -5 4 159.48 24.5
 11 5 4 133.19 30.7
 -11 5 -4 131.09 29.4
 -12 -5 -4 23.2 28.8
 12 5 4 26.8 31
 -13 -6 4 4.1 22.7
 -13 -6 4 33.8 32.9
 -12 -6 4 48.7 32.7
 -12 -6 4 -12.8 21.8
 -11 -6 4 7.3 30.1
 -11 -6 4 48.5 21.2
 -10 -6 4 297.77 34.3
 -10 -6 4 306.47 36
 -9 -6 4 112.69 29.4
 -9 -6 4 116.19 21.4
 -8 -6 4 70.59 20
 -8 -6 4 76.09 28.6
 -7 -6 4 349.67 35.4
 -7 -6 4 394.56 44.7
 -6 -6 4 1027.1 63.49
 -6 -6 4 1006.9 56.09
 -6 6 4 980 48.5
 -5 -6 4 18.2 23.4
 5 -6 -4 66.69 12.5
 -5 -6 4 59.39 19.9
 -5 6 4 65.29 13
 -4 -6 4 315.07 35
 -4 -6 4 295.97 39.6
 4 -6 -4 301.07 26.3
 -4 6 4 337.47 27.3
 3 -6 -4 23.6 15.5
 -3 -6 4 16.5 18.4
 -3 -6 4 10 24.6
 -3 6 4 11 15.5
 2 -6 -4 2910.71 134.19
 -2 -6 4 2780.12 136.09
 -2 6 4 2843.92 135.09
 -1 -6 4 242.98 25.2
 1 -6 -4 220.18 22.3
 1 6 -4 274.97 31
 -1 6 4 257.27 26
 0 -6 4 6525.85 288.67
 0 -6 -4 6551.84 288.27
 0 6 4 6122.29 290.37
 0 6 -4 5729.33 288.47
 1 -6 4 2126.09 105.09
 -1 -6 -4 2113.79 105.49
 1 6 4 2173.58 106.89
 -1 6 -4 2249.07 104.19
 2 -6 4 437.16 36
 -2 -6 -4 468.45 37.8
 2 6 4 445.06 39.9
 -2 6 -4 390.96 34.7
 -3 -6 -4 1094.29 59.29
 3 -6 4 1064.19 56.69
 3 6 4 1012.6 60.69
 -3 6 -4 1036.7 56.29
 -4 -6 -4 1606.84 82.39
 4 -6 4 1608.44 79.49
 4 6 4 1607.84 83.99
 -4 6 -4 1576.64 79.39
 5 -6 4 114.89 20.2
 -5 -6 -4 177.48 25.3
 -5 6 -4 166.48 18.8
 5 6 4 105.39 25.1
 -6 -6 -4 96.69 23.6
 6 6 4 37.9 46.5
 -6 6 -4 125.19 18.7
 7 -6 4 8.1 17.1
 -7 -6 -4 20.7 24.7
 -7 6 -4 24.5 17.7
 7 6 4 10.5 26.3
 8 -6 4 69.69 17.9
 -8 -6 -4 29.4 25.6
 -8 6 -4 16.6 17.8
 8 6 4 80.99 26.9
 -9 -6 -4 -2.6 26.4
 9 -6 4 -4.8 19.6
 9 6 4 70.59 28.9
 -9 6 -4 5.4 17.8
 -10 -6 -4 0.4 32.8
 10 -6 4 27.8 20.3
 -10 6 -4 -9.7 16.6
 10 6 4 -13.9 28.8
 -11 -6 -4 35.4 28.7
 11 6 4 90.39 30.7
 -12 -6 -4 301.87 35.9
 12 6 4 287.17 38.5
 -13 -7 4 11.5 23.3
 -13 -7 4 -21 32.6
 -12 -7 4 27.1 22
 -12 -7 4 -26.4 32.5
 -11 -7 4 130.59 23.3
 -11 -7 4 188.78 33.8
 -10 -7 4 63.09 21.5
 -10 -7 4 82.39 31.7
 -9 -7 4 169.08 22.5
 -9 -7 4 183.38 32.5
 -8 -7 4 404.86 50.49
 -8 -7 4 314.47 35.8
 -7 -7 4 -36 28.9
 -7 -7 4 9.8 18.6
 -6 -7 4 53.99 28.2
 -6 -7 4 42.5 20
 6 -7 -4 58.69 10.5
 -6 7 4 58.39 12.3
 -5 -7 4 370.16 34.9
 -5 -7 4 363.76 45.3
 5 -7 -4 390.26 26.1
 -5 7 4 281.77 27.4
 -4 -7 4 63.99 20.5
 -4 -7 4 32.2 23.1
 4 -7 -4 22.8 14
 -4 7 4 10.6 15.8
 -3 -7 4 407.36 37.5
 3 -7 -4 473.95 31.8
 -3 -7 4 360.96 42.4
 -3 7 4 399.56 34
 -2 -7 4 374.36 41.5
 -2 -7 4 392.46 37.2
 2 -7 -4 346.67 31.5
 -2 7 4 342.07 35.7
 -1 -7 4 99.39 19.3
 1 -7 -4 121.99 19.7
 -1 7 4 115.89 21.8
 0 -7 -4 107.09 23.3
 0 -7 4 80.89 21
 0 7 -4 50.69 17.9
 0 7 4 59.29 21.7
 1 -7 4 28.1 18.9
 -1 -7 -4 25.2 20
 -1 7 -4 9.1 16.4
 1 7 4 27.9 21.5
 2 -7 4 59.09 16.9
 -2 -7 -4 22.7 20.3
 2 7 4 14 23.6
 -2 7 -4 31.5 16.4
 3 -7 4 11.9 17.1
 -3 -7 -4 26.4 20.9
 -3 7 -4 8 15.4
 3 7 4 -23.4 22.8
 -4 -7 -4 272.37 35.4
 4 -7 4 216.58 29.8
 4 7 4 268.87 29.8
 -4 7 -4 264.37 28.2
 5 -7 4 47.1 18.2
 -5 -7 -4 19.3 23.1
 -5 7 -4 24 16.9
 5 7 4 -5.7 22.7
 6 -7 4 509.25 37.6
 6 7 4 427.46 46.5
 -6 7 -4 528.35 36.1
 7 -7 4 72.69 18.7
 -7 -7 -4 100.19 25.9
 7 7 4 131.39 28.9
 -7 7 -4 56.59 18.6
 -8 -7 -4 41.5 26.3
 8 -7 4 22.7 18.2
 -8 7 -4 14.3 17
 8 7 4 16.4 26.9
 -9 -7 -4 30.2 27.3
 9 -7 4 -4.2 19.4
 9 7 4 13.9 28.8
 10 -7 4 40 19.4
 -10 -7 -4 9.2 28
 -10 7 -4 70.89 16.2
 10 7 4 87.59 30.3
 -11 -7 -4 6.4 28.5
 11 7 4 -17.8 31.2
 -12 -8 4 3.4 21.1
 -12 -8 4 50.89 35
 -11 -8 4 16.5 22.7
 -11 -8 4 31.1 33.9
 -10 -8 4 530.25 43.7
 -10 -8 4 515.15 55.89
 -9 -8 4 36.3 22.4
 -9 -8 4 34.1 31.9
 -8 -8 4 539.55 55.39
 -8 -8 4 449.26 42.1
 -7 -8 4 321.57 38
 -7 -8 4 339.57 36.3
 -6 -8 4 688.03 46.2
 6 -8 -4 630.64 36.1
 -6 -8 4 633.44 57.89
 -6 8 4 688.53 38
 -5 -8 4 229.08 25.1
 -5 -8 4 320.27 34.6
 -5 8 4 260.37 28.5
 -4 -8 4 301.77 31.5
 -4 -8 4 250.97 32.8
 4 -8 -4 250.97 25.4
 -4 8 4 229.38 29
 -3 -8 4 63.49 21.1
 3 -8 -4 64.49 15.6
 -3 -8 4 60.59 24.3
 -3 8 4 59.69 19.3
 -2 -8 4 320.57 31.7
 -2 -8 4 345.17 35.7
 2 -8 -4 341.27 31.1
 -2 8 4 290.87 35.5
 1 -8 -4 475.75 35.6
 -1 -8 4 345.37 35.2
 -1 -8 4 367.76 41.7
 -1 8 4 355.76 36.1
 0 -8 -4 171.08 22.9
 0 -8 4 126.39 21.4
 0 8 4 161.48 24.8
 1 -8 4 409.96 34.9
 -1 -8 -4 431.06 37.3
 1 8 4 383.46 39
 -1 8 -4 389.66 33.2
 2 -8 4 1122.79 60.29
 -2 -8 -4 1115.79 63.29
 2 8 4 1179.98 64.89
 -2 8 -4 1085.59 60.29
 3 -8 4 544.45 36.8
 -3 -8 -4 511.65 43
 3 8 4 570.64 47.5
 -3 8 -4 480.75 37.3
 -4 -8 -4 928.61 60.59
 4 -8 4 959.7 52.99
 -4 8 -4 991.1 53.39
 4 8 4 987.6 61.39
 -5 -8 -4 903.81 56.69
 5 8 4 752.22 58.69
 -5 8 -4 935.71 49.5
 -6 -8 -4 276.87 31
 6 -8 4 285.27 32.7
 -6 8 -4 323.07 29.5
 6 8 4 330.67 43.6
 7 -8 4 156.58 22.5
 -7 -8 -4 116.59 27.5
 -7 8 -4 163.68 19
 7 8 4 144.59 30.9
 8 -8 4 1170.18 61.89
 -8 -8 -4 1137.29 70.59
 8 8 4 1040.3 71.29
 -8 8 -4 1219.88 60.29
 9 -8 4 106.89 21.6
 -9 -8 -4 162.08 29.8
 -9 8 -4 170.48 18.9
 9 8 4 118.19 30.8
 -10 -8 -4 -7.5 28.1
 10 8 4 13.9 30
 -11 -8 -4 3.3 29.4
 11 8 4 -8.9 32.4
 -12 -9 4 165.58 38.1
 -12 -9 4 81.49 25.8
 -11 -9 4 15.2 22.9
 -11 -9 4 58.79 34
 -10 -9 4 -27.8 32.3
 -10 -9 4 11.3 23.7
 -9 -9 4 101.19 24.7
 -9 -9 4 56.39 35.3
 -8 -9 4 -17.6 31.9
 -8 -9 4 12 20.4
 -7 -9 4 334.47 37.7
 -7 -9 4 333.47 39.8
 6 -9 -4 6.1 13.9
 -6 -9 4 -13.5 29
 -6 -9 4 -14.8 22.1
 -5 -9 4 93.09 29.2
 5 -9 -4 25.7 14
 -5 -9 4 35.2 22.3
 -5 9 4 49.2 17.5
 -4 -9 4 529.85 51.39
 -4 -9 4 475.95 40.8
 4 -9 -4 533.05 34.3
 -3 -9 4 430.26 38.5
 3 -9 -4 399.36 32.5
 -3 -9 4 437.46 45.2
 -3 9 4 358.06 36.8
 -2 -9 4 277.67 32.2
 2 -9 -4 332.97 32.6
 -2 -9 4 362.66 36.1
 -2 9 4 348.47 36
 1 -9 -4 -19.3 19.8
 -1 -9 4 -25.3 27.2
 -1 9 4 -12.2 21.1
 0 -9 4 322.17 40.5
 0 -9 4 342.97 35.7
 0 -9 -4 352.76 35.3
 0 9 4 350.56 39.3
 1 -9 4 139.99 22.3
 -1 -9 -4 122.59 24.1
 1 -9 4 147.79 20.3
 1 9 4 131.79 26.6
 -2 -9 -4 396.76 38.5
 2 -9 4 305.67 30.9
 2 9 4 245.98 29.7
 -3 -9 -4 294.27 38.6
 3 -9 4 223.08 29.5
 -3 9 -4 246.28 28.6
 3 9 4 267.17 30.2
 4 -9 4 488.45 35.1
 -4 -9 -4 506.05 45.1
 4 9 4 459.65 48.6
 5 -9 4 111.39 20.8
 -5 -9 -4 102.59 27.8
 -5 9 -4 157.68 19.9
 5 9 4 153.08 30.4
 6 -9 4 80.99 20.4
 -6 -9 -4 80.09 26.5
 -6 9 -4 58.69 18.4
 6 9 4 32.1 28.3
 -7 -9 -4 5.6 26.6
 7 -9 4 0.2 20.3
 -7 9 -4 11.4 16.6
 7 9 4 -9.3 30.4
 8 -9 4 117.69 21
 -8 -9 -4 117.19 28.8
 8 9 4 89.09 31.3
 -9 -9 -4 35 28.9
 9 -9 4 60.19 19
 9 9 4 79.69 31.4
 -10 -9 -4 115.69 31.8
 10 9 4 128.79 36.3
 -11 -10 4 -11.8 31.4
 -10 -10 4 162.38 25.9
 -10 -10 4 289.27 39.6
 -9 -10 4 119.49 25.4
 -9 -10 4 192.88 38.5
 -8 -10 4 781.92 68.99
 -8 -10 4 835.82 53.99
 -7 -10 4 -30.3 40.1
 -6 -10 4 889.31 55.89
 6 -10 -4 938.01 48.7
 -6 -10 4 767.02 66.89
 5 -10 -4 222.28 25.3
 -5 -10 4 148.79 24.6
 -5 -10 4 198.78 33.9
 -5 10 4 229.68 23.2
 -4 -10 4 432.86 52.79
 -4 -10 4 387.16 38.6
 4 -10 -4 367.46 30.6
 -4 10 4 415.76 37.8
 3 -10 -4 380.26 32.4
 -3 -10 4 302.87 33.7
 -3 -10 4 407.16 38.8
 -3 10 4 336.17 37.7
 -2 -10 4 1698.03 91.79
 2 -10 -4 1877.81 90.59
 -2 -10 4 1964.9 95.69
 -2 10 4 1714.93 92.29
 -1 -10 4 78.19 25
 1 -10 -4 71.19 22
 -1 -10 4 53.19 20.8
 -1 10 4 51.99 23.4
 0 -10 -4 705.43 49.2
 0 -10 4 796.82 48.5
 0 -10 4 690.43 52.39
 0 10 4 794.92 52.09
 -1 -10 -4 44.2 23
 1 -10 4 27.7 21.4
 1 -10 4 65.89 20.1
 1 10 4 66.59 25.9
 2 -10 4 200.08 22.2
 2 -10 4 198.48 24.4
 -2 -10 -4 182.78 28.4
 2 10 4 227.88 30.2
 -3 -10 -4 16.8 25.1
 3 -10 4 15.8 21.3
 3 -10 4 -18.8 16.9
 3 10 4 2.9 26.2
 -4 -10 -4 420.26 44.8
 4 -10 4 374.76 34.7
 4 -10 4 434.86 42.7
 4 10 4 352.46 47.2
 -5 -10 -4 27.9 26
 5 -10 4 33.4 24.6
 5 -10 4 46.9 18.1
 5 10 4 -14.2 27.8
 6 -10 4 106.89 26
 -6 -10 -4 108.09 30.2
 6 -10 4 146.79 21.9
 6 10 4 106.39 33.3
 7 -10 4 -19.4 19.6
 7 -10 4 -5.8 23.8
 -7 -10 -4 36.8 30.4
 7 10 4 -13.1 30.6
 -8 -10 -4 359.06 48.4
 8 -10 4 356.96 41.8
 8 -10 4 411.76 34.9
 8 10 4 390.26 51.89
 -9 -10 -4 13.9 28.7
 9 10 4 -0.1 33.1
 -10 -10 -4 56.59 30.4
 10 10 4 24.7 33.5
 -11 -11 4 26.5 22.6
 -11 -11 4 18.4 36
 -10 -11 4 34.7 35.5
 -10 -11 4 -7.4 25.5
 -9 -11 4 13.9 25.5
 -9 -11 4 -55.99 33.4
 -8 -11 4 -23.7 22.5
 -8 -11 4 -8.9 35.2
 7 -11 -4 25.3 13.8
 7 -11 -4 15.2 13.7
 -7 -11 4 32.7 24.7
 -7 -11 4 5.3 33.7
 -6 -11 4 125.99 34
 -6 -11 4 129.69 26.6
 6 -11 -4 163.68 18.6
 6 -11 -4 136.69 18.4
 5 -11 -4 45.4 16.5
 -5 -11 4 -23.4 33
 -5 -11 4 -21.7 23.3
 -5 11 4 28 21.2
 -4 -11 4 577.24 45
 -4 -11 4 631.84 58.19
 4 -11 -4 580.34 39.9
 -4 11 4 610.64 46.9
 -3 -11 4 335.87 40
 3 -11 -4 248.68 32.3
 -3 -11 4 407.86 39.8
 -3 11 4 271.97 29.7
 -2 -11 4 969.7 62.29
 -2 -11 4 812.42 79.89
 2 -11 -4 968.2 57.09
 -2 11 4 998.5 60.49
 -1 -11 4 31.3 22.8
 -1 -11 4 67.79 28.7
 1 -11 -4 4.1 22.7
 -1 11 4 40.7 24.1
 0 -11 4 511.35 41.2
 0 -11 4 484.55 48.7
 0 -11 -4 504.95 42.7
 0 11 4 476.65 48
 1 -11 4 102.69 24.2
 1 -11 4 135.99 22.3
 -1 -11 -4 106.19 25.9
 1 11 4 150.58 29.3
 -2 -11 -4 486.55 48.6
 2 -11 4 528.05 37.8
 2 -11 4 449.46 43.2
 2 11 4 437.46 50.39
 3 -11 4 12.6 22.7
 3 -11 4 19.6 18.3
 -3 -11 -4 22.9 26.7
 3 11 4 48.4 27.8
 4 -11 4 59.49 20.3
 -4 -11 -4 37.1 28.2
 4 -11 4 57.39 26.3
 4 11 4 23.4 28.6
 5 -11 4 188.48 22.4
 -5 -11 -4 207.28 30.9
 5 -11 4 177.78 28.9
 5 11 4 192.58 33.9
 6 -11 4 110.19 21.6
 6 -11 4 54.49 26.2
 -6 -11 -4 101.19 31.2
 6 11 4 160.98 33.3
 7 -11 4 397.96 51.09
 -7 -11 -4 455.15 50.09
 7 -11 4 402.16 41.3
 7 11 4 408.16 52.99
 8 -11 4 304.87 29.7
 -8 -11 -4 225.58 34.1
 8 -11 4 221.38 26.3
 8 11 4 199.08 37.4
 -9 -11 -4 434.76 51.59
 9 11 4 440.06 58.79
 -10 -12 4 -17.6 34.8
 -10 -12 4 32.6 26.8
 -9 -12 4 47.9 34.7
 -9 -12 4 42.9 26.4
 -8 -12 4 10.2 37.2
 -8 -12 4 28.5 25.6
 -7 -12 4 27.6 34.4
 7 -12 -4 56.99 16.8
 -7 -12 4 94.39 26.2
 7 -12 -4 74.09 16.6
 -6 -12 4 -14.7 35.3
 6 -12 -4 42.4 16.9
 6 -12 -4 25.8 17.8
 -6 -12 4 24.8 23.7
 -5 -12 4 32.5 35.5
 5 -12 -4 0.9 17
 -5 -12 4 8.5 24.7
 -5 12 4 17.9 23.8
 -4 -12 4 93.19 32.4
 4 -12 -4 145.29 20.6
 -4 -12 4 163.38 24.9
 -4 12 4 147.59 25.9
 -3 -12 4 254.57 37.6
 3 -12 -4 203.08 24.2
 -3 -12 4 168.78 27
 -3 12 4 169.58 27.8
 2 -12 -4 48.6 23.2
 -2 -12 4 47 34.4
 -2 -12 4 37.5 21.2
 -2 12 4 97.59 41.5
 -1 -12 4 421.56 44.4
 1 -12 -4 507.65 43.2
 -1 -12 4 386.36 40.1
 -1 12 4 479.65 48.6
 0 -12 -4 -30.3 24.2
 0 -12 4 33 21
 0 -12 4 -37.3 27.1
 0 12 4 17.9 27.7
 -1 -12 -4 289.47 30.8
 1 -12 4 221.18 25.8
 1 -12 4 276.17 29.9
 1 12 4 286.17 33.3
 -2 -12 -4 25.2 27.5
 2 -12 4 59.79 19.9
 2 -12 4 91.89 24.4
 2 12 4 99.89 30.2
 3 -12 4 177.28 22.6
 3 -12 4 185.98 28.1
 3 12 4 167.78 32.6
 4 -12 4 36.5 19.5
 4 -12 4 9.7 26.9
 -4 -12 -4 2.9 27
 4 12 4 7.3 30.4
 -5 -12 -4 125.39 30.2
 5 -12 4 169.48 29.7
 5 -12 4 174.48 22.4
 5 12 4 188.48 33.9
 6 -12 4 72.39 28.9
 -6 -12 -4 93.89 30.4
 6 -12 4 105.59 23.7
 6 12 4 102.09 35.9
 -7 -12 -4 -4.1 30.4
 7 -12 4 -31.7 20.4
 7 -12 4 -14.4 27.9
 7 12 4 8.8 34.1
 -8 -12 -4 3.1 30.6
 8 12 4 -22.2 35.3
 -9 -12 -4 -25 29.7
 9 12 4 38.2 36.1
 -9 -13 4 -17.3 38.5
 -9 -13 4 -1.3 23.2
 -8 -13 4 6.4 49.4
 -8 -13 4 -34.3 24.4
 7 -13 -4 64.49 19
 -7 -13 4 113.29 37.9
 -7 -13 4 83.39 23.7
 7 -13 -4 99.99 19.3
 -6 -13 4 -14.8 21.4
 -6 -13 4 15.2 37.5
 5 -13 -4 -0.6 18.4
 -5 -13 4 33.9 35.5
 -5 -13 4 49.6 23.3
 -4 -13 4 30.6 25.5
 4 -13 -4 44.1 19.7
 -4 -13 4 12.2 37
 -4 13 4 72.59 26.8
 -3 -13 4 40.2 35.4
 -3 -13 4 69.69 25.8
 3 -13 -4 52.69 22.1
 -3 13 4 32.1 26.6
 -2 -13 4 599.04 49.5
 -2 -13 4 658.33 62.69
 2 -13 -4 595.04 49.3
 -2 13 4 615.84 52.39
 1 -13 -4 156.48 28.8
 -1 -13 4 141.19 26.9
 -1 -13 4 181.58 35.5
 -1 13 4 147.49 29.5
 0 -13 4 147.29 32.9
 0 -13 4 139.49 24
 0 -13 -4 133.79 28.7
 0 13 4 201.68 31.5
 1 -13 4 71.19 27.3
 1 -13 4 80.29 21.9
 -1 -13 -4 26 27.2
 1 13 4 37.5 31.1
 -2 -13 -4 -0.2 27.4
 2 -13 4 48.7 20.6
 2 -13 4 -9.4 26.4
 2 13 4 10.3 29.3
 -3 -13 -4 -11 28.2
 3 -13 4 -11.7 27.2
 3 -13 4 -9.9 19.2
 3 13 4 -47.1 31.4
 -4 -13 -4 68.69 30.2
 4 -13 4 59.49 31.2
 4 -13 4 26.5 19.8
 5 -13 4 133.59 32.9
 5 -13 4 88.39 20.8
 -5 -13 -4 82.29 29.9
 5 13 4 89.99 32.5
 6 -13 4 78.59 24.9
 -6 -13 -4 21.2 30.2
 6 -13 4 38.9 31.2
 6 13 4 57.29 36.5
 7 -13 4 -12.5 30.1
 -7 -13 -4 -15.1 30.9
 7 -13 4 1.6 21.7
 7 13 4 -23.2 34.3
 -8 -13 -4 198.98 34.5
 8 13 4 132.29 36.2
 -8 -14 4 2.4 25.2
 -8 -14 4 111.09 38.7
 -7 -14 4 0.5 24.6
 -7 -14 4 31.7 40.2
 6 -14 -4 -11.9 19.5
 -6 -14 4 4.4 36.3
 6 -14 -4 8.7 18.3
 -6 -14 4 6.7 24.7
 -5 -14 4 131.59 38.1
 -5 -14 4 100.09 28.1
 5 -14 -4 125.99 21.9
 5 -14 -4 81.59 22.5
 4 -14 -4 270.17 34.2
 -4 -14 4 186.68 31.1
 -4 -14 4 204.88 41.2
 -4 14 4 234.18 32.6
 -3 -14 4 100.69 24.5
 3 -14 -4 166.58 26
 -3 -14 4 113.19 38.6
 -3 14 4 184.78 30.5
 -2 -14 4 49.4 23.2
 -2 -14 4 44.2 35.4
 2 -14 -4 112.69 27
 -2 14 4 99.69 29.5
 -1 -14 4 481.65 59.19
 1 -14 -4 483.05 60.89
 -1 -14 4 507.75 45.2
 -1 14 4 405.66 52.09
 0 -14 -4 50.79 28
 0 -14 4 39.1 23.6
 0 -14 4 33.8 30.5
 0 14 4 33.7 29.2
 -1 -14 -4 185.78 31.5
 1 -14 4 141.89 26.3
 1 -14 4 201.98 37.3
 1 14 4 262.07 35.3
 2 -14 4 4.2 26.7
 2 -14 4 -2.2 19.7
 -2 -14 -4 -19.2 29.5
 2 14 4 5.8 29.2
 3 -14 4 106.79 29.8
 -3 -14 -4 66.79 30.4
 3 -14 4 100.39 22.4
 3 14 4 60.59 34
 4 -14 4 84.39 32.4
 -4 -14 -4 38 29.3
 4 -14 4 10.9 20.1
 4 14 4 22.3 34.7
 -5 -14 -4 172.68 34
 5 -14 4 137.19 30.3
 5 14 4 49.99 32.7
 6 -14 4 212.18 25.7
 6 -14 4 259.17 36.1
 -6 -14 -4 254.87 36.1
 6 14 4 154.98 36.6
 -7 -14 -4 50.99 32
 7 14 4 0.5 33.2
 -7 -15 4 -19.5 37.1
 -7 -15 4 6.7 26.8
 -6 -15 4 -4.3 27.5
 -6 -15 4 9.5 39.4
 5 -15 -4 -13.2 20.8
 -5 -15 4 7 24.6
 -5 -15 4 43.1 38.4
 5 -15 -4 11.9 23
 -4 -15 4 3.5 38
 4 -15 -4 11.7 21.8
 -4 -15 4 18.6 27.4
 3 -15 -4 114.09 26.7
 -3 -15 4 89.89 27.2
 -3 -15 4 121.99 38.1
 -3 15 4 105.79 31.2
 2 -15 -4 19.4 27.1
 -2 -15 4 62.59 37.9
 -2 -15 4 -11.5 25.3
 -2 15 4 17.8 29.1
 -1 -15 4 -41.7 34.7
 1 -15 -4 5.8 28.9
 -1 -15 4 -15.2 26.2
 -1 15 4 17.2 30.5
 0 -15 4 37.9 32.5
 0 -15 -4 12.2 40.2
 0 -15 4 34.6 23.7
 0 15 4 4.6 30.6
 1 -15 4 21.3 28.8
 1 -15 4 30.8 22.4
 -1 -15 -4 24 29.8
 1 15 4 0.4 30.7
 2 -15 4 -25.7 27.2
 2 -15 4 -8 20.3
 -2 -15 -4 36.4 31.4
 2 15 4 -15.2 32
 3 -15 4 13.9 28.5
 3 -15 4 9.1 21.2
 -3 -15 -4 31.7 30.1
 3 15 4 44 32.5
 4 -15 4 29.1 20.7
 4 -15 4 8.1 32.3
 -4 -15 -4 -17.5 30.5
 4 15 4 22.5 34
 -5 -15 -4 16.5 31.9
 5 -15 4 16.3 33.7
 5 -15 4 -4.1 21.7
 5 15 4 59.39 32.9
 -6 -15 -4 -32.6 30.6
 6 15 4 -6.1 32.7
 5 -16 -4 -11 36
 -5 -16 4 -22.5 25.9
 -5 -16 4 5.7 39.6
 -4 -16 4 91.79 41.4
 4 -16 -4 54.99 25
 -4 -16 4 72.39 27.5
 4 -16 -4 39.9 24.9
 3 -16 -4 35.2 27.4
 -3 -16 4 -13.3 38.9
 -3 -16 4 -33.3 26.4
 -2 -16 4 62.69 38.9
 2 -16 -4 45.6 29
 -2 -16 4 60.89 28.3
 -2 16 4 43.1 31.3
 1 -16 -4 62.39 30.6
 -1 -16 4 53.09 25.9
 -1 -16 4 106.09 38.6
 -1 16 4 54.79 31.6
 0 -16 4 70.69 24.2
 0 -16 -4 47.2 30.8
 0 -16 4 98.39 34.5
 0 16 4 85.19 34.2
 -1 -16 -4 124.09 33.1
 1 -16 4 147.29 26.1
 1 -16 4 204.68 32.6
 1 16 4 187.98 38.6
 2 -16 4 252.87 34.1
 -2 -16 -4 240.18 35
 2 -16 4 174.88 25.6
 2 16 4 185.58 35.4
 -3 -16 -4 48.3 30.7
 3 -16 4 79.39 22.8
 3 -16 4 102.29 30.6
 3 16 4 57.89 33.2
 -4 -16 -4 79.89 32.5
 4 -16 4 6.1 32.8
 4 -16 4 19 22
 4 16 4 15.3 35.7
 -3 -17 4 -9.5 27.2
 -3 -17 4 -58.29 39.6
 3 -17 -4 34.8 28
 3 -17 -4 1.3 22.3
 2 -17 -4 12.5 29.8
 -2 -17 4 0.2 27.7
 -2 -17 4 69.99 39.8
 -1 -17 4 24.5 24
 -1 -17 4 30.5 39.4
 1 -17 -4 19.2 31.2
 -1 17 4 64.29 33.7
 0 -17 4 94.59 26.2
 0 -17 -4 55.39 32.2
 0 -17 4 99.69 36.2
 0 17 4 69.29 33.1
 1 -17 4 -29.6 22.1
 -1 -17 -4 -44.3 31
 1 -17 4 -9.3 29.7
 1 17 4 -34.9 33.3
 -13 0 5 19.9 19.1
 -13 0 5 2.1 21
 -12 0 5 -5.9 22.6
 -11 0 5 -3.2 21.1
 -11 0 5 -21.3 18.4
 -10 0 5 -37.7 20.9
 -10 0 5 11.4 18.4
 -9 0 5 -23.1 20
 -9 0 5 -29.4 17
 -8 0 5 -1.7 16.6
 -8 0 5 -15.1 19
 -7 0 5 16.8 15.3
 -7 0 5 -10.3 18
 -6 0 5 10.7 15.5
 6 0 -5 -4.9 13.2
 -5 0 5 17 16.6
 5 0 -5 7.6 15
 -4 0 5 25.9 16.9
 4 0 -5 26.8 16.1
 -3 0 5 -23.7 19.1
 3 0 -5 10.4 18.7
 -2 0 5 -22.1 19.8
 2 0 -5 4.3 19.2
 -1 0 5 -3.6 21.7
 1 0 -5 20.4 18.5
 0 0 -5 -14.9 20.4
 0 0 5 -24.7 23.7
 1 0 5 -3.3 22
 -1 0 -5 2.8 20.3
 2 0 5 -20.3 19.5
 -2 0 -5 -8.6 18.8
 3 0 5 9.4 18.1
 4 0 5 -7.9 18.1
 -4 0 -5 18.3 22
 5 0 5 -20.7 19.2
 -5 0 -5 2.5 19.4
 -6 0 -5 -15 20.9
 6 0 5 18 19.4
 -7 0 -5 -21.4 21.6
 7 0 5 -9.4 19.6
 -8 0 -5 10.6 33.9
 8 0 5 4.5 21.5
 -9 0 -5 1.9 24.2
 9 0 5 10.6 23.3
 -10 0 -5 -3.8 24.9
 10 0 5 3.2 25.4
 11 0 5 20.5 27
 -11 0 -5 -28.8 25.6
 -12 0 -5 -15.2 25.9
 12 0 5 -43.3 27.8
 -13 -1 5 89.99 24.7
 -13 -1 5 97.59 22.1
 -12 -1 5 74.89 26.1
 -12 -1 5 121.99 22.4
 -12 1 5 156.88 19.2
 -12 1 5 105.99 18.7
 -11 -1 5 504.35 39.5
 -11 -1 5 480.15 46
 -11 1 5 418.76 34.6
 -11 1 5 515.95 37.6
 -10 -1 5 25.4 19.5
 -10 -1 5 -12.9 22.9
 -10 1 5 -11.9 18.2
 -10 1 5 -4.2 16.9
 -9 -1 5 96.89 23.4
 -9 -1 5 80.29 19.1
 -9 1 5 84.49 17.2
 -9 1 5 78.29 19.8
 -8 -1 5 428.36 34.4
 -8 -1 5 400.66 39.6
 -8 1 5 391.26 31.8
 -8 1 5 415.36 33.9
 -7 -1 5 1175.58 64.69
 -7 -1 5 1185.88 62.29
 -7 1 5 1210.28 60.39
 -7 1 5 1141.79 62.29
 6 -1 -5 22.2 13.8
 -6 -1 5 67.79 18.4
 6 1 -5 33.6 14.4
 -6 1 5 24.6 15.5
 5 -1 -5 1463.05 71.69
 -5 -1 5 1453.75 73.89
 -5 1 5 1465.35 72.09
 5 1 -5 1402.46 71.59
 4 -1 -5 745.63 43.3
 -4 -1 5 784.12 46.1
 4 1 -5 701.03 44.6
 -4 1 5 750.72 44
 3 -1 -5 1420.76 74.69
 -3 -1 5 1433.46 75.89
 -3 1 5 1494.35 74.39
 3 1 -5 1596.24 75.69
 2 -1 -5 -6.2 17.7
 -2 -1 5 12.4 20.4
 2 1 -5 19.2 20.7
 -2 1 5 -0.1 19.2
 -1 -1 5 39.8 20.1
 1 -1 -5 73.49 20.5
 -1 1 5 43.5 21.2
 1 1 -5 56.29 22.6
 0 -1 -5 51.79 19
 0 -1 5 37.2 20.1
 0 1 -5 45.1 22.3
 0 1 5 32.7 21.1
 -1 -1 -5 1676.83 91.89
 1 -1 5 2116.79 97.79
 -1 1 -5 1805.82 92.69
 1 1 5 1923.51 92.69
 -2 -1 -5 843.22 49.2
 2 -1 5 875.31 51.19
 2 1 5 842.82 49
 -2 1 -5 758.22 52.19
 -3 -1 -5 906.31 54.29
 3 -1 5 788.82 54.39
 3 1 5 998.7 53.49
 -3 1 -5 1003.8 53.99
 -4 -1 -5 680.93 47.7
 4 -1 5 687.73 42.7
 -4 1 -5 764.62 45.5
 5 -1 5 80.69 19.1
 -5 -1 -5 79.69 20.9
 5 1 5 75.89 20.8
 -5 1 -5 84.89 20.1
 6 -1 5 1717.83 90.19
 -6 -1 -5 1870.31 92.09
 -6 1 -5 1834.42 90.79
 6 1 5 1862.81 91.79
 -7 -1 -5 273.97 27.5
 7 -1 5 220.38 25.8
 7 1 5 232.48 25.6
 -7 1 -5 224.48 24.7
 8 -1 5 509.85 51.09
 -8 -1 -5 584.44 46.6
 8 1 5 532.75 45.2
 -8 1 -5 594.94 44.2
 9 -1 5 53.79 23.5
 -9 -1 -5 105.99 26.6
 9 1 5 98.49 26.2
 -9 1 -5 75.29 23.3
 -10 -1 -5 179.68 28.4
 10 -1 5 105.09 26.2
 -10 1 -5 134.39 25.6
 10 1 5 105.79 27.2
 -11 -1 -5 15 27.8
 11 -1 5 34.6 26.1
 11 1 5 3.8 27.3
 -12 -1 -5 130.19 30.2
 12 -1 5 107.89 30.4
 12 1 5 95.09 28.9
 -12 1 -5 115.19 27.7
 -13 -2 5 -1 22.3
 -13 -2 5 27.8 26.8
 -12 -2 5 1.7 26.5
 -12 -2 5 68.19 22.4
 -12 2 5 35.5 12.5
 -12 2 5 30.7 12.8
 -11 -2 5 181.88 28.9
 -11 -2 5 189.58 23.6
 -11 2 5 180.88 22.4
 -11 2 5 165.98 22.5
 -10 -2 5 658.73 50.39
 -10 -2 5 610.84 43
 -10 2 5 631.54 38.7
 -10 2 5 626.64 36.7
 -9 -2 5 116.99 34.6
 -9 2 5 99.19 17.1
 -9 2 5 68.39 14.6
 -8 -2 5 472.95 43.8
 -8 -2 5 529.85 37.6
 -8 2 5 483.15 31.8
 -8 2 5 544.35 35.2
 -7 -2 5 317.67 31.4
 -7 -2 5 312.07 36.9
 -7 2 5 263.17 24.9
 6 -2 -5 1280.27 63.19
 -6 -2 5 1313.17 67.79
 -6 2 5 1284.97 63.69
 -5 -2 5 980.4 56.09
 5 -2 -5 1017.7 52.29
 5 2 -5 999.3 53.79
 -5 2 5 997.5 52.59
 4 -2 -5 1003.4 51.19
 -4 -2 5 892.21 55.29
 4 2 -5 971.5 51.99
 -4 2 5 946.11 51.79
 3 -2 -5 653.23 39.8
 -3 -2 5 619.14 42.2
 3 2 -5 637.34 42.9
 -3 2 5 590.14 40.4
 -2 -2 5 539.75 40.5
 2 -2 -5 476.35 37
 2 2 -5 534.05 39.8
 -2 2 5 513.95 37.7
 1 -2 -5 45 19.4
 -1 -2 5 36.5 20.9
 1 2 -5 15.8 22.4
 -1 2 5 23.4 19.4
 0 -2 -5 2470.85 116.09
 0 -2 5 2306.07 116.29
 0 2 -5 2435.26 116.59
 0 2 5 2442.46 116.39
 -1 -2 -5 719.53 45.4
 1 -2 5 693.83 45.4
 -1 2 -5 658.53 46.6
 1 2 5 741.53 45.6
 2 -2 5 31.3 21.3
 -2 -2 -5 30 21.4
 2 2 5 49.99 22.2
 -2 2 -5 4.9 22.6
 3 -2 5 31.2 20.8
 -3 -2 -5 51.29 23.7
 -3 2 -5 19 20.1
 3 2 5 35.6 19.3
 -4 -2 -5 85.59 21.7
 4 -2 5 72.89 20.5
 -4 2 -5 72.69 19.5
 4 2 5 73.49 22.5
 5 -2 5 226.48 29.7
 -5 -2 -5 250.67 26.4
 5 2 5 298.77 26.9
 -5 2 -5 286.27 25.2
 6 -2 5 1408.06 71.39
 -6 -2 -5 1292.37 72.69
 6 2 5 1334.27 72.19
 -6 2 -5 1445.36 71.79
 -7 -2 -5 788.22 55.89
 7 -2 5 875.11 53.49
 7 2 5 965.2 55.09
 -7 2 -5 871.81 52.39
 -8 -2 -5 258.47 29.7
 8 -2 5 266.27 35.5
 8 2 5 314.67 39.6
 -8 2 -5 278.57 35.6
 -9 -2 -5 282.97 30.3
 9 -2 5 199.98 25.9
 -9 2 -5 175.58 25.6
 9 2 5 211.18 34.2
 10 -2 5 666.23 49.6
 -10 -2 -5 654.73 52.09
 -10 2 -5 662.63 49.1
 10 2 5 626.74 52.19
 -11 -2 -5 75.79 29
 11 2 5 86.69 30
 -11 2 -5 59.19 24.6
 12 -2 5 13 48.8
 -12 -2 -5 -28.6 28.5
 -13 -3 5 34.8 29.7
 -13 -3 5 74.89 23.7
 -12 -3 5 310.77 35
 -12 -3 5 365.36 38.8
 -11 -3 5 72.89 27.8
 -11 -3 5 88.89 22.1
 -10 -3 5 147.69 29.1
 -10 -3 5 258.17 33
 -9 -3 5 8.1 25.7
 -9 -3 5 21.2 18.6
 -9 3 5 9.9 12.5
 -9 3 5 28.3 12
 -8 -3 5 1991.7 96.59
 -8 -3 5 2094.39 101.09
 -8 3 5 1916.21 92.39
 -8 3 5 1871.71 93.39
 7 -3 -5 317.47 21.5
 -7 -3 5 317.37 32.9
 -7 -3 5 300.27 39.9
 -7 3 5 225.68 28.7
 6 -3 -5 1559.44 77.19
 -6 -3 5 1721.43 81.09
 -6 -3 5 1586.74 83.69
 -6 3 5 1590.74 77.79
 -5 -3 5 0.6 18.4
 5 -3 -5 17.4 14
 -5 3 5 2.4 14.6
 5 3 -5 -2.1 15.5
 4 -3 -5 1935.71 89.09
 -4 -3 5 1802.72 92.09
 4 3 -5 1717.03 89.89
 -4 3 5 1905.91 89.39
 -3 -3 5 8.6 20.3
 3 -3 -5 70.09 16.6
 -3 3 5 48.2 17.5
 3 3 -5 65.99 21.5
 -2 -3 5 5075.99 233.38
 2 -3 -5 4947.8 233.08
 -2 3 5 5025.4 232.18
 2 3 -5 5014.7 232.98
 1 -3 -5 10.9 17.8
 -1 -3 5 -19.8 22.3
 1 3 -5 10.6 20.7
 -1 3 5 14.3 19.9
 0 -3 -5 1557.24 78.39
 0 -3 5 1512.45 78.99
 0 3 -5 1503.25 78.49
 0 3 5 1567.54 77.99
 1 -3 5 785.02 48.8
 -1 -3 -5 763.12 50.69
 -1 3 -5 937.71 50.99
 1 3 5 767.62 49
 2 -3 5 301.77 27.3
 -2 -3 -5 284.07 33.5
 2 3 5 332.57 36.7
 -2 3 -5 260.87 33.4
 3 -3 5 76.39 21.8
 -3 -3 -5 43 19.6
 3 3 5 15.9 20.5
 -3 3 -5 3.6 19
 4 -3 5 741.13 44.7
 -4 -3 -5 589.44 45.5
 -4 3 -5 730.23 45
 4 3 5 769.32 46.5
 5 -3 5 268.57 32.2
 -5 -3 -5 286.27 35.3
 -5 3 -5 298.47 33.1
 5 3 5 272.57 34.5
 -6 -3 -5 655.63 46.8
 6 -3 5 610.44 43
 -6 3 -5 661.33 43.9
 6 3 5 712.03 45.7
 7 -3 5 9.6 19.2
 -7 -3 -5 -17.8 22.4
 -7 3 -5 7.1 19.7
 7 3 5 -23.2 22.8
 -8 -3 -5 549.65 46.9
 8 -3 5 529.75 43.2
 -8 3 -5 620.04 42.6
 8 3 5 556.34 47.7
 9 -3 5 -21 20.7
 -9 3 -5 16.6 21
 9 3 5 -18.6 24.8
 10 -3 5 319.37 39
 -10 -3 -5 385.66 45.9
 10 3 5 306.37 35.4
 -10 3 -5 377.36 38.8
 11 -3 5 53.39 25.8
 -11 -3 -5 -9.9 28.4
 -11 3 -5 28 22.9
 11 3 5 23.2 29.7
 12 3 5 41 30
 -13 -4 5 39.3 24.3
 -13 -4 5 35.9 32.5
 -12 -4 5 351.56 40.3
 -12 -4 5 366.96 38.6
 -11 -4 5 8.4 21.8
 -11 -4 5 30.3 28.8
 -10 -4 5 235.88 32.3
 -10 -4 5 276.47 36
 -9 -4 5 209.78 31.1
 -9 -4 5 208.18 24
 -8 -4 5 1498.75 76.69
 -8 -4 5 1407.36 81.89
 -8 4 5 1483.35 68.79
 -7 -4 5 -10.1 18.2
 -7 -4 5 28.5 23.1
 -7 4 5 5.7 10.3
 6 -4 -5 7.4 11.7
 -6 -4 5 27.4 18
 -6 -4 5 12.1 21.5
 -6 4 5 -10.1 11.3
 -5 -4 5 594.34 41.3
 5 -4 -5 591.84 35.3
 -5 4 5 603.94 34.9
 4 -4 -5 238.08 20.5
 -4 -4 5 219.48 23.4
 -4 4 5 208.98 19.2
 4 4 -5 328.47 30.7
 3 -4 -5 3624.74 172.58
 -3 -4 5 3813.82 174.38
 -3 4 5 3616.74 172.58
 3 4 -5 3757.82 173.28
 2 -4 -5 60.99 19.1
 -2 -4 5 85.99 23.6
 -2 4 5 63.69 17.5
 2 4 -5 70.49 20.2
 -1 -4 5 5498.85 254.77
 1 -4 -5 5550.44 254.67
 -1 4 5 5497.75 254.47
 1 4 -5 5415.76 254.77
 0 -4 -5 1266.97 66.69
 0 -4 5 1277.57 68.59
 0 4 -5 1292.67 67.89
 0 4 5 1266.07 67.19
 -1 -4 -5 2322.77 107.89
 1 -4 5 2146.69 108.29
 -1 4 -5 2145.09 110.49
 1 4 5 2251.37 108.59
 2 -4 5 2699.83 134.99
 -2 -4 -5 2869.91 135.49
 2 4 5 2857.51 136.39
 -2 4 -5 2921.11 134.99
 -3 -4 -5 561.64 39.6
 3 -4 5 525.85 40.9
 -3 4 -5 540.05 39.2
 3 4 5 466.15 40.1
 -4 -4 -5 26.1 20.5
 4 -4 5 36.1 18.9
 4 4 5 43.3 22.7
 -4 4 -5 42 17.6
 5 -4 5 296.27 34.9
 -5 -4 -5 319.97 35.3
 5 4 5 343.67 38.6
 -5 4 -5 312.27 32.8
 -6 -4 -5 446.96 39.3
 6 -4 5 398.16 35.7
 6 4 5 410.76 43.2
 -6 4 -5 474.65 37.4
 -7 -4 -5 218.88 27.9
 7 -4 5 261.57 32.2
 -7 4 -5 219.28 24
 7 4 5 248.78 29
 -8 -4 -5 70.29 25.7
 8 -4 5 62.39 21.8
 8 4 5 90.39 27.5
 -8 4 -5 86.99 21.6
 -9 -4 -5 9.3 25.9
 9 -4 5 19.6 21.4
 9 4 5 -9.7 25.9
 -9 4 -5 19.5 21.1
 -10 -4 -5 37.6 27.1
 10 -4 5 5.9 22.3
 10 4 5 4.9 28.3
 11 -4 5 67.09 25.7
 -11 -4 -5 58.09 29.2
 -11 4 -5 77.59 23.5
 11 4 5 21.9 28.5
 -12 -4 -5 42.2 30.3
 12 4 5 44.1 31.3
 -13 -5 5 15 41.8
 -12 -5 5 -15.6 23.4
 -12 -5 5 2.2 31.8
 -11 -5 5 152.18 33.1
 -11 -5 5 157.88 25
 -10 -5 5 -16 22.4
 -10 -5 5 -3.5 28.9
 -9 -5 5 103.59 23.1
 -9 -5 5 221.28 31.9
 -8 -5 5 440.86 49.7
 -8 -5 5 367.76 38.1
 -7 -5 5 387.26 44.2
 -7 -5 5 430.66 37.4
 7 -5 -5 315.97 20.6
 -7 5 5 352.26 21.6
 6 -5 -5 1309.77 63.79
 -6 -5 5 1349.16 73.59
 -6 -5 5 1434.16 70.09
 -6 5 5 1226.28 63.89
 5 -5 -5 -20.4 13
 -5 5 5 7.6 12.7
 -4 -5 5 429.86 36.5
 4 -5 -5 456.55 31.7
 -4 5 5 421.46 30.6
 4 5 -5 438.06 33.5
 3 -5 -5 541.65 36.1
 -3 -5 5 517.15 40.5
 -3 5 5 492.55 34.7
 3 5 -5 504.35 37
 -2 -5 5 3676.53 172.18
 2 -5 -5 3597.44 170.88
 -2 5 5 3590.14 170.68
 2 5 -5 3725.53 170.98
 1 -5 -5 367.96 32.5
 -1 5 5 304.67 33.4
 0 -5 5 5751.92 263.17
 0 -5 -5 5572.84 262.57
 0 5 -5 5731.33 262.77
 0 5 5 5616.74 263.17
 1 -5 5 454.15 38.1
 -1 -5 -5 525.35 37.5
 1 5 5 459.95 37.8
 -1 5 -5 403.06 36.8
 -2 -5 -5 493.65 38.2
 2 -5 5 428.26 36.7
 -2 5 -5 465.05 36.4
 2 5 5 508.55 39.9
 3 -5 5 157.18 21.1
 -3 -5 -5 210.18 24
 3 5 5 135.09 22.9
 -3 5 -5 151.48 20.4
 4 -5 5 2466.45 122.09
 -4 -5 -5 2552.64 123.29
 -4 5 -5 2513.75 121.69
 4 5 5 2642.74 124.59
 5 -5 5 47.1 19.1
 -5 -5 -5 51.19 21
 -5 5 -5 6.4 18
 5 5 5 15.8 23.1
 6 -5 5 761.32 44.3
 -6 -5 -5 633.24 47.6
 6 5 5 647.14 49.2
 -7 -5 -5 32.8 24.6
 7 -5 5 52.89 19.8
 7 5 5 76.89 26.8
 -7 5 -5 59.39 19.7
 -8 -5 -5 58.39 26.4
 8 -5 5 75.79 20.4
 -8 5 -5 52.79 20.1
 8 5 5 9.4 25.8
 -9 -5 -5 144.49 28.9
 9 -5 5 127.69 24.8
 -9 5 -5 174.28 22.8
 9 5 5 96.69 30.3
 10 -5 5 -37.1 31.4
 -10 -5 -5 2.7 27.8
 -10 5 -5 -1.2 20.8
 10 5 5 -66.09 28.4
 11 -5 5 -29.7 37.6
 -11 -5 -5 2 28.3
 11 5 5 -19.1 29
 -13 -6 5 29.9 34.6
 -13 -6 5 0.2 24.6
 -12 -6 5 61.09 33.6
 -12 -6 5 45.9 24
 -11 -6 5 66.29 23.7
 -11 -6 5 39.1 32.2
 -10 -6 5 4.1 21.8
 -10 -6 5 -18.2 36.6
 -9 -6 5 60.49 22.2
 -9 -6 5 71.29 31.4
 -8 -6 5 20.7 21
 -8 -6 5 -17.2 27.5
 -7 -6 5 20.8 27.8
 -7 -6 5 22.8 20.4
 -6 -6 5 728.23 55.39
 -6 -6 5 795.62 49
 -6 6 5 724.83 40
 -5 -6 5 459.75 38.4
 5 -6 -5 445.86 31
 -5 -6 5 546.85 45.6
 -5 6 5 458.65 31
 -4 -6 5 -14.9 23.3
 -4 -6 5 46.7 20.6
 4 -6 -5 -3.7 15.3
 -4 6 5 11.5 14.7
 -3 -6 5 107.29 21.7
 3 -6 -5 72.69 17.9
 -3 6 5 75.79 17
 3 6 -5 98.99 18.1
 2 -6 -5 155.88 19.7
 -2 -6 5 131.59 22.2
 2 6 -5 219.78 22.8
 -2 6 5 118.79 20.6
 1 -6 -5 2277.67 108.59
 -1 -6 5 2244.68 109.69
 1 6 -5 2239.08 108.59
 -1 6 5 2228.08 109.49
 0 -6 -5 794.22 48.8
 0 -6 5 884.81 50.39
 0 6 5 806.82 50.69
 0 6 -5 831.02 51.59
 1 -6 5 -59.49 19.9
 -1 -6 -5 12.2 19.4
 -1 6 -5 17.7 19.5
 1 6 5 38.4 22.1
 2 -6 5 888.01 49.99
 -2 -6 -5 792.22 50.09
 -2 6 -5 834.72 49.4
 2 6 5 771.92 51.59
 3 -6 5 63.89 19.9
 -3 -6 -5 61.99 21.4
 3 6 5 36.2 23.1
 -3 6 -5 52.69 18.8
 4 -6 5 109.09 20.6
 -4 -6 -5 79.79 22.4
 4 6 5 136.59 26.4
 -4 6 -5 102.59 19.9
 -5 -6 -5 33.5 22.4
 5 -6 5 -20.3 18.7
 -5 6 -5 3.9 18
 5 6 5 13.9 24.9
 -6 -6 -5 -12.1 23.8
 6 -6 5 23.9 24.8
 -6 6 -5 19.1 18.7
 7 -6 5 160.98 22.4
 -7 -6 -5 156.58 27.3
 7 6 5 101.49 28
 -7 6 -5 178.08 22.2
 8 -6 5 92.19 21.3
 -8 -6 -5 122.69 28.1
 8 6 5 123.39 29.3
 -8 6 -5 103.99 21.2
 9 -6 5 120.89 23.3
 -9 -6 -5 88.39 28.4
 9 6 5 75.39 29
 -9 6 -5 77.59 20.8
 10 -6 5 -12.2 21.1
 -10 -6 -5 -3.9 27.8
 10 6 5 -28.8 27.6
 -10 6 -5 -4.2 19.6
 -11 -6 -5 66.49 29.4
 11 6 5 49.3 31.4
 -13 -7 5 100.69 36.4
 -13 -7 5 33.7 25.2
 -12 -7 5 67.59 35
 -12 -7 5 3.6 24
 -11 -7 5 18 31.1
 -11 -7 5 40.8 23.8
 -10 -7 5 786.42 53.79
 -10 -7 5 835.52 66.89
 -9 -7 5 90.39 33.4
 -9 -7 5 54.59 22.7
 -8 -7 5 1024.2 61.99
 -8 -7 5 1089.39 70.39
 -7 -7 5 248.38 26.2
 -7 -7 5 168.58 32.8
 6 -7 -5 1123.69 51.69
 -6 -7 5 968.4 64.69
 -6 -7 5 879.91 59.09
 -6 7 5 1048.4 52.99
 -5 -7 5 61.09 26
 5 -7 -5 81.39 15.5
 -5 -7 5 81.59 22.8
 -5 7 5 74.69 20.2
 -4 -7 5 392.96 39.7
 4 -7 -5 427.46 32.4
 -4 -7 5 380.96 45.8
 -4 7 5 466.05 33.4
 3 -7 -5 17.3 16.3
 -3 -7 5 1.2 23.1
 -3 -7 5 18.8 17.7
 -3 7 5 3.5 17
 2 -7 -5 369.66 34.3
 -2 -7 5 437.16 36
 2 7 -5 397.66 33.9
 -2 7 5 397.56 36.2
 1 -7 -5 470.95 36.4
 -1 -7 5 468.35 37.6
 -1 7 5 424.06 39.9
 1 7 -5 444.56 36.2
 0 -7 5 1727.23 88.69
 0 -7 -5 1862.11 87.89
 0 7 5 1856.21 89.29
 0 7 -5 1540.95 86.39
 -1 -7 -5 992.8 56.39
 1 -7 5 1040 55.89
 -1 7 -5 991.3 53.59
 1 7 5 872.51 59.19
 2 -7 5 50.29 19.9
 -2 -7 -5 94.09 21.6
 2 7 5 96.69 24.9
 -2 7 -5 101.69 20
 3 -7 5 1589.34 82.39
 -3 -7 -5 1590.94 84.49
 -3 7 -5 1607.24 82.29
 3 7 5 1756.02 85.99
 -4 -7 -5 1914.41 94.49
 4 -7 5 1822.02 92.59
 -4 7 -5 1807.32 91.19
 4 7 5 1848.81 95.69
 -5 -7 -5 40.5 24.5
 5 -7 5 66.39 21.2
 5 7 5 83.39 26.8
 -6 -7 -5 310.47 40.7
 6 -7 5 355.66 35.7
 6 7 5 391.06 44
 -6 7 -5 287.57 33.9
 7 -7 5 117.19 21.8
 -7 -7 -5 88.69 27.4
 7 7 5 175.28 31.4
 -7 7 -5 153.98 21.4
 8 -7 5 253.57 33
 -8 -7 -5 205.48 31.4
 8 7 5 181.38 32.8
 -8 7 -5 220.98 23.7
 9 -7 5 -22.3 28.7
 -9 -7 -5 41.3 28.3
 -9 7 -5 19.7 19.2
 9 7 5 -36.2 29.1
 10 -7 5 -21.2 20.8
 -10 -7 -5 -57.29 41.6
 10 7 5 30.3 29.9
 -10 7 -5 38.7 32.8
 -11 -7 -5 -45.9 29
 11 7 5 -20.1 30.6
 -12 -8 5 41.2 25.3
 -12 -8 5 -53.79 33.2
 -11 -8 5 2.2 23.9
 -11 -8 5 -22.3 32.1
 -10 -8 5 42.2 22.9
 -10 -8 5 56.89 33.9
 -9 -8 5 94.09 25
 -9 -8 5 53.99 33.8
 -8 -8 5 65.59 31.7
 -8 -8 5 17.5 23.2
 -7 -8 5 9.1 23
 -7 -8 5 -2 29.8
 -6 -8 5 -2.1 18.8
 6 -8 -5 -0.3 13.6
 -6 -8 5 11.4 28.2
 -6 8 5 26.9 14.7
 -5 -8 5 61.09 28.2
 -5 -8 5 -5.5 20.9
 -5 8 5 -11.4 16.4
 4 -8 -5 29.3 16.4
 -4 -8 5 -7.8 21.9
 -4 -8 5 18.1 25.2
 -4 8 5 6.9 17.3
 3 -8 -5 296.77 29.9
 -3 -8 5 270.97 36.1
 -3 -8 5 195.38 28.6
 -3 8 5 293.37 31.7
 2 -8 -5 40.3 19.1
 -2 -8 5 53.39 21.3
 -2 -8 5 10.6 22.8
 -2 8 5 38.2 19.9
 -1 -8 5 0.9 21.5
 1 -8 -5 2.7 19.3
 1 8 -5 55.79 25.3
 -1 8 5 16.4 20.6
 0 -8 5 288.97 27
 0 -8 -5 302.27 35.1
 0 8 -5 245.88 32.7
 0 8 5 291.67 29.2
 -1 -8 -5 198.68 25.6
 1 -8 5 218.98 24.6
 1 8 5 201.18 28.1
 -2 -8 -5 34 20.8
 2 -8 5 49.7 19.8
 2 8 5 83.99 25.6
 -2 8 -5 29.6 18.6
 3 -8 5 231.08 31
 -3 -8 -5 225.28 27.3
 -3 8 -5 203.28 21.5
 3 8 5 191.68 28.6
 -4 -8 -5 518.75 43.1
 4 -8 5 491.55 40.4
 4 8 5 493.55 47.2
 -4 8 -5 501.55 37.7
 5 -8 5 169.18 24.6
 -5 -8 -5 154.48 27.2
 5 8 5 169.78 28.2
 -5 8 -5 188.88 21.3
 6 -8 5 269.77 34.5
 -6 -8 -5 251.07 30
 -6 8 -5 242.08 24
 6 8 5 227.58 32.8
 7 -8 5 30.8 22.2
 -7 -8 -5 31.3 28
 -7 8 -5 54.29 19.1
 7 8 5 21.6 28.8
 -8 -8 -5 -11.3 27.8
 8 -8 5 -27.9 20.2
 8 8 5 -15 28.5
 -8 8 -5 6.1 18.3
 -9 -8 -5 57.29 28.7
 9 -8 5 47.9 21
 -9 8 -5 43.2 17.9
 9 8 5 9.9 29.4
 -10 -8 -5 86.79 31.4
 10 8 5 100.29 31.9
 -12 -9 5 61.29 35.4
 -12 -9 5 3.2 24.7
 -11 -9 5 107.99 24.9
 -11 -9 5 174.18 35.9
 -10 -9 5 19.9 36.1
 -10 -9 5 23.2 25.6
 -9 -9 5 30.4 32.6
 -9 -9 5 26.3 22.6
 -8 -9 5 79.69 23
 -8 -9 5 113.29 34.5
 -7 -9 5 35.6 33.2
 -7 -9 5 0.5 22.3
 7 -9 -5 5.9 11.4
 6 -9 -5 357.06 31
 -6 -9 5 402.66 42.1
 -6 -9 5 429.76 42
 -6 9 5 408.86 34
 5 -9 -5 249.28 31
 -5 -9 5 327.87 34.8
 -5 -9 5 237.48 28.3
 -5 9 5 332.57 31.1
 -4 -9 5 170.48 28.6
 -4 -9 5 154.38 22.8
 4 -9 -5 164.58 20.4
 -4 9 5 181.38 26
 -3 -9 5 441.16 40.5
 -3 -9 5 451.75 47.9
 3 -9 -5 443.06 34.5
 -3 9 5 372.46 37.4
 -2 -9 5 416.46 46.9
 -2 -9 5 356.16 36.3
 2 -9 -5 412.26 36.1
 -2 9 5 386.86 38.3
 1 -9 -5 213.48 24.6
 -1 9 5 219.48 25.6
 0 -9 -5 1401.96 75.09
 0 -9 5 1400.26 75.79
 0 9 5 1534.05 78.39
 1 -9 5 312.87 34.9
 -1 -9 -5 282.07 35.6
 1 9 5 261.77 29.4
 -1 9 -5 266.27 33.4
 -2 -9 -5 146.69 24.6
 2 -9 5 145.49 21.6
 2 9 5 176.28 28.2
 -2 9 -5 177.28 22.4
 3 -9 5 45.2 20.1
 -3 -9 -5 27.6 22.9
 3 9 5 18.9 24.5
 -3 9 -5 1.7 19.4
 -4 -9 -5 477.55 46.1
 4 -9 5 486.15 40.6
 -4 9 -5 590.54 44.2
 4 9 5 542.05 49.8
 -5 -9 -5 5 25.2
 5 -9 5 -14.4 20.5
 -5 9 -5 -11.3 19
 5 9 5 5.2 27.7
 6 -9 5 116.69 23.4
 -6 -9 -5 100.19 28.4
 6 9 5 67.69 30.8
 -6 9 -5 97.99 20.7
 -7 -9 -5 44.7 27.7
 7 -9 5 43.1 22.9
 -7 9 -5 79.09 20.7
 7 9 5 79.79 29.9
 8 -9 5 502.25 54.99
 -8 -9 -5 321.27 36.8
 -8 9 -5 431.76 35.7
 8 9 5 417.76 53.49
 -9 -9 -5 0.4 29.3
 9 -9 5 -10.8 20.9
 -9 9 -5 3.2 18.4
 9 9 5 -32.2 32.3
 -10 -9 -5 36.9 29.7
 10 9 5 -37.2 30.6
 -11 -10 5 34.7 43.2
 -10 -10 5 76.89 37.8
 -10 -10 5 52.99 26.7
 -9 -10 5 260.07 30.5
 -9 -10 5 413.76 44
 -8 -10 5 249.78 38
 -8 -10 5 225.38 28.6
 -7 -10 5 109.19 51.69
 7 -10 -5 60.59 13.3
 7 -10 -5 58.99 15
 -6 -10 5 19.4 32.7
 6 -10 -5 14 17.3
 -6 -10 5 -20.1 21.3
 -6 10 5 15.5 18.6
 5 -10 -5 32.1 18.4
 -5 -10 5 42.4 22.4
 -5 -10 5 45.1 32.5
 -5 10 5 54.39 20.9
 -4 -10 5 484.55 43.3
 -4 -10 5 533.55 52.49
 4 -10 -5 441.76 37.1
 -4 10 5 482.35 38.8
 -3 -10 5 184.58 30.2
 -3 -10 5 296.87 37.9
 3 -10 -5 264.77 33.9
 -3 10 5 283.77 36.7
 -2 -10 5 97.59 21.1
 -2 -10 5 106.29 30.6
 2 -10 -5 99.69 21.7
 -2 10 5 84.49 23.3
 1 -10 -5 -9.8 20.8
 -1 -10 5 -0.3 20.1
 -1 -10 5 20.5 27.6
 -1 10 5 -6.3 22.9
 0 -10 5 761.12 56.09
 0 -10 -5 753.52 50.59
 0 -10 5 739.33 49.9
 0 10 5 702.13 53.99
 -1 -10 -5 33.7 22.5
 1 -10 5 20.1 20.7
 1 -10 5 -39 20.9
 1 10 5 -10.7 25.5
 2 -10 5 51.59 19.9
 -2 -10 -5 38.1 23.7
 2 10 5 48.5 26
 -3 -10 -5 22.5 24
 3 -10 5 44.1 21.2
 3 10 5 -6.1 25.9
 4 -10 5 11.3 19.9
 -4 -10 -5 21.8 26.3
 4 10 5 58.79 27.2
 -4 10 -5 2.7 18.6
 -5 -10 -5 44.1 25.8
 5 -10 5 7.7 22.9
 -5 10 -5 6.5 19
 5 10 5 3.6 28.1
 6 -10 5 98.49 23.7
 -6 -10 -5 72.29 29.3
 -6 10 -5 167.68 21.6
 6 10 5 108.59 31
 7 -10 5 468.65 43
 -7 -10 -5 605.94 63.69
 7 10 5 525.85 54.89
 -7 10 -5 530.85 39
 -8 -10 -5 54.59 29.6
 8 -10 5 75.29 22.6
 8 10 5 58.99 31.5
 -9 -10 -5 7.3 29.8
 9 10 5 26.1 32.2
 -11 -11 5 6.7 42.6
 -11 -11 5 25.6 24.9
 -10 -11 5 267.37 40.3
 -10 -11 5 220.68 30.1
 -9 -11 5 19.3 23.5
 -9 -11 5 -15.3 35.6
 -8 -11 5 184.48 26.5
 -8 -11 5 173.98 37.5
 7 -11 -5 74.29 16.2
 7 -11 -5 78.39 15.4
 -7 -11 5 73.29 25.1
 -7 -11 5 65.69 35.5
 -6 -11 5 27 23.8
 6 -11 -5 61.79 19.3
 -6 -11 5 108.19 33
 -6 11 5 71.99 21
 -5 -11 5 100.79 24.8
 -5 -11 5 147.19 36.1
 5 -11 -5 88.69 20
 -5 11 5 99.39 23.2
 -4 -11 5 92.69 31.7
 -4 -11 5 86.09 25.5
 4 -11 -5 107.19 21.5
 -4 11 5 75.59 24.4
 -3 -11 5 26.4 24.6
 -3 -11 5 -3.3 28.8
 -3 11 5 73.69 23.7
 -2 -11 5 27.2 25.1
 2 -11 -5 13.2 22.1
 -2 -11 5 -43 33
 -2 11 5 -8.5 23.1
 1 -11 -5 364.66 39.2
 -1 -11 5 306.87 37.7
 -1 -11 5 313.97 35.7
 -1 11 5 328.87 42.6
 0 -11 -5 104.49 24.9
 0 -11 5 115.59 28.2
 0 -11 5 67.69 22.9
 0 11 5 82.99 25.9
 -1 -11 -5 86.79 26
 1 -11 5 96.29 25.1
 1 -11 5 90.19 22.4
 1 11 5 60.19 26
 -2 -11 -5 64.39 26.8
 2 -11 5 80.19 24.3
 2 -11 5 45.1 20.7
 2 11 5 39.8 26.4
 3 -11 5 31.9 21.8
 -3 -11 -5 40.9 27
 3 -11 5 28.9 24.4
 3 11 5 8.2 30.2
 -4 -11 -5 -31.9 26.7
 4 -11 5 5.2 26.6
 4 -11 5 -3.4 19.4
 4 11 5 -55.29 28.4
 5 -11 5 198.38 30.8
 5 -11 5 196.48 26.8
 -5 -11 -5 148.29 31
 5 11 5 135.19 32.5
 6 -11 5 103.39 24
 -6 -11 -5 37 30.1
 6 -11 5 85.99 29.1
 6 11 5 94.29 33.9
 7 -11 5 9.2 34.5
 7 -11 5 4.7 41.1
 -7 -11 -5 7.6 28.4
 7 11 5 22.1 33.1
 8 -11 5 266.97 32.9
 -8 -11 -5 205.78 34.8
 8 -11 5 239.38 28.4
 8 11 5 213.78 37.9
 -9 -11 -5 71.09 31.5
 9 11 5 120.59 36.1
 -10 -12 5 40.6 35.5
 -10 -12 5 63.89 26.5
 -9 -12 5 -19 35.4
 -9 -12 5 -32.3 25.4
 -8 -12 5 20.7 36.3
 -8 -12 5 -43.5 24.3
 7 -12 -5 22.9 16.6
 -7 -12 5 54.69 27.2
 -7 -12 5 114.69 39.7
 7 -12 -5 35.6 17.8
 6 -12 -5 74.49 21.4
 -6 -12 5 61.49 35.3
 -6 -12 5 71.89 26.8
 -6 12 5 108.79 23.6
 -5 -12 5 20 22.9
 -5 -12 5 -13.7 32.9
 5 -12 -5 79.59 20.4
 -5 12 5 62.79 24.4
 -4 -12 5 43.6 34.3
 -4 -12 5 30 25.7
 4 -12 -5 66.59 21.9
 -4 12 5 119.89 25.7
 3 -12 -5 205.18 26.5
 -3 -12 5 236.38 39.5
 -3 -12 5 165.48 28.3
 -3 12 5 202.58 28.6
 -2 -12 5 889.31 55.59
 2 -12 -5 900.91 55.69
 -2 -12 5 830.42 66.09
 -2 12 5 703.03 80.19
 1 -12 -5 518.55 45.9
 -1 -12 5 469.85 42.8
 -1 -12 5 563.54 54.59
 -1 12 5 442.36 46.1
 0 -12 5 102.19 28.7
 0 -12 -5 99.89 26.2
 0 -12 5 53.59 23.3
 0 12 5 72.79 27.6
 1 -12 5 26.1 22.2
 -1 -12 -5 2.4 26.3
 1 -12 5 16.5 24
 1 12 5 25.2 26.8
 2 -12 5 29.4 21.2
 2 -12 5 21.7 24.1
 -2 -12 -5 3.4 26
 2 12 5 35.7 29.6
 3 -12 5 35.5 24.7
 3 -12 5 8.1 20.1
 3 12 5 14.5 30.1
 -4 -12 -5 -10.1 28.4
 4 -12 5 39.8 27.8
 4 -12 5 -29.9 19.8
 4 12 5 -5 30.3
 5 -12 5 179.68 31.9
 -5 -12 -5 117.99 29.6
 5 -12 5 143.99 23.5
 5 12 5 170.68 35.2
 -6 -12 -5 -10.3 29.3
 6 -12 5 -9.3 28.7
 6 -12 5 6.4 22.2
 6 12 5 42.9 32.8
 -7 -12 -5 79.89 30.3
 7 -12 5 119.39 25.2
 7 -12 5 101.89 30.3
 7 12 5 180.78 36
 -8 -12 -5 46.3 31.9
 8 12 5 13.5 34.9
 -9 -13 5 87.49 28.5
 -9 -13 5 55.39 38.1
 -8 -13 5 -20.6 27.8
 7 -13 -5 70.29 20.4
 -7 -13 5 56.39 37.4
 -7 -13 5 61.49 27.7
 7 -13 -5 94.89 18.3
 6 -13 -5 165.38 26.8
 -6 -13 5 171.28 28.7
 -6 -13 5 129.69 38.1
 -5 -13 5 370.26 46
 5 -13 -5 500.95 40.6
 -5 -13 5 495.75 62.49
 -5 13 5 435.66 46.5
 -4 -13 5 241.48 30.2
 -4 -13 5 291.37 38.4
 4 -13 -5 250.97 27.5
 -4 13 5 216.58 30.6
 3 -13 -5 20.3 24.1
 -3 -13 5 -11 34.7
 -3 -13 5 53.19 24.1
 -3 13 5 52.69 27.2
 -2 -13 5 340.87 40.9
 2 -13 -5 377.46 42
 -2 -13 5 313.27 40.9
 -2 13 5 276.67 34.1
 1 -13 -5 196.88 28.9
 -1 -13 5 114.99 25.3
 -1 -13 5 149.39 36.6
 -1 13 5 168.38 30.9
 0 -13 5 21.6 29.9
 0 -13 -5 -9.5 26.1
 0 -13 5 46.6 23.9
 0 13 5 11.5 28.6
 1 -13 5 -36.5 25.9
 1 -13 5 -20.3 22.2
 -1 -13 -5 44.4 27.5
 1 13 5 38.7 28.5
 -2 -13 -5 -2.8 28.3
 2 -13 5 23.6 25.7
 2 -13 5 -3.8 21.5
 2 13 5 36.6 28.9
 -3 -13 -5 -25.7 28.1
 3 -13 5 -9.6 20.1
 3 -13 5 -10.8 26
 3 13 5 -48.6 29.3
 4 -13 5 13.6 29.5
 -4 -13 -5 -43.6 28.8
 4 -13 5 -7.1 21
 4 13 5 -1.1 36.1
 5 -13 5 2.4 30.1
 5 -13 5 -40.8 20.3
 -5 -13 -5 2.9 30.8
 5 13 5 -8.3 32.9
 -6 -13 -5 91.79 32.1
 6 -13 5 76.69 32.3
 6 -13 5 93.89 25.9
 6 13 5 102.59 35.9
 -7 -13 -5 65.89 32.4
 7 13 5 -43.9 33.9
 -8 -14 5 4.1 26.1
 -8 -14 5 -5.1 40
 -7 -14 5 -17.6 26.5
 -7 -14 5 8.4 38.1
 6 -14 -5 43.1 22.8
 -6 -14 5 78.69 38
 6 -14 -5 39.2 22.2
 -6 -14 5 39 25.6
 5 -14 -5 -21.8 29.7
 -5 -14 5 21.4 38
 -5 -14 5 23.8 25.6
 -5 14 5 -40.8 27.7
 -4 -14 5 11 39
 4 -14 -5 30.6 24.1
 -4 -14 5 4 28.6
 -4 14 5 -10.1 27.2
 -3 -14 5 351.46 45.4
 -3 -14 5 362.76 42.4
 3 -14 -5 431.26 44.2
 -3 14 5 398.46 50.29
 -2 -14 5 -5.1 36.5
 2 -14 -5 -7.8 25.8
 -2 -14 5 9.3 24.1
 -2 14 5 33.2 27.6
 -1 -14 5 59.29 24.8
 1 -14 -5 14.4 27.2
 -1 -14 5 17.7 36.6
 -1 14 5 2.6 28.4
 0 -14 -5 27.3 28
 0 -14 5 -12.5 23
 0 -14 5 46.3 34.1
 0 14 5 28.1 29.8
 -1 -14 -5 9.3 28.7
 1 14 5 16.5 29.1
 -2 -14 -5 59.19 29.4
 2 -14 5 -6.9 21.5
 2 -14 5 -2.5 27.7
 2 14 5 27.7 32.1
 -3 -14 -5 -26.5 28.7
 3 -14 5 32.5 29
 3 -14 5 -29.4 20.1
 3 14 5 -30.9 32.8
 4 -14 5 7.4 22.5
 4 -14 5 20.5 32.9
 -4 -14 -5 -18.2 29.8
 4 14 5 -3 34.8
 5 -14 5 45.7 27
 -5 -14 -5 77.89 31.9
 5 -14 5 14.9 38.6
 5 14 5 70.49 34.7
 6 -14 5 27.9 35.3
 -6 -14 -5 4.5 31.2
 6 -14 5 -1.3 25.2
 6 14 5 63.49 35.6
 -7 -15 5 -2.6 23.4
 -7 -15 5 -0.5 41.3
 -6 -15 5 57.69 39.7
 -6 -15 5 17 24.7
 5 -15 -5 -31.6 23.5
 -5 -15 5 -2.8 38
 -5 -15 5 -10.1 23.4
 -4 -15 5 107.79 27.6
 4 -15 -5 26.2 25.7
 -4 -15 5 72.69 41.3
 -3 -15 5 278.67 42.2
 -3 -15 5 332.87 43.3
 3 -15 -5 286.77 32.6
 -3 15 5 249.28 35.3
 2 -15 -5 87.69 28.4
 -2 -15 5 72.79 36.8
 -2 -15 5 105.49 25.9
 -2 15 5 64.49 31.3
 1 -15 -5 263.77 33.3
 -1 -15 5 272.77 40.6
 -1 -15 5 180.78 29.6
 -1 15 5 211.58 33.8
 0 -15 -5 -10.1 42.9
 0 -15 5 18.2 25.6
 0 -15 5 31.5 33.7
 0 15 5 -7.8 30.3
 1 -15 5 151.28 32.6
 -1 -15 -5 145.19 31.1
 1 -15 5 137.79 26.3
 1 15 5 161.98 33.8
 2 -15 5 194.18 26.5
 2 -15 5 300.87 35.3
 -2 -15 -5 234.78 34.1
 2 15 5 182.68 35.2
 3 -15 5 32.1 21.6
 -3 -15 -5 56.89 31
 3 -15 5 -39.6 28.8
 3 15 5 105.29 35.8
 4 -15 5 -21.1 27.8
 -4 -15 -5 25.4 30.5
 4 -15 5 -50.09 41.4
 4 15 5 -18.4 34.1
 5 -15 5 -16.4 22.2
 -5 -15 -5 35.1 50.09
 5 -15 5 -2.7 35.2
 5 15 5 -39.8 35.7
 -5 -16 5 -29.3 26.3
 -5 -16 5 -4.5 42.8
 4 -16 -5 -17.2 26.5
 -4 -16 5 -51.09 37.5
 -4 -16 5 13.7 27.2
 -3 -16 5 58.09 38.6
 -3 -16 5 20 26.4
 3 -16 -5 11.5 27.7
 -3 16 5 -26.1 41.3
 -2 -16 5 -26.5 25.3
 -2 -16 5 -6.7 39.3
 2 -16 -5 8.4 28.4
 -2 16 5 16.2 30.4
 1 -16 -5 76.19 30.1
 -1 -16 5 130.39 39.8
 -1 -16 5 33 26.6
 -1 16 5 55.59 33.4
 0 -16 5 60.69 35
 0 -16 -5 -17.1 29.7
 0 -16 5 39.9 27.2
 0 16 5 22.4 32.5
 1 -16 5 -28.8 29.6
 1 -16 5 -23.6 23.1
 1 16 5 31.8 31.7
 -2 -16 -5 65.69 31.4
 2 -16 5 56.99 24.1
 2 -16 5 12.1 29.1
 2 16 5 1.8 32.8
 3 -16 5 47.6 30.5
 -3 -16 -5 32.6 31.1
 3 -16 5 47.2 22.3
 3 16 5 35.8 32.5
 -13 0 6 112.39 28.8
 -12 0 6 -0.4 20.2
 -12 0 6 33.2 23.2
 -11 0 6 540.55 42.6
 -11 0 6 614.14 48.1
 -10 0 6 63.29 23.4
 -10 0 6 33.1 19.9
 -9 0 6 7.2 21.6
 -9 0 6 6.3 18.7
 -8 0 6 850.71 53.09
 -8 0 6 845.72 49.99
 -7 0 6 1502.35 73.89
 7 0 -6 1405.96 71.99
 -6 0 6 534.75 35.9
 6 0 -6 496.15 33.7
 5 0 -6 4201.98 203.58
 -5 0 6 4552.34 203.88
 4 0 -6 1358.96 68.39
 -4 0 6 1265.27 68.59
 3 0 -6 1569.94 80.79
 -3 0 6 1649.93 81.19
 -2 0 6 40.6 19
 2 0 -6 45.1 20.2
 -1 0 6 35.6 21.2
 1 0 -6 41.5 22
 0 0 -6 393.16 37.7
 0 0 6 414.26 39.6
 -1 0 -6 2071.69 104.99
 1 0 6 2206.08 105.69
 2 0 6 1778.42 86.79
 -2 0 -6 1642.34 86.59
 3 0 6 50.69 20.5
 4 0 6 2041.4 99.39
 -4 0 -6 1998.6 100.79
 5 0 6 22.8 20.2
 -5 0 -6 25.3 20.5
 6 0 6 2047.2 101.09
 -6 0 -6 1995.2 100.19
 -7 0 -6 34.8 23.5
 7 0 6 71.99 23.6
 -8 0 -6 1041.8 64.29
 8 0 6 862.31 58.39
 -9 0 -6 208.68 28.7
 9 0 6 185.28 27.9
 -10 0 -6 35.1 25.7
 10 0 6 76.69 27
 11 0 6 33.1 27.1
 -11 0 -6 71.09 26.9
 -12 0 -6 195.38 31.1
 12 0 6 129.89 32.1
 -13 -1 6 9.3 21
 -13 -1 6 9.3 25.1
 -12 -1 6 109.99 23.6
 -12 -1 6 124.89 34.9
 -12 1 6 80.79 21.3
 -12 1 6 124.09 19.8
 -11 -1 6 12.1 25.8
 -11 -1 6 37.1 22.1
 -11 1 6 51.89 17.5
 -11 1 6 34.6 21.1
 -10 -1 6 351.36 42.8
 -10 -1 6 320.47 35.7
 -10 1 6 317.07 37
 -10 1 6 298.87 30.6
 -9 -1 6 56.09 20.6
 -9 -1 6 74.79 24
 -9 1 6 70.69 17.2
 -9 1 6 23.7 20.1
 -8 -1 6 -29.6 18.7
 -8 -1 6 13.5 21.5
 -8 1 6 -10.2 18.8
 -8 1 6 38 17.2
 -7 -1 6 824.72 46.9
 7 -1 -6 743.03 43.8
 -7 1 6 789.42 45.5
 -6 -1 6 81.69 19.4
 6 -1 -6 50.89 15.6
 -6 1 6 76.09 16.8
 6 1 -6 77.29 16.6
 -5 -1 6 642.74 42.6
 5 -1 -6 567.94 39.9
 -5 1 6 611.34 39.9
 5 1 -6 662.83 40.5
 -4 -1 6 456.35 38.1
 4 -1 -6 517.65 37.1
 4 1 -6 444.66 37.5
 -4 1 6 561.94 36.2
 -3 -1 6 4.8 20.4
 3 -1 -6 -1.3 18.7
 3 1 -6 13.4 18.8
 -3 1 6 2.2 19.4
 -2 -1 6 504.05 38.2
 2 -1 -6 484.75 38.5
 2 1 -6 501.35 40.8
 1 -1 -6 900.81 52.49
 -1 -1 6 921.21 53.09
 1 1 -6 816.72 53.29
 -1 1 6 873.61 53.79
 0 -1 -6 951.7 54.69
 0 -1 6 956.7 56.29
 0 1 -6 884.01 55.89
 0 1 6 924.01 55.49
 1 -1 6 20.6 23.2
 -1 -1 -6 36.5 22.6
 -1 1 -6 -21 21.9
 1 1 6 66.19 21.3
 -2 -1 -6 137.59 23
 2 -1 6 107.79 23.4
 2 1 6 132.49 21
 -2 1 -6 106.29 22.3
 -3 -1 -6 20.7 20.5
 3 1 6 -5.8 20.8
 -3 1 -6 9.9 19.6
 4 -1 6 1.4 18.7
 -4 -1 -6 -13.4 21.1
 -4 1 -6 -19 18.9
 4 1 6 -19.9 19.7
 5 -1 6 773.62 48.4
 -5 -1 -6 786.12 50.59
 -5 1 -6 717.33 49.6
 5 1 6 795.72 49.99
 -6 -1 -6 125.69 24.1
 6 -1 6 94.49 21.5
 6 1 6 92.49 23.6
 -6 1 -6 86.69 21.8
 7 -1 6 81.19 23
 -7 -1 -6 70.19 25.3
 7 1 6 125.89 23.3
 -7 1 -6 110.39 23.5
 8 -1 6 173.08 31.8
 -8 -1 -6 159.98 27.5
 8 1 6 106.69 25.6
 -8 1 -6 154.68 25
 9 -1 6 99.99 24.7
 -9 -1 -6 67.39 27.4
 9 1 6 31.8 25.9
 -9 1 -6 46.4 24.8
 10 -1 6 91.49 27.2
 -10 -1 -6 67.49 28.3
 10 1 6 82.69 27.7
 -10 1 -6 106.49 26
 11 -1 6 -2.2 33.4
 -11 -1 -6 17.3 27.9
 11 1 6 -2.4 27.7
 -11 1 -6 -7 25.8
 12 -1 6 8.1 29.7
 -12 -1 -6 -1.7 28.5
 12 1 6 9.6 29.9
 -13 -2 6 7.4 22.3
 -13 -2 6 13.1 28.5
 -12 -2 6 657.73 49.9
 -12 -2 6 809.42 56.99
 -12 2 6 695.83 40.7
 -12 2 6 718.23 40.4
 -11 -2 6 303.37 28.9
 -11 -2 6 337.07 34
 -11 2 6 319.27 27.5
 -11 2 6 284.87 30.5
 -10 -2 6 72.79 27.8
 -10 -2 6 97.39 22.5
 -10 2 6 105.09 16.6
 -10 2 6 117.39 20
 -9 -2 6 104.89 26.6
 -9 -2 6 32.4 22.5
 -9 2 6 53.39 15.6
 -9 2 6 89.79 19.7
 -8 -2 6 66.19 20
 -8 -2 6 59.79 23.9
 -8 2 6 61.49 15.7
 -7 -2 6 551.44 42.3
 -7 -2 6 643.64 47.4
 7 -2 -6 580.44 35.5
 -7 2 6 630.34 36.5
 6 -2 -6 381.06 30.8
 -6 -2 6 443.86 37.6
 -6 2 6 416.66 31.9
 6 2 -6 449.46 34
 -5 -2 6 78.39 19.8
 5 -2 -6 103.99 17.8
 -5 2 6 119.99 17.7
 5 2 -6 87.89 17.5
 4 -2 -6 1378.56 69.69
 -4 -2 6 1332.17 71.99
 -4 2 6 1392.86 70.19
 4 2 -6 1353.16 70.79
 -3 -2 6 -26 22
 3 -2 -6 -4.1 18.8
 -3 2 6 0.8 18.7
 3 2 -6 23.9 18.6
 2 -2 -6 775.02 53.59
 -2 -2 6 1041.5 55.29
 -2 2 6 1041.7 53.69
 2 2 -6 854.91 54.29
 1 -2 -6 134.29 22.7
 -1 2 6 110.89 22.4
 1 2 -6 101.49 22.7
 0 -2 -6 1384.06 73.29
 0 -2 6 1506.95 74.69
 0 2 6 1410.16 73.99
 0 2 -6 1354.36 74.59
 -1 -2 -6 307.47 36.5
 1 -2 6 294.37 39.9
 1 2 6 357.86 33.7
 -1 2 -6 352.56 35.8
 2 -2 6 59.19 22.9
 -2 -2 -6 19.3 21.7
 2 2 6 34.5 19.3
 -3 -2 -6 667.73 46.5
 3 -2 6 709.33 47.9
 -3 2 -6 691.23 45.2
 3 2 6 686.13 44.5
 -4 -2 -6 80.39 22.9
 4 -2 6 73.19 20.9
 4 2 6 68.29 20.8
 -4 2 -6 106.69 21.1
 -5 -2 -6 19.8 22
 5 -2 6 22.8 18.2
 5 2 6 27 21.7
 -5 2 -6 27.4 20.5
 6 -2 6 2341.97 110.59
 -6 -2 -6 2256.07 112.49
 6 2 6 2230.48 110.99
 -6 2 -6 2202.48 110.79
 7 -2 6 43 20.9
 -7 -2 -6 13.2 24.4
 -7 2 -6 13.6 22
 7 2 6 -17.2 22.7
 8 -2 6 8.7 23.2
 -8 -2 -6 23.7 26.1
 -8 2 -6 21.2 23
 8 2 6 5.5 24.9
 -9 -2 -6 13.1 27.2
 9 -2 6 48.2 23.6
 9 2 6 17.3 33.4
 -9 2 -6 85.59 24.3
 -10 -2 -6 583.04 49.5
 10 -2 6 437.06 45.8
 -10 2 -6 417.66 44.1
 10 2 6 376.86 48.1
 11 -2 6 78.99 27.6
 -11 -2 -6 53.29 30.2
 -11 2 -6 75.49 26
 11 2 6 99.39 29.7
 -13 -3 6 78.99 31.3
 -13 -3 6 114.09 26.2
 -12 -3 6 27.2 24.1
 -12 -3 6 18.6 29.6
 -11 -3 6 307.17 36.7
 -11 -3 6 460.25 40.8
 -11 3 6 392.86 24
 -10 -3 6 54.69 28.7
 -10 -3 6 39.8 22.2
 -10 3 6 29.4 14
 -10 3 6 57.69 15.5
 -9 -3 6 213.08 26.6
 -9 -3 6 328.67 33.1
 -9 3 6 277.17 26.3
 -9 3 6 271.77 29.5
 -8 -3 6 1258.47 69.89
 -8 -3 6 1329.27 74.29
 -8 3 6 1305.77 65.09
 -7 -3 6 442.16 38.3
 7 -3 -6 385.06 28.2
 -7 -3 6 462.15 43.6
 -6 -3 6 819.22 51.39
 6 -3 -6 814.42 45.5
 6 3 -6 855.51 47.6
 -6 3 6 838.32 46.5
 -5 -3 6 900.01 53.09
 5 -3 -6 875.11 47.9
 5 3 -6 825.92 49.9
 -5 3 6 891.11 49.1
 4 -3 -6 1433.66 70.79
 -4 -3 6 1352.46 76.89
 -4 3 6 1369.96 71.09
 4 3 -6 1430.36 71.79
 3 -3 -6 1831.72 93.29
 -3 -3 6 1896.11 94.49
 3 3 -6 1935.21 93.99
 -3 3 6 1924.41 92.79
 2 -3 -6 644.14 43.2
 -2 -3 6 692.33 45.7
 -2 3 6 686.43 41.9
 2 3 -6 595.64 44.2
 -1 -3 6 27.5 22
 1 -3 -6 1.8 19.8
 1 3 -6 -14.4 19.1
 -1 3 6 -10.6 17.6
 0 -3 -6 429.76 37.5
 0 -3 6 422.56 39.8
 0 3 6 504.05 38.3
 0 3 -6 509.65 39.7
 -1 -3 -6 362.56 37.3
 1 -3 6 371.96 36.6
 -1 3 -6 386.56 39.2
 1 3 6 455.95 36.9
 2 -3 6 522.75 43.4
 -2 -3 -6 497.35 40.9
 -2 3 -6 488.55 40.2
 2 3 6 457.65 39.6
 -3 -3 -6 -10.1 22.2
 3 -3 6 40.7 20.8
 -3 3 -6 23 20.1
 3 3 6 47.8 19.8
 -4 -3 -6 400.46 40.3
 4 -3 6 369.46 38.1
 4 3 6 413.46 39
 -4 3 -6 403.66 36.3
 5 -3 6 459.45 37.9
 -5 -3 -6 354.56 40.6
 -5 3 -6 485.75 38.5
 5 3 6 496.25 39.3
 -6 -3 -6 500.15 44
 6 -3 6 464.45 39.5
 6 3 6 514.25 42.9
 -6 3 -6 578.84 40.8
 7 -3 6 728.93 48
 -7 -3 -6 822.82 55.39
 -7 3 -6 768.72 50.79
 7 3 6 750.62 53.69
 8 -3 6 434.66 42.1
 -8 -3 -6 458.75 47.7
 8 3 6 493.75 46.5
 -8 3 -6 474.95 42.2
 9 -3 6 176.98 26.8
 -9 -3 -6 181.38 32
 -9 3 -6 201.98 26
 9 3 6 173.18 30.3
 -10 -3 -6 106.69 29.3
 10 -3 6 94.69 25.6
 10 3 6 59.19 28.8
 -10 3 -6 73.79 24.9
 11 -3 6 -42.8 25.5
 -11 -3 -6 2.6 29.6
 11 3 6 27.3 30.3
 -11 3 -6 5.6 24.3
 -13 -4 6 69.29 32.5
 -13 -4 6 51.29 25.9
 -12 -4 6 22.2 31.2
 -12 -4 6 -10.8 23.4
 -11 -4 6 84.09 24.1
 -11 -4 6 44.4 30.9
 -10 -4 6 480.45 54.29
 -10 -4 6 539.55 44
 -9 -4 6 65.79 22
 -9 -4 6 107.99 30.1
 -9 4 6 72.79 14.4
 -9 4 6 68.49 11.6
 -8 -4 6 1395.26 70.39
 -8 -4 6 1218.48 75.59
 -8 4 6 1291.17 63.59
 -7 -4 6 123.29 22.3
 -7 -4 6 160.08 26.9
 7 -4 -6 147.69 16.5
 -7 4 6 175.08 21.9
 -6 -4 6 1983.3 98.39
 6 -4 -6 1847.42 91.99
 -6 -4 6 1978.3 96.49
 -6 4 6 1914.91 91.99
 5 -4 -6 28.5 14.9
 -5 -4 6 40.9 20.8
 -5 4 6 3.2 14.1
 -4 -4 6 50.39 20.8
 4 -4 -6 45.3 18.3
 -4 4 6 30.7 15.6
 4 4 -6 30.7 17
 3 -4 -6 758.42 46.7
 -3 -4 6 827.82 51.09
 -3 4 6 838.32 46.6
 3 4 -6 783.32 48.5
 -2 -4 6 5243.88 243.28
 2 -4 -6 5166.18 242.58
 2 4 -6 5385.96 243.18
 -2 4 6 5109.29 242.38
 1 -4 -6 -11.3 20.8
 -1 -4 6 -23.1 22.3
 -1 4 6 0.6 18.1
 1 4 -6 -10.3 19.4
 0 -4 -6 4596.04 220.68
 0 -4 6 4758.42 221.28
 0 4 -6 4678.63 220.68
 0 4 6 4891.21 220.98
 1 -4 6 172.78 24.6
 -1 -4 -6 145.09 22.9
 -1 4 -6 166.48 27.6
 1 4 6 130.69 24.1
 -2 -4 -6 226.38 24.6
 2 -4 6 219.58 23.6
 2 4 6 266.07 33.7
 -2 4 -6 246.88 24.6
 -3 -4 -6 146.39 23.9
 3 -4 6 204.58 24.8
 3 4 6 213.78 26
 -3 4 -6 178.88 23.4
 -4 -4 -6 627.04 44.7
 4 -4 6 656.73 45.4
 -4 4 -6 636.84 44.9
 4 4 6 662.73 47
 5 -4 6 305.77 35
 -5 -4 -6 281.47 35.5
 -5 4 -6 235.28 25
 5 4 6 264.27 28.2
 6 -4 6 137.29 23
 -6 -4 -6 152.28 26.3
 6 4 6 109.79 26.6
 -6 4 -6 135.39 22.4
 -7 -4 -6 5.1 24.7
 7 -4 6 -20.2 21
 7 4 6 22.9 26
 -7 4 -6 -6.5 21.2
 -8 -4 -6 74.29 27.4
 8 -4 6 61.49 22.1
 -8 4 -6 81.09 23.5
 8 4 6 96.49 28
 -9 -4 -6 122.49 29.2
 9 -4 6 69.49 25.1
 9 4 6 63.49 28.3
 -9 4 -6 56.69 24.2
 10 -4 6 -43.5 25.1
 -10 -4 -6 -19.4 28.5
 10 4 6 -29.4 27.5
 -10 4 -6 12.2 24.2
 -11 -4 -6 48.7 29.8
 11 -4 6 28.9 26.3
 11 4 6 63.29 31.1
 -13 -5 6 -22.9 35.3
 -12 -5 6 101.49 34.3
 -12 -5 6 145.09 26.5
 -11 -5 6 -5.3 32.1
 -11 -5 6 53.59 24.5
 -10 -5 6 23 31.8
 -10 -5 6 75.19 23.5
 -9 -5 6 281.97 35
 -9 -5 6 213.48 26.1
 -8 -5 6 336.17 45
 -8 -5 6 290.47 37.3
 -8 5 6 296.97 21.5
 7 -5 -6 74.69 13
 -7 -5 6 70.09 22
 -7 -5 6 45.5 25
 -7 5 6 78.29 13.4
 -6 -5 6 200.88 30
 6 -5 -6 153.28 17.3
 -6 -5 6 232.58 24.5
 5 -5 -6 -10.2 14.6
 -5 5 6 -23.5 14.4
 -4 -5 6 38.4 21.7
 4 -5 -6 19.6 17
 4 5 -6 20 19.4
 -4 5 6 5.7 15
 3 -5 -6 1283.67 67.79
 -3 -5 6 1334.67 70.99
 -3 5 6 1263.97 67.19
 3 5 -6 1377.26 68.49
 2 -5 -6 476.45 36.6
 -2 -5 6 431.76 39.8
 2 5 -6 443.66 37.3
 -2 5 6 439.06 36.1
 -1 -5 6 70.69 20.1
 1 -5 -6 101.49 21.6
 1 5 -6 91.59 20
 -1 5 6 136.09 21.3
 0 -5 6 1720.53 86.89
 0 -5 -6 1774.12 85.99
 0 5 -6 1638.64 85.99
 0 5 6 1706.93 86.19
 -1 -5 -6 3802.12 179.48
 1 -5 6 3789.52 180.58
 -1 5 -6 3803.32 179.78
 1 5 6 3864.01 180.38
 -2 -5 -6 14.8 20.1
 2 -5 6 -8 20
 2 5 6 43.9 22.5
 -2 5 -6 3.1 20.4
 3 -5 6 46.5 21.2
 -3 -5 -6 54.39 21.4
 3 5 6 33.5 21.2
 -3 5 -6 55.79 19.8
 4 -5 6 197.38 24.7
 -4 -5 -6 165.78 26.2
 -4 5 -6 256.77 32.8
 4 5 6 161.48 26.2
 5 -5 6 83.69 21.6
 -5 -5 -6 17 24.3
 5 5 6 90.69 25.2
 -5 5 -6 27.4 19.9
 6 -5 6 20.2 20.1
 -6 -5 -6 38.3 25.2
 6 5 6 17.8 25.6
 -6 5 -6 -22.6 20.2
 7 -5 6 95.29 22.3
 -7 -5 -6 94.19 26.3
 -7 5 -6 98.89 22.3
 7 5 6 85.19 27.1
 -8 -5 -6 88.49 27.8
 8 -5 6 43.4 21.9
 -8 5 -6 62.59 22.4
 8 5 6 66.19 28.3
 -9 -5 -6 75.09 29.4
 9 -5 6 80.09 25
 -9 5 -6 77.59 22.9
 9 5 6 102.79 29.3
 -10 -5 -6 39.8 29.2
 10 -5 6 61.29 24.2
 10 5 6 96.29 31.4
 -10 5 -6 65.19 23.2
 -11 -5 -6 77.49 31.8
 11 5 6 34.4 30.2
 -13 -6 6 -7.3 26.1
 -12 -6 6 63.19 25.2
 -12 -6 6 -3.6 32.8
 -11 -6 6 68.39 24.3
 -11 -6 6 82.69 34.3
 -10 -6 6 227.58 31.4
 -9 -6 6 -4.9 31.1
 -9 -6 6 -39.8 22
 -8 -6 6 1512.45 85.29
 -8 -6 6 1400.86 77.09
 -7 -6 6 412.86 47.1
 -7 -6 6 368.66 37.7
 7 -6 -6 325.47 25.3
 -7 6 6 329.87 25.1
 -6 -6 6 904.41 55.69
 6 -6 -6 941.61 50.69
 -6 -6 6 861.61 62.29
 -6 6 6 967.7 48.5
 5 -6 -6 277.87 28.1
 -5 -6 6 245.08 33.4
 -5 -6 6 275.27 30.6
 -5 6 6 256.47 26
 4 -6 -6 939.11 52.69
 -4 -6 6 977.8 56.59
 4 6 -6 999.3 53.89
 -4 6 6 922.51 51.59
 -3 -6 6 50.89 20.9
 3 -6 -6 50.49 17.8
 3 6 -6 8.6 17.4
 -3 6 6 28.6 18.5
 2 -6 -6 -5.8 18.3
 -2 -6 6 36.8 22
 -2 6 6 6.5 19.3
 2 6 -6 9.3 19
 1 -6 -6 1484.55 75.19
 -1 -6 6 1450.05 75.89
 1 6 -6 1442.16 74.79
 -1 6 6 1451.85 75.29
 0 -6 -6 510.95 38.1
 0 -6 6 500.45 40.5
 0 6 -6 468.55 44.5
 0 6 6 493.35 40.3
 1 -6 6 39.3 20.4
 -1 -6 -6 86.19 21.9
 -1 6 -6 12.8 18.9
 1 6 6 54.09 23.1
 2 -6 6 16.8 20.4
 -2 -6 -6 28.1 21.1
 2 6 6 41.4 23.1
 -2 6 -6 20.5 20.2
 -3 -6 -6 409.46 40
 3 -6 6 523.75 39.5
 3 6 6 435.36 41.2
 -3 6 -6 496.15 39.3
 -4 -6 -6 2566.14 124.49
 4 -6 6 2502.55 124.19
 -4 6 -6 2555.14 123.29
 4 6 6 2580.94 125.89
 -5 -6 -6 -10.9 23.2
 5 -6 6 -18.2 21.1
 5 6 6 25.5 24.4
 -5 6 -6 4.3 20.4
 6 -6 6 1495.65 77.49
 -6 -6 -6 1452.35 79.19
 -6 6 -6 1395.46 75.89
 7 -6 6 71.19 21.7
 -7 -6 -6 45.4 26.1
 -7 6 -6 62.79 21.3
 7 6 6 20.4 27.6
 -8 -6 -6 578.24 48.5
 8 -6 6 484.55 43.4
 8 6 6 488.25 49.99
 -8 6 -6 545.35 42.6
 -9 -6 -6 34.5 29
 9 -6 6 15 24
 9 6 6 1.4 29.5
 10 -6 6 95.99 25.4
 -10 -6 -6 57.79 29.3
 -10 6 -6 71.99 22.8
 -11 -6 -6 87.39 31.1
 11 6 6 87.39 31.3
 -12 -7 6 18.2 34.6
 -12 -7 6 72.59 26.1
 -11 -7 6 -1.5 25.2
 -11 -7 6 51.99 35.1
 -10 -7 6 158.68 27.7
 -10 -7 6 145.49 36.9
 -9 -7 6 86.69 33.3
 -9 -7 6 8.2 23.2
 -8 -7 6 158.48 35
 -8 -7 6 135.29 26
 -7 -7 6 56.89 22.2
 -7 -7 6 53.59 27.3
 7 -7 -6 72.69 13.2
 -7 7 6 61.79 14.8
 -6 -7 6 350.36 35.2
 6 -7 -6 314.57 27.9
 -6 -7 6 298.77 37.4
 -6 7 6 377.56 29.3
 -5 -7 6 35 21.9
 -5 -7 6 24.1 25.4
 5 -7 -6 22.3 16.1
 4 -7 -6 122.19 19.5
 -4 -7 6 98.69 26.9
 -4 -7 6 95.79 20.7
 -4 7 6 79.89 17.6
 3 -7 -6 40.4 18.3
 -3 -7 6 53.19 22.4
 3 7 -6 44.6 19.5
 -3 7 6 43.1 18.9
 2 -7 -6 454.95 35.8
 -2 -7 6 413.36 38.8
 2 7 -6 452.15 37.4
 -2 7 6 434.86 37.1
 1 -7 -6 955.9 54.89
 -1 -7 6 951.3 55.99
 1 7 -6 955.7 54.59
 -1 7 6 943.01 54.99
 0 -7 -6 216.58 23.9
 0 -7 6 171.28 24.6
 0 7 -6 170.68 21.3
 0 7 6 226.08 24.7
 1 -7 6 10 21.5
 1 7 6 72.99 22.4
 -1 7 -6 47.9 19.9
 2 -7 6 198.58 25
 -2 -7 -6 249.08 26.4
 2 7 6 234.28 28.4
 -2 7 -6 187.28 23.4
 -3 -7 -6 62.99 22.6
 3 -7 6 6.5 21.4
 3 7 6 23 24.5
 -3 7 -6 9.2 19.7
 4 -7 6 534.25 41.1
 -4 -7 -6 516.05 42.3
 4 7 6 435.96 45.4
 -4 7 -6 473.45 39.4
 5 -7 6 49.7 23
 -5 -7 -6 65.29 24.6
 5 7 6 -7.4 24.9
 -5 7 -6 50.99 21.5
 -6 -7 -6 61.29 27
 6 -7 6 14.4 22.8
 -6 7 -6 20.2 21.1
 6 7 6 31.3 28.6
 7 -7 6 11 21.9
 -7 -7 -6 60.99 26.6
 7 7 6 9.2 28.8
 -7 7 -6 22.2 20.9
 8 -7 6 2.6 22.2
 -8 -7 -6 20.5 28.4
 8 7 6 26.2 28.7
 -8 7 -6 -17 20.8
 9 -7 6 24.8 22.6
 -9 -7 -6 42.8 28.8
 9 7 6 -5.9 30.5
 -9 7 -6 -33.8 20.8
 -10 -7 -6 63.49 35.5
 10 7 6 51.99 30
 -12 -8 6 23.2 27.1
 -12 -8 6 22.3 35.2
 -11 -8 6 85.69 35.8
 -11 -8 6 60.19 26.2
 -10 -8 6 16.7 35.6
 -10 -8 6 0 24.9
 -9 -8 6 205.18 29.7
 -9 -8 6 279.87 39
 -8 -8 6 70.79 23.4
 -8 -8 6 107.19 34.7
 -7 -8 6 16.1 21.6
 7 -8 -6 15.3 13.4
 -7 -8 6 7.5 30.7
 -7 8 6 5.1 14.3
 -6 -8 6 377.66 41.2
 -6 -8 6 374.36 49.6
 -6 8 6 399.46 32.5
 -5 -8 6 212.18 25.1
 5 -8 -6 250.97 29.2
 -5 -8 6 198.28 30.7
 -5 8 6 257.57 30.1
 -4 -8 6 557.44 42.6
 4 -8 -6 505.85 38.2
 -4 -8 6 519.95 50.99
 -4 8 6 540.15 39.3
 -3 -8 6 339.07 38.2
 3 -8 -6 413.06 35.4
 -3 -8 6 396.06 44.5
 -3 8 6 403.26 36.8
 2 -8 -6 500.55 36.8
 -2 -8 6 440.66 39.4
 -2 8 6 430.56 39.5
 2 8 -6 417.26 36.7
 -1 -8 6 37.3 22.8
 1 -8 -6 30.7 19.8
 -1 8 6 60.79 21.6
 1 8 -6 118.09 37.8
 0 -8 6 4169.78 202.28
 0 -8 -6 4226.48 202.18
 0 8 -6 4427.26 201.88
 0 8 6 4413.46 203.28
 -1 -8 -6 394.76 38.2
 1 -8 6 385.86 37.5
 1 8 6 382.46 40.9
 -1 8 -6 430.66 35.4
 2 -8 6 70.59 22.1
 -2 -8 -6 38.5 23
 2 8 6 85.69 25.4
 -2 8 -6 77.19 20.1
 3 -8 6 201.58 25.3
 -3 -8 -6 226.68 28.4
 -3 8 -6 206.38 24.7
 3 8 6 201.18 29.3
 -4 -8 -6 667.13 49.2
 4 -8 6 640.64 48.1
 -4 8 -6 562.94 44.9
 4 8 6 701.93 53.89
 -5 -8 -6 223.28 29.9
 5 -8 6 219.08 27.9
 5 8 6 226.68 32.1
 -5 8 -6 251.37 26
 -6 -8 -6 54.99 27.6
 6 -8 6 72.29 24.5
 6 8 6 81.59 28.5
 -6 8 -6 70.99 22.6
 -7 -8 -6 152.38 30.4
 7 -8 6 171.78 26.7
 7 8 6 166.88 31.6
 -7 8 -6 201.88 25.1
 8 -8 6 26.8 22.7
 -8 -8 -6 10.3 28.4
 -8 8 -6 58.69 22.9
 8 8 6 17.8 29.8
 9 -8 6 89.79 23.6
 -9 -8 -6 133.69 30.7
 -9 8 -6 93.49 22.5
 9 8 6 68.19 30.7
 -10 -8 -6 -13.1 29.5
 10 8 6 -3.9 30.5
 -12 -9 6 151.68 38.2
 -12 -9 6 43.7 26.4
 -11 -9 6 -33.2 36.8
 -11 -9 6 -26.5 25.7
 -10 -9 6 56.69 26.1
 -10 -9 6 27.4 35.8
 -9 -9 6 262.47 41.3
 -9 -9 6 384.06 42.9
 -8 -9 6 353.26 43.2
 -8 -9 6 408.86 42.6
 7 -9 -6 768.32 41.2
 -7 -9 6 675.83 64.39
 -7 -9 6 764.12 52.99
 -7 9 6 696.83 43.4
 6 -9 -6 49 17.3
 -6 -9 6 25.1 30.9
 -6 -9 6 65.69 25.3
 -6 9 6 55.99 18.1
 -5 -9 6 49.7 24.2
 5 -9 -6 55.89 19.3
 -5 -9 6 68.99 31.3
 -5 9 6 51.49 19.2
 -4 -9 6 37.5 23.4
 4 -9 -6 17.9 19.2
 -4 -9 6 44.8 28.9
 -4 9 6 29.1 20.2
 3 -9 -6 307.87 35.3
 -3 -9 6 424.36 47.5
 -3 -9 6 385.66 36.9
 -3 9 6 327.27 38.4
 -2 -9 6 -24.7 23.5
 2 -9 -6 -28.5 19.4
 -2 -9 6 15.1 19.9
 -2 9 6 17.3 21.8
 1 -9 -6 72.09 21.7
 -1 9 6 60.99 23.6
 1 9 -6 74.89 18.9
 0 -9 6 1226.58 65.49
 0 -9 -6 1142.69 64.89
 0 9 6 1205.08 67.29
 0 9 -6 1101.99 64.59
 -1 -9 -6 -4.8 22.7
 1 -9 6 -24.3 19.8
 -1 9 -6 0.1 20
 1 9 6 4.2 25.6
 -2 -9 -6 60.59 24.1
 2 -9 6 87.49 23.4
 2 9 6 78.79 26
 -2 9 -6 72.69 21.8
 -3 -9 -6 -1.7 24.9
 3 -9 6 4.8 21.9
 -3 9 -6 43 20.6
 3 9 6 36.7 26.6
 -4 -9 -6 186.08 28.4
 4 -9 6 142.49 25.8
 4 9 6 75.29 27.9
 -4 9 -6 81.09 21.6
 5 -9 6 13.9 23.2
 -5 -9 -6 25.7 26.9
 -5 9 -6 -28.2 19.6
 5 9 6 -34.6 26.5
 6 -9 6 15.1 23.8
 -6 -9 -6 37 26.6
 -6 9 -6 44.6 20.4
 6 9 6 66.39 30.6
 7 -9 6 99.89 24.8
 -7 -9 -6 73.29 28.6
 -7 9 -6 144.69 22
 7 9 6 16.4 36.5
 -8 -9 -6 -0.9 29.6
 8 -9 6 29.9 23.3
 -8 9 -6 -23 19.6
 8 9 6 -15.2 28.5
 -9 -9 -6 143.29 31.7
 9 -9 6 115.39 29
 9 9 6 149.09 35.3
 -11 -10 6 109.39 39.8
 -11 -10 6 14.3 37.8
 -10 -10 6 1.1 36.7
 -10 -10 6 4.6 23.7
 -9 -10 6 -22.7 24.5
 -9 -10 6 9.1 36.3
 -8 -10 6 0.3 22.4
 -8 -10 6 28.5 35.5
 7 -10 -6 135.79 18.5
 -7 -10 6 107.99 43.5
 -7 -10 6 122.59 41.6
 -7 10 6 93.79 19.3
 -6 -10 6 34.5 31.8
 6 -10 -6 8.8 18.6
 -6 -10 6 -6.5 22.7
 -6 10 6 -16 18.1
 -5 -10 6 254.27 31.2
 5 -10 -6 388.46 35.1
 -5 -10 6 316.77 37
 -5 10 6 315.17 35.5
 4 -10 -6 11.6 19.5
 -4 -10 6 -39 29.6
 -4 -10 6 17.1 20.3
 -4 10 6 36.8 21.3
 3 -10 -6 29.7 20.5
 -3 -10 6 18.1 23.7
 -3 -10 6 20 27.4
 -3 10 6 -13 21.1
 2 -10 -6 64.59 22.3
 -2 -10 6 86.89 30.5
 -2 10 6 96.89 25.3
 1 -10 -6 375.46 38.4
 -1 -10 6 329.17 37.7
 -1 -10 6 284.57 34.1
 -1 10 6 275.57 29.4
 0 -10 6 174.98 25.9
 0 -10 -6 216.38 26.6
 0 10 6 185.48 27.6
 1 -10 6 -11.7 21.2
 -1 -10 -6 -13.7 23.1
 -1 10 -6 27.2 19.2
 1 10 6 38.1 25.6
 2 -10 6 21.2 22.4
 2 10 6 36.3 26.2
 -2 10 -6 4.7 21.4
 -3 -10 -6 84.89 26.5
 3 -10 6 28.1 21.8
 3 10 6 67.59 29.6
 -3 10 -6 47.5 22.8
 -4 -10 -6 23.8 26.9
 4 -10 6 2 22
 -4 10 -6 39.9 21.5
 4 10 6 15.5 29.6
 -5 -10 -6 200.18 31.4
 5 -10 6 172.98 27
 -5 10 -6 174.68 24.9
 5 10 6 147.19 33.7
 6 -10 6 52.39 25
 -6 -10 -6 37.5 28.2
 6 10 6 -2.6 32.6
 -6 10 -6 3.4 21.5
 7 -10 6 -15.7 24.3
 -7 -10 -6 -39 40.8
 7 10 6 1.6 28.6
 8 -10 6 524.25 44.6
 -8 -10 -6 610.64 52.99
 -8 10 -6 518.65 43.3
 8 10 6 580.94 56.69
 -9 -10 -6 33.2 30.4
 9 10 6 61.09 33.3
 -10 -11 6 460.25 46.8
 -10 -11 6 297.07 43.8
 -9 -11 6 17.5 26.7
 -9 -11 6 -21.3 36.9
 -8 -11 6 59.39 25
 -8 -11 6 95.69 38.4
 7 -11 -6 3.6 17.4
 -7 -11 6 25.3 24.1
 -7 -11 6 -18.4 37.9
 -7 11 6 10.3 20.1
 -6 -11 6 22 26.2
 -6 -11 6 48.9 37.9
 6 -11 -6 4.5 19.9
 -6 11 6 2.7 21.6
 5 -11 -6 25.7 21.5
 -5 -11 6 6.6 23
 -5 -11 6 3.4 33.4
 -5 11 6 37.7 21.4
 -4 -11 6 347.97 38
 -4 -11 6 326.67 37.9
 4 -11 -6 243.18 26.7
 -4 11 6 255.27 28.2
 -3 -11 6 48.3 30.3
 3 -11 -6 -13.7 22.3
 -3 -11 6 28.4 23.8
 -3 11 6 19.4 23
 -2 -11 6 89.69 23.7
 2 -11 -6 120.69 23.8
 -2 -11 6 103.29 36.5
 -2 11 6 114.49 25.6
 -1 -11 6 372.46 39
 1 -11 -6 325.27 38.8
 -1 -11 6 389.36 38.1
 -1 11 6 378.46 44.5
 0 -11 6 16.2 28.7
 0 -11 -6 9.8 24.1
 0 -11 6 19.6 23.9
 0 11 6 2.6 26.9
 1 -11 6 250.17 28.2
 -1 -11 -6 256.07 29.8
 1 -11 6 262.37 30.4
 1 11 6 356.96 44.8
 -2 -11 -6 308.57 32
 2 -11 6 302.07 38.6
 2 11 6 217.58 31.7
 -3 -11 -6 -9 27.1
 4 -11 6 28.1 22.6
 -4 -11 -6 25.2 27.6
 4 11 6 40 28.4
 5 -11 6 443.26 46.7
 -5 -11 -6 555.14 51.79
 5 11 6 546.15 53.69
 -5 11 -6 526.95 40.9
 -6 -11 -6 -33 28.8
 6 -11 6 -37.6 24.6
 6 11 6 -54.99 30.8
 -7 -11 -6 288.17 36
 7 -11 6 230.88 30.1
 7 11 6 278.77 37.8
 -8 -11 -6 18.2 30.4
 8 11 6 -12.3 34.4
 -10 -12 6 88.89 26.4
 -10 -12 6 355.86 44.7
 -9 -12 6 1.3 26.1
 -9 -12 6 48.2 38.7
 -8 -12 6 379.66 43.8
 -8 -12 6 203.48 28.7
 -7 -12 6 -20.4 39.1
 -7 -12 6 -30 22.9
 7 -12 -6 8.1 18.4
 6 -12 -6 305.77 37.5
 -6 -12 6 254.37 39.8
 -6 -12 6 300.17 32.7
 -6 12 6 279.37 29.3
 5 -12 -6 107.59 23.7
 -5 -12 6 90.19 25.4
 -5 -12 6 125.49 39.1
 -5 12 6 107.99 26.1
 -4 -12 6 285.77 39.8
 -4 -12 6 203.08 27.2
 4 -12 -6 225.18 27
 -4 12 6 249.58 28.5
 3 -12 -6 48.8 23.5
 -3 -12 6 50.09 24.3
 -3 -12 6 -10.9 31
 -3 12 6 17.8 23.6
 2 -12 -6 294.77 39.5
 -2 -12 6 224.78 28.6
 -2 -12 6 326.67 37.7
 -2 12 6 341.47 43.8
 -1 -12 6 -16.9 22.3
 1 -12 -6 34.4 25
 -1 -12 6 30.9 31.7
 -1 12 6 -1.4 25.3
 0 -12 -6 11.4 25.8
 0 -12 6 12.3 30.5
 0 -12 6 -3.8 23.4
 0 12 6 22.3 27.4
 1 -12 6 13.1 24.8
 1 -12 6 9.3 26.3
 -1 -12 -6 21.4 26.9
 1 12 6 54.49 28.2
 -2 -12 -6 155.38 29.5
 2 -12 6 50.09 26
 2 -12 6 57.99 23.1
 2 12 6 21.1 27.6
 -3 -12 -6 18.8 27.5
 3 -12 6 -24.8 24.5
 3 -12 6 -1.8 23.5
 3 12 6 -14.1 29
 4 -12 6 27.8 28.9
 4 -12 6 -16.7 23.1
 -4 -12 -6 30.5 29
 4 12 6 12.9 31.5
 -5 -12 -6 -19.5 29.4
 5 -12 6 35.4 26.7
 5 -12 6 12.8 31.6
 5 12 6 -32.4 31
 6 -12 6 122.89 33.1
 6 -12 6 94.59 48
 -6 -12 -6 98.19 31.2
 6 12 6 132.29 36.4
 -7 -12 -6 43.9 30.5
 7 -12 6 -25.8 25.1
 7 -12 6 27.5 31.5
 7 12 6 -20.8 33.2
 -9 -13 6 3.7 40.6
 -9 -13 6 37.6 26.6
 -7 -13 6 19.9 41.2
 -7 -13 6 44.7 27.5
 7 -13 -6 14.1 20.8
 7 -13 -6 3.1 18
 -6 -13 6 165.18 41.1
 6 -13 -6 144.09 24.3
 -6 -13 6 65.19 25.3
 -6 13 6 111.09 25.6
 -5 -13 6 99.19 40.2
 -5 -13 6 51.79 27.5
 5 -13 -6 51.79 23.4
 -5 13 6 40.3 26.2
 4 -13 -6 -22.2 23
 -4 -13 6 16.3 24.3
 -4 -13 6 -12.5 35.8
 -4 13 6 20.3 26.3
 3 -13 -6 146.59 26.8
 -3 -13 6 117.99 27.3
 -3 -13 6 165.68 38
 -3 13 6 151.58 30
 -2 -13 6 107.39 34.1
 -2 -13 6 63.39 24.1
 2 -13 -6 139.79 26.9
 -2 13 6 109.69 28.6
 -1 -13 6 9.7 25
 -1 -13 6 -19.2 34.5
 1 -13 -6 28.3 26.5
 0 -13 -6 17.9 27
 0 -13 6 24.5 33.1
 0 -13 6 51.99 25.6
 0 13 6 58.09 28.7
 1 -13 6 17 26.8
 -1 -13 -6 45.9 27.4
 1 -13 6 -4.5 24.7
 1 13 6 -25.2 28.8
 -2 -13 -6 15.8 27.9
 2 -13 6 4 22.3
 2 -13 6 41.4 26.6
 2 13 6 56.19 32.1
 3 -13 6 -17.1 26
 -3 -13 -6 11.6 28.6
 3 -13 6 0.7 24.2
 3 13 6 -2.4 30.9
 -4 -13 -6 115.59 30.2
 4 -13 6 146.09 25.7
 4 -13 6 159.48 32.9
 4 13 6 86.49 34
 5 -13 6 98.59 28.8
 5 -13 6 188.48 35
 -5 -13 -6 158.08 31.4
 5 13 6 116.89 35.3
 6 -13 6 -2.3 24.9
 -6 -13 -6 -20.1 31.1
 6 -13 6 -4.1 31.7
 6 13 6 26.7 34.8
 -7 -13 -6 84.89 33
 7 13 6 30.4 35.2
 -8 -14 6 45.6 28.5
 -8 -14 6 -54.49 40.5
 -7 -14 6 21 40.9
 -7 -14 6 22 28.1
 6 -14 -6 44.6 23.9
 -6 -14 6 -5.8 39.3
 -6 -14 6 26.5 25
 -6 14 6 73.69 26.7
 -5 -14 6 73.69 39.1
 -5 -14 6 -4.4 23.8
 5 -14 -6 35.5 37.5
 -5 14 6 -1.3 26.7
 -4 -14 6 101.89 41
 4 -14 -6 137.09 27.3
 -4 -14 6 43.5 26.6
 -4 14 6 116.39 29.2
 -3 -14 6 105.79 41.1
 3 -14 -6 208.98 29.3
 -3 -14 6 149.49 28.3
 -3 14 6 143.89 31.4
 -2 -14 6 207.98 40.9
 2 -14 -6 213.58 30.2
 -2 -14 6 208.88 28.8
 -2 14 6 211.08 32.5
 -1 -14 6 41.8 26.3
 -1 -14 6 37.8 36.9
 1 -14 -6 58.49 27.3
 -1 14 6 -19.9 28.9
 0 -14 6 -20.2 23.9
 0 -14 -6 -2.4 28.6
 0 -14 6 85.89 34.4
 0 14 6 8.7 30.2
 1 -14 6 -8 29.7
 1 -14 6 28.4 27.6
 -1 -14 -6 33.4 28.6
 1 14 6 -35.7 29.7
 2 -14 6 380.76 42.8
 -2 -14 -6 393.16 49.9
 2 -14 6 517.75 51.49
 2 14 6 506.55 55.39
 3 -14 6 91.79 26.2
 -3 -14 -6 137.29 32.1
 3 -14 6 120.19 30.3
 3 14 6 42.8 32.2
 4 -14 6 11.4 23.4
 -4 -14 -6 52.49 29.6
 4 -14 6 -18 32.2
 4 14 6 -64.79 31.9
 5 -14 6 59.69 24.8
 -5 -14 -6 31.2 30.7
 5 -14 6 37.6 34.7
 5 14 6 29 34.8
 -6 -15 6 29 38.4
 -6 -15 6 -3.4 25
 -5 -15 6 -60.59 37.3
 -5 -15 6 29.2 24.6
 5 -15 -6 -2.1 25.3
 -5 15 6 51.89 28.8
 -4 -15 6 86.99 39.1
 -4 -15 6 63.99 25.5
 -4 15 6 107.79 31.7
 -3 -15 6 75.09 27.7
 -3 -15 6 12.9 39
 3 -15 -6 32.1 27.9
 -3 15 6 64.59 30.7
 -2 -15 6 -17.4 24.2
 -2 -15 6 55.69 40
 2 -15 -6 27.2 27.7
 -2 15 6 -30.3 29.2
 -1 -15 6 50.59 25.2
 -1 -15 6 36.3 38.6
 1 -15 -6 50.69 28.6
 -1 15 6 114.89 31.9
 0 -15 6 -11.4 30.2
 0 -15 6 2.4 46.2
 0 -15 -6 28 29.9
 0 15 6 -8.2 32.1
 1 -15 6 19.8 26.3
 -1 -15 -6 -13.1 29.2
 1 -15 6 1.6 29.7
 1 15 6 -55.49 32.1
 2 -15 6 50.29 30.4
 -2 -15 -6 35.7 29.6
 2 -15 6 13 24
 2 15 6 55.29 33.4
 3 -15 6 -9.5 30.2
 -3 -15 -6 37.4 31
 3 -15 6 37.2 25
 3 15 6 10.1 34.7
 -4 -15 -6 39 29.8
 4 -15 6 125.09 41.6
 4 -15 6 28.5 33.3
 4 15 6 69.29 37.9
 -4 -16 6 10.4 25.2
 4 -16 -6 76.29 27.7
 -4 -16 6 1.8 38.6
 -4 16 6 70.99 32.2
 -3 -16 6 62.59 27.2
 -3 -16 6 60.79 38.7
 -3 16 6 54.19 38.2
 -2 -16 6 143.19 29.6
 -2 -16 6 284.87 42.8
 2 -16 -6 263.37 32.7
 -2 16 6 226.08 35.5
 -1 -16 6 25.3 38.6
 -1 -16 6 36.5 26.3
 1 -16 -6 76.59 30.2
 -1 16 6 82.69 32.4
 0 -16 6 51.59 27.4
 0 -16 6 71.59 35.7
 0 -16 -6 13 29.5
 0 16 6 29.2 32.3
 1 -16 6 310.07 37.6
 -1 -16 -6 224.68 34.7
 1 -16 6 162.88 29.7
 1 16 6 194.98 36
 -2 -16 -6 427.36 52.39
 2 -16 6 372.36 39.9
 2 -16 6 340.17 44.1
 2 16 6 517.05 59.99
 -12 0 7 -54.69 25.1
 -12 0 7 -45.6 18.8
 -11 0 7 -2.5 19.5
 -11 0 7 30.6 25.6
 -10 0 7 11.6 19.4
 -10 0 7 24 25.2
 -9 0 7 9.2 18.7
 -9 0 7 1.9 22.8
 -8 0 7 10 21.5
 -7 0 7 5.1 17.7
 7 0 -7 -16.8 14.8
 -6 0 7 -9.7 18.1
 6 0 -7 6.6 17.8
 5 0 -7 -6 17
 -5 0 7 -31.3 18.9
 -4 0 7 0.2 18.5
 4 0 -7 8.7 18.3
 -3 0 7 25.4 19.5
 3 0 -7 -25.8 19.5
 -2 0 7 -18.3 20.8
 2 0 -7 -2.5 20.9
 1 0 -7 16.1 21.9
 -1 0 7 4 22.7
 0 0 -7 4.6 20.9
 0 0 7 23.5 22.7
 -1 0 -7 -2.6 20.9
 1 0 7 -12 20.9
 -2 0 -7 33.3 21.3
 2 0 7 14.2 21.6
 3 0 7 5.5 20.9
 -3 0 -7 -25 21.2
 4 0 7 -12.4 19.5
 -4 0 -7 10.6 21.9
 5 0 7 -10.8 20.6
 -5 0 -7 -4.7 21.8
 -6 0 -7 -1.9 23
 6 0 7 -31.9 21.1
 -7 0 -7 -15.3 23.9
 7 0 7 41.1 23.5
 -8 0 -7 44.5 24.9
 8 0 7 -7.1 23.7
 9 0 7 -35.2 24.8
 -9 0 -7 -44.1 25.1
 -10 0 -7 16.6 26.5
 10 0 7 18.2 28
 11 0 7 2.4 29.1
 -11 0 -7 -44.5 27.7
 -13 -1 7 -8.8 27
 -13 -1 7 -24.9 22.4
 -12 1 7 151.88 21.6
 -12 1 7 145.39 24.8
 -11 -1 7 537.55 51.89
 -11 -1 7 632.04 46
 -11 1 7 547.05 46.2
 -11 1 7 593.94 41
 -10 -1 7 377.86 39.2
 -10 -1 7 414.36 47.9
 -10 1 7 387.06 42.1
 -10 1 7 425.56 35.5
 -9 -1 7 33.5 25
 -9 -1 7 18.4 20.7
 -9 1 7 -18.3 22
 -9 1 7 16.2 18
 -8 -1 7 258.17 34
 -8 1 7 216.08 22.2
 -7 -1 7 672.13 45.2
 7 -1 -7 694.93 40.2
 -7 1 7 644.44 41.6
 7 1 -7 635.44 42.3
 -6 -1 7 1510.45 76.99
 6 -1 -7 1492.55 75.09
 6 1 -7 1472.35 74.89
 -6 1 7 1500.85 75.09
 -5 -1 7 294.37 31.4
 5 -1 -7 265.57 31.3
 -5 1 7 278.97 30.4
 5 1 -7 332.57 33.2
 4 -1 -7 590.64 40.2
 -4 -1 7 538.15 41.6
 4 1 -7 607.44 41.6
 -4 1 7 571.84 40.6
 3 -1 -7 119.49 21.2
 -3 -1 7 74.49 22.4
 3 1 -7 122.19 21.5
 -3 1 7 122.59 24
 2 -1 -7 1543.35 83.39
 -2 -1 7 1647.34 82.89
 2 1 -7 1576.04 82.09
 -2 1 7 1681.63 83.29
 -1 -1 7 44.1 24.3
 1 -1 -7 20.5 21.9
 -1 1 7 2 22
 1 1 -7 46.2 20.3
 0 -1 -7 915.81 54.59
 0 -1 7 831.82 55.29
 0 1 7 909.91 56.19
 0 1 -7 906.11 53.89
 1 -1 7 127.89 24.2
 -1 -1 -7 76.49 22.2
 -1 1 -7 64.99 21.8
 2 -1 7 5.3 21
 -2 -1 -7 -44.3 19.9
 2 1 7 56.29 20.1
 -2 1 -7 -22.5 21
 -3 -1 -7 -11.1 21.8
 -3 1 -7 43.3 21.1
 3 1 7 1.3 20.9
 4 -1 7 57.49 21.3
 -4 -1 -7 56.89 22.9
 4 1 7 40.8 21.2
 -4 1 -7 31.3 21.8
 5 -1 7 70.39 21.6
 -5 -1 -7 69.39 23.7
 -5 1 -7 94.39 22.8
 5 1 7 111.29 22.2
 -6 -1 -7 2723.53 129.49
 6 -1 7 2533.55 127.49
 -6 1 -7 2643.34 128.19
 6 1 7 2613.74 128.09
 -7 -1 -7 73.29 26.9
 7 -1 7 22.7 24.1
 -7 1 -7 59.09 23.4
 7 1 7 33.1 24.3
 -8 -1 -7 0.4 27
 8 -1 7 18.5 24.6
 -8 1 -7 39.1 24.5
 8 1 7 22.7 24.1
 9 -1 7 95.79 26
 -9 -1 -7 18.8 27.6
 9 1 7 97.89 27
 -9 1 -7 49.2 25.8
 10 -1 7 136.09 29.1
 -10 -1 -7 199.48 31
 -10 1 -7 176.98 29.3
 10 1 7 141.39 30.7
 -11 -1 -7 -49.6 27.1
 11 -1 7 8.6 27.8
 -11 1 -7 35.3 28
 11 1 7 -3.4 28.3
 -13 -2 7 22.7 24
 -13 -2 7 39.2 31.1
 -12 -2 7 189.08 33.3
 -12 -2 7 95.49 25.7
 -12 2 7 233.08 26.8
 -12 2 7 157.28 21.5
 -11 -2 7 262.07 33.4
 -11 -2 7 183.88 26.4
 -11 2 7 186.18 21.2
 -11 2 7 221.88 35.4
 -10 -2 7 70.09 23.4
 -10 -2 7 62.79 29
 -10 2 7 64.89 17.5
 -10 2 7 56.29 22
 -9 -2 7 22.2 25.6
 -9 -2 7 12.3 21.1
 -9 2 7 -6.3 20.3
 -9 2 7 30.1 17.3
 -8 -2 7 143.49 26.7
 -8 -2 7 142.49 23.2
 8 -2 -7 172.68 18
 -8 2 7 148.69 19.1
 7 -2 -7 467.55 33.9
 -7 -2 7 456.95 37.7
 -7 2 7 514.65 35.3
 7 2 -7 410.26 35.6
 6 -2 -7 293.27 30
 -6 -2 7 285.67 34.1
 -6 2 7 265.47 30.2
 6 2 -7 328.27 30.5
 -5 -2 7 636.14 45.8
 5 -2 -7 665.53 41.5
 5 2 -7 675.13 43.8
 -5 2 7 631.34 42.7
 4 -2 -7 1021.7 55.59
 -4 -2 7 992.5 57.29
 -4 2 7 1019.1 55.79
 4 2 -7 927.91 58.29
 -3 -2 7 2212.78 104.89
 3 -2 -7 2176.18 103.49
 3 2 -7 1995 104.39
 -3 2 7 2112.99 104.09
 2 -2 -7 215.98 24.6
 -2 -2 7 257.37 27.7
 -2 2 7 239.48 25.4
 2 2 -7 175.88 24
 -1 -2 7 270.37 27.4
 1 -2 -7 255.97 33.1
 -1 2 7 206.18 25.5
 1 2 -7 216.78 24.6
 0 -2 -7 546.15 40.3
 0 -2 7 464.05 42.1
 0 2 7 443.96 39.5
 0 2 -7 392.26 40.7
 -1 -2 -7 15.7 22.1
 1 -2 7 24.1 22.8
 1 2 7 14.9 19
 -1 2 -7 76.79 22.9
 2 -2 7 368.56 40
 -2 -2 -7 396.06 37.7
 2 2 7 299.67 35.9
 -3 -2 -7 11.3 22.5
 3 -2 7 14.3 20.3
 3 2 7 -24.6 20.4
 -3 2 -7 15.3 21
 -4 -2 -7 311.67 39.6
 4 -2 7 310.47 28.2
 -4 2 -7 342.97 35.8
 4 2 7 297.17 35.1
 5 -2 7 968.5 57.79
 -5 -2 -7 1069.19 60.49
 -5 2 -7 1064.99 59.99
 5 2 7 982.1 59.29
 6 -2 7 18.1 22
 -6 -2 -7 -3.3 24.6
 6 2 7 2.6 23.6
 -6 2 -7 29.5 22.4
 -7 -2 -7 366.06 45.5
 7 -2 7 352.06 37.4
 7 2 7 313.37 38.7
 -8 -2 -7 142.79 29.8
 8 -2 7 106.79 26.2
 8 2 7 132.39 26.8
 -8 2 -7 124.09 26.5
 9 -2 7 1 23.8
 -9 -2 -7 8 28.8
 -9 2 -7 -2 24.6
 9 2 7 18.6 27.9
 -10 -2 -7 -17.7 28.9
 10 -2 7 -8.4 25.3
 -10 2 -7 -12.3 25.1
 10 2 7 -20.2 28
 11 -2 7 9.7 28
 -11 -2 -7 29.6 29.6
 -11 2 -7 23 26.6
 11 2 7 6.1 28.3
 -13 -3 7 62.49 32.9
 -13 -3 7 82.59 26.6
 -12 -3 7 95.39 25.5
 -12 -3 7 134.39 33.1
 -11 -3 7 10.8 23.5
 -11 -3 7 1.8 30.2
 -11 3 7 9.3 14.5
 -11 3 7 -27.3 16.3
 -10 -3 7 4.4 30.9
 -10 -3 7 16.5 22.7
 -10 3 7 -7.8 16.2
 -10 3 7 35.3 19.5
 -9 -3 7 150.48 45.5
 -9 -3 7 94.39 24.7
 -9 3 7 123.79 21.2
 -9 3 7 130.19 19.2
 8 -3 -7 128.59 16.8
 -8 -3 7 186.38 24.4
 -8 -3 7 153.58 28.8
 -8 3 7 148.39 19.8
 -7 -3 7 410.26 37.8
 7 -3 -7 249.78 28.6
 -7 3 7 285.07 30.4
 6 -3 -7 664.33 38.7
 -6 -3 7 602.24 45.1
 -6 3 7 553.54 39.6
 6 3 -7 583.74 40.9
 5 -3 -7 56.29 16.9
 -5 -3 7 42.8 19.9
 -5 3 7 42.4 18.6
 5 3 -7 74.69 19
 4 -3 -7 7.9 18.6
 4 3 -7 -0.8 20.4
 -4 3 7 39.5 18.6
 3 -3 -7 405.26 37.6
 -3 -3 7 482.85 39.5
 -3 3 7 405.06 34.2
 3 3 -7 424.16 38.1
 -2 -3 7 767.92 46.7
 2 -3 -7 589.14 46.2
 -2 3 7 706.53 45.4
 2 3 -7 736.23 47.5
 -1 -3 7 1062.39 56.59
 -1 3 7 905.81 53.79
 1 3 -7 871.81 56.19
 0 -3 7 2044.3 101.29
 0 -3 -7 2010 101.09
 0 3 -7 1988.6 101.39
 0 3 7 2125.39 100.69
 1 -3 7 124.69 23.8
 -1 -3 -7 52.89 20.2
 1 3 7 99.99 20.4
 -1 3 -7 121.59 24
 -2 -3 -7 1279.27 72.79
 -2 3 -7 1321.37 72.09
 2 3 7 1450.45 71.59
 -3 -3 -7 512.95 42.5
 3 -3 7 502.25 42.9
 3 3 7 511.35 41.1
 -3 3 -7 510.45 42.9
 4 -3 7 165.78 24.6
 -4 -3 -7 145.39 25.9
 4 3 7 104.29 23.8
 -4 3 -7 146.19 22.6
 -5 -3 -7 2.2 24.7
 5 -3 7 67.69 21.8
 -5 3 -7 10.1 21.9
 5 3 7 49 23.4
 -6 -3 -7 364.16 34
 6 -3 7 326.17 36.3
 6 3 7 331.47 38.8
 -6 3 -7 409.16 39.8
 -7 -3 -7 -18.4 26.7
 -7 3 -7 7 22.9
 7 3 7 -14.6 24.7
 -8 -3 -7 13.4 27.5
 8 -3 7 -0.2 24.3
 -8 3 -7 -20.1 23.1
 8 3 7 3.2 26.8
 -9 -3 -7 146.39 31
 9 -3 7 106.49 28.1
 9 3 7 109.79 36.4
 -9 3 -7 147.49 26.7
 10 -3 7 113.69 27.1
 -10 -3 -7 106.29 30.7
 10 3 7 48.7 29.6
 11 -3 7 -1.2 28.4
 -11 -3 -7 40 31.2
 11 3 7 12.2 29.5
 -11 3 -7 52.69 28.6
 -13 -4 7 23 26.1
 -13 -4 7 1.3 32.5
 -12 -4 7 76.99 34.3
 -12 -4 7 41.9 25.9
 -11 -4 7 8.8 24.5
 -11 -4 7 4 32.5
 -10 -4 7 11.8 23.4
 -10 -4 7 -25.7 31.8
 -10 4 7 45.6 15.5
 -10 4 7 29.2 12.4
 -9 -4 7 364.66 37.2
 -9 -4 7 389.26 40.6
 -9 4 7 391.16 28.3
 -9 4 7 355.96 33.7
 8 -4 -7 241.58 23.4
 -8 -4 7 207.18 27
 -8 -4 7 179.48 29.3
 -8 4 7 250.57 24.6
 -7 -4 7 1040.5 68.09
 7 -4 -7 1117.19 57.19
 -7 -4 7 1171.88 63.69
 -7 4 7 1087.19 57.29
 6 -4 -7 463.35 34.5
 -6 -4 7 580.34 41.5
 -6 4 7 504.45 34.2
 6 4 -7 468.15 38.2
 -5 -4 7 59.69 22.2
 5 -4 -7 108.29 17.4
 5 4 -7 69.29 22.1
 -5 4 7 125.19 18.6
 4 -4 -7 267.87 24.1
 -4 -4 7 267.47 34.9
 -4 4 7 278.17 29.3
 4 4 -7 329.07 32.5
 -3 -4 7 783.92 48.8
 3 -4 -7 773.72 46.6
 -3 4 7 748.13 45.1
 3 4 -7 702.33 47.9
 -2 -4 7 355.96 37.8
 2 -4 -7 388.46 35.7
 2 4 -7 375.86 36.5
 -2 4 7 379.56 33.2
 1 -4 -7 2147.39 104.89
 -1 -4 7 2166.48 104.79
 1 4 -7 2048.2 104.99
 -1 4 7 2127.59 103.89
 0 -4 7 -16.3 22.6
 0 -4 -7 31.2 20.9
 0 4 7 -8.7 20.5
 0 4 -7 26.2 19.5
 -1 -4 -7 525.05 40.4
 1 -4 7 452.35 40.6
 1 4 7 500.45 40.3
 -2 -4 -7 152.98 24
 2 -4 7 143.39 24
 -2 4 -7 156.58 22.9
 2 4 7 149.88 23.5
 -3 -4 -7 -12.2 22.5
 3 -4 7 -26 21.9
 3 4 7 11.2 23
 -3 4 -7 -9.1 20.7
 -4 -4 -7 3.8 24.6
 4 -4 7 -10 21.3
 -4 4 -7 13.1 21.1
 4 4 7 16.1 22.1
 5 -4 7 123.29 24.7
 -5 -4 -7 120.79 27.1
 5 4 7 108.69 24.5
 -5 4 -7 107.39 23.5
 6 -4 7 77.59 23.3
 -6 -4 -7 92.29 28.3
 -6 4 -7 87.19 24.3
 6 4 7 107.99 26.5
 7 -4 7 25 22.5
 -7 -4 -7 74.59 28.2
 -7 4 -7 15.5 23.2
 7 4 7 4.2 26.5
 8 -4 7 357.66 40
 -8 -4 -7 354.96 46.2
 -8 4 -7 379.56 42
 8 4 7 324.07 43.8
 9 -4 7 468.15 46.2
 9 4 7 437.26 50.69
 -9 4 -7 463.05 45.1
 10 -4 7 -1.4 25.1
 -10 -4 -7 7.3 28.9
 10 4 7 -35.1 28.2
 -10 4 -7 -25.3 24.8
 -11 -4 -7 28.6 31.6
 11 4 7 67.39 31.9
 -13 -5 7 35.8 27.2
 -13 -5 7 35.6 34.4
 -12 -5 7 9.5 33.6
 -12 -5 7 6.4 25.6
 -11 -5 7 15.7 25.3
 -11 -5 7 27.3 33.5
 -10 -5 7 69.69 33.9
 -10 -5 7 15.2 23.8
 -9 -5 7 263.17 29.4
 -9 -5 7 217.28 34.8
 -9 5 7 254.17 21.3
 8 -5 -7 1830.22 86.99
 -8 -5 7 1806.62 98.79
 -8 -5 7 1782.72 93.49
 -8 5 7 1844.92 87.29
 7 -5 -7 74.69 15.8
 -7 -5 7 41.8 23
 -7 -5 7 53.29 27.5
 -7 5 7 88.29 15.6
 6 -5 -7 899.31 50.59
 -6 -5 7 886.91 55.69
 -6 5 7 945.61 49.6
 5 -5 -7 440.76 32.2
 -5 -5 7 291.17 38.6
 -5 5 7 404.86 30.9
 5 5 -7 363.96 37.2
 4 -5 -7 1293.87 66.49
 -4 -5 7 1311.67 69.69
 -4 5 7 1213.18 65.69
 4 5 -7 1327.17 67.69
 -3 -5 7 -12.4 20.9
 3 -5 -7 9.3 18.6
 3 5 -7 40.5 20.6
 -3 5 7 0.6 17.3
 2 -5 -7 1126.79 63.19
 -2 -5 7 1221.28 65.29
 2 5 -7 1225.68 64.99
 -2 5 7 1148.49 63.49
 1 -5 -7 308.37 34.7
 -1 -5 7 311.87 36.8
 -1 5 7 357.76 33.9
 1 5 -7 384.26 36.6
 0 -5 -7 1196.18 68.59
 0 -5 7 1273.97 69.19
 0 5 7 1219.38 68.29
 0 5 -7 1288.57 67.29
 -1 -5 -7 54.39 22.6
 1 -5 7 27.9 23.3
 -1 5 -7 21.1 20.8
 1 5 7 34.4 21
 -2 -5 -7 76.09 23.4
 2 -5 7 36.2 20.4
 -2 5 -7 52.89 21.3
 2 5 7 57.49 22.8
 -3 -5 -7 -17.4 22.6
 3 -5 7 39.1 23.1
 -3 5 -7 3.5 21.6
 3 5 7 -9.9 22.1
 -4 -5 -7 820.42 53.99
 4 -5 7 835.32 53.89
 4 5 7 833.92 53.99
 -4 5 -7 801.32 52.79
 -5 -5 -7 32.2 26.6
 5 -5 7 -9.1 21.9
 -5 5 -7 24.9 21.5
 5 5 7 -7.7 25
 6 -5 7 481.05 41.9
 -6 -5 -7 529.35 46.6
 6 5 7 568.94 46.8
 -6 5 -7 432.46 43.1
 -7 -5 -7 74.79 28.7
 7 -5 7 78.59 23.6
 7 5 7 81.39 28.5
 -7 5 -7 104.59 23.6
 8 -5 7 244.28 28.6
 -8 -5 -7 248.08 33.7
 -8 5 -7 282.47 28.8
 8 5 7 314.47 33.8
 -9 -5 -7 41.6 30.7
 9 -5 7 32.2 26.3
 -9 5 -7 53.89 23.8
 9 5 7 55.09 29.7
 10 -5 7 51.59 26.1
 -10 -5 -7 37.8 31
 10 5 7 32.5 30
 -10 5 -7 15.3 24.2
 -13 -6 7 202.78 54.09
 -12 -6 7 -1.1 26.4
 -12 -6 7 -14 35.5
 -11 -6 7 13.1 24.2
 -11 -6 7 16.3 35.2
 -10 -6 7 3.8 35.4
 -9 -6 7 54.39 31.9
 -9 -6 7 -12.8 24.2
 -8 -6 7 168.28 27.2
 -8 -6 7 202.78 33.3
 8 -6 -7 190.38 17.2
 -8 6 7 185.48 21.1
 -7 -6 7 -6.8 26.5
 -7 -6 7 -47.6 22.5
 7 -6 -7 10.8 14.7
 -7 6 7 10.5 14.6
 -6 -6 7 11.1 21.6
 6 -6 -7 62.79 16.5
 -6 -6 7 70.89 28.9
 -6 6 7 69.29 16.2
 -5 -6 7 56.29 22.9
 5 -6 -7 60.69 19.2
 5 6 -7 66.39 18
 -5 6 7 83.69 16.7
 4 -6 -7 25.3 17.6
 -4 -6 7 -12 22.4
 -4 6 7 7.7 17.9
 4 6 -7 12.7 18.1
 -3 -6 7 1338.27 71.19
 3 -6 -7 1309.07 68.49
 -3 6 7 1257.47 67.79
 3 6 -7 1311.47 69.29
 2 -6 -7 -2.4 19.2
 -2 -6 7 -25.3 17.9
 2 6 -7 27.4 18
 -2 6 7 17.6 18.9
 -1 -6 7 62.79 23.1
 1 -6 -7 108.49 22.5
 -1 6 7 89.79 21.4
 1 6 -7 100.19 21.9
 0 -6 -7 32.7 22.8
 0 -6 7 31.7 21.3
 0 6 7 25.4 22.3
 -1 -6 -7 1478.85 76.19
 1 -6 7 1410.86 76.59
 1 6 7 1509.65 76.79
 -1 6 -7 1414.86 76.39
 2 -6 7 53.39 21.4
 -2 -6 -7 63.99 22.2
 -2 6 -7 44.9 21.3
 2 6 7 4.5 21.4
 3 -6 7 4.3 21.2
 -3 -6 -7 17.6 23.1
 3 6 7 -3.4 23.8
 -3 6 -7 17.9 20.7
 -4 -6 -7 785.72 53.29
 4 -6 7 815.12 53.19
 -4 6 -7 806.12 52.69
 4 6 7 815.82 54.39
 -5 -6 -7 76.39 25.5
 5 -6 7 80.49 24.7
 -5 6 -7 67.99 22.8
 5 6 7 91.29 28.1
 6 -6 7 53.99 24.8
 -6 -6 -7 116.39 28.1
 6 6 7 52.99 30.1
 -6 6 -7 43.8 23.1
 7 -6 7 109.69 24.5
 -7 -6 -7 69.89 28.6
 7 6 7 100.59 29.4
 -7 6 -7 120.99 24.5
 -8 -6 -7 61.49 28.7
 8 -6 7 40.1 24
 -8 6 -7 12.4 23.5
 8 6 7 69.39 30.8
 -9 -6 -7 19.4 30.4
 9 -6 7 4 34.9
 -9 6 -7 -52.29 22.8
 9 6 7 5.1 29.8
 10 -6 7 162.18 30.6
 -10 -6 -7 188.28 34.3
 10 6 7 202.98 34.6
 -12 -7 7 -13.7 35.3
 -12 -7 7 11.7 26.2
 -11 -7 7 29.8 36.8
 -11 -7 7 44.1 25
 -10 -7 7 47.9 34.7
 -10 -7 7 -20.6 25.4
 -9 -7 7 50.99 25.8
 -9 -7 7 65.99 35.2
 8 -7 -7 120.29 14.6
 -8 -7 7 106.39 25.4
 -8 -7 7 185.28 33.9
 -8 7 7 132.19 16
 -7 -7 7 99.09 24.5
 7 -7 -7 206.68 25.5
 -7 -7 7 219.88 33.1
 -7 7 7 216.68 25.6
 6 -7 -7 69.79 17.2
 -6 -7 7 96.09 28.6
 -6 -7 7 76.89 25
 -6 7 7 75.39 17
 5 -7 -7 214.98 21.8
 -5 -7 7 171.88 29.6
 -5 -7 7 183.38 24.3
 -5 7 7 244.98 28.2
 4 -7 -7 1074.29 59.99
 -4 -7 7 1029.1 62.59
 -4 7 7 1156.78 58.79
 4 7 -7 1090.59 60.89
 3 -7 -7 10.5 18.8
 -3 -7 7 -4.3 21.3
 -3 7 7 15.4 17.9
 3 7 -7 -3.9 20.7
 -2 -7 7 82.99 22.6
 2 -7 -7 103.29 22.5
 2 7 -7 95.89 19.8
 -2 7 7 95.89 21
 -1 -7 7 679.73 48
 1 -7 -7 813.82 47.5
 1 7 -7 749.92 47.3
 -1 7 7 664.83 48.1
 0 -7 -7 1706.13 90.79
 0 7 -7 1866.21 91.69
 0 7 7 1842.22 91.89
 -1 -7 -7 -37.9 21.5
 1 -7 7 6.2 20.8
 -1 7 -7 13.8 21.6
 1 7 7 37.6 24
 2 -7 7 78.89 23
 -2 -7 -7 114.39 23
 -2 7 -7 38.9 22.5
 2 7 7 78.89 23.4
 -3 -7 -7 68.79 25.4
 3 -7 7 29.3 23.8
 -3 7 -7 18.8 21.4
 3 7 7 46.1 24.6
 -4 -7 -7 591.34 48.3
 4 -7 7 536.85 47.2
 4 7 7 529.05 49.2
 -4 7 -7 541.85 44.9
 5 -7 7 67.39 25.2
 -5 -7 -7 94.29 27.4
 -5 7 -7 94.39 22.9
 5 7 7 100.89 28.6
 -6 -7 -7 596.94 53.69
 6 -7 7 627.64 48.3
 -6 7 -7 708.73 48
 6 7 7 701.83 54.19
 7 -7 7 87.09 24.6
 -7 -7 -7 67.39 28.3
 -7 7 -7 82.99 24.2
 7 7 7 61.29 30.9
 8 -7 7 371.76 42
 -8 -7 -7 412.66 50.49
 -8 7 -7 357.76 41.5
 8 7 7 457.65 53.39
 -9 -7 -7 66.59 30.4
 9 -7 7 17.7 23.6
 -9 7 -7 35.1 23.7
 9 7 7 44.5 32.7
 -10 -7 -7 91.59 32.1
 10 7 7 62.29 48.2
 -12 -8 7 23.4 26.4
 -12 -8 7 17.5 36.9
 -11 -8 7 121.79 38.6
 -11 -8 7 56.39 26.5
 -10 -8 7 21.5 35.8
 -10 -8 7 -30.4 24.5
 -9 -8 7 -15.1 23.8
 -9 -8 7 15.7 37.3
 8 -8 -7 349.37 26.6
 -8 -8 7 377.16 42
 -8 8 7 339.47 27.5
 -7 -8 7 1146.99 74.79
 -7 -8 7 1175.08 67.19
 7 -8 -7 1149.08 58.89
 -7 8 7 1080.69 60.19
 -6 -8 7 649.34 82.09
 6 -8 -7 808.52 47.7
 -6 -8 7 802.12 55.89
 -6 8 7 770.92 46.8
 -5 -8 7 31.5 26.9
 -5 -8 7 -7.2 22
 5 -8 -7 12.3 18.9
 -5 8 7 23.8 18.8
 -4 -8 7 441.86 41.5
 4 -8 -7 443.46 38.5
 -4 8 7 453.35 37.9
 3 -8 -7 422.06 38.4
 -3 -8 7 457.85 41.2
 3 8 -7 482.05 38.9
 -3 8 7 471.75 38.2
 2 -8 -7 516.75 39.2
 -2 -8 7 498.35 41.8
 2 8 -7 465.95 41.7
 -2 8 7 464.45 40.6
 -1 -8 7 276.87 36.3
 1 -8 -7 325.17 36.6
 -1 8 7 296.17 38.4
 0 -8 7 2228.78 109.39
 0 -8 -7 2135.99 107.99
 0 8 7 2180.98 109.39
 0 8 -7 2221.68 107.79
 1 -8 7 5.9 22.5
 -1 -8 -7 -30.6 22.1
 -1 8 -7 -3.7 19.5
 1 8 7 11 23.9
 -2 -8 -7 179.08 26.9
 2 -8 7 219.48 26.3
 -2 8 -7 119.69 25
 2 8 7 208.18 30.2
 3 -8 7 21.5 24.2
 -3 -8 -7 24.2 24.5
 3 8 7 -33.8 24.6
 -3 8 -7 -36.8 21.9
 4 -8 7 32.5 23
 -4 -8 -7 51.19 25
 4 8 7 33.9 28.1
 -4 8 -7 11.1 23.2
 5 -8 7 27.2 25
 -5 -8 -7 -10.3 26.6
 -5 8 -7 19.3 22.9
 5 8 7 25.5 30.7
 -6 -8 -7 80.99 28.5
 6 -8 7 51.59 25.4
 6 8 7 137.09 31.2
 -6 8 -7 91.19 24.9
 7 -8 7 -4.5 24.8
 -7 -8 -7 1 28
 -7 8 -7 25.9 23.5
 7 8 7 -44.7 28.8
 -8 -8 -7 17.1 30.5
 8 -8 7 1.5 24.3
 8 8 7 52.89 31.1
 -8 8 -7 66.19 25.5
 9 -8 7 62.99 25.3
 -9 -8 -7 65.69 30.4
 9 8 7 60.29 33.4
 -9 8 -7 12.9 24.5
 -11 -9 7 -25.3 25.9
 -11 -9 7 -23.2 37.7
 -10 -9 7 -19.1 25.5
 -10 -9 7 61.39 39.7
 -9 -9 7 249.48 40.4
 -9 -9 7 217.88 30.2
 -8 -9 7 44 36.9
 -8 -9 7 13.2 24.7
 8 -9 -7 29.7 13.5
 -7 -9 7 55.09 31.8
 7 -9 -7 56.29 17
 -7 -9 7 14.3 24.9
 -7 9 7 50.69 17.6
 6 -9 -7 -4.8 18
 -6 -9 7 -19.2 29.7
 -6 -9 7 -17.7 22.6
 -6 9 7 -6.2 18.8
 -5 -9 7 408.86 43.4
 5 -9 -7 427.46 38.8
 -5 -9 7 467.35 53.09
 -5 9 7 453.85 39.4
 -4 -9 7 34.3 22.5
 -4 -9 7 21.1 29
 -4 9 7 -11.1 19.4
 3 -9 -7 36.2 21.3
 -3 -9 7 -14.9 22.2
 -3 9 7 26.1 20.6
 -2 -9 7 1.4 24
 2 -9 -7 -2.9 20.7
 -2 9 7 21.8 22.8
 2 9 -7 -27.5 21.6
 1 -9 -7 670.03 46.2
 -1 9 7 657.83 48.3
 1 9 -7 693.43 48.4
 0 -9 -7 787.02 51.59
 0 -9 7 769.92 51.19
 0 9 -7 765.82 50.09
 0 9 7 732.73 54.39
 -1 -9 -7 40.1 23
 1 -9 7 39.3 23.8
 -1 9 -7 63.19 21.1
 1 9 7 127.99 26.8
 -2 -9 -7 300.27 29.9
 2 -9 7 252.97 29.2
 -2 9 -7 324.27 37.5
 3 -9 7 485.75 43.4
 -3 -9 -7 396.76 43.8
 -3 9 -7 411.36 38.8
 3 9 7 372.96 46.9
 -4 -9 -7 133.39 27.3
 -4 9 -7 179.18 24.9
 4 9 7 214.58 33.8
 5 -9 7 1.5 25.7
 -5 -9 -7 27.5 28.1
 -5 9 -7 8.3 22.3
 5 9 7 23.1 27.5
 6 -9 7 165.78 28
 -6 -9 -7 166.18 31.2
 6 9 7 129.49 31
 -6 9 -7 185.48 25.4
 -7 -9 -7 52.99 30.2
 7 -9 7 33.6 26.2
 -7 9 -7 33.6 22.7
 8 -9 7 180.88 27.3
 -8 -9 -7 118.79 32.6
 8 9 7 200.38 35.1
 -8 9 -7 111.29 24.8
 -9 -9 -7 102.29 32.4
 9 9 7 47.4 30.8
 -11 -10 7 84.89 39.5
 -11 -10 7 20.8 26.2
 -10 -10 7 195.68 30.3
 -10 -10 7 219.88 42.4
 -9 -10 7 -39 36.4
 -9 -10 7 6.2 26
 -8 -10 7 77.29 36.8
 8 -10 -7 42 14.1
 -8 -10 7 34.6 23.6
 -8 10 7 76.09 17.2
 -7 -10 7 122.39 38.5
 -7 -10 7 48.6 26.5
 -7 10 7 103.29 20.2
 -6 -10 7 118.29 33.3
 -6 -10 7 74.19 27.3
 6 -10 -7 148.29 21.1
 -6 10 7 109.09 21.7
 5 -10 -7 36.6 21.8
 -5 -10 7 46.6 25.3
 -5 -10 7 81.79 35
 -5 10 7 37.9 21.1
 -4 -10 7 83.99 24.7
 -4 -10 7 82.49 35.2
 4 -10 -7 59.69 23.4
 -4 10 7 80.39 22.9
 -3 -10 7 104.69 31.8
 3 -10 -7 77.29 23
 -3 -10 7 71.39 24.7
 2 -10 -7 68.99 22.3
 -2 -10 7 66.69 30.6
 -2 -10 7 49.99 24.3
 -2 10 7 66.09 24.7
 -1 -10 7 175.98 26.2
 1 -10 -7 153.88 25.4
 -1 10 7 172.68 28.1
 0 -10 -7 -42.9 22.9
 0 -10 7 -20.3 21.1
 0 10 -7 24.3 22
 0 10 7 32.4 26.6
 1 -10 7 518.75 45
 -1 -10 -7 513.15 47.4
 -1 10 -7 508.75 46.2
 1 10 7 577.54 51.39
 2 -10 7 119.89 26
 -2 10 -7 85.69 24.1
 2 10 7 76.29 29.2
 3 -10 7 72.29 25.3
 -3 -10 -7 92.49 28.2
 3 10 7 35 28.9
 -3 10 -7 87.29 38.5
 -4 -10 -7 95.99 29.4
 4 -10 7 104.69 28.1
 -4 10 -7 65.99 23.5
 4 10 7 77.89 29.7
 -5 -10 -7 382.06 46.4
 5 -10 7 309.07 33.2
 5 10 7 438.66 49.9
 -5 10 -7 310.57 39.9
 -6 -10 -7 37.6 30
 6 -10 7 33.3 26.6
 -6 10 -7 60.79 23.4
 6 10 7 64.69 33.3
 7 -10 7 37.1 31.4
 -7 10 -7 44.8 23.4
 7 10 7 79.89 33.9
 -8 -10 -7 -34.5 29.4
 8 -10 7 -37 24.4
 8 10 7 -13.6 31.5
 -8 10 -7 0.9 25.7
 -10 -11 7 -5.6 24.3
 -10 -11 7 65.39 39.8
 -9 -11 7 -43.1 22.9
 -9 -11 7 11.2 39.5
 -8 -11 7 38 36.6
 8 -11 -7 27.5 15.3
 -8 -11 7 59.49 26.2
 -8 11 7 17.8 17.6
 -7 -11 7 41.2 24.3
 -7 -11 7 71.99 38.3
 -7 11 7 38.3 21.3
 -6 -11 7 191.68 37.9
 -6 -11 7 139.39 27.7
 6 -11 -7 149.09 23.9
 -6 11 7 112.69 22.9
 5 -11 -7 -13 22.2
 -5 -11 7 2.5 24.3
 -5 -11 7 73.89 32.4
 -5 11 7 8.1 21.6
 -4 -11 7 -11.2 34.9
 4 -11 -7 -29.6 22.3
 -4 -11 7 -24.6 22.9
 -4 11 7 2.9 23
 3 -11 -7 95.69 23.7
 -3 -11 7 60.19 26.1
 -3 -11 7 76.89 32.8
 -3 11 7 35.4 24.3
 -2 -11 7 -13.8 24.3
 -2 -11 7 -37.4 33.1
 2 -11 -7 -1.3 22.7
 -2 11 7 -17.3 24.2
 1 -11 -7 3 23.4
 -1 -11 7 3.4 23.3
 -1 -11 7 7.8 30.1
 -1 11 7 54.69 25.2
 0 -11 -7 60.99 24.6
 0 -11 7 38.8 24.5
 0 11 7 75.19 27.8
 1 -11 7 59.19 24.2
 -1 -11 -7 69.19 25.7
 1 11 7 38.8 26.7
 2 -11 7 37.7 25.8
 -2 -11 -7 80.99 26.8
 2 11 7 45.7 27.3
 -2 11 -7 63.09 22.8
 -3 -11 -7 96.49 28.5
 3 -11 7 84.49 26.5
 -3 11 -7 121.99 25.4
 3 11 7 125.09 37
 -4 -11 -7 158.68 30.4
 4 -11 7 117.19 29.2
 4 11 7 84.99 32.6
 -4 11 -7 120.19 25.7
 5 -11 7 -5.8 25.8
 -5 -11 -7 -11.6 28.4
 5 11 7 -12.7 31.4
 -5 11 -7 -4 24.1
 -6 -11 -7 31.9 31.1
 6 -11 7 22.2 26.6
 6 11 7 19.2 32.6
 -6 11 -7 5.4 24.1
 -7 -11 -7 13.3 30.5
 7 -11 7 10.8 26.6
 -7 11 -7 13.1 24.3
 7 11 7 50.19 34.2
 -8 -11 -7 124.89 33.1
 8 11 7 85.39 34.9
 -9 -12 7 -24.7 36.7
 -9 -12 7 -18.9 24.2
 -8 -12 7 3.6 25.8
 -8 -12 7 99.59 37.9
 7 -12 -7 27.3 20.1
 -7 -12 7 -0.2 25.7
 -7 -12 7 0.8 37.1
 -7 12 7 50.19 22.5
 -6 -12 7 24.8 25.9
 -6 -12 7 57.19 41.4
 -5 -12 7 -0.8 22
 5 -12 -7 -12.9 22.8
 -5 -12 7 -18.1 34.6
 -5 12 7 19 24.3
 -4 -12 7 -19.4 35
 -4 -12 7 5 25.7
 4 -12 -7 -0.6 23.5
 -4 12 7 4.1 23.8
 -3 -12 7 220.68 41.2
 3 -12 -7 272.87 28.4
 -3 -12 7 200.48 30.4
 -3 12 7 215.48 29
 -2 -12 7 34.6 32.8
 -2 -12 7 0.5 25.1
 -2 12 7 26.3 25.1
 -1 -12 7 18.7 32.9
 1 -12 -7 13 24.8
 -1 -12 7 -6.2 25.7
 -1 12 7 -53.89 26.6
 0 -12 7 73.19 33.3
 0 -12 7 37.7 25.3
 0 -12 -7 49.7 26.4
 0 12 7 28 29.6
 1 -12 7 126.09 31
 -1 -12 -7 148.39 28.6
 1 -12 7 160.68 26.9
 1 12 7 151.18 32.8
 2 -12 7 36.1 26.4
 -2 -12 -7 9.9 26.6
 2 -12 7 -17.1 25.4
 2 12 7 2.3 28.1
 3 -12 7 108.49 26.2
 -3 -12 -7 136.99 30.8
 3 12 7 154.18 33.7
 4 -12 7 10.5 25.3
 -4 -12 -7 -10.9 28.8
 4 12 7 25.2 29.6
 5 -12 7 330.97 34.8
 -5 -12 -7 317.77 35.2
 5 12 7 307.37 38.6
 6 -12 7 119.69 29.6
 -6 -12 -7 37.9 30.8
 6 12 7 92.49 34.1
 -7 -12 -7 152.58 31.9
 7 -12 7 171.58 33
 7 12 7 142.99 37.3
 -8 -13 7 260.27 45.7
 -7 -13 7 3.9 40.1
 -7 -13 7 10.4 25.6
 -6 -13 7 94.19 28.8
 -6 -13 7 122.49 40.1
 6 -13 -7 184.88 26.5
 -6 13 7 153.38 27.5
 -5 -13 7 4.7 23.6
 -5 -13 7 74.29 40.4
 5 -13 -7 -7.3 24.6
 -5 13 7 27.1 26.4
 4 -13 -7 369.86 42.7
 -4 -13 7 226.68 31.4
 -4 -13 7 426.96 44.9
 -4 13 7 363.56 43.9
 3 -13 -7 102.69 26.3
 -3 -13 7 158.48 39
 -3 -13 7 75.59 25.9
 -3 13 7 96.39 27.3
 2 -13 -7 370.86 45.1
 -2 -13 7 452.65 46.2
 -2 13 7 392.76 48.9
 -1 -13 7 -42.3 32.5
 1 -13 -7 27.5 26
 -1 -13 7 14.2 26.1
 -1 13 7 19.4 28.1
 0 -13 7 39.8 32.8
 0 -13 -7 31.1 26.7
 0 -13 7 47 27.3
 0 13 7 19.3 28.5
 -1 -13 -7 51.19 26.5
 1 -13 7 -6.7 24.2
 1 -13 7 -24.1 29.5
 1 13 7 41.3 31
 -2 -13 -7 690.13 55.99
 2 -13 7 720.73 55.09
 2 -13 7 632.84 56.09
 2 13 7 671.03 59.39
 3 -13 7 32.8 25.3
 -3 -13 -7 44.1 29.8
 3 -13 7 55.79 27.6
 3 13 7 18.2 32.7
 -4 -13 -7 47.9 33.3
 4 -13 7 13.6 25.4
 4 -13 7 -14.8 29.3
 4 13 7 -19.1 31.9
 5 -13 7 112.69 36.4
 -5 -13 -7 64.99 31
 5 -13 7 55.99 31.4
 5 13 7 107.69 34.9
 -6 -13 -7 280.67 37.2
 6 -13 7 280.37 40.5
 6 -13 7 272.27 34.4
 6 13 7 324.27 40.9
 -7 -14 7 26.1 25.8
 -7 -14 7 -6.1 41.3
 6 -14 -7 -19.8 24.9
 -6 -14 7 -13.4 25.3
 -6 -14 7 19.4 38.5
 -5 -14 7 65.99 40.2
 5 -14 -7 5.6 26
 -5 -14 7 9.9 25.9
 -5 14 7 7 27.4
 -4 -14 7 130.89 50.29
 4 -14 -7 61.99 25.7
 -4 14 7 6.1 28.2
 -3 -14 7 70.09 38
 -3 -14 7 -19.6 25.1
 3 -14 -7 34.5 25.8
 -3 14 7 48.2 29
 2 -14 -7 210.28 29.6
 -2 -14 7 156.78 28.6
 -2 -14 7 158.68 39.2
 -2 14 7 204.98 32.5
 -1 -14 7 25.2 26.8
 -1 -14 7 20 37.3
 1 -14 -7 -31.4 26.7
 -1 14 7 -32.8 27.4
 0 -14 -7 144.39 30.4
 0 -14 7 125.49 35.5
 0 -14 7 78.69 28.4
 1 -14 7 6.3 24.9
 1 -14 7 -2.5 29.3
 -1 -14 -7 51.39 29.8
 1 14 7 28.3 32.3
 2 -14 7 -0.8 27.6
 -2 -14 -7 -21 28.9
 2 -14 7 13.6 26.1
 2 14 7 38 32.5
 -3 -14 -7 -43.1 28.6
 3 -14 7 -38.5 26.9
 3 -14 7 -26 25
 3 14 7 -31.9 32.1
 4 -14 7 40.5 32.5
 4 -14 7 -7.7 25.5
 -4 -14 -7 14 30
 4 14 7 29.4 33.4
 5 -14 7 52.69 35.5
 5 -14 7 -26 30.1
 -5 -14 -7 23.9 31.5
 5 14 7 58.89 39.6
 5 -15 -7 -5.8 27
 -5 -15 7 42.1 38.5
 -5 -15 7 13.2 24.7
 -5 15 7 23.2 29.3
 4 -15 -7 55.59 26.4
 -4 -15 7 -1.8 25.3
 -4 -15 7 59.09 40.9
 -4 15 7 -9.4 28.7
 3 -15 -7 20.1 27.1
 -3 -15 7 3.4 27.2
 -3 -15 7 -27.1 39.9
 -3 15 7 -1 30.7
 -2 -15 7 439.16 50.99
 2 -15 -7 593.94 50.89
 -2 15 7 448.16 56.09
 1 -15 -7 53.19 28.4
 -1 -15 7 16.9 27.8
 -1 -15 7 -26.5 38
 -1 15 7 -56.99 30.1
 0 -15 7 87.59 70.69
 0 -15 -7 7.7 28.6
 0 15 7 -8.1 30.2
 -1 -15 -7 91.89 30.6
 1 -15 7 3.1 30.2
 1 -15 7 52.49 26.3
 1 15 7 46.4 32.7
 2 -15 7 662.43 56.69
 -2 -15 -7 657.93 61.69
 2 -15 7 896.21 61.59
 2 15 7 685.63 62.49
 -3 -15 -7 122.89 32
 3 -15 7 13.4 27
 3 -15 7 59.79 30.1
 3 15 7 22.6 33
 -3 -16 7 2.3 40
 -3 -16 7 -13.3 27.4
 -3 16 7 15.5 31.2
 -2 -16 7 31.1 41.7
 -2 -16 7 20.7 28.4
 2 -16 -7 44.2 28.3
 -2 16 7 70.49 32.5
 1 -16 -7 84.69 29.4
 -1 -16 7 -0.9 45.6
 -1 -16 7 9.5 29.2
 -1 16 7 117.29 33
 0 -16 7 -32.6 27.1
 0 -16 7 -6.7 37.2
 0 -16 -7 5 29.6
 0 16 7 -31.8 32.6
 -12 0 8 68.89 28.3
 -12 0 8 55.19 22.5
 -11 0 8 934.71 65.49
 -11 0 8 934.61 57.39
 -10 0 8 885.61 60.29
 -10 0 8 863.91 54.19
 -9 0 8 486.65 40.5
 -8 0 8 14.4 26.9
 8 0 -8 38.3 18
 7 0 -8 351.06 31.7
 -7 0 8 288.37 34.7
 6 0 -8 1357.66 69.99
 -6 0 8 1290.37 69.89
 -5 0 8 -14 19.3
 5 0 -8 6.2 18.8
 4 0 -8 9.4 20.5
 -4 0 8 -15.6 18.1
 -3 0 8 31.7 20.4
 3 0 -8 -8.2 23.7
 2 0 -8 3097.19 149.79
 -2 0 8 3182.98 150.18
 1 0 -8 216.48 27.8
 -1 0 8 146.89 25.4
 0 0 8 466.35 43.5
 0 0 -8 512.05 41.3
 1 0 8 550.04 44
 -1 0 -8 548.25 44.3
 2 0 8 1121.29 60.89
 -2 0 -8 994.4 62.59
 3 0 8 85.29 23.6
 -3 0 -8 92.29 24.3
 4 0 8 148.39 23.5
 -4 0 -8 126.09 25
 -5 0 -8 200.28 27.8
 5 0 8 183.18 25.1
 -6 0 -8 2563.14 123.79
 6 0 8 2414.16 121.99
 7 0 8 422.66 45.1
 -7 0 -8 479.65 47.6
 -8 0 -8 90.79 28
 -9 0 -8 6.1 27.2
 9 0 8 22.2 25.9
 -10 0 -8 226.78 30.7
 10 0 8 153.38 31.5
 -13 -1 8 52.99 31.6
 -12 -1 8 -0.2 30.2
 -12 -1 8 30.1 23.6
 -12 1 8 46.6 20
 -12 1 8 35.2 24.9
 -11 -1 8 2.1 23
 -11 -1 8 -0.1 30.2
 -11 1 8 27.2 20
 -11 1 8 -24.5 26.4
 -10 -1 8 362.86 38.7
 -10 -1 8 328.57 34.5
 -10 1 8 333.17 35.4
 -10 1 8 295.27 31.4
 -9 -1 8 96.39 26.7
 -9 -1 8 55.39 22.2
 -9 1 8 55.29 19.8
 8 -1 -8 88.69 18.6
 -8 -1 8 102.39 21.6
 8 1 -8 89.19 19.9
 -8 1 8 113.19 20.2
 7 -1 -8 33.6 18.9
 -7 -1 8 53.99 19.9
 -7 1 8 79.59 18.6
 7 1 -8 27.2 17.8
 -6 -1 8 690.23 47
 6 -1 -8 679.73 44.2
 6 1 -8 669.73 44.9
 -6 1 8 695.33 44.1
 -5 -1 8 45.4 21.2
 5 -1 -8 49.7 19.8
 -5 1 8 72.39 19.7
 5 1 -8 67.69 20.3
 -4 -1 8 68.19 20.4
 4 -1 -8 75.49 20.9
 -4 1 8 27.3 20.4
 4 1 -8 50.99 20.8
 3 -1 -8 839.32 51.99
 -3 1 8 904.71 54.29
 3 1 -8 829.42 52.09
 2 -1 -8 225.68 25.9
 -2 -1 8 277.27 26.1
 2 1 -8 285.57 27.1
 -2 1 8 290.87 31.5
 1 -1 -8 49.2 20.7
 -1 -1 8 19.6 25.1
 -1 1 8 -4.1 23.5
 1 1 -8 27 20.8
 0 -1 -8 395.66 41.3
 0 -1 8 317.37 41.1
 0 1 -8 318.97 37.5
 0 1 8 396.16 40.5
 -1 -1 -8 61.99 22.4
 1 -1 8 26.9 23.7
 -1 1 -8 13 22.9
 1 1 8 3.4 20.9
 2 -1 8 493.25 41.5
 -2 -1 -8 397.96 40.1
 -2 1 -8 410.46 40.1
 2 1 8 384.96 38.4
 -3 -1 -8 82.49 23.7
 3 -1 8 109.19 30.2
 -3 1 -8 132.49 24.1
 3 1 8 134.59 22.6
 4 -1 8 101.29 23.7
 -4 -1 -8 100.09 25.4
 4 1 8 88.99 21.9
 -4 1 -8 85.89 24.3
 5 -1 8 8.2 22.2
 -5 -1 -8 33.8 24.6
 -5 1 -8 19.7 25.2
 5 1 8 41.5 21.6
 6 -1 8 67.19 22.3
 -6 -1 -8 47.5 27.1
 -6 1 -8 114.99 26.2
 6 1 8 62.59 24
 -7 -1 -8 353.16 33.5
 7 -1 8 277.87 31.6
 -7 1 -8 298.07 32.1
 7 1 8 283.37 32.4
 -8 -1 -8 -72.19 40.2
 8 -1 8 36.3 26.7
 8 1 8 22.8 25.8
 -8 1 -8 23.9 26.6
 9 -1 8 18.9 25.7
 -9 -1 -8 56.19 27.6
 9 1 8 36.5 27.6
 -9 1 -8 58.09 27.9
 10 -1 8 16.6 27.5
 -10 -1 -8 27 27.9
 10 1 8 -16 29.1
 -10 1 -8 -10.4 27.3
 -13 -2 8 44 33.2
 -13 -2 8 43.3 26.2
 -12 -2 8 11.1 25.6
 -12 -2 8 -16.6 47.3
 -12 2 8 21.6 19.5
 -12 2 8 -7.9 21.7
 -11 -2 8 -13.2 31.5
 -11 -2 8 31.3 24.3
 -11 2 8 2.5 26.7
 -10 -2 8 118.49 24.9
 -10 -2 8 114.29 30.3
 -10 2 8 114.99 25.5
 -10 2 8 82.39 20.3
 -9 -2 8 41.9 22.9
 9 -2 -8 66.89 16.3
 -9 -2 8 93.09 28.1
 -9 2 8 42 19.6
 8 -2 -8 708.73 42
 -8 -2 8 706.73 49.4
 -8 2 8 684.83 45.1
 8 2 -8 687.13 44.3
 -7 -2 8 156.38 23.9
 7 -2 -8 127.19 20.8
 7 2 -8 160.58 21.1
 -7 2 8 169.98 22.5
 6 -2 -8 1333.07 71.89
 -6 -2 8 1390.36 74.19
 -6 2 8 1413.96 71.79
 6 2 -8 1408.16 71.69
 5 -2 -8 122.49 19.6
 -5 -2 8 108.89 21.7
 5 2 -8 87.49 20.9
 -5 2 8 87.99 20.7
 -4 -2 8 57.29 21.7
 4 -2 -8 84.39 20.9
 -4 2 8 52.39 20.7
 -3 -2 8 13.2 20.1
 3 -2 -8 -3.8 20.6
 -3 2 8 -4.3 20.6
 3 2 -8 7.8 21.3
 2 -2 -8 1807.42 90.29
 -2 -2 8 1826.62 91.79
 2 2 -8 1822.22 90.69
 -2 2 8 1729.63 90.89
 1 -2 -8 730.63 49
 -1 -2 8 767.02 48.7
 -1 2 8 692.53 48.6
 1 2 -8 764.82 49.9
 0 -2 8 696.73 45.6
 0 -2 -8 528.75 43.8
 0 2 8 521.25 42.5
 0 2 -8 525.75 44.3
 -1 -2 -8 54.69 22.1
 1 -2 8 11 21.9
 1 2 8 21.2 18.8
 -1 2 -8 24.6 22.5
 -2 -2 -8 465.25 43.3
 2 -2 8 546.15 44.3
 2 2 8 514.65 41.1
 -3 -2 -8 189.18 25.4
 3 -2 8 95.19 24.3
 -3 2 -8 193.98 26.6
 3 2 8 142.89 23.9
 4 -2 8 17.3 22.6
 -4 -2 -8 7.5 25.1
 4 2 8 13.7 21.2
 -4 2 -8 18.7 22.1
 -5 -2 -8 53.09 26.3
 5 -2 8 15.4 20.9
 -5 2 -8 58.79 24.1
 5 2 8 46.9 24.4
 -6 -2 -8 785.82 57.79
 6 -2 8 775.12 53.39
 -6 2 -8 850.01 55.09
 6 2 8 730.13 56.59
 -7 -2 -8 -8.8 27.7
 7 -2 8 2.9 22.9
 -7 2 -8 19.2 24.1
 7 2 8 -8.5 23.8
 -8 -2 -8 -19.4 28.1
 8 -2 8 -11.9 25.2
 8 2 8 -24.8 25.8
 -8 2 -8 9.2 25
 -9 -2 -8 472.65 50.89
 9 -2 8 413.36 46.2
 -9 2 -8 343.27 44.8
 9 2 8 383.26 47.8
 -10 -2 -8 53.89 29.2
 10 -2 8 -30.2 27
 10 2 8 -35 28.7
 -13 -3 8 21.5 26.5
 -13 -3 8 -3.8 34.2
 -12 -3 8 135.19 36
 -12 -3 8 164.58 28
 -11 -3 8 140.59 34.8
 -11 -3 8 93.49 25.8
 -11 3 8 156.38 22.7
 -11 3 8 128.79 19.3
 -10 -3 8 89.49 25
 -10 -3 8 124.79 31.8
 -10 3 8 68.79 19.4
 -10 3 8 54.49 22.1
 -9 -3 8 25.9 30.9
 9 -3 -8 -0.1 15.7
 -9 3 8 21.6 19
 -8 -3 8 8.9 21
 8 -3 -8 -16.8 15.6
 -8 3 8 -0.9 19.1
 -7 -3 8 524.15 40.9
 7 3 -8 522.75 41
 -7 3 8 493.75 38.4
 6 -3 -8 39.2 17.7
 -6 -3 8 14.2 21.3
 6 3 -8 44.4 18.4
 -6 3 8 42.9 20.1
 5 -3 -8 247.28 33
 -5 -3 8 288.97 37.7
 5 3 -8 285.97 32.9
 -5 3 8 271.67 25.7
 4 -3 -8 288.77 32.8
 -4 3 8 292.37 25.6
 4 3 -8 243.28 25.3
 3 -3 -8 589.64 41.8
 -3 -3 8 526.05 42.9
 3 3 -8 484.55 41.5
 -3 3 8 560.14 39.5
 -2 -3 8 5.9 21.8
 2 -3 -8 4.3 20
 -2 3 8 39.6 19.9
 2 3 -8 53.99 21.1
 -1 -3 8 1202.68 69.59
 1 -3 -8 1261.47 68.69
 -1 3 8 1249.47 67.29
 1 3 -8 1328.67 69.09
 0 -3 -8 -19 21.9
 0 -3 8 -8.8 20.9
 0 3 -8 19.8 21.4
 0 3 8 26.5 19.2
 -1 -3 -8 23.5 22.1
 1 -3 8 55.79 24.9
 1 3 8 66.09 20.8
 -1 3 -8 39.4 20.9
 -2 -3 -8 28.1 23.9
 -2 3 -8 35.1 21.5
 2 3 8 13.4 20.9
 -3 -3 -8 47.6 23.9
 3 -3 8 54.79 23.3
 -3 3 -8 4.9 22.8
 3 3 8 45.9 21.6
 4 -3 8 14.3 23.8
 -4 -3 -8 15.3 25.2
 4 3 8 -3.7 21.1
 -4 3 -8 24.1 23.2
 5 -3 8 818.32 53.09
 -5 -3 -8 802.22 55.79
 -5 3 -8 835.82 53.99
 5 3 8 739.73 54.49
 -6 -3 -8 5.9 27.4
 6 -3 8 41 22.9
 -6 3 -8 29.4 24.4
 6 3 8 -4.9 23.4
 -7 -3 -8 117.09 29.8
 7 -3 8 83.69 24.3
 7 3 8 117.29 28.1
 -7 3 -8 110.29 26
 -8 -3 -8 85.49 30.6
 8 -3 8 67.69 25.6
 -8 3 -8 38.5 26
 8 3 8 44.8 27.2
 9 -3 8 122.89 29.3
 -9 -3 -8 178.48 32.5
 -9 3 -8 108.89 26.7
 9 3 8 102.59 31.9
 -10 -3 -8 155.98 33.8
 10 3 8 201.68 34.1
 -10 3 -8 206.28 30
 -13 -4 8 40.1 28
 -13 -4 8 65.19 36
 -12 -4 8 365.06 42.7
 -12 -4 8 350.56 46.5
 -11 -4 8 21.5 25.4
 -11 -4 8 -48.1 33.1
 -11 4 8 14.5 16.6
 -11 4 8 31.1 13.6
 -10 -4 8 925.91 58.49
 -10 -4 8 926.61 67.29
 -10 4 8 867.01 49
 -10 4 8 914.71 53.09
 -9 -4 8 67.39 30.8
 9 -4 -8 49.99 15.9
 -9 -4 8 100.59 26.2
 -9 4 8 53.09 16.7
 -8 -4 8 638.84 48.5
 -8 -4 8 630.04 55.09
 8 -4 -8 554.24 38.6
 -8 4 8 561.44 37.7
 7 -4 -8 107.49 18.8
 -7 -4 8 124.59 25
 -7 4 8 150.08 19.3
 7 4 -8 111.49 19.7
 6 -4 -8 270.67 23.6
 -6 -4 8 223.58 25.4
 6 4 -8 289.07 33.9
 -6 4 8 236.38 29.1
 5 -4 -8 302.67 31.9
 -5 -4 8 267.87 35.9
 5 4 -8 275.77 32
 -5 4 8 299.17 31.7
 -4 -4 8 612.44 44.6
 4 -4 -8 564.84 40.9
 4 4 -8 560.04 44.2
 -4 4 8 540.15 40.2
 3 -4 -8 48.4 19.5
 -3 -4 8 83.09 22.9
 3 4 -8 97.79 22.6
 -3 4 8 78.49 19.3
 -2 -4 8 108.09 23.3
 2 -4 -8 150.18 22.6
 -2 4 8 146.99 20.6
 2 4 -8 185.48 23
 -1 -4 8 387.66 39.3
 1 -4 -8 373.06 36.9
 1 4 -8 434.66 39.3
 -1 4 8 439.46 37
 0 -4 8 230.08 26.9
 0 -4 -8 258.87 27.3
 0 4 -8 254.27 27.6
 0 4 8 271.77 26.4
 -1 -4 -8 222.78 26.7
 1 -4 8 182.68 24.8
 1 4 8 320.97 33.7
 2 -4 8 416.06 41.7
 -2 -4 -8 505.55 42.9
 2 4 8 479.85 40.5
 -2 4 -8 403.56 40.4
 3 -4 8 73.99 24.6
 -3 -4 -8 41.1 23.6
 3 4 8 49.3 22.1
 -3 4 -8 86.89 22.9
 4 -4 8 479.25 45.4
 -4 -4 -8 551.94 46.5
 -4 4 -8 501.05 45.7
 4 4 8 505.75 45.8
 -5 -4 -8 113.59 28.4
 5 -4 8 114.69 25.3
 5 4 8 106.69 26.3
 -5 4 -8 135.19 26.6
 6 -4 8 217.68 27.5
 -6 -4 -8 173.18 30.2
 6 4 8 197.78 28.6
 7 -4 8 26.5 23.8
 -7 -4 -8 -11.8 28.2
 7 4 8 23.3 25.9
 -7 4 -8 22 25.4
 8 -4 8 9.5 23.7
 -8 -4 -8 19.7 30.3
 8 4 8 10.4 29.2
 -8 4 -8 26.1 26.4
 -9 -4 -8 -21.8 30.3
 9 -4 8 15.9 27.6
 9 4 8 57.29 29.4
 -9 4 -8 15.6 26.7
 -10 -4 -8 39.2 31.3
 10 -4 8 79.89 28.3
 10 4 8 98.99 31.6
 -10 4 -8 41.7 28.3
 -13 -5 8 17.7 36.2
 -13 -5 8 -23.4 26.9
 -12 -5 8 229.58 30.7
 -12 -5 8 183.28 39.5
 -11 -5 8 13.6 26
 -11 -5 8 17.6 35.4
 -10 -5 8 65.09 26.6
 -10 -5 8 117.99 35.1
 -10 5 8 134.69 14.9
 -10 5 8 113.79 19
 9 -5 -8 34.1 14.7
 -9 -5 8 73.49 31.7
 -9 -5 8 29.6 24.5
 -9 5 8 33.1 14.8
 -8 -5 8 175.28 30.3
 -8 -5 8 56.19 25.1
 8 -5 -8 100.29 17.2
 -8 5 8 112.99 18.1
 7 -5 -8 383.96 32.6
 -7 -5 8 350.46 40.5
 -7 5 8 388.26 32.3
 6 -5 -8 47.5 19.8
 -6 -5 8 71.99 24.8
 6 5 -8 99.79 22.4
 -6 5 8 56.99 17.8
 5 -5 -8 29.1 18.2
 -5 -5 8 21.5 20.7
 -5 5 8 86.19 18.9
 5 5 -8 40.3 19.7
 4 -5 -8 6.2 19.7
 -4 -5 8 1.3 20.2
 -4 5 8 -6.6 18.6
 4 5 -8 34.1 20.6
 -3 -5 8 1423.86 75.59
 3 -5 -8 1389.76 72.99
 -3 5 8 1413.06 71.99
 3 5 -8 1343.07 74.69
 -2 -5 8 48.6 24.1
 2 -5 -8 20.8 20.7
 2 5 -8 32.1 20.7
 -2 5 8 43.3 19.2
 1 -5 -8 454.85 41.5
 -1 -5 8 475.75 41.6
 -1 5 8 502.75 38.5
 1 5 -8 441.16 40.7
 0 -5 -8 295.47 37.8
 0 -5 8 317.87 36.9
 0 5 8 364.16 39.1
 0 5 -8 280.17 38
 -1 -5 -8 111.79 23.3
 1 5 8 81.19 21
 -1 5 -8 112.59 22.9
 -2 -5 -8 59.99 24.2
 2 -5 8 50.79 23.6
 2 5 8 55.59 22.9
 -2 5 -8 64.79 23.8
 3 -5 8 -55.29 23.2
 -3 -5 -8 -2.6 25.5
 -3 5 -8 -1.1 21.8
 3 5 8 20.7 23.9
 4 -5 8 550.44 46.4
 -4 -5 -8 503.75 47.4
 -4 5 -8 530.65 45.9
 4 5 8 524.75 45
 5 -5 8 -14.9 24.2
 -5 5 -8 -50.19 23.3
 5 5 8 20.5 25.9
 -6 -5 -8 155.28 29.8
 6 -5 8 133.99 33.6
 6 5 8 136.49 28.9
 -6 5 -8 131.09 25.3
 -7 -5 -8 119.79 30.9
 7 -5 8 124.79 25.8
 7 5 8 136.39 31.4
 -7 5 -8 152.68 26.1
 -8 -5 -8 83.59 30.4
 8 -5 8 93.99 25.6
 8 5 8 46.5 29.3
 -8 5 -8 82.69 26.1
 9 -5 8 148.79 30
 -9 -5 -8 163.08 32.2
 9 5 8 123.29 32.8
 -10 -5 -8 195.38 34.3
 10 -5 8 153.68 32
 10 5 8 176.78 33.9
 -10 5 -8 180.28 31
 -12 -6 8 15.9 37
 -12 -6 8 -3.1 26.7
 -11 -6 8 -21 35.3
 -11 -6 8 -12.3 26.2
 -10 -6 8 38.3 26.3
 -10 -6 8 44.4 36.8
 -9 -6 8 -24.7 30.7
 9 -6 -8 5 13.4
 -9 -6 8 1.8 25.4
 -9 6 8 2.6 13.3
 -8 -6 8 238.48 36.2
 -8 -6 8 203.28 27.9
 8 -6 -8 205.48 26.3
 -8 6 8 214.78 26.3
 7 -6 -8 20.2 17.2
 -7 -6 8 1.4 28
 -7 -6 8 -14.8 22.9
 -7 6 8 16.5 16.8
 6 -6 -8 36 17.8
 -6 -6 8 40.1 23.2
 -6 6 8 -6.6 17.4
 -5 -6 8 19.7 23.3
 5 -6 -8 17.9 19.7
 5 6 -8 13.3 19.6
 -5 6 8 6.1 17.3
 -4 -6 8 1671.83 85.29
 4 -6 -8 1693.73 83.49
 4 6 -8 1560.04 83.79
 -4 6 8 1618.64 82.49
 -3 -6 8 -40.2 21.3
 3 -6 -8 -2.5 21.3
 -3 6 8 -10.3 18.9
 3 6 -8 1.9 18.4
 -2 -6 8 336.97 39.6
 2 -6 -8 350.76 38.7
 -2 6 8 396.06 36.6
 2 6 -8 364.16 38.8
 -1 -6 8 180.28 25.3
 1 -6 -8 228.48 26.6
 -1 6 8 196.58 24.3
 1 6 -8 175.28 25
 0 -6 8 3689.33 177.48
 0 -6 -8 3696.73 179.08
 0 6 8 3811.92 177.58
 -1 -6 -8 54.19 24
 1 -6 8 76.09 24.3
 -1 6 -8 59.99 22.2
 1 6 8 47.8 22.8
 -2 -6 -8 9.1 24.9
 2 -6 8 16.4 22.4
 2 6 8 2.1 23.5
 -2 6 -8 -9.2 22.7
 3 -6 8 218.98 28.7
 -3 -6 -8 239.78 30.3
 -3 6 -8 208.48 27.7
 3 6 8 183.18 27.7
 -4 -6 -8 13.5 26.1
 4 -6 8 -2.9 24.8
 4 6 8 -10.7 25.5
 -4 6 -8 -0.4 22.8
 -5 -6 -8 0.5 28.3
 5 -6 8 19.3 25.1
 -5 6 -8 -3.7 35.6
 5 6 8 -3.4 26.8
 -6 -6 -8 335.97 35
 6 -6 8 315.67 32.8
 -6 6 -8 301.57 30.4
 6 6 8 296.17 34.8
 7 -6 8 -7.3 24
 -7 -6 -8 -32.8 29.3
 7 6 8 53.99 29.9
 -7 6 -8 28.4 24.9
 -8 -6 -8 180.68 33.2
 8 -6 8 178.48 28
 8 6 8 148.29 33
 -8 6 -8 154.98 28.1
 9 -6 8 337.07 43
 -9 -6 -8 327.77 37.9
 -9 6 -8 321.57 43.1
 9 6 8 243.08 35.3
 -12 -7 8 49.6 37.9
 -12 -7 8 39.1 28.1
 -11 -7 8 81.49 28.5
 -11 -7 8 81.19 38.4
 -10 -7 8 -12.6 27.4
 -9 -7 8 2.1 25.1
 -9 -7 8 35.2 33.9
 9 -7 -8 -20.1 20.9
 -9 7 8 25.8 13.8
 8 -7 -8 13.5 16.1
 -8 -7 8 -19 29.8
 -8 -7 8 28.7 25.2
 -8 7 8 21.6 15.8
 -7 -7 8 344.17 41
 7 -7 -8 367.06 32.9
 -7 -7 8 386.96 39.6
 -7 7 8 351.86 31.2
 -6 -7 8 549.54 56.49
 -6 -7 8 639.54 48
 6 -7 -8 618.04 41.1
 -6 7 8 538.05 38.6
 -5 -7 8 2.2 24.3
 5 7 -8 14.1 20.3
 -5 7 8 2.9 18
 4 -7 -8 278.07 34.2
 -4 -7 8 297.87 39.2
 4 7 -8 284.87 36.8
 -4 7 8 253.77 33.2
 3 -7 -8 4.4 21.1
 -3 -7 8 -0.8 22
 3 7 -8 0.3 20.6
 -3 7 8 -21.9 19.6
 2 -7 -8 179.58 23.7
 -2 -7 8 195.68 24.7
 2 7 -8 101.09 22.2
 -2 7 8 184.18 24.1
 1 -7 -8 22.5 21.7
 -1 -7 8 0.7 22.4
 1 7 -8 -19.5 21.6
 -1 7 8 22.5 22
 0 -7 -8 460.05 45.1
 0 7 -8 461.05 42.8
 0 7 8 475.65 40.1
 -1 -7 -8 309.97 39.6
 1 -7 8 277.17 37.5
 -1 7 -8 273.47 29.2
 -2 -7 -8 117.89 27.3
 2 -7 8 113.29 25.1
 -2 7 -8 152.08 26.2
 2 7 8 120.49 27
 -3 -7 -8 9.6 24.7
 3 -7 8 4.9 22.8
 3 7 8 33.6 25.7
 -3 7 -8 8.6 24.2
 -4 -7 -8 40.3 25.1
 4 -7 8 7 25.2
 -4 7 -8 27.2 23.8
 4 7 8 -1.1 26.4
 -5 -7 -8 -10.4 26.2
 -5 7 -8 33.7 25
 5 7 8 -10.1 29.8
 -6 -7 -8 87.29 29.3
 6 -7 8 27.3 26
 -6 7 -8 33.2 25.2
 6 7 8 37.6 30.1
 -7 -7 -8 75.79 30.3
 7 -7 8 35.3 25.1
 7 7 8 29.1 30.2
 -7 7 -8 61.99 26.1
 8 -7 8 -39.7 25
 -8 -7 -8 -40.1 30.2
 8 7 8 61.39 29.4
 -8 7 -8 17 27.2
 -9 -7 -8 22.3 31.2
 9 -7 8 37.1 25.9
 9 7 8 -1.6 30.2
 -9 7 -8 3.8 26
 -12 -8 8 65.29 28.7
 -11 -8 8 75.59 27.7
 -11 -8 8 145.79 40.4
 -10 -8 8 63.49 38.4
 -10 -8 8 36.1 27.1
 -9 -8 8 75.19 37.5
 -9 -8 8 56.69 27.3
 -9 8 8 71.69 14.3
 -8 -8 8 355.16 39.9
 8 -8 -8 253.57 28.4
 -8 -8 8 249.48 31.1
 -8 8 8 225.38 29
 -7 -8 8 238.28 30.6
 7 -8 -8 235.18 23.1
 -7 -8 8 312.87 39
 -7 8 8 286.47 31.6
 6 -8 -8 185.88 23.6
 -6 8 8 175.88 22
 -5 -8 8 196.88 33.3
 5 -8 -8 238.68 24.3
 -5 -8 8 155.58 26.9
 -5 8 8 207.88 23.8
 -4 -8 8 57.79 25.7
 4 -8 -8 77.69 22.3
 4 8 -8 60.89 20.2
 -4 8 8 66.69 35.7
 -3 -8 8 248.68 29.5
 3 -8 -8 400.26 38.5
 3 8 -8 339.87 40
 -3 8 8 311.67 35.5
 -2 -8 8 158.98 23.4
 2 -8 -8 328.27 37.6
 2 8 -8 273.87 27.6
 -2 8 8 191.78 25.6
 -1 -8 8 14.1 22.6
 1 -8 -8 -26.7 23.5
 -1 8 8 -14.1 22
 0 -8 -8 -22.8 22.7
 0 -8 8 9.5 24
 0 8 -8 54.09 20.8
 0 8 8 6.8 22.9
 1 -8 8 440.06 44.2
 -1 8 -8 531.95 46.2
 1 8 8 587.14 45.4
 -2 -8 -8 360.06 41.6
 2 -8 8 303.67 39.9
 2 8 8 331.67 42.8
 -2 8 -8 371.16 43.2
 -3 -8 -8 102.49 26.6
 3 -8 8 21.7 26.2
 -3 8 -8 79.99 25.8
 3 8 8 92.19 28.3
 4 -8 8 184.58 28.9
 -4 -8 -8 147.29 28.8
 4 8 8 188.98 31.6
 -5 -8 -8 -42.4 26.6
 5 -8 8 4.1 26.3
 5 8 8 29.5 28.2
 -5 8 -8 -26.4 24.7
 6 -8 8 -33.5 25.3
 -6 -8 -8 6.8 28.5
 6 8 8 5.4 31
 -6 8 -8 19.9 24.5
 -7 -8 -8 -37.7 29.8
 7 -8 8 -9.4 25
 -7 8 -8 2 25.5
 7 8 8 46 29.9
 8 -8 8 431.46 46.6
 -8 -8 -8 441.06 52.39
 8 8 8 443.76 51.99
 -8 8 -8 474.85 45.9
 -9 -8 -8 153.18 34.2
 9 8 8 136.29 36.3
 -11 -9 8 21.2 27.5
 -11 -9 8 -12.7 38.7
 -10 -9 8 93.69 29.7
 -10 -9 8 143.29 40
 -9 -9 8 192.18 41.3
 -9 -9 8 187.28 30.3
 -8 -9 8 22.3 36.8
 -8 -9 8 40.6 26.8
 -8 9 8 -0.3 17.3
 7 -9 -8 27 18.6
 -7 -9 8 34.9 25.2
 -7 -9 8 60.59 35
 -7 9 8 52.79 20.3
 6 -9 -8 626.14 43.4
 -6 -9 8 620.54 60.59
 -6 -9 8 552.74 49.4
 -6 9 8 632.44 44.1
 -5 -9 8 9.3 33.3
 5 -9 -8 21.3 21.1
 -5 -9 8 -39.3 25.3
 -5 9 8 5.7 20.5
 -4 -9 8 16.6 25.4
 4 -9 -8 20.4 22.6
 -4 9 8 37.2 21.5
 3 -9 -8 39.7 23.6
 -3 -9 8 5.2 23.5
 -3 9 8 42.6 23.3
 3 9 -8 44.4 22.3
 -2 -9 8 600.64 46.9
 2 -9 -8 650.13 48.6
 -2 9 8 590.24 47.5
 2 9 -8 598.14 48.9
 -1 -9 8 252.57 33.3
 1 -9 -8 317.67 29.9
 1 9 -8 337.17 40.2
 -1 9 8 278.77 31.2
 0 -9 8 116.69 26.6
 0 -9 -8 129.09 25.8
 0 9 8 182.78 28.9
 0 9 -8 95.39 23.3
 -1 -9 -8 421.36 43.2
 1 -9 8 419.36 44.2
 1 9 8 405.56 44.5
 -1 9 -8 476.25 41.1
 2 -9 8 -19.3 23.4
 -2 -9 -8 37.7 26.1
 -2 9 -8 16 22
 -3 -9 -8 22.5 27
 3 -9 8 53.09 27.2
 3 9 8 17 29
 -3 9 -8 39.8 23.3
 4 -9 8 193.08 29.7
 -4 -9 -8 279.07 32.1
 -4 9 -8 287.27 29.4
 4 9 8 259.67 33
 -5 -9 -8 148.89 30.4
 5 -9 8 136.09 28.8
 5 9 8 141.59 33.6
 -5 9 -8 167.98 27.2
 -6 -9 -8 237.28 33.1
 6 -9 8 220.28 30.7
 6 9 8 231.18 36.3
 -6 9 -8 215.58 28.7
 -7 -9 -8 135.09 32.8
 7 -9 8 79.99 28.8
 -7 9 -8 49.4 29.6
 -8 -9 -8 13.3 31.4
 8 -9 8 12.6 25.7
 8 9 8 -32.9 32.6
 -8 9 -8 -16.7 25.2
 -10 -10 8 -24.5 37.4
 -10 -10 8 6.5 25.1
 -9 -10 8 114.09 27.4
 -9 -10 8 97.29 40
 -8 -10 8 4.2 24.7
 8 -10 -8 7.2 16.8
 -8 -10 8 10.2 36.6
 -8 10 8 6.1 18.4
 -7 -10 8 50.99 34.7
 -7 -10 8 39.7 26.9
 7 -10 -8 32 19.4
 -7 10 8 40 21.9
 -6 -10 8 18.4 37.7
 6 -10 -8 82.49 22.2
 -6 -10 8 77.69 25.7
 -6 10 8 78.29 22.6
 -5 -10 8 137.69 35.5
 5 -10 -8 126.49 24.1
 -5 -10 8 89.99 25.9
 -5 10 8 106.89 24.4
 -4 -10 8 36.3 32.5
 4 -10 -8 41.7 23.7
 -4 -10 8 -3.9 25.1
 -4 10 8 -12.2 22.3
 3 -10 -8 120.29 25.2
 -3 -10 8 136.99 34.9
 -3 -10 8 90.29 27
 -3 10 8 62.29 24.4
 -2 -10 8 52.19 24.3
 2 -10 -8 6.8 24
 -2 10 8 6.8 23.2
 2 10 -8 0.2 24.4
 -1 -10 8 226.68 28.4
 1 -10 -8 220.48 28.3
 1 10 -8 233.98 26.4
 -1 10 8 234.78 29.9
 0 -10 -8 160.28 27.5
 0 -10 8 133.49 26
 0 10 -8 187.88 28
 0 10 8 141.79 28.3
 1 -10 8 152.68 29
 -1 -10 -8 247.08 30.7
 1 10 8 241.88 32.2
 -1 10 -8 214.68 27.5
 2 -10 8 20.5 25.2
 -2 -10 -8 14.6 26.7
 -2 10 -8 -5.9 24.1
 2 10 8 -21.8 28.4
 3 -10 8 25.9 27.7
 -3 -10 -8 77.29 28.6
 3 10 8 61.59 29.9
 -3 10 -8 120.09 26.2
 4 -10 8 505.75 47.8
 -4 -10 -8 565.64 51.09
 -4 10 -8 548.25 47.7
 4 10 8 530.75 54.09
 5 -10 8 126.59 29.8
 -5 -10 -8 163.68 31.1
 -5 10 -8 130.99 25.4
 5 10 8 106.09 30.6
 -6 -10 -8 57.69 30.9
 6 -10 8 18.6 26.5
 6 10 8 19.1 32.5
 -6 10 -8 -14.5 23
 7 -10 8 21.5 26.6
 -7 10 -8 21.8 23.7
 7 10 8 32 33.2
 -8 -10 -8 -54.19 30.1
 8 10 8 -29.1 34.6
 -10 -11 8 187.88 30.1
 -10 -11 8 300.67 44.6
 -9 -11 8 22.1 40.8
 -9 -11 8 -29.9 26.3
 8 -11 -8 20.8 17.6
 -8 -11 8 -20.3 37.8
 -8 -11 8 36.4 24.9
 -7 -11 8 220.08 42.4
 -7 -11 8 171.38 30.9
 7 -11 -8 257.47 26
 -7 11 8 225.98 25.4
 6 -11 -8 73.89 22.7
 -6 -11 8 34.3 26.1
 -6 -11 8 -12.8 36.8
 -6 11 8 37.3 22.1
 -5 -11 8 -19 33
 5 -11 -8 -0.8 23.5
 -5 -11 8 -5 25.7
 -5 11 8 -10 23.1
 4 -11 -8 -41.4 23.1
 -4 -11 8 -8.8 36.4
 -4 -11 8 -0.8 24.5
 -4 11 8 6.8 24
 -3 -11 8 207.68 37.6
 -3 -11 8 162.28 29.5
 3 -11 -8 209.68 28.1
 -3 11 8 213.08 29.6
 2 -11 -8 18.8 24.9
 -2 -11 8 10.6 25.3
 -2 -11 8 81.19 35.9
 -2 11 8 28.2 30.8
 -1 -11 8 52.49 24.2
 1 -11 -8 42 25.4
 -1 11 8 82.59 28.3
 0 -11 -8 69.39 25.9
 0 -11 8 18.8 25.9
 0 11 -8 51.59 23.6
 0 11 8 31.6 27.5
 -1 -11 -8 113.89 27.1
 1 -11 8 98.49 28.4
 -1 11 -8 146.29 26.6
 1 11 8 245.68 32.9
 -2 -11 -8 345.87 43.9
 2 -11 8 255.17 31.7
 2 11 8 314.17 35.1
 -2 11 -8 310.37 32.2
 -3 -11 -8 388.56 46.5
 3 -11 8 262.67 33.4
 -3 11 -8 482.55 44.9
 3 11 8 446.76 50.19
 -4 -11 -8 -9.9 28
 4 -11 8 -10 29.3
 4 11 8 18.7 29.5
 -4 11 -8 -24.4 25.1
 5 -11 8 401.56 44.9
 -5 -11 -8 366.16 37.2
 -5 11 -8 390.96 43.8
 5 11 8 231.18 37.1
 -6 -11 -8 335.57 36.4
 6 -11 8 303.57 34.1
 6 11 8 231.28 37
 -7 -11 -8 112.29 31.7
 7 -11 8 69.79 29
 7 11 8 139.49 36.2
 -7 11 -8 77.99 26.5
 -9 -12 8 50.79 40
 -9 -12 8 4.3 25.9
 -8 -12 8 21.4 27.5
 -8 -12 8 111.89 40
 -7 -12 8 -46.8 39.3
 7 -12 -8 -2.1 21.1
 -7 -12 8 29.8 25.4
 -7 12 8 10.3 22.9
 -6 -12 8 97.49 39.4
 -6 -12 8 21 24.3
 -6 12 8 69.39 24
 5 -12 -8 -59.29 24
 -5 -12 8 20.1 37.6
 -5 -12 8 -8.3 25.5
 -5 12 8 19 23.8
 -4 -12 8 83.29 26.7
 4 -12 -8 98.39 26
 -4 -12 8 171.18 38.8
 -4 12 8 111.99 27
 3 -12 -8 41.9 26.3
 -3 -12 8 30.7 27.7
 -3 -12 8 66.69 37.6
 -3 12 8 21.3 26.1
 -2 -12 8 79.49 26.9
 2 -12 -8 101.49 26.4
 -2 -12 8 113.79 37.3
 -2 12 8 64.79 27
 -1 -12 8 -10.3 35
 -1 -12 8 -12.7 24.5
 1 -12 -8 24.3 25.6
 -1 12 8 -0.1 26.8
 0 -12 8 87.39 27.5
 0 -12 -8 112.69 28.4
 0 -12 8 108.89 33.7
 0 12 8 85.89 30.3
 -1 -12 -8 -30.8 26.7
 1 -12 8 1.7 26.8
 1 12 8 43.8 28.2
 -2 -12 -8 383.26 46.4
 2 12 8 399.86 53.09
 -3 -12 -8 59.39 28.9
 3 -12 8 9.1 26.7
 3 12 8 110.49 34.9
 -3 12 -8 67.59 24.3
 -4 -12 -8 59.89 30.6
 4 -12 8 25.4 30.2
 4 12 8 -35.4 32.9
 -4 12 -8 18.6 24.6
 5 -12 8 94.69 29.7
 -5 -12 -8 89.49 30.5
 -5 12 -8 50.19 25.1
 5 12 8 -3.6 32.2
 -6 -12 -8 190.68 33.6
 6 -12 8 181.48 32.6
 6 12 8 168.38 36
 -6 12 -8 243.48 28.9
 -8 -13 8 26.5 39.8
 -8 -13 8 -16 30.5
 -7 -13 8 30.8 40.2
 -7 -13 8 34.1 26.6
 6 -13 -8 32.6 25.2
 -6 -13 8 -8.2 41.7
 -6 -13 8 38.5 27.7
 -6 13 8 9.5 25.7
 -5 -13 8 34.8 27.6
 5 -13 -8 56.69 26
 -5 -13 8 69.09 39.4
 -4 -13 8 -5.5 26.6
 4 -13 -8 38.3 26.4
 -4 -13 8 30.8 36
 -4 13 8 12 25.4
 3 -13 -8 10.6 25.7
 -3 -13 8 -7.8 26.6
 -3 -13 8 24.4 36.5
 -3 13 8 -9.9 25.8
 2 -13 -8 46.8 26.2
 -2 -13 8 16.9 26.8
 -2 -13 8 -18.1 34.8
 -2 13 8 19.3 26.4
 -1 -13 8 72.69 37.8
 -1 -13 8 62.69 27.7
 -1 13 8 2.7 27.9
 0 -13 8 126.29 37.2
 0 -13 8 42.1 25.7
 0 -13 -8 75.19 27.8
 0 13 8 -4 29.8
 1 -13 8 185.78 34.8
 1 -13 8 165.18 30.2
 -1 -13 -8 147.69 29.6
 1 13 8 137.49 32.9
 -2 -13 -8 -38.9 28.5
 2 -13 8 -33.5 26.7
 2 -13 8 11.3 26.1
 2 13 8 -9.6 30.4
 3 -13 8 35.4 28.2
 3 -13 8 95.99 29
 -3 -13 -8 88.59 31.3
 3 13 8 25.9 29.9
 4 -13 8 57.09 32.5
 4 -13 8 20.6 29.9
 4 13 8 96.59 34
 5 -13 8 52.99 37.9
 -5 -13 -8 56.99 30.1
 5 -13 8 65.39 37.5
 5 13 8 78.19 35.2
 -6 -14 8 478.45 52.49
 -5 -14 8 -76.49 39
 -5 -14 8 52.49 28.5
 5 -14 -8 -6.9 25.9
 -5 14 8 31.8 28.9
 -4 -14 8 228.78 62.89
 4 -14 -8 123.69 28.4
 -4 14 8 137.89 30.2
 -3 -14 8 -3.8 27.2
 -3 -14 8 -43.8 37
 3 -14 -8 19.4 26.5
 -3 14 8 -10.3 26.7
 -2 -14 8 517.85 48.9
 2 -14 -8 574.94 51.69
 -2 -14 8 563.44 65.49
 -2 14 8 435.26 52.29
 -1 -14 8 25.7 26.2
 -1 -14 8 110.19 37.9
 1 -14 -8 46.5 28.3
 -1 14 8 -11.7 29.9
 0 -14 8 90.79 26.4
 0 -14 8 79.29 38.8
 0 -14 -8 71.69 36
 0 14 8 102.59 33.1
 1 -14 8 -44.5 29.7
 -1 -14 -8 -22.6 27.3
 1 -14 8 -13.4 27.6
 1 14 8 -26.9 29.2
 2 -14 8 961.9 67.49
 2 -14 8 1011.7 65.69
 -2 -14 -8 855.41 64.79
 2 14 8 977 69.19
 -3 -14 -8 60.59 29
 3 -14 8 0.5 28
 3 -14 8 10.4 29
 3 14 8 45.7 33.6
 4 -14 8 14.4 33.2
 -4 -14 -8 -23.3 28.5
 4 -14 8 -30.8 31.2
 4 14 8 9.6 35.9
 4 -15 -8 27.8 28.5
 -4 -15 8 31.1 27.1
 -4 -15 8 -29.6 40
 -4 15 8 41 30.8
 3 -15 -8 29.5 27.3
 -3 -15 8 43.7 42.3
 -3 -15 8 45.8 28.1
 -3 15 8 4.1 29.8
 -2 -15 8 149.49 30.7
 -2 -15 8 297.77 44.7
 2 -15 -8 212.68 31.8
 -2 15 8 238.38 33.6
 -1 -15 8 -69.39 38.2
 -1 -15 8 -12 27.4
 1 -15 -8 -12.1 27.2
 -1 15 8 -0.7 30.1
 0 -15 8 208.28 41
 0 -15 -8 207.48 31.6
 0 -15 8 111.49 27.3
 0 15 8 167.38 35.2
 1 -15 8 20.1 32.1
 -1 -15 -8 19.4 30.2
 1 -15 8 5.1 28
 1 15 8 -22.4 38.5
 2 -15 8 24.3 29.8
 2 -15 8 -2.9 28.5
 2 15 8 -11.3 32.4
 -12 0 9 24.3 30.2
 -12 0 9 -18.4 22.3
 -11 0 9 1.8 28.6
 -11 0 9 -21.2 21.8
 -10 0 9 -0.9 27.7
 -10 0 9 -27.1 21.5
 9 0 -9 6.2 18
 -9 0 9 -2 21.7
 8 0 -9 10.3 21.7
 -8 0 9 23.2 20.8
 7 0 -9 2.4 20.2
 -7 0 9 8.3 20.1
 -6 0 9 7.5 20.9
 6 0 -9 7.5 19.7
 5 0 -9 1.5 20.3
 -5 0 9 9.4 19.2
 4 0 -9 -38.7 19.6
 -4 0 9 -32.2 20.4
 -3 0 9 -3.4 21.7
 2 0 -9 -57.09 20.6
 -2 0 9 -14.7 23.5
 1 0 -9 5.9 22.4
 -1 0 9 37.8 23.2
 0 0 9 15 22.3
 0 0 -9 6.5 22.7
 1 0 9 13.4 23
 -1 0 -9 0.9 22
 -2 0 -9 -6 23.4
 2 0 9 -3.8 23.5
 3 0 9 -34 21.8
 -3 0 -9 -22.2 25.7
 4 0 9 -19.7 21.3
 -4 0 -9 43.7 25.4
 -5 0 -9 -21.7 25.3
 5 0 9 -2.7 22.2
 6 0 9 17.8 23.8
 -6 0 -9 -32.5 25.4
 -7 0 -9 46.6 27.7
 7 0 9 -30.5 24.6
 8 0 9 -3.6 27.7
 -8 0 -9 -0.5 27.9
 -9 0 -9 9.3 29
 9 0 9 -7.4 26.6
 -10 0 -9 -39.5 29.4
 10 0 9 25.9 28.5
 -12 -1 9 87.59 34.1
 -12 -1 9 134.29 27
 -12 1 9 91.09 22.2
 -12 1 9 132.59 29.4
 -11 -1 9 37.2 30.9
 -11 -1 9 64.09 25.4
 -11 1 9 84.99 22.8
 -11 1 9 57.79 41.9
 -10 -1 9 310.97 40.8
 -10 -1 9 301.47 35.6
 -10 1 9 287.07 36.4
 -10 1 9 275.17 32.9
 -9 -1 9 36.6 23.7
 9 -1 -9 20.9 19
 -9 1 9 12.9 20.4
 8 -1 -9 408.76 35.6
 -8 -1 9 358.46 41.3
 8 1 -9 404.46 37.8
 -8 1 9 431.36 37.4
 7 -1 -9 85.89 20.6
 -7 -1 9 90.09 23.6
 -7 1 9 64.19 22.2
 7 1 -9 81.19 20.2
 6 -1 -9 686.43 46.1
 -6 -1 9 686.73 47.2
 -6 1 9 655.13 46
 6 1 -9 625.54 45.5
 5 -1 -9 -16.8 19.7
 -5 -1 9 -19.5 19.1
 -5 1 9 -2.9 20.6
 5 1 -9 19.1 20.1
 -4 -1 9 9.9 21.4
 4 -1 -9 20.5 21.3
 4 1 -9 16.5 21.7
 -4 1 9 10.7 22.5
 3 -1 -9 13.1 20.3
 3 1 -9 21.3 21.4
 -3 1 9 20.6 22.1
 2 -1 -9 2515.95 124.89
 -2 -1 9 2547.45 125.09
 2 1 -9 2576.44 124.49
 1 -1 -9 171.08 26.1
 -1 -1 9 150.38 26.2
 -1 1 9 94.99 23
 1 1 -9 90.19 23.8
 0 -1 9 108.09 24.4
 0 -1 -9 213.48 26
 0 1 -9 92.09 25.6
 0 1 9 165.88 25.5
 -1 -1 -9 173.18 27.5
 1 -1 9 97.49 26.6
 1 1 9 110.59 22.8
 -1 1 -9 116.69 25.6
 -2 -1 -9 1459.05 79.69
 2 -1 9 1539.25 80.49
 2 1 9 1512.55 78.59
 -2 1 -9 1436.66 80.09
 -3 -1 -9 573.24 47.6
 3 -1 9 652.93 44.5
 3 1 9 530.65 45.1
 -3 1 -9 537.95 47
 4 -1 9 206.78 25.8
 -4 -1 -9 170.78 28.2
 4 1 9 281.87 35.6
 -4 1 -9 243.78 29.1
 5 -1 9 5.3 23.2
 -5 -1 -9 40.8 26.7
 5 1 9 -26.1 23.5
 -5 1 -9 50.79 25.7
 6 -1 9 797.72 56.89
 -6 -1 -9 920.01 59.79
 6 1 9 942.81 59.79
 -6 1 -9 870.51 60.99
 7 -1 9 108.09 26.4
 -7 -1 -9 132.99 29.6
 7 1 9 183.68 30.2
 8 -1 9 78.19 28.1
 -8 -1 -9 120.49 29.7
 8 1 9 79.99 29.1
 -8 1 -9 130.79 28.8
 -9 -1 -9 29.3 28.6
 9 -1 9 1.5 27.1
 9 1 9 7.3 27.8
 -9 1 -9 32.3 28.7
 10 -1 9 46.4 28.6
 -10 -1 -9 46.9 30.4
 -10 1 -9 90.99 33.4
 10 1 9 5.6 30.9
 -13 -2 9 116.99 27.9
 -13 -2 9 197.78 66.19
 -12 -2 9 102.19 38.5
 -12 2 9 94.49 39.1
 -11 -2 9 44.5 31.2
 -11 -2 9 69.59 25.4
 -11 2 9 50.49 25.8
 -11 2 9 48.3 21.9
 -10 -2 9 -7.6 23.9
 -10 -2 9 13.3 29.8
 -10 2 9 19.7 21.6
 -9 -2 9 111.59 25
 9 -2 -9 97.19 19.3
 -9 2 9 66.79 22.5
 8 -2 -9 27 19.2
 -8 -2 9 48.9 22.8
 8 2 -9 56.89 20.8
 -8 2 9 40.7 21.3
 -7 -2 9 70.39 22.6
 7 -2 -9 111.99 19.9
 7 2 -9 117.49 21.6
 6 -2 -9 186.18 22.8
 -6 -2 9 150.38 25.7
 -6 2 9 132.59 23.5
 6 2 -9 157.88 23.9
 5 -2 -9 467.55 41.4
 -5 -2 9 617.24 44.9
 -5 2 9 578.94 42.3
 5 2 -9 523.25 42.7
 -4 -2 9 -1.3 21.5
 4 -2 -9 28.7 21.3
 -4 2 9 11.9 21.5
 4 2 -9 -24.2 21.6
 -3 -2 9 -6.8 20.7
 3 -2 -9 11.4 21.8
 3 2 -9 12.8 22.5
 -3 2 9 -22 21.7
 -2 -2 9 1439.86 74.19
 -2 2 9 1377.76 75.59
 2 2 -9 1396.86 75.89
 1 -2 -9 1304.17 73.59
 -1 -2 9 1434.86 73.99
 -1 2 9 1412.26 74.19
 1 2 -9 1308.07 73.89
 0 -2 9 177.88 27.3
 0 -2 -9 165.38 23.8
 0 2 -9 154.48 24.9
 0 2 9 129.69 23.5
 -1 -2 -9 15.5 23.4
 1 -2 9 -1.4 24.4
 -1 2 -9 28.8 23.4
 1 2 9 -12.6 19
 -2 -2 -9 20 22.2
 2 -2 9 -16.1 23.5
 2 2 9 -16 20.8
 -2 2 -9 9.1 27.7
 -3 -2 -9 153.88 26.7
 3 -2 9 163.88 28.2
 -3 2 -9 119.29 27
 3 2 9 163.48 26.1
 -4 -2 -9 10.2 27.5
 4 -2 9 4.9 23.7
 4 2 9 40.8 22.4
 -4 2 -9 -0.9 25.3
 -5 -2 -9 348.77 44.3
 5 -2 9 191.58 27
 5 2 9 174.98 27.2
 -5 2 -9 180.88 27.8
 6 -2 9 65.69 25.5
 -6 -2 -9 57.99 28.4
 6 2 9 28.8 25.3
 -6 2 -9 43.5 26.2
 -7 -2 -9 -1.7 28.5
 -7 2 -9 49.7 26.6
 7 2 9 23.1 26.8
 8 -2 9 13.4 27.2
 -8 -2 -9 -3.9 39.4
 8 2 9 27.7 27.1
 -8 2 -9 26.5 26.6
 9 -2 9 13.2 28.5
 -9 -2 -9 -5.2 28.3
 9 2 9 20.3 28.5
 -9 2 -9 14.8 26.6
 -10 -2 -9 74.99 30.5
 -10 2 -9 116.49 28.8
 10 2 9 28.9 30.6
 -13 -3 9 9.6 35.8
 -13 -3 9 3.7 27.6
 -12 -3 9 123.69 28.9
 -12 -3 9 116.69 39.8
 -11 -3 9 75.99 27.4
 -11 -3 9 59.69 33.5
 -11 3 9 50.49 19.8
 -11 3 9 46.4 23.7
 -10 -3 9 749.53 55.59
 -10 -3 9 749.53 63.79
 -10 3 9 757.12 47.8
 -9 -3 9 -38.1 23.6
 9 -3 -9 4.8 16.9
 -9 -3 9 25.1 29.2
 -9 3 9 2.1 20.9
 -8 -3 9 800.52 55.29
 8 -3 -9 834.72 49.3
 8 3 -9 783.52 50.59
 -8 3 9 785.12 50.69
 -7 -3 9 90.09 24.7
 7 -3 -9 66.89 19.7
 -7 3 9 35 21.6
 7 3 -9 39.7 19.9
 -6 -3 9 870.81 58.19
 6 -3 -9 905.91 54.69
 6 3 -9 922.81 54.79
 -6 3 9 1009.9 55.99
 5 -3 -9 7 20.6
 -5 -3 9 102.49 23.6
 -5 3 9 69.49 21.4
 5 3 -9 32.6 21.6
 4 -3 -9 152.08 21.6
 -4 -3 9 101.19 23.8
 4 3 -9 165.78 23.9
 -4 3 9 95.29 22.5
 -3 -3 9 506.65 42.8
 3 -3 -9 520.85 40.5
 -3 3 9 536.55 39.8
 3 3 -9 468.55 44.4
 2 -3 -9 2293.57 112.39
 -2 -3 9 2285.37 112.19
 -2 3 9 2154.28 110.69
 2 3 -9 2330.97 112.39
 -1 -3 9 395.26 39.8
 1 -3 -9 431.56 39.6
 1 3 -9 465.25 42.1
 0 -3 -9 13.1 22
 0 -3 9 44.6 22.5
 0 3 9 61.59 23
 0 3 -9 31.6 23.8
 -1 -3 -9 465.35 42.1
 1 -3 9 435.86 45
 1 3 9 404.76 39
 -1 3 -9 340.47 42.4
 2 -3 9 36.3 34.6
 -2 -3 -9 -8.9 23.1
 2 3 9 20.2 22.6
 -2 3 -9 -4.3 23
 3 -3 9 158.78 27.8
 -3 -3 -9 106.79 26.8
 3 3 9 107.49 23.3
 -3 3 -9 92.09 25.8
 -4 -3 -9 757.72 58.19
 4 -3 9 774.22 54.99
 4 3 9 703.53 51.79
 -4 3 -9 773.72 53.79
 -5 -3 -9 56.79 27.7
 5 -3 9 17.6 23.8
 5 3 9 27.5 24.5
 -5 3 -9 48.3 25.7
 -6 -3 -9 193.28 32
 6 -3 9 155.28 26.7
 6 3 9 201.78 30.3
 -6 3 -9 204.48 28.6
 7 -3 9 -31.7 23.8
 -7 -3 -9 13.1 29.9
 -7 3 -9 3.3 25.9
 7 3 9 -26.3 25.7
 -8 -3 -9 -12.6 29.8
 8 -3 9 -7.7 25
 8 3 9 -17.1 26.9
 -8 3 -9 11.7 26.4
 9 -3 9 22.1 28.4
 -9 -3 -9 82.69 32.3
 -9 3 -9 41.9 27
 9 3 9 -13.1 30
 -12 -4 9 -47.2 35.7
 -12 -4 9 -26.3 25.1
 -11 -4 9 38.4 35.8
 -11 -4 9 -14.7 25.2
 -11 4 9 -4.7 16.1
 -11 4 9 9 20.7
 -10 -4 9 11.2 24.3
 -10 -4 9 -28.8 30.9
 9 -4 -9 699.43 42.2
 -9 -4 9 713.33 50.49
 -9 -4 9 569.74 62.89
 -9 4 9 722.13 43.9
 8 -4 -9 25.9 17.7
 -8 -4 9 -7.1 22.7
 -8 4 9 6 17.7
 7 -4 -9 4.6 19
 -7 -4 9 -9.2 23.4
 7 4 -9 36.6 20.8
 -7 4 9 10.3 18
 6 -4 -9 35.5 19.2
 -6 -4 9 4.7 22.3
 6 4 -9 33.8 21.2
 5 -4 -9 327.97 34.9
 -5 -4 9 320.87 39.2
 -5 4 9 298.07 34.5
 5 4 -9 388.66 37.4
 4 -4 -9 -8.5 19.5
 -4 -4 9 -12.3 23.1
 -4 4 9 6.4 20.3
 4 4 -9 6.9 21.3
 3 -4 -9 906.41 54.49
 -3 -4 9 912.51 56.79
 3 4 -9 901.11 55.79
 -3 4 9 884.31 51.99
 2 -4 -9 7.6 20.5
 -2 -4 9 49 24.4
 2 4 -9 33.6 22.3
 -2 4 9 43.9 19.9
 -1 -4 9 284.27 37
 -1 4 9 249.68 26.4
 1 4 -9 278.67 30.2
 0 -4 -9 120.29 24.6
 0 -4 9 132.09 24
 0 4 9 109.99 21.9
 0 4 -9 182.48 25.6
 1 -4 9 70.39 23.3
 -1 -4 -9 90.49 25
 1 4 9 84.49 23.8
 2 -4 9 -18.3 24.3
 -2 -4 -9 3.5 25.4
 -2 4 -9 20 23.9
 2 4 9 26.6 24.3
 3 -4 9 27.2 25.6
 3 4 9 4.1 24.8
 -3 4 -9 7.7 25.8
 4 -4 9 107.89 26.6
 -4 -4 -9 93.79 28.2
 -4 4 -9 107.49 27
 4 4 9 80.69 24.2
 5 -4 9 51.49 24.8
 -5 -4 -9 69.49 30.8
 -5 4 -9 77.69 26.5
 -6 -4 -9 493.85 52.69
 6 -4 9 540.25 45.3
 -6 4 -9 445.36 49.3
 6 4 9 581.34 49.7
 -7 -4 -9 51.59 31.1
 7 -4 9 52.89 25.7
 7 4 9 36.3 27.8
 -7 4 -9 61.29 27.2
 8 -4 9 20 24.8
 -8 -4 -9 -33.6 30.8
 8 4 9 -6.9 29.1
 -8 4 -9 40.7 28.3
 -9 -4 -9 28.7 32.4
 9 -4 9 -19.5 28.8
 -9 4 -9 44.7 37.8
 -12 -5 9 117.59 28.6
 -12 -5 9 59.79 38.4
 -11 -5 9 -1.4 26.2
 -11 -5 9 -49.3 37.2
 -10 -5 9 70.49 26.5
 -10 -5 9 60.89 35.1
 -10 5 9 85.99 17.2
 -9 -5 9 86.39 25.7
 9 -5 -9 102.09 17.9
 -9 -5 9 76.39 32.1
 -9 5 9 101.69 19.1
 -8 -5 9 93.49 31.7
 8 -5 -9 99.59 19.2
 -8 -5 9 109.39 26.7
 -8 5 9 107.19 19.9
 -7 -5 9 59.99 23.3
 7 -5 -9 71.39 19.9
 -7 5 9 89.19 20
 7 5 -9 60.89 20.4
 6 -5 -9 71.69 23.4
 -6 -5 9 32.5 21.7
 6 5 -9 77.29 22.6
 -6 5 9 76.39 19.8
 5 -5 -9 35.4 20.7
 -5 -5 9 22.7 22.2
 -5 5 9 50.09 19.7
 5 5 -9 52.59 19.7
 4 -5 -9 405.26 40.5
 -4 -5 9 489.95 43.8
 4 5 -9 430.06 39.7
 -4 5 9 406.16 37.4
 -3 -5 9 68.19 22.5
 3 -5 -9 48.2 21.2
 3 5 -9 85.59 22.7
 -3 5 9 96.59 21.1
 -2 -5 9 -38.6 22.7
 2 -5 -9 32.6 21.5
 -2 5 9 2.3 19.6
 2 5 -9 35.1 22.6
 -1 -5 9 555.64 44.5
 1 -5 -9 444.86 43.1
 -1 5 9 536.55 42
 1 5 -9 575.04 45.8
 0 -5 9 1510.85 80.39
 0 5 -9 1484.25 80.49
 -1 -5 -9 314.87 30.6
 1 5 9 298.17 37.5
 -1 5 -9 239.88 28.8
 2 -5 9 30.3 26.9
 -2 -5 -9 -4.8 22.9
 2 5 9 24.2 23.6
 -2 5 -9 -24.4 23.7
 -3 -5 -9 380.86 43.6
 3 -5 9 279.27 31.9
 -3 5 -9 379.46 42.7
 3 5 9 231.58 29.8
 4 -5 9 -14.6 25.5
 -4 -5 -9 -22.4 27.4
 -4 5 -9 8.2 24.4
 4 5 9 11 26
 5 -5 9 135.49 28.4
 -5 5 -9 123.29 26.9
 5 5 9 120.79 28.8
 6 -5 9 134.59 27.1
 -6 -5 -9 144.49 31.8
 -6 5 -9 150.78 27.7
 6 5 9 197.58 32.8
 7 -5 9 36.3 25.4
 -7 -5 -9 30.3 30.9
 7 5 9 -14.3 28.9
 -7 5 -9 56.09 25.7
 8 -5 9 32.7 26.7
 -8 -5 -9 34.1 31.8
 8 5 9 74.29 30.1
 -8 5 -9 32.4 26.5
 -9 -5 -9 66.79 42.9
 9 5 9 58.49 31
 -9 5 -9 68.69 28.2
 -12 -6 9 71.09 28.9
 -12 -6 9 57.39 38.9
 -11 -6 9 -22.5 38.4
 -11 -6 9 12.6 26.6
 -10 -6 9 18.2 35.5
 -10 -6 9 -1.8 25.5
 -10 6 9 23.8 14.2
 -9 -6 9 116.29 28.3
 -9 -6 9 110.49 33.8
 9 -6 -9 100.99 18.8
 -9 6 9 113.79 20.5
 8 -6 -9 4 17.8
 -8 -6 9 65.59 26.9
 -8 -6 9 10.5 32.4
 -8 6 9 -19.7 17.6
 -7 -6 9 41.3 24.4
 7 -6 -9 28.8 18.8
 -7 6 9 -0.3 18
 6 -6 -9 212.18 23.7
 -6 -6 9 117.19 23.9
 6 6 -9 266.77 27.6
 -6 6 9 219.68 23.4
 5 -6 -9 369.76 38.2
 -5 -6 9 357.36 39.4
 5 6 -9 400.66 38.7
 -4 -6 9 294.87 30.5
 4 -6 -9 284.37 36.1
 4 6 -9 206.48 24.3
 -4 6 9 299.07 33.1
 -3 -6 9 83.49 24
 3 -6 -9 92.69 22.6
 3 6 -9 47 22.4
 -3 6 9 77.99 21.6
 -2 -6 9 -10.9 22.7
 2 -6 -9 16.3 22.1
 2 6 -9 -12.6 22
 -2 6 9 1.1 20.9
 1 -6 -9 226.88 28.2
 -1 -6 9 232.48 27.4
 -1 6 9 217.88 26.4
 1 6 -9 317.77 39.8
 0 -6 9 918.01 56.79
 0 6 9 862.01 55.19
 -1 -6 -9 122.79 26.1
 1 -6 9 161.68 27.3
 -1 6 -9 104.49 25.9
 1 6 9 158.78 26
 2 -6 9 180.08 27
 -2 -6 -9 246.58 30.1
 2 6 9 217.18 29.5
 -2 6 -9 250.87 29.3
 -3 -6 -9 14.4 26
 3 -6 9 52.09 27.1
 3 6 9 22.9 23.9
 -3 6 -9 38.2 25
 -4 -6 -9 11.8 26.9
 4 -6 9 0.7 25.3
 4 6 9 -8.5 24.5
 -4 6 -9 22.5 24.5
 5 -6 9 28.1 26.9
 -5 -6 -9 0.8 29.4
 5 6 9 35.9 28.1
 -5 6 -9 -9.2 25.5
 -6 -6 -9 10.9 29.6
 6 -6 9 20.7 25.2
 6 6 9 44.9 29.1
 -6 6 -9 -26.7 25.1
 -7 -6 -9 45.3 30.6
 7 -6 9 41.4 26.3
 7 6 9 62.19 30.8
 -7 6 -9 73.09 26.5
 8 -6 9 102.49 28
 -8 -6 -9 85.09 33
 -8 6 -9 84.59 28
 8 6 9 121.89 32.4
 9 -6 9 30.4 26.9
 -9 -6 -9 -26.5 32.2
 -9 6 -9 29.5 27.2
 9 6 9 -42.1 31.5
 -12 -7 9 31.1 40.2
 -12 -7 9 22.7 27.4
 -11 -7 9 -15.1 26.5
 -11 -7 9 44 39.2
 -10 -7 9 -10.2 36.1
 9 -7 -9 58.99 17.7
 -9 -7 9 54.29 34.5
 -9 -7 9 70.69 28
 -9 7 9 69.89 17.1
 -8 -7 9 828.72 66.49
 8 -7 -9 808.92 48.6
 -8 -7 9 805.52 57.59
 -8 7 9 793.22 46.9
 -7 -7 9 14.8 25
 -7 -7 9 -32.4 29.5
 7 -7 -9 13.7 19.3
 -7 7 9 0.2 18.7
 6 -7 -9 195.88 23
 -6 -7 9 132.89 27.7
 6 7 -9 188.48 36.4
 -6 7 9 136.39 22.1
 5 -7 -9 17.7 21.5
 -5 -7 9 -3.7 24.5
 -5 7 9 38.2 19.7
 5 7 -9 52.59 23
 4 -7 -9 576.04 46.4
 -4 -7 9 600.44 49.3
 4 7 -9 705.93 48.3
 -4 7 9 722.53 45.3
 -3 -7 9 -7.8 24.4
 3 -7 -9 -7.9 22.7
 -3 7 9 29.6 20.8
 3 7 -9 -14 20.9
 2 -7 -9 209.38 27.3
 -2 -7 9 182.98 28.5
 -2 7 9 322.67 36.9
 2 7 -9 237.78 28.2
 1 -7 -9 -26 22.7
 -1 -7 9 20.5 23.7
 1 7 -9 47.7 25.8
 -1 7 9 -15.7 23.1
 0 -7 9 513.05 52.19
 0 -7 -9 554.74 46.2
 0 7 9 478.45 44.5
 0 7 -9 577.54 48
 1 -7 9 509.95 44.5
 -1 -7 -9 435.36 48.6
 -1 7 -9 598.14 48.3
 2 -7 9 126.69 25.9
 -2 -7 -9 147.09 28.2
 -2 7 -9 107.89 26.7
 2 7 9 150.68 27.3
 3 -7 9 38.9 26.9
 -3 -7 -9 3.1 28.2
 3 7 9 35 26.1
 -3 7 -9 33.9 25.2
 -4 -7 -9 1 29.8
 4 -7 9 11.5 26.4
 4 7 9 10.8 27.8
 -4 7 -9 14.8 25.9
 5 -7 9 -4.2 26.4
 -5 -7 -9 78.89 30.4
 -5 7 -9 0.1 25.8
 5 7 9 37.8 28.5
 6 -7 9 9 27.2
 -6 -7 -9 -28.1 30.5
 6 7 9 -8.4 28.6
 -6 7 -9 -0.1 26.1
 -7 -7 -9 115.49 32.3
 7 -7 9 105.59 27
 7 7 9 92.59 31.6
 -7 7 -9 77.59 27.6
 -8 -7 -9 68.29 33.6
 8 -7 9 73.29 35.1
 8 7 9 75.59 32.4
 -8 7 -9 163.28 29.2
 -11 -8 9 -11.9 38.8
 -11 -8 9 21.8 28.2
 -10 -8 9 35.5 27
 -10 -8 9 66.59 50.29
 -9 -8 9 160.98 37.7
 9 -8 -9 113.49 17.8
 -9 -8 9 82.99 28.7
 -9 8 9 170.88 19.7
 8 -8 -9 253.17 32.5
 -8 -8 9 354.36 45.5
 -8 -8 9 223.68 39
 -8 8 9 303.17 36.9
 -7 -8 9 102.29 28.5
 -7 -8 9 126.49 36.2
 7 -8 -9 138.59 21.9
 -7 8 9 144.39 21.4
 -6 -8 9 453.75 60.89
 6 -8 -9 552.94 42.5
 -6 8 9 525.65 40
 5 -8 -9 254.37 26.3
 -5 -8 9 160.58 27.9
 5 8 -9 248.28 27.1
 -5 8 9 176.78 24
 -4 -8 9 82.19 24.1
 4 -8 -9 47.2 22.9
 4 8 -9 43.9 25.5
 -4 8 9 39.7 20.7
 -3 -8 9 29.3 24.7
 3 -8 -9 49.99 23.9
 3 8 -9 32.4 22.2
 -3 8 9 61.29 21.2
 2 -8 -9 791.52 53.19
 -2 -8 9 732.73 54.59
 -2 8 9 847.42 51.49
 2 8 -9 736.53 51.69
 1 -8 -9 467.75 45
 -1 -8 9 478.05 46.3
 -1 8 9 530.55 43
 1 8 -9 553.04 62.39
 0 -8 9 81.39 25.3
 0 -8 -9 132.69 27.4
 0 8 9 125.49 25.7
 0 8 -9 140.99 24.8
 1 -8 9 45 25.6
 -1 -8 -9 -3.1 26.5
 1 8 9 31.4 26.3
 -1 8 -9 2.7 26.7
 -2 -8 -9 229.38 31.1
 2 -8 9 193.18 29.4
 -2 8 -9 241.48 31.1
 2 8 9 214.48 30.3
 -3 -8 -9 37.6 28.3
 3 -8 9 -14.3 24.6
 3 8 9 36.6 28.3
 -3 8 -9 2.9 26.1
 -4 -8 -9 259.37 34.2
 4 -8 9 199.98 31.1
 4 8 9 195.88 33.5
 -4 8 -9 216.28 29.7
 5 -8 9 72.69 28.2
 -5 -8 -9 70.49 31.6
 5 8 9 52.49 30.8
 -5 8 -9 76.99 27.6
 -6 -8 -9 -1.4 30.2
 6 -8 9 86.49 27.7
 -6 8 -9 6.9 27.2
 6 8 9 73.79 30.5
 7 -8 9 118.19 28
 -7 -8 -9 128.59 34.4
 -7 8 -9 104.79 28.9
 7 8 9 115.69 32.4
 8 -8 9 -6.9 26.6
 -8 -8 -9 18.2 31.9
 8 8 9 19.5 30.2
 -8 8 -9 -43.3 26.3
 -11 -9 9 -35 39.1
 -11 -9 9 15.4 27.4
 -10 -9 9 94.59 28.4
 -10 -9 9 106.99 41.5
 -9 -9 9 -39.1 36
 9 -9 -9 -3.7 15.5
 -9 -9 9 18.7 27.2
 -8 -9 9 137.19 30.3
 8 -9 -9 160.18 21.2
 -8 -9 9 167.08 39.4
 -8 9 9 154.98 22.4
 -7 -9 9 183.38 40.4
 -7 -9 9 117.69 28.7
 7 -9 -9 173.78 22.9
 -7 9 9 196.68 24.2
 -6 -9 9 44.1 26
 -6 -9 9 56.19 36.1
 6 -9 -9 17.8 22.4
 -6 9 9 55.09 22.2
 5 -9 -9 216.08 26.7
 -5 -9 9 265.57 36.3
 -5 -9 9 211.68 29.3
 -5 9 9 193.38 25.9
 -4 -9 9 24.6 24.3
 4 -9 -9 32.2 23.7
 4 9 -9 -8.1 21.1
 -4 9 9 24.6 21.6
 3 -9 -9 123.69 26.8
 -3 -9 9 138.09 24
 -3 9 9 130.09 25.1
 3 9 -9 149.09 25.8
 -2 -9 9 206.78 28
 2 -9 -9 323.87 41.9
 -2 9 9 252.27 29.5
 2 9 -9 386.36 33.4
 -1 -9 9 35.3 26.5
 1 -9 -9 0.2 24
 1 9 -9 28.9 24.3
 -1 9 9 51.89 24.6
 0 -9 -9 -6.9 26.7
 0 -9 9 -14.4 22.9
 0 9 -9 -68.49 22.8
 0 9 9 54.59 26.3
 -1 -9 -9 170.58 30.5
 1 -9 9 130.89 27.8
 1 9 9 133.29 29
 -1 9 -9 175.98 27.9
 -2 -9 -9 -1.3 27.8
 2 -9 9 -9.9 27
 2 9 9 37.6 29.5
 -2 9 -9 4.3 23.4
 -3 -9 -9 77.19 28.6
 3 -9 9 92.19 27.6
 -3 9 -9 45.7 25.7
 3 9 9 80.69 30.3
 -4 -9 -9 701.13 57.09
 4 -9 9 589.44 54.19
 4 9 9 654.83 56.19
 -4 9 -9 655.33 54.29
 5 -9 9 108.99 29.4
 -5 -9 -9 72.19 31.3
 -5 9 -9 132.59 28.6
 5 9 9 82.89 30.6
 -6 -9 -9 14 31.3
 6 -9 9 6.6 27.9
 -6 9 -9 -10.5 26.5
 6 9 9 -18 31.5
 -7 -9 -9 29.9 32.9
 7 -9 9 -18 41
 7 9 9 -43 33.9
 -7 9 -9 2.2 27.5
 -10 -10 9 125.19 29.3
 -10 -10 9 164.88 42.5
 -9 -10 9 103.19 39.4
 -9 -10 9 115.29 29.7
 -8 -10 9 32.2 27.7
 -8 -10 9 -1.3 36
 8 -10 -9 5.4 19.6
 -8 10 9 46.5 20.5
 7 -10 -9 217.98 27
 -7 -10 9 150.28 30
 -7 -10 9 307.87 43.2
 -7 10 9 207.38 26.9
 6 -10 -9 29.4 22.3
 -6 -10 9 2.9 33.9
 -6 -10 9 4 26.5
 -6 10 9 5 22.5
 -5 -10 9 20.1 34.3
 -5 -10 9 8.6 25
 5 -10 -9 1.8 22.8
 -5 10 9 0.7 22.8
 -4 -10 9 31.9 26.2
 -4 -10 9 33.2 32.5
 4 -10 -9 37.4 25.1
 -4 10 9 61.69 24.9
 -3 -10 9 123.39 27.3
 3 -10 -9 141.09 33.6
 3 10 -9 88.39 23.4
 -3 10 9 74.59 25.7
 -2 -10 9 -37.5 22.3
 2 -10 -9 30.9 25.3
 -2 10 9 7.4 24.8
 2 10 -9 -3.3 24.1
 -1 -10 9 40.8 27.1
 1 -10 -9 54.09 26.6
 -1 10 9 33.1 26.4
 1 10 -9 60.19 25.2
 0 -10 -9 264.87 31.1
 0 -10 9 216.68 30.2
 0 10 9 239.38 32.1
 0 10 -9 200.48 27.5
 1 -10 9 82.99 27
 -1 -10 -9 36.8 26.9
 -1 10 -9 3.8 24.9
 1 10 9 75.89 28.1
 -2 -10 -9 595.74 49.99
 2 -10 9 426.26 48.9
 -2 10 -9 526.95 48.1
 2 10 9 466.75 49.9
 3 -10 9 96.19 40.3
 -3 -10 -9 82.89 28.7
 -3 10 -9 135.99 26.7
 3 10 9 58.59 30.4
 4 -10 9 32.4 28.6
 -4 -10 -9 133.79 32
 4 10 9 52.99 31.5
 -4 10 -9 101.29 25.9
 -5 -10 -9 169.38 33
 5 -10 9 136.99 31
 5 10 9 143.39 32.6
 -5 10 -9 175.78 28.1
 6 -10 9 433.46 50.49
 -6 -10 -9 503.15 53.89
 -6 10 -9 445.66 45.7
 7 -10 9 -3.5 29.1
 -7 -10 -9 -6.9 34.1
 -7 10 -9 25.4 25.3
 7 10 9 9.5 30.8
 -9 -11 9 -13.1 39.4
 -9 -11 9 13 28.3
 -8 -11 9 49.9 29
 -8 -11 9 98.89 42.6
 7 -11 -9 4.1 22.4
 -7 -11 9 6.3 26.1
 -7 11 9 3.1 21.7
 6 -11 -9 118.49 25
 -6 -11 9 165.58 39.3
 -6 -11 9 46.8 27.4
 -6 11 9 153.48 26.4
 5 -11 -9 75.79 25.4
 -5 -11 9 61.19 28.4
 -5 -11 9 62.89 39
 -5 11 9 49.7 25.1
 -4 -11 9 317.67 42.8
 4 -11 -9 368.26 45.6
 -4 -11 9 391.76 44.3
 -4 11 9 487.15 46.9
 -3 -11 9 25.4 25.7
 3 -11 -9 16 25.5
 -3 -11 9 41.4 34.2
 -3 11 9 12 26
 2 -11 -9 328.97 33.3
 -2 -11 9 358.66 43.1
 -2 11 9 404.16 46.4
 -1 -11 9 28.2 24.4
 1 -11 -9 21.2 26.7
 -1 11 9 -7.2 26.7
 1 11 -9 16.2 23.7
 0 -11 9 92.19 26.5
 0 -11 -9 98.39 29
 0 11 -9 116.19 26.4
 0 11 9 52.89 29.3
 -1 -11 -9 -20.4 27.4
 1 -11 9 6 25.8
 -1 11 -9 88.69 27.7
 1 11 9 28 30.1
 -2 -11 -9 94.19 28.2
 2 -11 9 115.89 28.7
 -2 11 -9 53.09 38.7
 2 11 9 71.19 32.7
 3 -11 9 57.69 30.4
 -3 -11 -9 65.49 31.5
 3 11 9 66.99 31
 -3 11 -9 71.69 26.7
 4 -11 9 176.78 32.1
 -4 -11 -9 257.57 34.3
 4 11 9 171.38 35.5
 -4 11 -9 200.98 30.2
 -5 -11 -9 -35.6 30.7
 5 -11 9 -9.7 28.7
 5 11 9 -26.5 31.6
 -5 11 -9 -16.5 25.7
 -6 -11 -9 53.09 32.4
 6 -11 9 76.59 45.2
 -6 11 -9 86.99 27.8
 6 11 9 85.89 35.3
 -8 -12 9 -57.69 40.1
 -8 -12 9 -20.4 27.7
 -7 -12 9 52.59 37.7
 7 -12 -9 49.1 24.6
 -7 -12 9 25.8 25.2
 -6 -12 9 65.69 41.3
 6 -12 -9 21.6 24
 -6 -12 9 39.9 27
 -6 12 9 30.3 23.9
 -5 -12 9 4.4 26.7
 -5 -12 9 -50.19 35.9
 5 -12 -9 15.7 25.6
 -5 12 9 -11.3 25.4
 4 -12 -9 -19 25.2
 -4 -12 9 14.9 26.2
 -4 -12 9 25.6 36.6
 -4 12 9 -20.3 25.5
 3 -12 -9 43.7 26.2
 -3 -12 9 131.69 39.2
 -3 -12 9 2.2 26.6
 -3 12 9 70.69 27.2
 -2 -12 9 33.3 24.3
 -2 -12 9 15.3 36.5
 2 -12 -9 -43 26.4
 -2 12 9 -28.6 27.1
 -1 -12 9 46.4 37.5
 1 -12 -9 19.6 26.8
 -1 -12 9 -9.1 24.8
 -1 12 9 -9.3 30.7
 0 -12 -9 12.9 27.2
 0 -12 9 -22.5 25.9
 0 12 9 9.5 29
 -1 -12 -9 131.49 30.3
 1 -12 9 145.29 30
 -1 12 -9 149.88 27
 1 12 9 118.49 32.3
 2 -12 9 117.49 29.7
 -2 -12 -9 120.19 29.9
 2 12 9 160.18 33.4
 -2 12 -9 129.09 27.9
 -3 -12 -9 175.38 32.1
 3 -12 9 190.98 33.9
 3 12 9 184.28 35.2
 -3 12 -9 275.67 32.4
 4 -12 9 182.48 33.3
 -4 -12 -9 183.28 34
 -4 12 -9 206.78 30.5
 4 12 9 179.78 39.6
 -5 -12 -9 58.39 30.8
 5 -12 9 57.89 31
 5 12 9 65.09 33.4
 -7 -13 9 27.8 28.4
 -7 -13 9 24 42.1
 6 -13 -9 505.55 48.1
 -6 -13 9 567.64 68.39
 -6 13 9 564.94 48.9
 5 -13 -9 3.6 43
 -5 -13 9 22.8 39.9
 -5 -13 9 5 28.8
 -5 13 9 5.8 26
 -4 -13 9 66.89 27.3
 4 -13 -9 57.19 27
 -4 -13 9 40.4 36.8
 -4 13 9 67.89 27.2
 -3 -13 9 55.39 37.9
 3 -13 -9 17.8 26.6
 -3 -13 9 36.7 27.1
 -3 13 9 66.69 27.9
 2 -13 -9 121.59 29.5
 -2 -13 9 108.99 25.4
 -2 -13 9 66.99 37.2
 -2 13 9 136.69 29.9
 -1 -13 9 25.2 25.2
 -1 -13 9 116.29 40.8
 1 -13 -9 66.39 27.5
 -1 13 9 62.59 30.7
 0 -13 -9 293.07 34.1
 0 -13 9 430.56 45.8
 0 -13 9 232.58 33.3
 0 13 9 245.38 35.4
 1 -13 9 49.4 46.3
 -1 -13 -9 41.9 28.3
 1 -13 9 7.9 35
 1 13 9 8.2 32.3
 -2 -13 -9 688.93 57.19
 2 -13 9 636.74 57.19
 2 13 9 684.53 59.79
 3 -13 9 241.28 36.6
 -3 -13 -9 268.27 35.9
 3 13 9 231.98 37.1
 -4 -13 -9 30.3 32.4
 4 -13 9 44.5 32.6
 4 13 9 18.5 33.7
 5 -14 -9 11.3 27.8
 -5 -14 9 45.4 38.6
 -5 -14 9 51.59 28.4
 -5 14 9 65.39 28.6
 -4 14 9 29.1 28.9
 3 -14 -9 74.39 28.8
 -3 -14 9 22.7 38.2
 -3 -14 9 49.1 29.2
 -3 14 9 56.89 28
 -2 -14 9 100.39 40.8
 -2 -14 9 13.1 27.8
 2 -14 -9 12 27.7
 -2 14 9 48.1 27.8
 1 -14 -9 26.6 28.2
 -1 -14 9 1.7 38.6
 -1 -14 9 12 24.6
 -1 14 9 -3.1 28.6
 0 -14 9 56.49 28.6
 0 -14 -9 45.6 29.1
 0 -14 9 136.39 39.9
 0 14 9 -1.1 30.8
 1 -14 9 8 33.2
 1 -14 9 56.89 29.3
 -1 -14 -9 -40.6 27.8
 1 14 9 16.5 32.4
 -2 -14 -9 42.1 31.3
 2 -14 9 32 29.1
 2 -14 9 11.9 29.5
 2 14 9 5.9 30.2
 -2 -15 9 183.88 29.8
 -12 0 10 700.63 62.19
 -12 0 10 625.74 49.99
 -11 0 10 236.08 29.2
 -11 0 10 301.77 36.1
 -10 0 10 45.8 23.8
 -9 0 10 438.76 43.2
 9 0 -10 482.15 41.4
 -8 0 10 693.73 48.9
 8 0 -10 651.43 46.9
 7 0 -10 31.3 22.3
 -7 0 10 52.19 22
 -6 0 10 95.89 22.6
 6 0 -10 72.69 22.8
 -5 0 10 21.1 22.7
 5 0 -10 -3.9 21.3
 4 0 -10 59.89 22.6
 -4 0 10 82.99 24.9
 -3 0 10 90.59 24.1
 3 0 -10 122.39 25.2
 -2 0 10 918.31 57.99
 2 0 -10 915.91 58.79
 -1 0 10 933.21 59.79
 1 0 -10 970.2 59.09
 0 0 -10 23.9 25.5
 0 0 10 27.8 22.2
 -1 0 -10 27.4 23.6
 1 0 10 17.8 25.7
 2 0 10 1015.1 62.39
 -2 0 -10 1044.2 64.49
 3 0 10 1680.83 86.29
 -3 0 -10 1633.84 89.49
 -4 0 -10 300.67 34.2
 4 0 10 280.37 31.2
 -5 0 -10 29.3 27.7
 5 0 10 8.9 23.2
 6 0 10 736.33 52.69
 -6 0 -10 792.62 60.79
 7 0 10 7.8 25.7
 -7 0 -10 -27.8 28.5
 8 0 10 166.68 31.9
 -8 0 -10 220.18 34.2
 -9 0 -10 -23.3 29.6
 9 0 10 36.3 28.1
 -12 -1 10 23.4 33.4
 -12 -1 10 19.2 25.2
 -12 1 10 37.1 36.2
 -12 1 10 33.9 23.3
 -11 -1 10 177.68 27.8
 -11 -1 10 242.28 35.9
 -11 1 10 211.28 33.9
 -11 1 10 207.28 30.3
 -10 -1 10 125.69 25.9
 -10 -1 10 126.79 31.8
 -10 1 10 108.69 24.8
 9 -1 -10 14.5 19.6
 -9 -1 10 32.7 23.5
 9 1 -10 42.9 21.6
 -9 1 10 -27.4 22.4
 8 -1 -10 64.69 22
 -8 1 10 134.79 24.1
 8 1 -10 61.49 20.9
 -7 -1 10 22.5 22.1
 7 -1 -10 12.5 20.4
 7 1 -10 15.4 22.1
 -7 1 10 9.2 22.9
 -6 -1 10 107.19 23.3
 6 -1 -10 88.49 22.5
 6 1 -10 102.49 23.2
 -6 1 10 97.39 24.4
 -5 -1 10 196.68 27.4
 5 -1 -10 292.17 27.8
 5 1 -10 216.48 26.5
 -5 1 10 296.07 29.1
 -4 -1 10 5.8 22.8
 4 -1 -10 18.7 23.2
 4 1 -10 40.2 23.3
 -4 1 10 14.3 23.5
 3 -1 -10 306.37 41.5
 -3 -1 10 346.97 39
 3 1 -10 361.26 41.9
 -3 1 10 390.56 41.1
 -2 -1 10 783.12 53.99
 2 -1 -10 750.72 51.89
 -2 1 10 830.32 55.49
 2 1 -10 753.82 53.89
 1 -1 -10 471.05 42.7
 -1 -1 10 473.95 46.7
 -1 1 10 403.66 43.6
 1 1 -10 456.15 45.8
 0 -1 10 14.4 24.4
 0 -1 -10 12.1 25.5
 0 1 10 48 25.1
 0 1 -10 15.3 24.6
 1 -1 10 -1.2 23.5
 -1 -1 -10 24.4 24.6
 1 1 10 7.5 24.3
 -1 1 -10 5.1 23.4
 -2 -1 -10 158.58 28
 2 -1 10 196.78 27.8
 -2 1 -10 232.58 31
 2 1 10 216.08 26.1
 -3 -1 -10 26 26
 3 -1 10 13.3 25
 3 1 10 -26.3 22.2
 -3 1 -10 47.9 24.9
 -4 -1 -10 14.8 27.7
 4 -1 10 -2.5 22.3
 -4 1 -10 22.7 27
 4 1 10 4.6 21.8
 5 -1 10 340.97 42.1
 -5 -1 -10 326.17 33.8
 5 1 10 338.17 41.4
 -5 1 -10 309.57 35.3
 6 -1 10 -59.39 22.9
 -6 -1 -10 21.3 29
 6 1 10 27.5 25.6
 -6 1 -10 -35.5 27.6
 7 -1 10 147.99 29.2
 -7 -1 -10 282.67 33.4
 7 1 10 175.18 31.1
 -7 1 -10 211.98 32.4
 -8 -1 -10 206.08 32.6
 8 -1 10 137.79 30.5
 -8 1 -10 107.69 30.9
 8 1 10 128.99 30.1
 -9 -1 -10 21.2 30
 9 -1 10 -11.6 28.3
 9 1 10 19.9 28.9
 -9 1 -10 -51.09 27.3
 -12 -2 10 0.5 35.1
 -12 -2 10 -3.4 26.7
 -11 -2 10 -1.7 31.7
 -11 -2 10 11.2 26.6
 -11 2 10 -16.3 22
 -11 2 10 19.2 28
 -10 -2 10 484.75 48.8
 -10 -2 10 526.65 58.79
 10 -2 -10 595.34 39.6
 -10 2 10 455.75 44.2
 -9 -2 10 167.58 28.2
 9 -2 -10 211.48 22.2
 -9 2 10 176.98 26.4
 9 2 -10 164.38 23.7
 8 -2 -10 323.17 38.3
 -8 -2 10 337.67 42.6
 -8 2 10 407.16 40.2
 8 2 -10 365.26 38.7
 7 -2 -10 20.4 23.7
 -7 -2 10 17.1 24.6
 7 2 -10 9.8 20.3
 -7 2 10 15 23.8
 -6 -2 10 584.84 48.9
 6 -2 -10 625.64 47.2
 6 2 -10 650.93 48.5
 -6 2 10 712.43 48.4
 5 -2 -10 38.1 21.8
 -5 -2 10 30.8 22.7
 -5 2 10 96.89 23.8
 5 2 -10 -12.6 21
 -4 -2 10 290.37 37.8
 4 -2 -10 307.57 29.9
 -4 2 10 296.37 37.8
 4 2 -10 303.47 40.6
 3 -2 -10 187.98 26
 -3 -2 10 176.38 25.5
 -3 2 10 235.98 27.4
 3 2 -10 155.18 25.3
 2 -2 -10 3327.87 156.58
 -2 -2 10 3264.47 154.68
 2 2 -10 3042.2 154.68
 -2 2 10 3240.58 155.28
 -1 -2 10 208.38 27.2
 1 -2 -10 227.98 28.1
 1 2 -10 256.77 29.9
 -1 2 10 216.68 27
 0 -2 -10 45.4 24
 0 -2 10 39 26.3
 0 2 -10 19.7 23.9
 0 2 10 27.1 21.5
 -1 -2 -10 365.36 41.8
 1 -2 10 445.26 44.4
 1 2 10 336.47 38.2
 -1 2 -10 348.97 44.6
 2 -2 10 128.99 26.4
 -2 -2 -10 123.29 26.3
 -2 2 -10 88.49 25.8
 2 2 10 168.88 25.5
 -3 -2 -10 206.68 28.7
 3 -2 10 193.38 28.7
 -3 2 -10 219.98 29.8
 3 2 10 204.48 26.8
 4 -2 10 749.33 50.79
 -4 -2 -10 525.15 52.19
 4 2 10 622.34 47.5
 -4 2 -10 574.74 51.69
 5 -2 10 41.9 24.5
 -5 -2 -10 4.8 28.5
 -5 2 -10 2.2 27.5
 5 2 10 45.1 25.6
 -6 -2 -10 70.29 30.2
 6 -2 10 34.8 25.9
 -6 2 -10 135.09 30.1
 6 2 10 111.59 27.6
 7 -2 10 231.58 30.3
 -7 -2 -10 266.47 34.2
 -7 2 -10 250.17 32
 7 2 10 206.78 32.5
 8 -2 10 22.8 28.1
 -8 -2 -10 20 30.3
 -8 2 -10 -1.7 28.2
 8 2 10 42.3 28.6
 9 -2 10 5.8 30
 -9 -2 -10 6.4 29.1
 -9 2 -10 23.1 27.9
 9 2 10 -19.6 28.8
 -12 -3 10 38.3 43.4
 -11 -3 10 -40.8 33.5
 -11 -3 10 32.3 26.3
 -11 3 10 -18 25.5
 -11 3 10 -11.1 20.9
 -10 -3 10 -26.2 32.6
 10 -3 -10 -11.8 18.9
 -10 -3 10 21.2 25.9
 -10 3 10 -16.6 21.5
 9 -3 -10 438.86 37.3
 -9 -3 10 425.86 44.5
 -9 3 10 458.35 42
 -8 -3 10 1.3 23.3
 8 -3 -10 12.2 20.1
 8 3 -10 -7.7 21.7
 -8 3 10 -20.6 22.3
 7 -3 -10 24.5 20.7
 -7 -3 10 12.4 23.8
 7 3 -10 48.1 21.3
 -7 3 10 21.4 22
 -6 -3 10 72.39 25.2
 6 -3 -10 30.4 21.3
 6 3 -10 80.39 22.8
 -6 3 10 27.5 22.4
 5 -3 -10 556.84 45.1
 -5 -3 10 546.65 45.7
 5 3 -10 537.05 45.3
 -5 3 10 561.94 45.6
 4 -3 -10 248.98 27.9
 -4 -3 10 308.87 30.4
 -4 3 10 305.77 29.6
 4 3 -10 281.87 30.6
 -3 -3 10 0.6 21.7
 3 -3 -10 11.2 21.4
 3 3 -10 -30.3 23.1
 -3 3 10 18.4 20.9
 -2 -3 10 739.43 49.3
 2 -3 -10 658.13 50.29
 2 3 -10 767.92 50.69
 -2 3 10 693.73 48.5
 1 -3 -10 74.09 23.9
 -1 -3 10 91.89 24.6
 -1 3 10 89.99 23.4
 1 3 -10 109.39 25.2
 0 -3 -10 547.75 46.3
 0 -3 10 489.05 46.8
 0 3 10 491.05 41.4
 0 3 -10 488.15 47.3
 1 -3 10 67.29 25.4
 -1 -3 -10 1.9 24.9
 1 3 10 57.29 24.2
 -1 3 -10 -3.6 24.7
 -2 -3 -10 64.79 28.1
 2 -3 10 -0.5 26.5
 2 3 10 93.19 23.8
 -2 3 -10 38.1 28.6
 -3 -3 -10 528.85 51.59
 3 -3 10 539.15 47.7
 3 3 10 582.94 45.9
 -3 3 -10 624.14 50.59
 -4 -3 -10 85.89 30.8
 4 -3 10 50.89 26.2
 4 3 10 8.8 23.8
 -4 3 -10 23 26.5
 5 -3 10 17.3 25.2
 -5 -3 -10 43.9 28.9
 -5 3 -10 33.4 27.6
 5 3 10 43.9 25.7
 -6 -3 -10 385.86 49.6
 6 -3 10 336.77 43.4
 6 3 10 367.76 37.2
 7 -3 10 26.2 26.1
 -7 -3 -10 56.69 30.1
 -7 3 -10 52.49 28.5
 7 3 10 -6.8 27.1
 8 -3 10 19.3 25.9
 -8 -3 -10 -17.4 29.7
 8 3 10 57.09 28.9
 -8 3 -10 -27.6 27.1
 9 -3 10 -39.7 29
 -9 -3 -10 9.5 29.9
 -9 3 -10 7.8 29.4
 9 3 10 -20.5 29.6
 -12 -4 10 148.19 30.5
 -12 -4 10 129.69 44
 -11 -4 10 16.6 35
 -11 -4 10 6.4 27.6
 -11 4 10 12.7 18.7
 -11 4 10 25.7 32.9
 -10 -4 10 98.89 33.9
 -10 -4 10 123.09 28.9
 -10 4 10 105.59 20.9
 9 -4 -10 66.09 20.4
 -9 -4 10 60.39 34.1
 -9 4 10 76.09 20.3
 8 -4 -10 324.67 35.7
 -8 -4 10 400.46 42.5
 -8 4 10 328.17 35.8
 8 4 -10 344.87 38.6
 7 -4 -10 50.19 21.7
 -7 -4 10 39.5 24.6
 -7 4 10 74.89 20.8
 7 4 -10 49.6 23.2
 6 -4 -10 83.19 22.1
 -6 -4 10 88.29 24.7
 -6 4 10 99.69 21.9
 6 4 -10 76.29 23.5
 -5 -4 10 40.8 24.7
 5 -4 -10 40.8 21.7
 5 4 -10 73.99 24.4
 -5 4 10 25.4 20.2
 4 -4 -10 3.7 21.3
 -4 -4 10 -5.6 24.4
 -4 4 10 5.1 20.8
 4 4 -10 9.5 25.1
 3 -4 -10 327.77 40.3
 -3 -4 10 217.38 28.1
 3 4 -10 301.67 30
 -3 4 10 325.37 33.6
 2 -4 -10 1257.27 69.89
 -2 -4 10 1299.07 70.49
 2 4 -10 1148.39 70.69
 -2 4 10 1266.77 67.69
 1 -4 -10 524.55 47.8
 -1 -4 10 486.65 43.9
 1 4 -10 473.05 47.6
 -1 4 10 566.04 42.4
 0 -4 10 664.53 51.09
 0 -4 -10 734.73 51.39
 0 4 -10 711.43 51.39
 0 4 10 649.04 48.2
 -1 -4 -10 223.78 28.7
 1 -4 10 137.69 29.1
 -1 4 -10 190.78 32.6
 1 4 10 210.18 26.9
 -2 -4 -10 177.58 29.1
 2 -4 10 114.99 29.6
 2 4 10 112.59 25.6
 -2 4 -10 104.09 27.7
 -3 -4 -10 86.99 28.2
 3 -4 10 82.19 27.3
 3 4 10 73.69 25.8
 -3 4 -10 135.79 29.4
 4 -4 10 374.86 45.5
 -4 -4 -10 464.85 40.6
 4 4 10 422.56 43.4
 -4 4 -10 427.66 47.4
 -5 -4 -10 116.09 31.8
 5 -4 10 99.29 27.6
 -5 4 -10 88.29 29.4
 -6 -4 -10 382.16 49.3
 6 4 10 213.08 30.6
 -6 4 -10 278.77 34.5
 7 -4 10 -20.7 26.2
 -7 -4 -10 -42.9 30.5
 7 4 10 12.5 29.5
 -7 4 -10 18.1 28.8
 -8 -4 -10 13.3 31.7
 8 -4 10 39.6 26.3
 8 4 10 -15.6 28.5
 -8 4 -10 -14.8 29.1
 -9 -4 -10 35.6 31.7
 9 4 10 68.39 31.6
 -9 4 -10 10.8 29.6
 -12 -5 10 -13.2 28
 -12 -5 10 -10 39.7
 -11 -5 10 113.69 37.5
 -11 -5 10 136.19 29.2
 -10 -5 10 -14.8 35.2
 10 -5 -10 58.29 18.3
 -10 -5 10 3.3 26.3
 -10 5 10 35.8 18.7
 -9 -5 10 599.34 58.89
 9 -5 -10 507.65 40.5
 -9 -5 10 544.15 49.6
 -9 5 10 508.75 40
 -8 -5 10 127.09 28.1
 8 -5 -10 210.58 24
 -8 5 10 206.38 24.1
 7 -5 -10 70.79 21.5
 -7 -5 10 52.19 25.4
 -7 5 10 74.99 21.1
 7 5 -10 75.49 24.4
 6 -5 -10 65.29 22.4
 -6 -5 10 18.3 24.9
 6 5 -10 -16.3 21.1
 -6 5 10 22.1 20.6
 5 -5 -10 1049.2 62.09
 -5 -5 10 1025.2 63.99
 -5 5 10 1075.59 60.39
 4 -5 -10 14.7 22.4
 -4 -5 10 26 23.3
 4 5 -10 26.2 24
 -4 5 10 58.79 21.7
 3 -5 -10 83.99 24.4
 -3 -5 10 74.99 26
 3 5 -10 92.09 26.3
 -3 5 10 79.09 23.1
 2 -5 -10 39.9 23.1
 -2 -5 10 2.7 23.3
 2 5 -10 15.9 26.2
 -2 5 10 -7.5 20.9
 -1 -5 10 397.06 43.9
 1 -5 -10 404.56 43.3
 -1 5 10 405.46 39.3
 1 5 -10 469.55 46.2
 0 -5 -10 236.38 28.9
 0 -5 10 372.16 40
 0 5 10 227.68 28.4
 0 5 -10 263.97 31.1
 1 -5 10 123.59 27.6
 -1 -5 -10 51.29 27.2
 -1 5 -10 48 26.8
 1 5 10 77.09 25.4
 2 -5 10 3.6 25.9
 2 5 10 92.99 25.1
 -2 5 -10 38.9 25.9
 -3 -5 -10 -2.9 28.6
 3 -5 10 -0.3 27.2
 -3 5 -10 10.2 26.5
 3 5 10 -2.8 23.3
 4 -5 10 44.5 27.6
 -4 -5 -10 -11.9 29.4
 4 5 10 81.29 29.4
 -4 5 -10 45.6 28.4
 5 -5 10 35.6 27.6
 -5 -5 -10 33.2 32.9
 -5 5 -10 -10.5 27.3
 5 5 10 29 26.4
 -6 -5 -10 66.49 32.6
 6 -5 10 42.3 26.1
 -6 5 -10 46.8 27.3
 6 5 10 35.6 27.5
 7 -5 10 25.6 26.1
 -7 -5 -10 41.1 32
 7 5 10 10.7 28.6
 -7 5 -10 49.9 27.2
 -8 -5 -10 110.49 34.3
 8 -5 10 87.69 28.2
 8 5 10 125.99 33.7
 -8 5 -10 83.19 28.7
 -11 -6 10 -23.4 25.9
 -11 -6 10 30.3 37
 -10 -6 10 -53.09 34.9
 10 -6 -10 72.09 18
 -10 -6 10 15.5 25.8
 -10 6 10 29.4 17.3
 -9 -6 10 103.79 34.5
 9 -6 -10 169.58 26.3
 -9 -6 10 170.78 29.3
 -9 6 10 111.29 20.7
 -8 -6 10 1199.98 70.29
 -8 -6 10 1168.78 79.89
 8 -6 -10 1137.99 64.59
 -8 6 10 1164.38 63.89
 7 -6 -10 92.89 21.8
 -7 -6 10 46.8 24.7
 -7 6 10 42.1 20.2
 7 6 -10 22.7 20.6
 -6 -6 10 60.79 25.6
 6 -6 -10 50.49 21.3
 6 6 -10 73.89 26.4
 -6 6 10 -10.1 19.5
 5 -6 -10 437.76 40.3
 -5 -6 10 324.57 52.09
 -5 6 10 420.06 38.2
 5 6 -10 499.05 43
 4 -6 -10 229.58 28.5
 -4 -6 10 255.27 30.5
 4 6 -10 293.57 38
 -4 6 10 279.77 35.7
 3 -6 -10 -14 22.5
 -3 -6 10 30.7 23.6
 3 6 -10 -3.7 25.5
 -3 6 10 -18.3 21.3
 -2 -6 10 20.8 25.4
 2 -6 -10 -1.5 24.3
 2 6 -10 18 23.2
 -2 6 10 -23.2 21.7
 -1 -6 10 262.17 29.9
 1 -6 -10 286.67 29.7
 1 6 -10 282.77 29.8
 -1 6 10 295.67 37.5
 0 -6 -10 68.89 25.9
 0 -6 10 70.59 25.7
 0 6 10 63.79 23.6
 0 6 -10 28.7 30.5
 -1 -6 -10 134.69 28.1
 1 -6 10 82.89 24.1
 -1 6 -10 157.08 30.3
 1 6 10 137.09 26.9
 2 -6 10 52.19 27.1
 -2 -6 -10 -5.4 26.3
 2 6 10 28.4 24.6
 -2 6 -10 6.9 28.1
 3 -6 10 14.6 28.8
 -3 -6 -10 17.9 26.9
 -3 6 -10 -0.3 25.7
 3 6 10 20.3 26.1
 4 -6 10 -10.4 27.7
 -4 -6 -10 -10.4 30.2
 -4 6 -10 -4.8 26.8
 4 6 10 53.69 26.8
 -5 -6 -10 -7 30.7
 5 6 10 2.3 27
 -5 6 -10 2.9 27.4
 6 -6 10 -39.5 25.7
 -6 -6 -10 -31.6 32.2
 -6 6 -10 -19.9 27.1
 6 6 10 -39.5 27.8
 -7 -6 -10 401.66 41.3
 7 -6 10 393.66 44.8
 7 6 10 411.16 54.79
 -7 6 -10 351.86 48.2
 -8 -6 -10 -11.7 33.1
 8 -6 10 -3.9 27.3
 8 6 10 14 30.9
 -8 6 -10 -45.1 37.5
 -11 -7 10 -31.9 38.2
 -11 -7 10 9.6 27.4
 -10 -7 10 38.2 36.7
 -10 -7 10 25.6 26.8
 9 -7 -10 0.8 18.3
 -9 -7 10 1.8 26.5
 -9 -7 10 3.8 36.3
 -9 7 10 -12.8 17
 8 -7 -10 -10.6 19.8
 -8 -7 10 25.5 23.1
 -8 -7 10 15.2 33.6
 -8 7 10 27.9 19.4
 -7 -7 10 726.03 53.99
 7 -7 -10 748.43 49.5
 -7 7 10 697.73 47.9
 6 -7 -10 55.99 22.2
 -6 -7 10 77.49 23.8
 -6 7 10 85.79 21.6
 6 7 -10 117.19 26.4
 5 -7 -10 8.5 23.6
 -5 -7 10 36.6 25.8
 -5 7 10 54.69 21.3
 5 7 -10 69.89 23.2
 4 -7 -10 24.2 23.1
 -4 -7 10 -1.2 24.1
 -4 7 10 46.7 21.5
 4 7 -10 4.5 21.4
 -3 -7 10 157.08 28
 3 -7 -10 148.29 26.3
 3 7 -10 129.29 24.8
 -3 7 10 139.79 23.8
 2 -7 -10 360.46 32.8
 -2 -7 10 317.27 41
 -2 7 10 269.57 28.4
 2 7 -10 226.78 28.6
 -1 -7 10 95.59 25.5
 1 -7 -10 54.79 27.3
 1 7 -10 66.59 28.4
 -1 7 10 133.09 26.5
 0 -7 -10 4.9 27.3
 0 -7 10 9.9 25.2
 0 7 10 -7.5 25.4
 0 7 -10 -32.5 26.1
 -1 -7 -10 181.58 29.6
 1 -7 10 213.38 30.2
 1 7 10 129.79 27.4
 -1 7 -10 238.48 29.9
 2 -7 10 93.19 28.9
 -2 -7 -10 91.59 29
 2 7 10 78.39 25.7
 -2 7 -10 98.99 27.3
 3 -7 10 -12.2 27.5
 -3 -7 -10 -47.3 28.8
 -3 7 -10 -48.3 26.4
 3 7 10 9.4 25.3
 4 -7 10 71.69 27.3
 -4 -7 -10 74.49 31.7
 -4 7 -10 80.99 28.8
 4 7 10 68.69 29.3
 -5 -7 -10 62.79 30.9
 5 -7 10 27.2 27.8
 5 7 10 49.2 29.9
 -5 7 -10 7 28.5
 6 -7 10 14.4 28.1
 -6 -7 -10 6.9 31.9
 -6 7 -10 -4.8 28.1
 6 7 10 27.8 32
 -7 -7 -10 108.79 33.9
 7 -7 10 -1.3 26.9
 7 7 10 46.1 32.4
 -7 7 -10 35.8 28.4
 8 -7 10 72.49 29.5
 -8 -7 -10 156.98 35.5
 8 7 10 83.59 32.7
 -8 7 -10 118.29 30.4
 -11 -8 10 112.09 31.1
 -11 -8 10 143.69 43.1
 -10 -8 10 33.9 43.9
 -9 -8 10 -74.29 28.2
 9 -8 -10 23 18.2
 -9 -8 10 5.5 39.1
 -9 8 10 -2.7 18.3
 -8 -8 10 326.97 42.2
 -8 -8 10 272.37 32.9
 -8 8 10 297.77 33.3
 7 -8 -10 45.4 21.6
 -7 -8 10 29.6 33.7
 -7 -8 10 23.9 24.5
 -7 8 10 57.49 20.4
 6 -8 -10 117.29 23.2
 -6 -8 10 4 25.2
 -6 8 10 48.3 20.9
 5 -8 -10 48.5 23.7
 -5 -8 10 16.7 22.4
 -5 8 10 23.3 21.3
 5 8 -10 -10.1 25.6
 -4 -8 10 97.09 26.5
 4 8 -10 37.5 23.7
 -4 8 10 97.79 23.3
 -3 -8 10 -3.6 24.3
 3 -8 -10 13 24.9
 -3 8 10 49.3 22.3
 3 8 -10 7.1 24.5
 2 -8 -10 -29 25.1
 -2 -8 10 -28.4 22.9
 -2 8 10 20 22.3
 2 8 -10 -5.4 22.1
 1 -8 -10 52.89 27.5
 -1 -8 10 47 27
 1 8 -10 73.99 28.7
 -1 8 10 64.59 23.3
 0 -8 -10 378.96 50.79
 0 -8 10 515.85 47.4
 0 8 -10 469.75 49.4
 0 8 10 492.85 44.5
 1 -8 10 38 24.8
 -1 -8 -10 155.48 30.5
 1 8 10 82.19 28.2
 -1 8 -10 131.19 29.1
 2 -8 10 47.6 25.4
 -2 -8 -10 45.6 27.7
 -2 8 -10 33.6 27.8
 2 8 10 126.69 27.9
 -3 -8 -10 200.98 34.3
 3 -8 10 201.08 31.8
 -3 8 -10 227.08 31.9
 3 8 10 224.18 33.8
 -4 -8 -10 220.08 35
 4 8 10 279.67 34.8
 -4 8 -10 199.38 31.2
 -5 -8 -10 177.68 34.2
 5 -8 10 77.69 29.7
 -5 8 -10 129.79 30.1
 5 8 10 74.69 32.4
 6 -8 10 64.69 29.3
 -6 -8 -10 33.4 32.9
 6 8 10 -3.2 31.4
 -6 8 -10 50.69 29.3
 -7 -8 -10 124.39 35.1
 7 -8 10 36.3 28.1
 7 8 10 68.99 31.8
 -10 -9 10 59.19 28.9
 -10 -9 10 110.69 41.5
 -9 -9 10 118.29 39.9
 -9 -9 10 60.89 28.3
 -8 -9 10 168.68 41.5
 8 -9 -10 171.38 23.5
 -8 -9 10 106.59 29.7
 -8 9 10 107.09 22.8
 -7 -9 10 11.6 37.1
 -7 -9 10 2.5 26.4
 -7 9 10 -7.1 21.2
 -6 -9 10 25.4 38.8
 -6 -9 10 45.7 25.8
 6 -9 -10 -11.1 23.1
 -6 9 10 13.2 21.5
 5 -9 -10 218.28 27.3
 -5 -9 10 101.69 24.2
 -5 9 10 174.58 26.1
 5 9 -10 206.48 26.3
 4 -9 -10 223.28 28.2
 -4 -9 10 137.79 26.3
 -4 9 10 197.38 26.5
 4 9 -10 180.88 30.5
 -3 -9 10 93.79 24.9
 3 -9 -10 59.59 26.5
 3 9 -10 64.69 25.9
 2 -9 -10 15.4 27.1
 -2 -9 10 -2.8 27.3
 2 9 -10 43.4 27.5
 -2 9 10 25.6 24.2
 1 -9 -10 32.2 25.8
 -1 -9 10 45.2 26.3
 -1 9 10 79.09 26.4
 1 9 -10 34 26.1
 0 -9 10 -15.8 25.3
 0 -9 -10 11.1 26.4
 0 9 10 24.1 25.5
 0 9 -10 -13.4 23.8
 1 -9 10 40.7 27.9
 -1 -9 -10 84.09 28.9
 -1 9 -10 -23.3 26.4
 1 9 10 36.1 28.7
 -2 -9 -10 106.59 30.5
 2 -9 10 92.89 30.7
 -2 9 -10 84.79 26.9
 2 9 10 72.39 30.6
 -3 -9 -10 -18.3 28
 3 -9 10 25.9 27.8
 3 9 10 51.59 32.9
 -3 9 -10 23.8 40.7
 -4 -9 -10 11.2 30.3
 4 -9 10 -0.1 29
 4 9 10 65.09 30.3
 -4 9 -10 5.6 28.9
 5 -9 10 46.4 29.6
 -5 -9 -10 16.3 30.9
 5 9 10 28.7 30.4
 -5 9 -10 13.6 28.7
 6 -9 10 200.68 33.3
 -6 -9 -10 295.27 39
 -6 9 -10 276.07 34.5
 6 9 10 254.17 36.5
 -9 -10 10 53.89 27.9
 -9 -10 10 54.59 38.4
 -8 -10 10 171.68 30.2
 -8 -10 10 205.48 39.7
 8 -10 -10 223.38 26.5
 -8 10 10 291.77 34
 -7 -10 10 108.69 28.8
 7 -10 -10 140.79 24.9
 -7 -10 10 173.08 42
 -7 10 10 127.89 25.1
 6 -10 -10 -16.3 23.6
 -6 -10 10 26.1 28.9
 -6 -10 10 8.9 36.1
 -6 10 10 34.8 23.9
 -5 -10 10 110.29 36.1
 5 -10 -10 56.59 25.4
 -5 -10 10 84.79 27.6
 -5 10 10 53.49 24.7
 -4 -10 10 113.49 27.6
 4 -10 -10 112.59 28.1
 -4 10 10 128.29 27.1
 -3 -10 10 543.95 50.09
 3 -10 -10 574.14 52.29
 -3 10 10 567.34 51.49
 3 10 -10 692.33 50.79
 2 -10 -10 156.78 29.3
 -2 -10 10 79.49 29.1
 -2 10 10 123.19 28.7
 2 10 -10 146.69 28.7
 1 -10 -10 -5.4 27.2
 -1 -10 10 -27.3 25.8
 1 10 -10 -11.6 26.1
 -1 10 10 0.5 27.1
 0 -10 -10 66.89 29
 0 -10 10 33.2 27
 0 10 10 9.9 28.9
 0 10 -10 57.79 26.5
 -1 -10 -10 65.89 29.9
 1 -10 10 18.3 27.5
 1 10 10 3.3 29.6
 -1 10 -10 47.9 26.6
 -2 -10 -10 6.9 30.4
 2 -10 10 7 27.6
 2 10 10 74.79 30.2
 -2 10 -10 45.2 25.6
 3 -10 10 29.8 27.1
 -3 -10 -10 -17 29.3
 -3 10 -10 27.6 26.9
 3 10 10 21.1 31.4
 -4 -10 -10 277.57 36.7
 4 -10 10 145.49 32.9
 -4 10 -10 236.98 30.3
 4 10 10 251.67 36
 -5 -10 -10 -12.9 32.6
 5 -10 10 10.6 29
 5 10 10 -9 32
 -5 10 -10 17.1 26.4
 6 -10 10 43.3 30.4
 -6 -10 -10 55.69 32.5
 6 10 10 63.79 31.1
 -6 10 -10 60.19 37.9
 -8 -11 10 -4.4 28.4
 -8 -11 10 -30.9 39.6
 -7 -11 10 126.69 61.19
 7 -11 -10 17.5 23.5
 -7 11 10 21.6 23.6
 -6 -11 10 -43.6 28.1
 6 -11 -10 16.9 26.1
 -6 -11 10 34.8 40.2
 -6 11 10 28.7 30.6
 5 -11 -10 14 25
 -5 -11 10 1.1 36
 -5 -11 10 66.59 25.9
 -5 11 10 -7.6 25.2
 4 -11 -10 -13.7 25.7
 -4 -11 10 9.5 25.5
 -4 -11 10 14.1 37.7
 -4 11 10 -47.8 23.8
 3 -11 -10 12.5 27.9
 -3 -11 10 -15.1 22.9
 -3 11 10 -31.3 25
 -2 -11 10 51.49 27
 2 -11 -10 62.69 35.4
 -2 11 10 73.79 28.3
 2 11 -10 39.2 23.4
 1 -11 -10 96.29 28.9
 -1 -11 10 37.4 26.9
 -1 11 10 89.89 29.1
 1 11 -10 142.09 28.8
 0 -11 10 10.8 25.8
 0 -11 -10 -34.3 27.3
 0 11 -10 -2.3 25.9
 0 11 10 24.6 27.8
 1 -11 10 31.4 28.3
 -1 -11 -10 29.1 28.9
 -1 11 -10 11.1 26.1
 1 11 10 -9.3 28.2
 -2 -11 -10 117.29 31.6
 2 -11 10 125.59 30.8
 2 11 10 149.99 31.3
 -2 11 -10 187.38 30.6
 3 -11 10 18.3 27.9
 -3 11 -10 34.3 26.9
 3 11 10 5.7 32.1
 4 -11 10 594.44 54.69
 -4 -11 -10 671.83 60.89
 -4 11 -10 614.44 52.59
 5 -11 10 31.9 29.7
 -5 -11 -10 7.8 31.6
 5 11 10 75.29 32.4
 -5 11 -10 39.8 27.7
 -7 -12 10 44.5 40.8
 -7 -12 10 -4 26.9
 -6 -12 10 600.54 66.99
 6 -12 -10 513.35 47
 -6 -12 10 500.25 51.19
 -6 12 10 501.85 49.8
 -5 -12 10 -0.6 39.8
 5 -12 -10 51.29 26.8
 -5 -12 10 -1.7 29.1
 -5 12 10 4.8 26.6
 -4 -12 10 150.78 26.1
 -4 -12 10 263.97 42.1
 4 -12 -10 273.97 32.1
 -4 12 10 182.88 31.2
 -3 -12 10 -8.9 39.5
 -3 -12 10 27.7 29.5
 3 -12 -10 21.5 27.6
 -3 12 10 47.5 28.9
 2 -12 -10 291.77 32.7
 -2 -12 10 248.28 33.9
 -2 12 10 238.48 34.2
 1 -12 -10 -1.1 26.8
 -1 -12 10 30 26.4
 -1 12 10 -17.6 28.4
 0 -12 -10 339.47 36.7
 0 -12 10 358.36 46.9
 0 12 10 351.26 38.8
 0 12 -10 415.56 44.7
 1 -12 10 -24.9 27
 -1 -12 -10 -41.4 28.8
 1 12 10 32 31
 -1 12 -10 1.1 27.8
 -2 -12 -10 315.97 35.4
 2 -12 10 237.48 36.5
 2 12 10 186.18 34.4
 -2 12 -10 405.76 36.2
 -3 -12 -10 110.19 32.5
 3 -12 10 120.69 33.8
 -3 12 -10 143.19 29.1
 3 12 10 35.8 31.4
 -4 -12 -10 157.98 34.5
 4 -12 10 118.49 32.1
 -4 12 -10 115.49 29.8
 -6 -13 10 48 29.5
 -6 -13 10 47.5 37.8
 6 -13 -10 35.8 31.3
 -5 -13 10 3.7 29.8
 -5 -13 10 38.8 39
 5 -13 -10 30.5 27.9
 -5 13 10 -18.2 27.4
 4 -13 -10 -20.3 28
 -4 -13 10 -7.8 24.7
 -4 -13 10 69.99 40.5
 -4 13 10 55.29 28.1
 -3 -13 10 281.37 45.7
 -3 -13 10 172.08 28.3
 3 -13 -10 168.38 30.3
 -3 13 10 181.68 32
 -2 -13 10 94.69 39
 2 -13 -10 -16.9 27.6
 -2 -13 10 -25.4 25.4
 -2 13 10 -4.8 28.3
 -1 -13 10 -52.09 27.4
 1 -13 -10 -7.4 26.9
 -1 -13 10 42.3 39
 -1 13 10 27.8 28.9
 0 -13 -10 3.4 29.3
 0 -13 10 5.4 26.8
 0 -13 10 90.49 39.9
 1 -13 10 13.6 28.2
 -1 -13 -10 -22.8 27.9
 1 13 10 -30.2 30.7
 -2 -13 -10 155.48 33.3
 2 -13 10 141.99 30.9
 -2 13 -10 168.48 30.2
 2 13 10 204.48 34.9
 -4 -14 10 -1.9 30.5
 -3 -14 10 135.69 42.6
 3 -14 -10 39 28.8
 -3 -14 10 29.1 27.8
 -3 14 10 87.39 28.8
 -2 -14 10 144.89 29.1
 -2 -14 10 281.17 42.4
 2 -14 -10 145.09 30.3
 -2 14 10 177.78 32.7
 -1 -14 10 19.5 28.6
 1 -14 -10 8.2 29.3
 -1 -14 10 -27.8 38
 -1 14 10 3.4 30.7
 0 -14 10 144.19 48.7
 0 -14 -10 114.79 30.7
 0 -14 10 23.1 32.7
 0 14 10 109.89 33.5
 -12 0 11 -38.5 24.2
 -12 0 11 -16.8 34.5
 -11 0 11 7.2 36.8
 10 0 -11 -48.2 20.2
 -10 0 11 -18.6 23.2
 -9 0 11 7.2 22.5
 9 0 -11 -8.7 20.9
 -8 0 11 -21.3 22.8
 8 0 -11 -1.3 22.4
 -7 0 11 6 23.8
 7 0 -11 -21.1 22.9
 -6 0 11 -20.8 24.4
 6 0 -11 0.1 23.1
 -5 0 11 -20.3 24.6
 5 0 -11 -11.1 24.2
 4 0 -11 -5.3 24.2
 -4 0 11 22.2 25.3
 3 0 -11 2.5 24.6
 -3 0 11 5.5 25.1
 2 0 -11 -2.1 25
 -2 0 11 -15.6 26.3
 1 0 -11 3.8 27
 -1 0 11 33.4 27.2
 0 0 11 19.6 25.2
 0 0 -11 19.7 29
 1 0 11 14.5 24.3
 -1 0 -11 -33 27.1
 2 0 11 19 24.8
 -2 0 -11 -7.8 27.6
 3 0 11 41.5 22.4
 -3 0 -11 -4.2 28.9
 4 0 11 -15.6 26
 -4 0 -11 76.59 30.4
 -5 0 -11 0.3 28.6
 5 0 11 15.4 25.3
 6 0 11 -7.6 25.8
 -6 0 -11 -6.4 29.4
 7 0 11 -8.4 28
 8 0 11 48.9 30
 -8 0 -11 -1.6 30.3
 -12 -1 11 143.39 37.3
 -12 -1 11 110.39 27.6
 -11 -1 11 167.88 29.3
 -11 -1 11 244.88 37
 -11 1 11 208.88 29
 -11 1 11 216.68 35.4
 -10 -1 11 101.99 26.3
 10 -1 -11 78.99 23
 -10 1 11 57.99 25.3
 -9 -1 11 98.99 26
 9 -1 -11 88.39 21.3
 -9 1 11 72.49 25.3
 9 1 -11 92.39 23.3
 8 -1 -11 107.69 24.8
 -7 -1 11 26.4 23.6
 7 -1 -11 21.3 22.9
 -7 1 11 -21.9 38.2
 7 1 -11 5.6 24
 6 -1 -11 75.39 24.1
 -6 -1 11 84.69 24.1
 6 1 -11 145.19 25.5
 -6 1 11 99.49 26
 -5 -1 11 116.19 25.5
 5 -1 -11 132.39 25.5
 -5 1 11 129.19 27.7
 5 1 -11 142.09 25.5
 4 -1 -11 -4.8 23.7
 -4 -1 11 -45.6 23.6
 4 1 -11 29.7 25
 -4 1 11 10.9 25.9
 3 -1 -11 -4.5 24.2
 -3 -1 11 -39.8 25
 3 1 -11 -11.8 24.1
 2 -1 -11 1091.59 67.59
 -2 -1 11 1067.59 67.09
 -2 1 11 1062.69 65.79
 2 1 -11 1127.09 67.29
 1 -1 -11 1170.28 70.39
 -1 -1 11 1149.29 69.79
 1 1 -11 1113.29 70.79
 -1 1 11 1243.48 70.29
 0 -1 11 28.9 25.7
 0 -1 -11 46.4 28.9
 0 1 -11 71.29 26.4
 0 1 11 82.39 25.9
 1 -1 11 273.07 32.1
 -1 -1 -11 269.47 33
 -1 1 -11 243.68 30.8
 1 1 11 310.47 40.3
 -2 -1 -11 45.4 28.5
 2 -1 11 9.3 26.2
 2 1 11 38.6 21.4
 -2 1 -11 29.3 27.4
 3 -1 11 815.52 57.29
 -3 -1 -11 908.31 63.09
 3 1 11 920.01 58.39
 -3 1 -11 784.22 60.99
 -4 -1 -11 355.76 36.8
 4 -1 11 320.07 39.8
 4 1 11 355.56 41.6
 -4 1 -11 368.76 37
 -5 -1 -11 95.49 32.1
 5 -1 11 54.39 24.7
 -5 1 -11 24.2 28.9
 5 1 11 68.29 26
 -6 -1 -11 128.19 32.3
 6 -1 11 82.39 27.9
 6 1 11 119.89 29
 -6 1 -11 131.09 30.8
 -7 -1 -11 32.3 30.9
 7 -1 11 -0.4 43.7
 -7 1 -11 71.09 29.1
 7 1 11 33.5 28
 -8 -1 -11 -17.8 31.3
 8 -1 11 40.2 29.2
 -8 1 -11 -10.5 29.1
 8 1 11 14.6 28.9
 -12 -2 11 -55.29 34.8
 -12 -2 11 29 26.7
 -11 -2 11 25.9 34.1
 -11 -2 11 4.1 26.6
 -11 2 11 -11.9 24.4
 -10 -2 11 -14.2 25.7
 10 -2 -11 -10.9 20.7
 -10 2 11 62.79 26.1
 9 -2 -11 971.8 56.69
 -9 -2 11 861.51 61.09
 9 2 -11 985.8 60.29
 -9 2 11 928.21 60.59
 -8 -2 11 26.2 26.8
 8 -2 -11 29.5 23
 -8 2 11 16.8 25.2
 8 2 -11 22.7 22.2
 7 -2 -11 268.27 28.6
 -7 -2 11 238.68 29.5
 7 2 -11 270.27 29.1
 -7 2 11 239.28 29.8
 6 -2 -11 -45.3 22.8
 -6 -2 11 18.7 23.5
 -6 2 11 -33.6 23.7
 6 2 -11 2.2 24.3
 5 -2 -11 191.18 26.2
 -5 -2 11 101.89 25.8
 -5 2 11 126.89 27
 5 2 -11 139.39 28
 -4 -2 11 462.15 42.5
 4 -2 -11 371.56 46.2
 -4 2 11 423.36 45
 4 2 -11 386.96 44.4
 -3 -2 11 414.36 42.8
 3 -2 -11 379.16 45
 -3 2 11 433.76 43.8
 3 2 -11 328.97 44.2
 -2 -2 11 456.65 47.5
 2 -2 -11 388.46 47.6
 2 2 -11 421.06 46.2
 -2 2 11 503.85 44.7
 -1 -2 11 29.2 26.2
 1 -2 -11 25.7 26.7
 -1 2 11 -8.7 24.5
 1 2 -11 -14.9 26.6
 0 -2 -11 168.38 28.8
 0 -2 11 76.79 27.6
 0 2 -11 103.49 30.6
 0 2 11 113.59 26.6
 1 -2 11 39 27.8
 -1 -2 -11 70.59 27.8
 1 2 11 91.99 25.3
 -1 2 -11 94.09 30.7
 -2 -2 -11 426.86 49.3
 2 -2 11 441.36 47.5
 -2 2 -11 405.66 49.4
 2 2 11 395.46 42.4
 -3 -2 -11 200.58 31.5
 3 -2 11 189.98 30.2
 3 2 11 241.98 30.2
 -3 2 -11 182.58 32
 4 -2 11 -15.8 24.8
 -4 -2 -11 -15.9 28.5
 -4 2 -11 15.4 28
 -5 -2 -11 4.4 31.3
 5 -2 11 8.3 23.5
 -5 2 -11 15 28.6
 5 2 11 33.8 27.4
 -6 -2 -11 93.59 31.9
 6 -2 11 122.59 29.1
 6 2 11 98.99 29.9
 -6 2 -11 96.39 29.7
 7 -2 11 59.19 27.2
 -7 -2 -11 -30.2 30.3
 -7 2 -11 61.99 29.4
 7 2 11 -6.5 28.6
 -8 -2 -11 100.69 32.8
 8 -2 11 91.49 30.9
 8 2 11 127.29 39.8
 -8 2 -11 101.19 31.2
 -12 -3 11 2.9 28.4
 -12 -3 11 24.5 36.7
 -11 -3 11 67.79 35.2
 -11 -3 11 60.19 28.5
 -11 3 11 32.7 23.4
 -10 -3 11 150.18 30.1
 10 -3 -11 161.38 26.1
 -10 -3 11 137.79 35.5
 -10 3 11 89.19 30.3
 9 -3 -11 337.87 39.8
 -9 -3 11 283.37 33.9
 -9 3 11 424.06 40.5
 9 3 -11 367.26 40.4
 8 -3 -11 257.37 27.5
 -8 -3 11 279.07 32.2
 8 3 -11 243.48 27.4
 -8 3 11 325.67 39.8
 7 -3 -11 189.58 25.6
 -7 -3 11 146.59 27.5
 -7 3 11 190.98 27.2
 7 3 -11 119.09 24.2
 -6 -3 11 106.39 26.8
 6 -3 -11 185.88 25.6
 6 3 -11 128.79 25.7
 -6 3 11 165.88 42.5
 -5 -3 11 4.1 23
 5 -3 -11 -6.9 24
 -5 3 11 26 23.4
 5 3 -11 -22.1 23.4
 4 -3 -11 32.5 24.3
 -4 -3 11 5.6 23
 -4 3 11 31.4 23.4
 4 3 -11 55.19 29.7
 -3 -3 11 125.49 26.1
 3 -3 -11 175.68 28
 3 3 -11 162.08 29.6
 -3 3 11 159.18 26.1
 -2 -3 11 1417.06 83.59
 2 -3 -11 1528.85 84.49
 -2 3 11 1605.64 83.79
 2 3 -11 1674.73 85.39
 1 -3 -11 -21.9 24.2
 -1 -3 11 -11.1 25.5
 1 3 -11 23.9 25.9
 -1 3 11 -5.4 19.9
 0 -3 -11 578.24 52.89
 0 -3 11 665.03 55.19
 0 3 -11 709.43 53.69
 0 3 11 660.93 47.4
 -1 -3 -11 131.29 26.7
 1 -3 11 85.29 28.6
 1 3 11 59.99 23.4
 -1 3 -11 57.99 29.5
 2 -3 11 50.29 28.4
 -2 -3 -11 31.2 29.1
 2 3 11 28.3 25
 -2 3 -11 38.2 29.5
 3 -3 11 91.29 28.3
 -3 -3 -11 57.49 28.6
 3 3 11 62.29 23.6
 -3 3 -11 73.49 28.9
 4 -3 11 384.06 46.5
 -4 3 -11 440.56 49.9
 4 3 11 409.76 44.7
 -5 -3 -11 -3.6 29.9
 5 -3 11 21.9 26.8
 5 3 11 8.9 25.6
 -5 3 -11 26 30.3
 -6 -3 -11 129.79 31.6
 6 -3 11 130.49 27.6
 -6 3 -11 123.59 31.5
 6 3 11 157.48 31.5
 -7 -3 -11 102.39 32.2
 7 -3 11 130.79 29.1
 -7 3 -11 125.19 32.4
 7 3 11 98.99 30
 -8 -3 -11 26.1 46.7
 8 -3 11 2.1 27
 -8 3 -11 27.7 30.4
 8 3 11 17.3 30.1
 -12 -4 11 -8.9 39.4
 -11 -4 11 114.39 28.2
 -11 -4 11 136.59 38.5
 -10 -4 11 50.59 26.5
 -10 -4 11 33.7 33.6
 10 -4 -11 23.9 19.5
 -10 4 11 27 20.6
 -9 -4 11 128.79 27.9
 9 -4 -11 159.68 24.2
 -9 4 11 112.79 23.2
 8 -4 -11 134.69 24.4
 -8 -4 11 162.18 27.6
 -8 4 11 152.48 24.2
 8 4 -11 220.58 28.9
 7 -4 -11 47.3 22.9
 -7 -4 11 90.19 27.6
 -7 4 11 62.99 22.1
 7 4 -11 39.9 23.1
 -6 -4 11 -16.5 25.6
 6 -4 -11 6.9 34.6
 6 4 -11 -15.7 23.2
 -6 4 11 33.4 21.5
 -5 -4 11 1167.28 68.89
 5 -4 -11 1142.19 67.89
 -5 4 11 1169.48 66.09
 4 -4 -11 -22.3 22.6
 -4 -4 11 39.4 28.8
 -4 4 11 -1.6 23
 4 4 -11 -14.8 23.6
 -3 -4 11 4.8 26.6
 3 -4 -11 39.9 23.7
 -3 4 11 -15.7 20.9
 3 4 -11 19.2 26.4
 2 -4 -11 99.79 27
 -2 -4 11 98.49 26.3
 2 4 -11 67.39 29
 -2 4 11 44.6 21.9
 -1 -4 11 319.97 42.3
 1 -4 -11 358.46 46.4
 -1 4 11 408.96 40.2
 1 4 -11 381.76 36.7
 0 -4 -11 473.65 47.4
 0 -4 11 408.06 49.3
 0 4 -11 458.05 48.3
 0 4 11 449.56 42.1
 -1 -4 -11 187.18 32
 1 -4 11 121.19 28.3
 1 4 11 194.28 27.3
 -1 4 -11 123.99 29.6
 -2 -4 -11 373.86 36.3
 2 -4 11 278.27 33.8
 -2 4 -11 399.46 49
 2 4 11 319.97 40.5
 -3 -4 -11 -9.7 28.8
 3 -4 11 88.59 28.9
 3 4 11 77.59 27.3
 -3 4 -11 64.79 28.1
 -4 -4 -11 45.9 31.5
 4 -4 11 27.3 27.7
 -4 4 -11 22.2 29.4
 4 4 11 26.8 25.8
 5 -4 11 130.29 28.4
 -5 -4 -11 192.98 35.1
 5 4 11 162.38 31
 -5 4 -11 199.78 32.8
 6 -4 11 -15.5 25.2
 -6 -4 -11 70.49 32.9
 -6 4 -11 32.7 29.9
 6 4 11 58.89 29.5
 -7 -4 -11 36 32.1
 7 -4 11 31.3 28.3
 7 4 11 9.3 27.5
 -7 4 -11 -10.2 30
 8 -4 11 112.19 29.9
 -8 -4 -11 164.58 33.6
 -8 4 -11 111.69 31
 8 4 11 107.49 31.5
 -11 -5 11 -40.6 27.2
 -11 -5 11 9.3 35.7
 -10 -5 11 -2.3 33.9
 10 -5 -11 -1 17.9
 -10 -5 11 30.8 27.9
 -10 5 11 10.3 20.3
 -9 -5 11 8.4 45.9
 9 -5 -11 21 21.5
 -8 -5 11 1341.97 74.99
 8 -5 -11 1277.27 71.29
 8 5 -11 1291.77 72.59
 -8 5 11 1242.48 70.19
 7 -5 -11 107.69 24.1
 -7 -5 11 114.19 27.3
 -7 5 11 96.79 23.4
 7 5 -11 63.49 25.6
 6 -5 -11 287.27 29.4
 -6 -5 11 256.67 30.6
 -6 5 11 243.58 27.1
 6 5 -11 192.08 26.5
 5 -5 -11 293.67 29.2
 -5 -5 11 346.17 43.4
 5 5 -11 235.48 30.8
 4 -5 -11 46.7 23.9
 -4 -5 11 17.8 25.8
 4 5 -11 66.89 27.2
 -4 5 11 42.9 22.7
 -3 -5 11 -5 27.2
 3 -5 -11 -9.8 24.6
 3 5 -11 55.99 26.2
 -3 5 11 -4.5 22.2
 2 -5 -11 776.02 53.89
 -2 -5 11 776.52 54.79
 2 5 -11 742.43 56.69
 -2 5 11 724.73 51.39
 1 -5 -11 26.1 27.6
 -1 -5 11 73.99 23.8
 1 5 -11 53.09 28.6
 -1 5 11 50.59 23.1
 0 -5 11 -44.8 24.7
 0 -5 -11 13.8 27.6
 0 5 11 -16.1 22.3
 0 5 -11 -7.3 29.1
 -1 -5 -11 139.29 31.8
 1 -5 11 112.09 29.2
 1 5 11 128.79 27.4
 -1 5 -11 107.09 28
 -2 -5 -11 123.69 32.7
 2 -5 11 60.89 28.6
 -2 5 -11 37.8 28
 2 5 11 131.69 29.1
 -3 -5 -11 17.3 30
 3 -5 11 0.2 27.2
 3 5 11 49.8 24.9
 -3 5 -11 21.6 27.9
 4 -5 11 219.48 33.4
 -4 -5 -11 358.16 38.1
 -4 5 -11 374.46 37
 4 5 11 411.66 47.1
 5 -5 11 18.9 27.8
 -5 -5 -11 -0.4 31.7
 5 5 11 51.99 27.5
 -5 5 -11 -9.1 29.6
 -6 -5 -11 105.89 34.4
 6 -5 11 88.19 28.9
 6 5 11 140.69 31.4
 -6 5 -11 150.28 30
 -7 -5 -11 148.29 35
 7 -5 11 104.09 29.6
 -7 5 -11 206.78 32.3
 7 5 11 107.79 32.4
 -11 -6 11 76.59 29.5
 -11 -6 11 -14.7 37.8
 -10 -6 11 168.48 38.8
 10 -6 -11 182.78 22.5
 -10 -6 11 108.59 30
 -9 -6 11 47.7 27.4
 -9 -6 11 97.19 37
 9 -6 -11 60.89 21.2
 -9 6 11 67.69 21.2
 -8 -6 11 137.69 30.2
 8 -6 -11 167.48 25
 -8 6 11 172.18 24.3
 7 -6 -11 136.59 24.5
 -7 -6 11 71.79 26.9
 -7 6 11 86.79 22.7
 7 6 -11 203.88 29.2
 6 -6 -11 11.5 22.5
 -6 -6 11 13.5 26.5
 -6 6 11 36.2 21.7
 6 6 -11 27 25.3
 5 -6 -11 -21.6 23.6
 5 6 -11 6.8 23.3
 -5 6 11 2.1 20.9
 4 -6 -11 58.49 25.5
 -4 -6 11 35.1 25.3
 4 6 -11 51.79 27.1
 -4 6 11 8 21.8
 -3 -6 11 1.2 25.4
 3 -6 -11 45.8 24.8
 -3 6 11 40.9 22.6
 3 6 -11 -18.3 25.4
 -2 -6 11 47.8 25.8
 2 -6 -11 86.59 27.5
 -2 6 11 64.69 23.5
 2 6 -11 58.89 28.1
 -1 -6 11 -8.2 27.5
 1 -6 -11 -41.8 26.4
 1 6 -11 23.9 26.5
 -1 6 11 8.8 23.4
 0 -6 11 21.3 25.6
 0 -6 -11 2.5 27.4
 0 6 -11 -8.2 26.1
 0 6 11 29.2 24
 -1 -6 -11 6.5 27.5
 1 -6 11 -13 26.4
 1 6 11 27 23.9
 -1 6 -11 23.6 29.5
 -2 -6 -11 -6.7 29.8
 2 -6 11 -14.7 28.8
 2 6 11 55.79 27.4
 -2 6 -11 14.2 27.5
 3 -6 11 110.69 29.9
 -3 -6 -11 115.69 31.5
 3 6 11 78.99 27.8
 -3 6 -11 113.49 28.4
 -4 -6 -11 35.8 31.5
 4 -6 11 12.9 28.9
 4 6 11 23.6 26.1
 -4 6 -11 35.3 28
 5 -6 11 16.5 28.9
 -5 -6 -11 -7 33.7
 -5 6 -11 -2.4 27.7
 5 6 11 34.8 27.7
 -6 -6 -11 37.3 34.8
 6 -6 11 67.59 28.7
 6 6 11 53.89 31.4
 -6 6 -11 4.5 29.2
 7 -6 11 -26 27.1
 -7 -6 -11 19.5 33.9
 7 6 11 -30.2 30.5
 -7 6 -11 -16.7 28.5
 -10 -7 11 -10.4 26.2
 -10 -7 11 62.29 38.5
 -9 -7 11 16.8 25.9
 9 -7 -11 39.7 20.5
 -9 -7 11 29.5 37.1
 -9 7 11 25.2 20.1
 8 -7 -11 385.46 39.8
 -8 -7 11 434.26 46.8
 -8 -7 11 303.87 41.2
 7 -7 -11 238.88 27.1
 -7 -7 11 90.69 28.1
 -7 7 11 186.38 25.1
 7 7 -11 109.79 23.8
 6 -7 -11 49.7 22.9
 -6 -7 11 35.2 28.2
 6 7 -11 66.39 28.8
 -6 7 11 26.3 22.2
 -5 -7 11 -24.3 24.3
 5 -7 -11 2.3 23.3
 -5 7 11 5.1 22.1
 5 7 -11 3.1 24.6
 4 -7 -11 53.69 25.7
 -4 -7 11 53.09 26.7
 -4 7 11 45.4 36.7
 4 7 -11 54.09 26.7
 -3 -7 11 0 27.1
 3 -7 -11 29.4 24.9
 -3 7 11 32.7 23.5
 3 7 -11 21 24
 2 -7 -11 130.89 27.3
 -2 -7 11 131.89 28
 2 7 -11 128.89 30.3
 -2 7 11 110.99 24.8
 1 -7 -11 923.91 62.49
 -1 -7 11 841.22 58.99
 -1 7 11 946.61 58.19
 1 7 -11 928.81 62.49
 0 -7 -11 100.39 29
 0 -7 11 94.59 28.4
 0 7 11 101.69 27.5
 0 7 -11 111.49 30.5
 1 -7 11 35.7 24.7
 -1 -7 -11 61.29 29
 -1 7 -11 43.1 29.1
 1 7 11 -11.5 25.8
 -2 -7 -11 125.59 34.2
 2 -7 11 96.99 31.5
 2 7 11 57.39 26.3
 -2 7 -11 120.59 29.1
 -3 -7 -11 197.28 34.4
 3 -7 11 146.89 31.9
 3 7 11 122.89 28.9
 -3 7 -11 113.49 29.9
 4 -7 11 3.4 28.2
 -4 -7 -11 -1.9 32.4
 4 7 11 0 28.2
 -4 7 -11 -0.4 34.3
 5 -7 11 43.8 28.8
 -5 -7 -11 7.9 33.3
 5 7 11 89.69 30.6
 -5 7 -11 57.19 29.7
 -6 -7 -11 188.68 37.3
 6 -7 11 82.29 29.6
 -6 7 -11 116.49 31.5
 -7 -7 -11 350.56 40.7
 7 -7 11 279.67 35.4
 -7 7 -11 319.47 36.8
 7 7 11 314.87 39.5
 -10 -8 11 -23.4 25.2
 -10 -8 11 25.3 40.7
 -9 -8 11 -25.2 37.8
 9 -8 -11 57.39 22.7
 -9 -8 11 46.3 26.7
 -8 -8 11 20.3 25.2
 -8 -8 11 -2.5 34.9
 8 -8 -11 21.6 21.6
 -8 8 11 6.4 19.9
 7 -8 -11 30 23.6
 -7 -8 11 4.5 25.7
 -7 8 11 30.3 21.4
 -6 -8 11 37.2 25.2
 6 -8 -11 73.09 24.1
 6 8 -11 4.7 27.3
 -6 8 11 2 21.9
 -5 -8 11 251.67 34.1
 5 -8 -11 305.47 31.5
 -5 8 11 283.57 38.2
 5 8 -11 339.77 34.2
 -4 -8 11 144.89 29.7
 4 -8 -11 174.18 27.7
 -4 8 11 153.08 26.1
 4 8 -11 166.18 28.5
 -3 -8 11 -5.4 27.3
 3 -8 -11 53.59 26.1
 -3 8 11 64.19 24.8
 3 8 -11 -5.9 25.9
 2 -8 -11 -5.9 26.6
 -2 -8 11 7.6 25
 2 8 -11 0.6 23.4
 -2 8 11 -9 25
 1 -8 -11 40.9 28.7
 -1 -8 11 -15.2 26.2
 1 8 -11 32.6 25.1
 -1 8 11 7.2 25.1
 0 -8 -11 44.2 29.7
 0 -8 11 25.3 25.4
 0 8 -11 -14.5 29.8
 0 8 11 -43.5 23.6
 1 -8 11 -8.2 25.1
 -1 -8 -11 10.9 28.8
 -1 8 -11 32.9 27.7
 1 8 11 -3.7 25.4
 2 -8 11 42.7 27.3
 -2 -8 -11 11.8 31.2
 -2 8 -11 17.3 30.4
 2 8 11 36 29.1
 -3 -8 -11 -18.9 30.7
 3 -8 11 62.59 30
 -3 8 -11 34.9 28.9
 3 8 11 16.4 29.1
 4 -8 11 25.4 28.1
 -4 -8 -11 2.8 30.6
 4 8 11 -19.1 29
 -4 8 -11 80.79 29.8
 -5 -8 -11 29.9 34.3
 5 -8 11 23.1 28.8
 -5 8 -11 -3.3 30.1
 5 8 11 -4.9 33.5
 6 -8 11 160.88 32.6
 -6 -8 -11 222.18 69.89
 6 8 11 179.28 34.9
 -6 8 -11 190.08 33
 -9 -9 11 35.6 37.3
 -9 -9 11 10.7 23.8
 8 -9 -11 516.45 44.2
 -8 -9 11 471.45 47.9
 -8 -9 11 566.44 67.79
 -8 9 11 464.65 42.7
 -7 -9 11 -10.7 26.4
 -7 -9 11 20 36.2
 7 -9 -11 -45.4 23.3
 -7 9 11 -5.4 26.1
 6 -9 -11 53.59 25.2
 -6 -9 11 3.7 24
 -6 9 11 26.8 22.9
 -5 -9 11 47.9 28.2
 5 -9 -11 56.09 26.7
 -5 9 11 65.29 24.3
 5 9 -11 39.1 22.9
 -4 -9 11 378.46 47.1
 4 -9 -11 478.45 47.1
 -4 9 11 424.96 42.8
 4 9 -11 486.15 50.99
 -3 -9 11 226.78 30
 3 9 -11 336.27 44.3
 -3 9 11 266.57 29.7
 2 -9 -11 564.44 52.59
 -2 -9 11 461.95 49.4
 -2 9 11 564.14 48.3
 2 9 -11 571.04 49.6
 1 -9 -11 26.3 30.4
 -1 -9 11 50.99 27.4
 1 9 -11 21.4 26
 -1 9 11 49.3 26.3
 0 -9 11 462.65 49
 0 -9 -11 387.06 52.09
 0 9 -11 554.54 49.6
 0 9 11 545.75 48.7
 1 -9 11 149.69 30.3
 -1 -9 -11 239.38 32.9
 -1 9 -11 163.68 29
 1 9 11 174.08 29.9
 2 -9 11 74.99 26.5
 2 9 11 101.69 29.7
 -2 9 -11 60.39 28.4
 -3 -9 -11 -6.6 32.6
 3 -9 11 39.8 30.9
 3 9 11 17.4 29.7
 -3 9 -11 11.2 30.6
 -4 -9 -11 129.29 35.1
 4 -9 11 52.69 30.4
 4 9 11 83.09 33.4
 -4 9 -11 152.48 31.2
 5 -9 11 39 30
 -5 -9 -11 135.09 36
 -5 9 -11 66.89 30.9
 5 9 11 49.1 33.4
 -9 -10 11 55.29 26.6
 -8 -10 11 39.6 24.7
 -8 -10 11 24.6 41.1
 7 -10 -11 -8.1 23
 -7 -10 11 -16.8 23.1
 -7 -10 11 57.49 37.9
 -7 10 11 -25.2 23.3
 -6 -10 11 18.6 36.4
 6 -10 -11 18.6 26.2
 -6 -10 11 -1.7 25.9
 -6 10 11 32.3 24.9
 5 -10 -11 150.78 28.1
 -5 -10 11 97.09 27.1
 -5 10 11 192.68 28.1
 4 -10 -11 149.29 28.3
 -4 -10 11 114.49 28.7
 4 10 -11 126.89 27.5
 -4 10 11 74.79 26.5
 -3 -10 11 33.6 27.5
 3 -10 -11 53.09 27.9
 3 10 -11 29.7 26.5
 -3 10 11 96.89 26.9
 2 -10 -11 -29.9 27.1
 -2 -10 11 -23.5 26.3
 2 10 -11 6.5 29.3
 1 -10 -11 17.9 28.4
 -1 -10 11 -25.2 28
 1 10 -11 27.8 26.3
 -1 10 11 -18.7 26.5
 0 -10 -11 47 28.7
 0 -10 11 75.19 27.9
 0 10 -11 92.19 29.4
 0 10 11 94.79 30.6
 1 -10 11 -5.5 28.6
 -1 -10 -11 43 29
 -1 10 -11 8.3 25.6
 1 10 11 23.4 31.2
 -2 -10 -11 -13.7 28.5
 2 -10 11 -27.9 28.8
 2 10 11 8 28.9
 -2 10 -11 78.29 27.7
 3 -10 11 11.9 29.1
 -3 -10 -11 67.09 33.5
 -3 10 -11 13.1 27.5
 -4 -10 -11 222.28 35.2
 4 -10 11 276.17 35.7
 -4 10 -11 225.78 32.6
 4 10 11 280.77 36.5
 5 -10 11 36.6 30.4
 -5 -10 -11 73.49 33.8
 5 10 11 24.7 33
 -5 10 -11 51.49 28.6
 -8 -11 11 123.99 40.9
 -8 -11 11 62.39 30
 -7 -11 11 -7.1 39.5
 -7 -11 11 -0.5 27.4
 7 -11 -11 27.2 24.3
 -7 11 11 -44.2 41.7
 -6 -11 11 133.29 26.9
 6 -11 -11 109.09 28.6
 -6 -11 11 135.09 43.4
 -6 11 11 93.19 27.8
 5 -11 -11 4 26.5
 -5 -11 11 15.6 36.8
 -5 -11 11 -12.2 23.9
 -5 11 11 26.3 25.6
 4 -11 -11 47.5 28.1
 -4 -11 11 81.19 28.5
 -4 11 11 53.69 27.3
 3 -11 -11 50.19 28
 -3 -11 11 3.3 25.4
 3 11 -11 93.89 25.1
 -3 11 11 31.7 27.2
 2 -11 -11 122.59 30.4
 -2 -11 11 86.29 27.4
 2 11 -11 108.39 31.3
 -2 11 11 136.29 29.5
 -1 -11 11 -28.1 25.8
 1 -11 -11 26.9 27.3
 1 11 -11 1.1 30
 -1 11 11 3.4 28.7
 0 -11 11 248.78 34.5
 0 -11 -11 386.36 49.99
 0 11 11 277.97 36.8
 0 11 -11 481.75 50.09
 -1 -11 -11 -54.89 29.9
 1 -11 11 11.7 27.9
 -1 11 -11 29.1 27.3
 1 11 11 -39.1 28.6
 -2 -11 -11 169.38 34.5
 -2 11 -11 198.28 31.5
 2 11 11 193.48 33.6
 3 -11 11 56.99 30.1
 -3 -11 -11 13.2 31.3
 3 11 11 -58.09 31.4
 -3 11 -11 14.4 28
 4 -11 11 58.79 32
 -4 -11 -11 165.28 36.2
 -4 11 -11 93.29 30.6
 4 11 11 211.28 38
 -6 -12 11 -11.7 38.9
 -6 -12 11 37.7 26.2
 6 -12 -11 31.1 26.4
 -6 12 11 104.69 28.3
 -5 -12 11 71.29 27.3
 -5 -12 11 37.4 40.1
 -5 12 11 3.9 27.7
 -4 -12 11 44.3 25.2
 4 -12 -11 127.09 30.1
 -4 -12 11 98.29 38.6
 -4 12 11 103.09 29.6
 -3 -12 11 25.6 61.69
 3 -12 -11 -21.6 28.2
 -3 12 11 -18.4 28
 -2 -12 11 167.08 30.3
 2 -12 -11 171.68 32.5
 -2 12 11 195.98 33.2
 1 -12 -11 74.79 31
 -1 -12 11 77.09 27.7
 -1 12 11 100.79 31
 1 12 -11 61.59 27.9
 0 -12 11 84.49 29.3
 0 -12 -11 67.99 28.1
 0 12 11 21.7 29.8
 0 12 -11 51.89 30.6
 -1 -12 -11 2 29.5
 1 -12 11 16 29.1
 1 12 11 -23.3 30.5
 -2 -12 -11 105.99 32.9
 2 -12 11 61.99 31.6
 -2 12 -11 142.49 32.1
 2 12 11 137.29 33.9
 -4 -13 11 192.78 41.6
 4 -13 -11 220.58 34
 -4 -13 11 157.38 29.2
 -3 -13 11 101.39 27.8
 3 -13 -11 152.78 33
 -3 -13 11 155.28 41.1
 -3 13 11 162.18 31.2
 2 -13 -11 129.19 30.7
 -2 -13 11 130.29 30
 -2 -13 11 121.79 40.6
 -2 13 11 189.38 33.4
 1 -13 -11 25.6 29.5
 -1 -13 11 -28.5 26.5
 -1 13 11 -37.3 29.3
 0 -13 11 -14.3 30
 0 13 11 32.6 33
 -11 0 12 -41.6 26.6
 -10 0 12 70.69 27.1
 10 0 -12 56.49 24.4
 -9 0 12 9.5 25.8
 9 0 -12 1.6 21.4
 -8 0 12 -28.9 25.4
 8 0 -12 30.9 25.8
 -7 0 12 -18.2 25.9
 7 0 -12 -10.1 23.7
 -6 0 12 152.38 28.3
 6 0 -12 74.39 27.7
 5 0 -12 191.48 28.7
 -5 0 12 253.17 31
 -4 0 12 352.46 35.4
 4 0 -12 396.46 47.4
 -3 0 12 16.9 29.5
 3 0 -12 50.99 26.9
 -2 0 12 908.81 63.79
 2 0 -12 1059.09 67.29
 -1 0 12 755.52 54.99
 1 0 -12 656.63 58.29
 0 0 -12 533.65 53.39
 0 0 12 551.64 51.69
 -1 0 -12 791.32 60.59
 1 0 12 693.43 54.19
 -2 0 -12 124.99 31.8
 2 0 12 113.29 28.8
 -3 0 -12 520.25 57.39
 3 0 12 560.54 49.2
 -4 0 -12 -16.8 29.8
 4 0 12 6.7 25.1
 5 0 12 143.09 28.1
 -5 0 -12 186.48 34.6
 6 0 12 16.6 25.7
 -6 0 -12 56.09 30.2
 -7 0 -12 38.3 29.9
 -11 -1 12 152.98 43.5
 -11 1 12 167.58 29.6
 -10 -1 12 49.5 25.8
 10 -1 -12 13.9 22.4
 -10 1 12 7.9 26.8
 10 1 -12 49.3 24
 9 -1 -12 391.56 41.8
 -9 -1 12 461.85 45.1
 -9 1 12 428.26 46.1
 9 1 -12 387.96 43.2
 8 -1 -12 -4.6 23.9
 -8 -1 12 10.4 25.3
 -8 1 12 46 26.6
 8 1 -12 27 23.6
 -7 -1 12 116.09 26.1
 -7 1 12 69.49 27.7
 7 1 -12 149.88 27.6
 6 -1 -12 63.99 25.5
 -6 -1 12 39.2 25.2
 -6 1 12 28.5 27
 6 1 -12 106.49 26.3
 5 -1 -12 21.6 25.2
 -5 -1 12 60.09 27.4
 5 1 -12 26.5 25.3
 -5 1 12 10.1 26.6
 4 -1 -12 233.68 30.3
 -4 -1 12 264.87 32.5
 -4 1 12 209.28 30.4
 4 1 -12 273.97 32.6
 -3 -1 12 119.19 30.7
 3 -1 -12 66.79 28.5
 3 1 -12 124.29 34.3
 -3 1 12 124.39 28.6
 2 -1 -12 -11 26.9
 -2 -1 12 -2.3 28.2
 -2 1 12 -3.6 25.8
 2 1 -12 -5.8 28.1
 1 -1 -12 88.69 30
 -1 1 12 85.19 29.4
 0 -1 -12 65.09 30.1
 0 -1 12 40.8 27.9
 0 1 12 62.19 25.7
 0 1 -12 71.89 31.1
 -1 -1 -12 8.6 27.8
 1 -1 12 46.3 28.7
 -1 1 -12 59.39 29.8
 1 1 12 64.49 26.3
 2 -1 12 224.08 31.6
 -2 -1 -12 284.37 36
 -2 1 -12 290.37 36.1
 2 1 12 202.88 30.1
 -3 -1 -12 215.48 35.7
 3 -1 12 69.49 26.7
 -3 1 -12 191.68 34.3
 3 1 12 140.59 28
 -4 -1 -12 2 30.5
 4 -1 12 4 25.7
 4 1 12 -0.3 24.1
 -4 1 -12 12.5 30.3
 5 -1 12 -11 26.5
 -5 -1 -12 -11.8 32.6
 5 1 12 24.5 25.6
 -5 1 -12 -8.1 29.6
 -6 -1 -12 -28.8 31
 6 -1 12 -12.9 26.5
 6 1 12 31.4 28.7
 -6 1 -12 -2.3 30.4
 7 -1 12 24.7 27.8
 -7 -1 -12 41.8 62.59
 -7 1 -12 -5.5 29.8
 7 1 12 24.6 27.5
 11 -2 -12 93.99 22.5
 -11 -2 12 79.59 28.3
 -11 -2 12 121.99 36.6
 -11 2 12 110.39 27.9
 -10 -2 12 72.89 27.6
 10 -2 -12 95.59 23.1
 10 2 -12 86.49 23.7
 -9 -2 12 26.3 25.7
 9 -2 -12 17.6 24.1
 -9 2 12 12.5 26.1
 9 2 -12 -7.4 24.5
 8 -2 -12 41.7 24.3
 -8 -2 12 122.29 28.5
 -8 2 12 52.19 26.9
 8 2 -12 47 23.7
 -7 -2 12 40.4 25
 7 -2 -12 -20.2 24.5
 7 2 -12 17.1 27
 -7 2 12 10.8 26.1
 -6 -2 12 9.2 24.3
 6 -2 -12 66.19 25.4
 6 2 -12 5.8 24.8
 -6 2 12 17.1 25.7
 5 -2 -12 60.19 25.7
 -5 -2 12 89.49 26.8
 5 2 -12 93.49 26.1
 -5 2 12 83.09 26.6
 -4 -2 12 203.38 29.7
 4 -2 -12 282.37 32.2
 4 2 -12 287.87 32.2
 -4 2 12 280.87 31.9
 3 -2 -12 11.8 26.5
 -3 -2 12 -10.8 30.5
 3 2 -12 20.5 28
 -3 2 12 -2.1 25
 -2 -2 12 251.27 32.5
 2 -2 -12 190.38 32.4
 -2 2 12 183.38 28.7
 2 2 -12 255.37 34.4
 1 -2 -12 411.06 48.5
 -1 -2 12 268.57 34.3
 -1 2 12 303.97 40.9
 1 2 -12 327.07 36.8
 0 -2 -12 342.47 36.1
 0 -2 12 274.87 32.8
 0 2 12 278.07 31
 0 2 -12 349.47 37.5
 1 -2 12 19.1 28.8
 -1 -2 -12 -26.5 28
 1 2 12 -24.2 20.8
 -1 2 -12 -30.9 29.1
 2 -2 12 7.7 26.7
 -2 -2 -12 75.09 33.1
 2 2 12 -6.1 23.5
 -2 2 -12 62.39 30.7
 -3 -2 -12 28.1 30.6
 3 -2 12 30.8 27.8
 3 2 12 42 24.8
 -3 2 -12 26.9 31.2
 4 -2 12 408.56 47.2
 -4 -2 -12 430.66 53.99
 -4 2 -12 455.05 54.99
 5 -2 12 65.29 26.6
 -5 -2 -12 87.89 32.4
 -5 2 -12 48.7 32.3
 5 2 12 82.29 28.4
 -6 -2 -12 395.26 38.8
 6 -2 12 226.58 30.8
 -6 2 -12 279.57 57.19
 6 2 12 239.58 32.5
 -7 -2 -12 55.09 32.3
 7 -2 12 7 27
 7 2 12 3.6 29.7
 -7 2 -12 -16.7 30
 -11 -3 12 144.69 37.6
 11 -3 -12 124.29 39.8
 -11 -3 12 146.09 30.4
 10 -3 -12 191.28 24.5
 -10 -3 12 152.08 29.8
 -10 3 12 185.38 29
 9 -3 -12 331.47 42.2
 -9 -3 12 430.66 45.7
 -9 3 12 314.57 33.5
 9 3 -12 373.56 44.6
 8 -3 -12 29.5 23.1
 -8 -3 12 -1.3 26.2
 8 3 -12 -2.2 22.5
 -8 3 12 15.2 25.5
 -7 -3 12 116.59 26.9
 7 -3 -12 99.39 25.7
 7 3 -12 98.69 27.4
 -6 -3 12 -5.1 24.5
 6 -3 -12 20.2 26
 -6 3 12 -3.4 24.1
 6 3 -12 28.5 27.5
 5 -3 -12 121.09 27.1
 -5 -3 12 184.38 29.6
 -5 3 12 165.38 26.8
 5 3 -12 111.79 26.4
 4 -3 -12 225.78 28.4
 -4 -3 12 139.49 26.3
 -4 3 12 129.19 25.8
 -3 -3 12 172.38 28.8
 3 -3 -12 246.38 30.4
 -3 3 12 183.78 27.5
 3 3 -12 134.09 30.6
 -2 -3 12 69.19 30.8
 2 -3 -12 11.3 27.9
 -2 3 12 61.29 25.3
 2 3 -12 84.39 30.1
 1 -3 -12 97.39 30.9
 -1 -3 12 101.39 31.7
 1 3 -12 108.59 31.6
 -1 3 12 131.09 25.8
 0 -3 12 64.99 28.5
 0 -3 -12 56.09 32.1
 0 3 -12 103.89 31.1
 0 3 12 92.19 26.7
 1 -3 12 67.19 29.4
 -1 -3 -12 102.89 32
 -1 3 -12 104.69 29.8
 1 3 12 63.49 28.1
 2 -3 12 626.04 57.29
 -2 -3 -12 814.02 60.49
 2 3 12 759.42 54.19
 -2 3 -12 807.72 60.69
 3 -3 12 -13.1 28.7
 -3 -3 -12 21.3 30
 3 3 12 11.6 23.8
 -3 3 -12 -14.7 31.2
 4 -3 12 84.99 28.5
 -4 -3 -12 37.1 51.49
 4 3 12 35.1 26
 -4 3 -12 64.99 31.6
 5 -3 12 21.8 24.8
 -5 -3 -12 66.99 32.1
 5 3 12 86.69 29.7
 -5 3 -12 86.39 32.9
 6 -3 12 -8 27.6
 -6 -3 -12 18.7 31.4
 6 3 12 22.2 28
 -6 3 -12 29.4 30.9
 -7 -3 -12 34.5 33
 7 -3 12 -23.4 27.3
 7 3 12 3.6 28.8
 -7 3 -12 7.8 31.2
 -11 -4 12 154.78 39.7
 -11 -4 12 73.09 29.8
 -10 -4 12 -0.5 27.9
 10 -4 -12 49.1 21.3
 -10 -4 12 72.99 36.1
 -10 4 12 72.79 23.4
 9 -4 -12 145.59 25.9
 -9 -4 12 197.78 31.8
 -9 4 12 193.18 26.9
 9 4 -12 143.29 25.1
 -8 -4 12 1313.27 77.39
 8 -4 -12 1348.07 73.39
 8 4 -12 1341.47 74.19
 -8 4 12 1178.48 71.99
 7 -4 -12 30.2 24.7
 -7 -4 12 53.59 26.8
 -7 4 12 10.7 22.8
 7 4 -12 1.2 24.2
 6 -4 -12 588.54 49.99
 -6 -4 12 537.05 49.8
 -6 4 12 633.44 47.4
 6 4 -12 591.94 49.9
 5 -4 -12 140.69 28
 -5 -4 12 81.89 24.9
 5 4 -12 125.29 29.3
 -5 4 12 160.78 26.4
 4 -4 -12 25.6 25
 4 4 -12 -39 25.3
 -4 4 12 30.7 23
 -3 -4 12 39.5 26.8
 3 -4 -12 27.7 25.6
 -3 4 12 3.3 22.4
 3 4 -12 -25.7 26.7
 -2 -4 12 627.34 55.29
 2 -4 -12 792.92 58.09
 2 4 -12 777.32 56.89
 -2 4 12 734.23 52.29
 -1 -4 12 86.09 29.5
 1 -4 -12 64.89 28.7
 -1 4 12 60.59 24.5
 1 4 -12 88.79 31.6
 0 -4 12 72.29 28.7
 0 -4 -12 100.99 30.1
 0 4 12 98.19 27.2
 0 4 -12 89.59 31.4
 -1 -4 -12 135.09 31.6
 1 4 12 170.38 29.8
 -1 4 -12 151.88 30.8
 -2 -4 -12 44.8 32
 2 -4 12 1.4 28.6
 -2 4 -12 -14.5 30.7
 2 4 12 -10.5 24.8
 3 -4 12 29.6 28.4
 -3 -4 -12 -42.2 29.5
 -3 4 -12 -3.5 30.7
 3 4 12 -43.9 24.4
 4 -4 12 245.08 32.6
 -4 -4 -12 327.77 38.2
 -4 4 -12 297.67 36
 4 4 12 235.38 31.4
 -5 -4 -12 52.39 32.3
 5 -4 12 48.1 27.6
 -5 4 -12 67.39 32.5
 5 4 12 62.79 30.3
 6 -4 12 34 27.2
 -6 -4 -12 60.19 33.3
 -6 4 -12 57.39 30.4
 6 4 12 27.3 28.6
 7 -4 12 0 28.7
 -7 -4 -12 -15.8 30.9
 -7 4 -12 -5.3 29
 7 4 12 -21.6 27.5
 -11 -5 12 81.09 38.2
 -11 -5 12 68.29 28.6
 -10 -5 12 75.29 28.7
 10 -5 -12 138.39 24
 -10 -5 12 103.19 36.6
 -10 5 12 140.09 26.8
 -9 -5 12 3.8 26.6
 -9 5 12 12.5 23
 -8 -5 12 205.88 33.2
 8 -5 -12 354.16 41
 8 5 -12 335.37 33
 -8 5 12 301.37 39.1
 7 -5 -12 68.39 25.1
 -7 -5 12 43.1 28.3
 7 5 -12 32.6 24
 -7 5 12 66.99 24.1
 -6 -5 12 43.3 26.9
 6 -5 -12 24.5 25.1
 6 5 -12 6.6 22.5
 -6 5 12 74.09 23.6
 5 -5 -12 107.99 27.1
 -5 -5 12 64.29 29.3
 -5 5 12 94.09 24.7
 5 5 -12 88.89 28.8
 4 -5 -12 18.4 24.8
 -4 -5 12 21.4 23.4
 -4 5 12 8.4 23.3
 4 5 -12 17.9 26.8
 3 -5 -12 -5.4 25.6
 -3 -5 12 -15.6 25.1
 -3 5 12 -12.5 23.2
 3 5 -12 -19.7 27.9
 -2 -5 12 43.6 25.9
 2 -5 -12 94.59 27.6
 2 5 -12 131.59 31.4
 -2 5 12 25.8 23.4
 1 -5 -12 -10.9 27.3
 -1 -5 12 27.5 27.1
 1 5 -12 -41.9 28.3
 -1 5 12 3.6 23.4
 0 -5 -12 204.48 36
 0 -5 12 171.68 31.8
 0 5 12 165.88 26.4
 0 5 -12 252.57 35.2
 1 -5 12 -29.4 29
 -1 -5 -12 30 29.3
 -1 5 -12 66.59 31.4
 1 5 12 -3 25.2
 2 -5 12 -27 26.9
 -2 -5 -12 -28.2 29.5
 2 5 12 18.9 25.7
 -2 5 -12 -33 29.3
 -3 -5 -12 133.09 33
 3 -5 12 43.7 29.8
 -3 5 -12 112.79 30.4
 3 5 12 90.29 26.1
 -4 -5 -12 38.6 33.3
 4 -5 12 34.4 29.1
 4 5 12 24 28.7
 -4 5 -12 -5 29.3
 -5 -5 -12 38.2 33.1
 -5 5 -12 64.79 31.1
 5 5 12 -22.2 27.2
 -6 -5 -12 -6.7 33.1
 6 -5 12 69.29 28.4
 -6 5 -12 70.79 31.4
 6 5 12 -4.3 30.2
 -10 -6 12 -43 36.2
 -10 -6 12 0.3 27.6
 9 -6 -12 128.39 24.3
 -9 -6 12 74.39 28.5
 -9 6 12 117.19 23.7
 -8 -6 12 166.88 30.4
 8 -6 -12 103.59 25.9
 8 6 -12 152.38 25.4
 -8 6 12 214.18 26.2
 7 -6 -12 284.07 30.3
 -7 -6 12 207.98 30.8
 -7 6 12 265.87 28.6
 7 6 -12 302.37 32.5
 6 -6 -12 4.7 24.5
 -6 -6 12 46.4 27
 6 6 -12 -16 23.1
 -6 6 12 15.6 22.4
 -5 -6 12 48.8 30.1
 5 -6 -12 46.7 25.6
 -5 6 12 9.2 23.1
 5 6 -12 20.4 24
 4 -6 -12 41.1 25
 -4 -6 12 63.59 26.9
 4 6 -12 -0.3 25.5
 -4 6 12 22.8 23.6
 3 -6 -12 -5.4 26.3
 -3 -6 12 27.4 25.7
 -3 6 12 25.3 23.5
 3 6 -12 42 27.3
 2 -6 -12 91.99 28.4
 -2 -6 12 34.9 25
 -2 6 12 90.39 25.8
 2 6 -12 87.09 28.5
 1 -6 -12 534.25 51.99
 -1 -6 12 570.54 48.5
 -1 6 12 552.74 47.9
 1 6 -12 653.83 56.49
 0 -6 12 50.09 27
 0 -6 -12 14.9 29.3
 0 6 -12 30 30.4
 0 6 12 14.5 25.3
 1 -6 12 22.6 29.7
 -1 -6 -12 30.9 31.8
 1 6 12 23.2 25.4
 -1 6 -12 26.3 31.9
 -2 -6 -12 102.59 32.5
 2 -6 12 57.99 30.1
 -2 6 -12 57.69 30.8
 2 6 12 114.59 29.9
 -3 -6 -12 284.97 36.2
 3 -6 12 198.58 32.8
 3 6 12 218.58 32.4
 -3 6 -12 306.07 36.6
 4 -6 12 128.09 30.2
 -4 -6 -12 177.38 34.6
 4 6 12 114.49 30.1
 -4 6 -12 159.98 32.8
 5 -6 12 2.6 29.9
 -5 -6 -12 21 33.6
 5 6 12 44.8 28.4
 -5 6 -12 59.59 29.7
 -6 -6 -12 458.35 59.59
 6 -6 12 320.07 36.8
 -6 6 -12 356.86 38.2
 6 6 12 518.45 51.39
 -10 -7 12 74.69 29.4
 -10 -7 12 -4.8 38.1
 -9 -7 12 22.7 35.5
 9 -7 -12 -4.3 22.6
 -9 -7 12 3.1 26.9
 -9 7 12 -5.1 21.8
 -8 -7 12 70.49 28.9
 -8 7 12 33.1 22.9
 -7 -7 12 47.5 28.3
 7 -7 -12 14.5 24.3
 7 7 -12 32.9 26.3
 -7 7 12 48.3 23.6
 -6 -7 12 26.7 27.1
 6 -7 -12 23.4 24.4
 6 7 -12 8.9 24.6
 -6 7 12 -8.6 23.2
 5 -7 -12 218.18 29.3
 -5 -7 12 119.39 29.2
 -5 7 12 173.58 27.2
 5 7 -12 189.78 27.9
 -4 -7 12 29.3 28.2
 4 7 -12 15.9 24.3
 -4 7 12 20.3 24
 -3 -7 12 -17.3 25.8
 3 -7 -12 85.39 28.2
 3 7 -12 17.8 25.3
 -3 7 12 23.4 25.3
 -2 -7 12 -20.8 27.1
 2 -7 -12 -27.5 26.4
 2 7 -12 8.3 30.7
 -2 7 12 7 23.8
 1 -7 -12 4.8 27.5
 -1 -7 12 63.09 28.8
 1 7 -12 42.2 29.8
 -1 7 12 77.79 25.7
 0 -7 -12 156.68 33.4
 0 -7 12 137.29 27.1
 0 7 -12 131.99 32.2
 0 7 12 128.49 29.7
 1 -7 12 106.39 31.2
 -1 7 -12 112.89 33.2
 1 7 12 59.29 27.7
 -2 -7 -12 92.59 34.4
 2 -7 12 20.3 29
 -2 7 -12 82.49 30.8
 2 7 12 47.9 27.7
 -3 -7 -12 9 32.7
 3 -7 12 -6.7 28.8
 3 7 12 3 26.4
 -3 7 -12 -61.99 29.6
 -4 -7 -12 82.79 34.2
 4 7 12 77.59 30.2
 -4 7 -12 57.89 30.6
 5 -7 12 -8.5 30.3
 -5 -7 -12 1.3 33
 5 7 12 2.7 28.6
 -5 7 -12 -1.6 31
 -9 -8 12 127.79 31.1
 -9 -8 12 90.39 40.6
 8 -8 -12 572.34 47.7
 -8 -8 12 592.84 70.49
 -8 -8 12 562.74 54.79
 -8 8 12 561.64 45.3
 7 -8 -12 45.7 25.4
 -7 -8 12 1.6 27.1
 7 8 -12 51.49 25.2
 -7 8 12 87.39 25.8
 6 -8 -12 78.79 25
 -6 -8 12 73.09 26.9
 -6 8 12 32.6 23.7
 5 -8 -12 148.09 27.5
 -5 -8 12 109.79 29.4
 -5 8 12 120.39 26
 5 8 -12 166.58 31.2
 -4 -8 12 275.87 36.4
 4 -8 -12 377.96 35.1
 4 8 -12 346.87 44.5
 -4 8 12 345.27 42.7
 3 -8 -12 193.48 28.8
 -3 -8 12 125.69 29.3
 3 8 -12 89.19 25.9
 -2 -8 12 150.28 31.6
 2 -8 -12 255.27 33.3
 -2 8 12 195.48 29.9
 2 8 -12 169.28 29.9
 -1 -8 12 152.88 31.5
 1 -8 -12 170.98 32.4
 -1 8 12 157.68 28.7
 1 8 -12 107.79 30.2
 0 -8 12 32.9 24.8
 0 -8 -12 94.29 30.6
 0 8 12 34 27.9
 0 8 -12 53.29 29.4
 1 -8 12 71.99 27.8
 -1 -8 -12 94.29 31.4
 1 8 12 64.89 29.2
 -1 8 -12 78.29 33.2
 2 -8 12 60.49 31.3
 -2 -8 -12 125.19 34.8
 -2 8 -12 126.29 33.3
 -3 -8 -12 -2.1 31.6
 3 -8 12 -19.3 28.6
 3 8 12 -29.5 29.7
 -3 8 -12 -21.4 32.7
 4 -8 12 44.6 30
 -4 -8 -12 38.6 33.1
 -4 8 -12 -17.8 30.8
 4 8 12 63.29 30.9
 5 -8 12 -17.6 28.7
 -5 -8 -12 45.1 36.5
 -5 8 -12 -5.1 30.8
 5 8 12 68.29 31.6
 -8 -9 12 2.1 28.3
 8 -9 -12 2.2 23.9
 -8 -9 12 34.3 37.2
 7 -9 -12 15.1 24
 -7 -9 12 -50.89 38
 -7 -9 12 25.2 28.7
 -7 9 12 30.9 24.3
 6 -9 -12 -31.1 24.9
 -6 -9 12 -20 40.5
 -6 9 12 -8.6 23
 6 9 -12 30.7 24
 5 -9 -12 310.17 33.7
 -5 -9 12 248.28 33.4
 5 9 -12 303.27 35.2
 -5 9 12 301.57 31.5
 -4 -9 12 66.79 26.6
 4 -9 -12 46.5 26.8
 -4 9 12 56.09 25.1
 4 9 -12 68.59 26.1
 -3 -9 12 33.6 27.7
 3 -9 -12 30 28.8
 -3 9 12 33.2 24.9
 3 9 -12 -44.3 26
 2 -9 -12 -1 28.5
 -2 -9 12 -31.7 25.9
 -2 9 12 -24.9 25.1
 2 9 -12 -0.3 24.5
 1 -9 -12 10.8 30.1
 -1 -9 12 -20.9 27.3
 -1 9 12 -17.6 25
 1 9 -12 10.8 28.4
 0 -9 -12 33.9 32.4
 0 -9 12 -16.6 27.8
 0 9 12 6.5 27.5
 0 9 -12 2 28.3
 -1 -9 -12 104.79 33
 1 -9 12 72.69 29.1
 -1 9 -12 29.1 31.1
 1 9 12 0.7 28.3
 -2 -9 -12 29.6 32.1
 2 -9 12 29.6 30
 -2 9 -12 4.1 31.1
 2 9 12 39.6 28.4
 -3 -9 -12 -16.2 33.7
 3 -9 12 -2.4 36.4
 3 9 12 4.9 30.8
 -3 9 -12 -16.2 32
 -4 -9 -12 111.59 35.3
 4 -9 12 45.3 30.3
 -4 9 -12 70.89 32
 4 9 12 8.1 31.8
 -7 -10 12 -26.9 41
 -7 -10 12 32.9 26.8
 7 -10 -12 86.09 25.7
 -7 10 12 42.6 25.7
 -6 -10 12 340.17 38.7
 6 -10 -12 473.85 61.19
 -6 -10 12 485.75 51.29
 -6 10 12 363.36 46.5
 5 -10 -12 8.6 27.1
 -5 -10 12 -28.3 27.1
 5 10 -12 7.7 25.2
 -5 10 12 -6.5 24.8
 -4 -10 12 87.69 30.1
 4 -10 -12 43.2 27.6
 4 10 -12 96.29 28.2
 -4 10 12 80.49 26.2
 -3 -10 12 27.6 26
 3 -10 -12 90.19 29.7
 3 10 -12 118.79 30.5
 -3 10 12 96.89 27.2
 -2 -10 12 170.48 34.3
 2 10 -12 246.28 31.2
 -2 10 12 286.47 33.3
 -1 -10 12 5.4 27
 1 -10 -12 34.7 29.4
 1 10 -12 41.6 26.9
 -1 10 12 3.6 28.6
 0 -10 12 859.91 65.99
 0 -10 -12 1016.7 68.19
 0 10 -12 1005.1 64.69
 0 10 12 988.4 66.99
 1 -10 12 54.99 27.4
 -1 -10 -12 130.19 34.3
 1 10 12 139.49 32.1
 -1 10 -12 107.89 28
 -2 -10 -12 233.48 36.6
 2 -10 12 106.59 31.1
 2 10 12 149.19 33.5
 -3 -10 -12 30.4 32.7
 3 -10 12 3.7 30.4
 -3 10 -12 -11.6 28.6
 3 10 12 54.09 34
 -6 -11 12 -26.7 29.8
 6 -11 -12 46.6 28.3
 -6 -11 12 21.4 38.4
 -6 11 12 30.2 26.6
 -5 -11 12 98.19 41.7
 -5 -11 12 -26.6 29.2
 5 -11 -12 26.9 27
 -5 11 12 48.2 33.1
 -4 -11 12 785.32 60.49
 4 -11 -12 832.52 61.49
 -4 11 12 833.02 61.69
 4 11 -12 864.11 58.79
 3 -11 -12 44.2 29.4
 -3 -11 12 3.4 27.2
 3 11 -12 24.2 26.7
 -3 11 12 44 28.6
 -2 -11 12 122.79 31.3
 2 -11 -12 134.59 31.2
 -2 11 12 150.48 31.1
 2 11 -12 150.68 32
 1 -11 -12 1.7 29.3
 -1 -11 12 40.5 28
 -1 11 12 24.4 42.4
 1 11 -12 4.6 27.8
 0 -11 12 7.4 28.8
 0 -11 -12 -14 32.2
 0 11 -12 -23.7 28.7
 0 11 12 -1.8 29.5
 -1 -11 -12 20.6 31.2
 1 -11 12 16.2 30.8
 1 11 12 -5.5 30.7
 -1 11 -12 35.2 28.5
 -2 -11 -12 -0.2 32.4
 2 -11 12 41.6 28.2
 -2 11 -12 17.6 29.2
 2 11 12 -13.2 30.6
 -4 -12 12 123.89 41.2
 -4 -12 12 118.19 31.1
 4 -12 -12 96.49 30.3
 -4 12 12 115.29 29.9
 -3 -12 12 0.3 33.2
 3 -12 -12 33.4 29.1
 -3 12 12 19.8 29
 2 -12 -12 69.49 30.5
 -2 -12 12 81.39 29.9
 2 12 -12 134.89 28
 -2 12 12 166.68 31.2
 -1 -12 12 17.4 28.4
 1 -12 -12 20.5 31
 -1 12 12 53.09 30.6
 1 12 -12 41.5 28.2
 0 -12 -12 93.09 33.2
 0 -12 12 30.5 29.5
 0 12 12 32.2 33
 0 12 -12 29.6 29.2
 -11 0 13 88.79 28.8
 11 0 -13 8.6 22.6
 -10 0 13 -49.3 27.4
 10 0 -13 -1 23.3
 -9 0 13 26 27.9
 9 0 -13 27.1 23.4
 -8 0 13 -13.9 27.4
 8 0 -13 -18 26.2
 -7 0 13 -23.9 27.1
 7 0 -13 8.6 27.1
 6 0 -13 -27.8 26.1
 -6 0 13 -41.7 27.4
 5 0 -13 6.8 26.4
 -5 0 13 -0.4 28.2
 -4 0 13 42.9 29.4
 4 0 -13 22.3 27.5
 -3 0 13 21.4 26.7
 3 0 -13 39.4 30.1
 2 0 -13 26.5 30.7
 -1 0 13 449.56 51.19
 0 0 -13 19.7 30.6
 0 0 13 32.3 29.1
 -1 0 -13 7.8 29.9
 1 0 13 29.8 28.6
 -2 0 -13 8.9 33.3
 2 0 13 -20 26.4
 -3 0 -13 37.6 31.9
 4 0 13 59.09 28.6
 -4 0 -13 26 32
 5 0 13 -35.4 27
 -5 0 -13 40.3 31.7
 -6 0 -13 -42.5 32
 6 0 13 -20.3 28
 -11 -1 13 -18 26.7
 11 -1 -13 -31.2 23.2
 -11 1 13 -45.5 27.3
 -10 -1 13 60.49 27.2
 10 -1 -13 52.49 24.7
 10 1 -13 110.69 26.7
 9 -1 -13 87.59 26.3
 -9 -1 13 123.69 28.6
 9 1 -13 93.69 24.4
 -9 1 13 132.29 29.2
 -8 -1 13 -11.8 26.5
 8 -1 -13 2.7 26.3
 8 1 -13 22.5 26.3
 -8 1 13 -23.7 26.8
 7 -1 -13 106.19 27.4
 -7 -1 13 62.99 28
 -7 1 13 44.2 28.7
 7 1 -13 124.99 29.1
 -6 -1 13 -24.2 27.2
 6 -1 -13 -12.2 27.2
 -6 1 13 32 28.2
 6 1 -13 14 25.5
 -5 -1 13 177.28 29.6
 5 -1 -13 224.08 31.9
 -5 1 13 172.28 31.1
 5 1 -13 154.48 32.5
 4 -1 -13 119.09 29.6
 -4 -1 13 71.49 28.7
 4 1 -13 47.8 29.3
 -4 1 13 59.19 28.4
 -3 -1 13 65.59 30.1
 3 -1 -13 77.09 29.5
 3 1 -13 171.68 39.6
 -2 -1 13 215.28 33.3
 2 1 -13 176.28 34.1
 -2 1 13 218.38 33.3
 -1 -1 13 64.49 28.6
 1 -1 -13 48.3 28.6
 -1 1 13 51.69 28.8
 1 1 -13 54.79 31.7
 0 -1 13 439.36 51.69
 0 -1 -13 530.05 58.19
 0 1 13 505.25 47.9
 0 1 -13 518.85 58.09
 1 -1 13 99.49 29.3
 -1 -1 -13 105.09 32.4
 -1 1 -13 92.19 32.7
 1 1 13 28.8 27.6
 2 -1 13 101.99 30.5
 -2 -1 -13 118.79 32.1
 -2 1 -13 152.48 37.1
 2 1 13 80.89 27.8
 3 -1 13 53.79 27.1
 -3 1 -13 69.09 32.7
 3 1 13 11.9 26.3
 -4 -1 -13 57.49 33.5
 4 -1 13 26.4 27.9
 -4 1 -13 51.19 32.8
 4 1 13 5.3 26
 -5 -1 -13 16.5 33.7
 5 -1 13 -4 26.7
 5 1 13 35.2 25
 -5 1 -13 -15 30.8
 6 -1 13 4.3 27.2
 -6 -1 -13 -26.5 31.9
 6 1 13 -12.6 27.2
 -6 1 -13 31.1 46.7
 11 -2 -13 13.2 39.1
 -10 -2 13 36.9 27.4
 10 -2 -13 16.2 23.9
 10 2 -13 80.29 26.3
 -10 2 13 60.99 28.5
 9 -2 -13 43.7 26.5
 -9 -2 13 71.09 26.9
 9 2 -13 110.89 25.8
 -9 2 13 94.49 28.5
 -8 -2 13 52.89 26.8
 8 -2 -13 53.99 25.9
 -8 2 13 91.99 28.7
 8 2 -13 40.6 25.3
 -7 -2 13 32.8 26.7
 7 -2 -13 -53.49 24.8
 -7 2 13 -20.4 27
 7 2 -13 40.9 27.1
 6 -2 -13 -34.6 26.8
 -6 -2 13 -15.9 26.7
 6 2 -13 2.2 27.4
 5 -2 -13 -37.2 26
 -5 -2 13 -6.6 27.1
 5 2 -13 -25.7 25.6
 -5 2 13 4.3 27.2
 -4 -2 13 138.29 30.6
 4 -2 -13 221.98 32.2
 4 2 -13 262.07 36
 -4 2 13 236.68 32.4
 3 -2 -13 85.99 30.8
 3 2 -13 106.19 31.4
 -3 2 13 70.69 27
 -2 -2 13 24.6 31.3
 2 -2 -13 60.89 28.4
 -2 2 13 30.6 27.4
 2 2 -13 -1.6 31.7
 1 -2 -13 164.28 33
 1 2 -13 106.59 31.4
 0 -2 -13 54.49 33.5
 0 -2 13 21 27.8
 0 2 13 45.9 24.4
 0 2 -13 25 33.2
 -1 -2 -13 181.98 35.9
 1 -2 13 181.08 33.2
 1 2 13 146.39 28.2
 -1 2 -13 157.08 36.4
 -2 -2 -13 712.83 63.49
 -2 2 -13 686.03 64.39
 2 2 13 763.02 55.69
 -3 -2 -13 42 32.2
 3 -2 13 -11.3 28.2
 3 2 13 -17.6 24
 -3 2 -13 -39.8 33.2
 4 -2 13 -36.6 23.3
 -4 -2 -13 8.6 35.3
 -4 2 -13 3.9 34
 4 2 13 -11 26.8
 5 -2 13 31.3 27.7
 -5 -2 -13 98.19 36.6
 5 2 13 50.09 27.8
 -5 2 -13 40.3 33.2
 -6 -2 -13 140.19 35.4
 -6 2 -13 -1.1 33.8
 6 2 13 74.49 30.2
 10 -3 -13 23 23.3
 -10 -3 13 49.5 27.8
 -10 3 13 18.3 25
 10 3 -13 14.7 23.4
 -9 -3 13 12.8 26.1
 9 -3 -13 10.8 25.1
 -9 3 13 19.9 24.6
 9 3 -13 8 26.3
 8 -3 -13 457.15 46.1
 -8 3 13 358.96 45.4
 8 3 -13 462.35 45.7
 7 -3 -13 24.1 25.9
 -7 -3 13 12 26.2
 7 3 -13 -4.2 24
 -7 3 13 -1.1 24.6
 6 -3 -13 355.86 45.4
 -6 -3 13 300.07 33.9
 -6 3 13 330.37 43.6
 6 3 -13 360.56 36.8
 -5 -3 13 29.8 23.9
 5 -3 -13 4.7 26.4
 -5 3 13 -31.2 24.7
 5 3 -13 3.8 28.2
 -4 -3 13 13 26.7
 4 -3 -13 51.29 29
 -4 3 13 -32.2 25.2
 4 3 -13 22.8 29
 -3 -3 13 -2.6 27.8
 3 -3 -13 13.5 27.2
 -3 3 13 -6.7 24.1
 3 3 -13 1.7 30.4
 2 -3 -13 3.9 31
 -2 -3 13 27 27.5
 -2 3 13 79.09 24.6
 2 3 -13 77.29 30.7
 -1 -3 13 263.57 34.9
 1 3 -13 259.47 36.3
 -1 3 13 232.18 28.4
 0 -3 13 102.79 30.3
 0 -3 -13 157.88 33.2
 0 3 -13 169.78 34.7
 0 3 13 85.29 25.7
 -1 -3 -13 249.08 36.4
 1 -3 13 210.88 34
 1 3 13 86.69 27.7
 -1 3 -13 191.88 34.1
 -2 -3 -13 53.79 34.6
 2 -3 13 45.9 31.5
 2 3 13 21.7 24.3
 -2 3 -13 8.9 33.5
 -3 -3 -13 -17.8 33.9
 3 -3 13 27 28.7
 3 3 13 15.8 26.6
 -3 3 -13 14.9 31.1
 -4 -3 -13 521.15 56.79
 4 -3 13 552.64 50.59
 -4 3 -13 530.45 58.59
 4 3 13 510.25 50.89
 5 -3 13 8.1 26.3
 -5 -3 -13 -2 33.1
 -5 3 -13 -1.2 33.4
 5 3 13 7.1 28.2
 6 -3 13 113.29 30.7
 -6 -3 -13 155.98 36.2
 6 3 13 105.59 30.7
 -6 3 -13 121.39 32.7
 -10 -4 13 500.25 51.09
 10 -4 -13 503.15 44.4
 -10 4 13 396.36 44.6
 -9 -4 13 26.2 27.7
 9 4 -13 52.29 26.5
 -9 4 13 61.59 25.8
 8 -4 -13 191.28 28.7
 -8 -4 13 129.79 29.2
 8 4 -13 182.68 27.8
 -8 4 13 173.28 27.4
 -7 -4 13 -9.6 25.2
 7 -4 -13 26.6 25.8
 -7 4 13 8.4 24.3
 7 4 -13 41.7 24.9
 -6 -4 13 140.99 30.1
 6 -4 -13 110.49 27.9
 6 4 -13 61.49 29.6
 -6 4 13 152.98 27.2
 -5 -4 13 -2.6 24.8
 5 -4 -13 -1.8 27.3
 5 4 -13 0.5 26.2
 4 -4 -13 6.3 26.8
 -4 -4 13 5.1 24.6
 -4 4 13 -25 22.8
 4 4 -13 -18.8 26.8
 -3 -4 13 12.9 26.1
 3 -4 -13 36.6 26.8
 -3 4 13 52.49 23.8
 3 4 -13 27.3 30.2
 2 -4 -13 47.6 30.4
 -2 -4 13 -5.6 28.7
 2 4 -13 10.7 29.1
 -2 4 13 24 24.7
 1 -4 -13 96.09 30.7
 -1 4 13 30.3 25.8
 1 4 -13 88.39 31.3
 0 -4 13 111.89 31
 0 -4 -13 212.48 35.7
 0 4 -13 212.68 35.4
 -1 -4 -13 9.7 31.2
 1 -4 13 -42.2 27.9
 1 4 13 21.9 24
 -1 4 -13 6.6 33
 2 -4 13 -11.8 28.3
 -2 -4 -13 -30.3 30.4
 2 4 13 -30.8 25
 -2 4 -13 -15.2 31.2
 -3 -4 -13 333.67 37.6
 3 -4 13 314.37 38.3
 3 4 13 360.26 45.8
 -3 4 -13 437.66 41.3
 -4 -4 -13 48 34.2
 4 -4 13 1.6 28.1
 -4 4 -13 8.8 32.8
 4 4 13 -3.3 25.9
 -5 -4 -13 39.7 33.6
 5 -4 13 17.7 28.9
 5 4 13 24.5 31.1
 -5 4 -13 10.5 31.7
 -10 -5 13 5.6 36.5
 -10 -5 13 29.7 30.1
 9 -5 -13 35.7 24.7
 -9 -5 13 33.5 29.6
 9 5 -13 28 23.3
 -9 5 13 27.8 24.9
 8 -5 -13 158.48 27.7
 -8 -5 13 111.69 29.1
 -8 5 13 119.39 27.5
 8 5 -13 142.69 29.9
 7 -5 -13 -24.3 24.9
 -7 -5 13 49.3 27.5
 -7 5 13 32.9 24.7
 7 5 -13 47.9 25.5
 -6 -5 13 -25 23.9
 6 -5 -13 1.6 25.8
 -6 5 13 -2 24.2
 6 5 -13 48.4 26.6
 5 -5 -13 90.39 27.9
 -5 -5 13 24.6 26.1
 5 5 -13 98.49 30.8
 -5 5 13 17.3 24.7
 4 -5 -13 53.29 28.2
 -4 -5 13 46.2 26.7
 -4 5 13 56.59 24.8
 4 5 -13 56.59 27.6
 -3 -5 13 9.8 25.9
 3 -5 -13 -50.49 26.9
 3 5 -13 -25.8 30
 -3 5 13 -16.2 24.9
 2 -5 -13 105.59 29.8
 -2 -5 13 78.49 28.8
 -2 5 13 148.09 25.8
 2 5 -13 151.78 31.7
 -1 -5 13 231.58 36.6
 1 -5 -13 258.77 35.6
 -1 5 13 188.48 29.4
 1 5 -13 210.28 34.7
 0 -5 -13 14.2 48.2
 0 -5 13 4.3 29
 0 5 13 39.7 25.1
 0 5 -13 36.4 32.3
 1 -5 13 7.5 31
 -1 -5 -13 26.4 31.1
 1 5 13 18.9 28
 -1 5 -13 -18.2 30
 2 -5 13 61.59 30.5
 -2 -5 -13 164.98 33.2
 2 5 13 119.39 29.1
 -2 5 -13 126.19 31.9
 3 -5 13 81.79 29.8
 -3 -5 -13 166.78 33.2
 -3 5 -13 149.29 34.5
 3 5 13 99.49 28.3
 -4 -5 -13 66.79 34.4
 4 -5 13 -41.3 29.6
 4 5 13 46.5 28.5
 -4 5 -13 13.9 32.3
 -5 -5 -13 41 32.8
 5 -5 13 31.1 28.6
 -5 5 -13 -20.7 30.9
 5 5 13 65.09 34
 9 -6 -13 139.79 25.9
 -9 -6 13 153.98 32.6
 -9 6 13 78.99 25.2
 -8 -6 13 98.49 30
 8 -6 -13 71.69 32.3
 8 6 -13 125.19 29.8
 -8 6 13 101.19 28.4
 -7 -6 13 17 28.9
 7 -6 -13 24.2 25
 7 6 -13 16 24.8
 -7 6 13 25.4 23.6
 6 -6 -13 1.6 26.8
 -6 -6 13 48.6 29.3
 -6 6 13 7.4 23.4
 6 6 -13 -19.1 26.2
 5 -6 -13 48.3 26.3
 -5 -6 13 45.2 27.4
 5 6 -13 10.6 36
 -5 6 13 61.59 24.9
 -4 -6 13 31.7 23.8
 4 -6 -13 2.5 26.4
 -4 6 13 33.7 28.7
 4 6 -13 8.5 30.9
 -3 -6 13 89.49 28.7
 3 -6 -13 73.99 28.8
 3 6 -13 91.59 32.4
 -3 6 13 107.39 26.5
 2 -6 -13 -20.5 29.1
 -2 -6 13 -8.2 24.3
 -2 6 13 23.9 25.9
 2 6 -13 54.59 30.3
 1 -6 -13 -23.8 31.2
 -1 -6 13 7.4 29.9
 1 6 -13 23.5 32.4
 -1 6 13 20.4 26.8
 0 -6 13 262.47 35.6
 0 -6 -13 289.77 35.4
 0 6 -13 385.76 38.2
 0 6 13 206.98 30.7
 -1 -6 -13 26.1 30.6
 1 -6 13 -36.1 29.4
 -1 6 -13 49.7 33.2
 2 -6 13 2.1 29.4
 -2 -6 -13 -21.9 31.7
 -2 6 -13 -23.7 32.5
 2 6 13 -23.4 26.1
 3 -6 13 -5.3 30.5
 -3 -6 -13 -11.9 33.8
 -3 6 -13 28.9 32.8
 3 6 13 44.2 30.5
 4 -6 13 63.29 30.9
 -4 -6 -13 56.39 33.7
 4 6 13 78.19 28.8
 -4 6 -13 64.79 33.2
 5 -6 13 29.4 29.5
 -5 -6 -13 63.49 38.6
 -5 6 -13 63.29 31.7
 5 6 13 52.39 29.6
 -9 -7 13 189.18 32.2
 -8 -7 13 232.58 32.3
 8 -7 -13 245.08 30
 -8 7 13 202.48 29.4
 8 7 -13 302.17 30.9
 7 -7 -13 76.99 26.8
 -7 -7 13 45.3 30.8
 -7 7 13 88.09 25.9
 7 7 -13 130.79 28.6
 -6 -7 13 105.69 31.1
 6 -7 -13 162.68 28.6
 -6 7 13 144.69 27.6
 6 7 -13 225.48 31.7
 -5 -7 13 15.6 28.2
 5 -7 -13 53.59 26.9
 -5 7 13 32 24.8
 5 7 -13 16.5 23.9
 4 -7 -13 273.77 32
 -4 -7 13 282.87 33.9
 -4 7 13 345.27 42.6
 4 7 -13 225.48 29.9
 -3 -7 13 66.59 26.9
 3 -7 -13 104.29 29.2
 -3 7 13 71.79 26.5
 3 7 -13 81.69 31.6
 2 -7 -13 658.93 57.99
 -2 -7 13 597.64 53.69
 2 7 -13 647.14 58.49
 -2 7 13 666.93 51.89
 1 -7 -13 4.3 29
 -1 -7 13 -1.9 24.2
 1 7 -13 2.4 29.6
 -1 7 13 5.3 24.7
 0 -7 -13 27.2 30.7
 0 -7 13 22.6 29.6
 0 7 -13 -22.8 30
 0 7 13 -30.5 24.8
 -1 -7 -13 38.5 33.5
 1 -7 13 47.8 31.1
 -1 7 -13 42.5 32.2
 1 7 13 41.1 27.9
 2 -7 13 208.88 36
 -2 -7 -13 238.78 35.3
 -2 7 -13 235.88 35.8
 2 7 13 172.38 30.8
 3 -7 13 5.9 30.3
 -3 -7 -13 19.7 34.4
 3 7 13 32.1 28
 -3 7 -13 44.6 31.1
 -4 -7 -13 34.7 34.3
 4 -7 13 15.3 30
 4 7 13 -14.3 31.3
 -4 7 -13 59.29 33.2
 -8 -8 13 -29.9 27.6
 8 -8 -13 17.1 25.2
 -8 8 13 34.2 24
 -7 -8 13 3 27.3
 -7 8 13 37.5 25.1
 7 8 -13 59.79 25.5
 6 -8 -13 37.5 25.9
 -6 -8 13 49.8 29.5
 -6 8 13 24 25.1
 6 8 -13 3.9 26.3
 5 -8 -13 174.98 28.2
 -5 -8 13 51.79 27.6
 5 8 -13 42.9 25.2
 -5 8 13 68.69 26
 -4 -8 13 13.3 26.4
 4 -8 -13 -2.7 28.9
 -4 8 13 -6.2 25
 4 8 -13 -23.3 25.6
 -3 -8 13 44.2 30.7
 -3 8 13 -2 25.7
 3 8 -13 24 25.1
 2 -8 -13 35.6 30.2
 -2 -8 13 28.1 29.5
 -2 8 13 39.6 26.8
 2 8 -13 32.4 27.9
 1 -8 -13 35.6 30.5
 -1 -8 13 3.1 28.5
 1 8 -13 33 29.1
 -1 8 13 62.99 27.9
 0 -8 13 64.79 29.5
 0 -8 -13 126.89 32.9
 0 8 -13 119.29 31.9
 0 8 13 80.09 29.3
 -1 -8 -13 300.07 38.6
 1 -8 13 156.98 35
 -1 8 -13 173.68 33.7
 1 8 13 295.57 34.3
 -2 -8 -13 34.7 34
 2 -8 13 -24.9 30.7
 2 8 13 19.3 28.4
 -2 8 -13 -32 31.1
 -3 -8 -13 -53.79 34.2
 3 -8 13 -48.1 29.8
 3 8 13 5.4 30.6
 -3 8 -13 -58.79 30.6
 -7 -9 13 10.6 27
 7 -9 -13 85.49 27.1
 -7 9 13 47.1 25.5
 6 -9 -13 554.24 50.49
 6 9 -13 529.45 49.4
 -6 9 13 619.24 59.99
 5 -9 -13 -9.5 26.4
 -5 -9 13 0.3 28.1
 5 9 -13 -5.8 25.5
 -5 9 13 17.6 24
 -4 -9 13 -41.9 28.1
 4 -9 -13 15.1 28.2
 -4 9 13 35.6 25.1
 4 9 -13 65.69 29.6
 -3 -9 13 11.8 27.8
 3 -9 -13 97.09 29.7
 -3 9 13 42.3 25.3
 3 9 -13 84.59 29.2
 2 -9 -13 219.28 33.3
 -2 -9 13 94.19 27
 2 9 -13 122.29 27.6
 -1 -9 13 213.68 32.4
 1 -9 -13 257.27 33.9
 1 9 -13 189.48 30.4
 -1 9 13 289.17 32.5
 0 -9 13 132.89 27.9
 0 -9 -13 220.68 34.1
 0 9 -13 173.08 34.2
 0 9 13 94.19 29.2
 -1 -9 -13 80.79 33.9
 1 -9 13 57.99 30.7
 -1 9 -13 102.49 33.3
 1 9 13 83.49 30
 -2 -9 -13 10.4 32.5
 2 -9 13 69.49 31.1
 2 9 13 54.79 30.4
 -2 9 -13 50.59 31.9
 -3 9 -13 6.6 31.2
 6 -10 -13 105.19 28.6
 -6 -10 13 29.6 27.1
 -6 10 13 115.79 27.7
 5 -10 -13 16 28.8
 -5 -10 13 28.4 27
 5 10 -13 12.9 22.7
 -5 10 13 -45 25.4
 4 -10 -13 511.45 53.89
 -4 -10 13 473.65 53.59
 4 10 -13 558.84 52.19
 -4 10 13 557.14 51.79
 -3 -10 13 71.49 29.5
 3 -10 -13 158.88 30.5
 -3 10 13 140.19 29.6
 3 10 -13 67.29 27.4
 2 -10 -13 47.7 30
 2 10 -13 19.9 27.2
 -2 10 13 99.69 29.7
 -1 -10 13 41 28
 1 -10 -13 0.6 31.2
 -1 10 13 31.1 27.9
 1 10 -13 -18.4 25.2
 0 -10 13 -6.1 27.5
 0 -10 -13 11.4 30.1
 0 10 -13 -5 27.2
 0 10 13 -19.5 29.1
 -1 -10 -13 14.2 33.1
 1 -10 13 -3.7 30
 -1 10 -13 -14.1 27.3
 1 10 13 44 30.3
 4 -11 -13 85.69 29.5
 -4 -11 13 90.19 30.1
 -4 11 13 98.39 29.7
 4 11 -13 98.49 24.1
 3 -11 -13 -46.2 28.5
 -3 -11 13 18.7 27.6
 -3 11 13 -5.5 28.3
 3 11 -13 23.4 34.3
 -2 -11 13 105.29 29.8
 2 -11 -13 184.38 33.3
 -2 11 13 179.68 33.2
 2 11 -13 197.48 34.2
 -1 -11 13 -23.8 26.5
 1 -11 -13 8.2 30.3
 -1 11 13 40.9 31.4
 1 11 -13 14.1 27.1
 10 0 -14 228.68 29.6
 -9 0 14 235.88 34.7
 9 0 -14 274.37 30.5
 8 0 -14 190.28 30.5
 -8 0 14 119.59 31.3
 -7 0 14 101.99 31.3
 7 0 -14 178.18 30.9
 6 0 -14 110.29 30.3
 -6 0 14 121.99 30.8
 5 0 -14 215.08 35.1
 -5 0 14 188.48 31.6
 4 0 -14 74.89 31.5
 -4 0 14 30.5 28.6
 -3 0 14 188.98 32.7
 3 0 -14 185.78 35.7
 2 0 -14 11.4 32.6
 -2 0 14 8 29.8
 1 0 -14 31.7 35.9
 -1 0 14 47 29.8
 0 0 -14 53.09 35.4
 0 0 14 54.89 26.5
 1 0 14 -19.1 29.2
 -1 0 -14 -8 35.4
 -2 0 -14 73.19 36.9
 2 0 14 37.9 26.7
 3 0 14 0.7 25.9
 -3 0 -14 31 34.5
 4 0 14 143.19 28.3
 -4 0 -14 140.19 37.7
 -5 0 -14 81.39 35.5
 5 0 14 34.5 26.3
 -10 -1 14 -35.2 28.2
 10 -1 -14 -9.1 23.8
 -10 1 14 7.9 29.7
 10 1 -14 9.2 25.4
 9 -1 -14 12.5 27.3
 -9 -1 14 32.8 29.7
 9 1 -14 -26.7 24.4
 -9 1 14 20.7 29.3
 8 -1 -14 46.3 27.1
 -8 -1 14 -7.3 27.9
 8 1 -14 22.3 29.2
 -8 1 14 -33.2 28.4
 7 -1 -14 -33.9 25.7
 7 1 -14 55.69 28.4
 -7 1 14 72.79 29.3
 6 -1 -14 15.2 27.6
 -6 -1 14 -23.3 28.3
 -6 1 14 -15.3 30.2
 6 1 -14 53.69 29.9
 -5 -1 14 193.18 34.2
 5 -1 -14 205.08 33.6
 5 1 -14 182.18 32.5
 -5 1 14 157.28 33
 -4 -1 14 -18.8 28
 4 -1 -14 63.99 29
 -4 1 14 -2.5 26.8
 4 1 -14 14.7 32.8
 -3 -1 14 16.6 29.4
 3 -1 -14 27.8 31.7
 -3 1 14 1.6 29.3
 3 1 -14 -17.9 29.3
 -2 -1 14 46.6 29.1
 2 -1 -14 74.69 34
 -2 1 14 27.7 28
 2 1 -14 38.3 32.4
 1 -1 -14 251.37 36
 -1 -1 14 114.39 28.9
 -1 1 14 202.38 32.4
 1 1 -14 95.39 34.5
 0 -1 14 -24.2 31.3
 0 -1 -14 -2.3 31.3
 0 1 -14 31 34.1
 0 1 14 -1.4 28.7
 -1 -1 -14 167.58 36.4
 1 -1 14 108.89 30.4
 -1 1 -14 156.18 35.7
 1 1 14 107.89 25.2
 -2 -1 -14 104.39 35.7
 2 -1 14 68.79 29.9
 2 1 14 137.19 29.1
 3 -1 14 43.9 23.8
 -3 -1 -14 21.1 37.5
 -3 1 -14 79.59 35.5
 3 1 14 15.7 29.1
 4 -1 14 1.1 26.6
 -4 -1 -14 58.29 35.4
 -4 1 -14 -1.7 33.5
 4 1 14 84.69 27.7
 5 -1 14 47.7 27.7
 -5 -1 -14 58.09 35.4
 -5 1 -14 77.99 33.8
 5 1 14 85.49 29.6
 -10 -2 14 9.1 28.5
 10 -2 -14 31.9 24.6
 -10 2 14 -6.7 27.7
 10 2 -14 41.4 25.6
 9 -2 -14 138.09 29.2
 -9 -2 14 150.18 29.7
 -9 2 14 40.9 28.7
 9 2 -14 52.49 24.6
 -8 -2 14 220.58 31.7
 8 -2 -14 236.28 31.4
 -8 2 14 239.48 33.2
 8 2 -14 355.76 44.3
 -7 -2 14 47.9 28.4
 7 -2 -14 80.99 29
 -7 2 14 102.99 29.2
 7 2 -14 67.69 28.8
 -6 -2 14 183.08 33.4
 -6 2 14 188.58 32.5
 6 2 -14 250.67 33.3
 -5 -2 14 18.6 30.3
 5 -2 -14 48 30.1
 5 2 -14 24.2 28.3
 -5 2 14 -14.8 27.6
 -4 -2 14 227.98 33.9
 4 -2 -14 193.08 32
 -4 2 14 174.98 30.4
 4 2 -14 203.18 33.3
 -3 -2 14 30.6 30.5
 3 -2 -14 25.3 30.6
 -3 2 14 14.8 26.3
 3 2 -14 30.8 33.8
 -2 -2 14 70.29 32.3
 2 -2 -14 115.29 33.3
 2 2 -14 128.39 32.5
 -2 2 14 88.69 28.2
 1 -2 -14 22.6 31.1
 -1 -2 14 1.2 28.9
 -1 2 14 12.2 28.9
 1 2 -14 17.2 31.9
 0 -2 -14 234.08 36.8
 0 -2 14 275.07 34.4
 0 2 -14 333.87 40.8
 0 2 14 333.97 41.7
 1 -2 14 -32.2 29.4
 -1 -2 -14 -12.1 33.8
 -1 2 -14 -29.9 32.3
 1 2 14 0.9 26.5
 -2 -2 -14 -12.1 34.4
 -2 2 -14 15.5 33.6
 2 2 14 41.3 27.2
 -3 -2 -14 -2.2 33.6
 3 -2 14 3.2 28.8
 3 2 14 8.6 27.7
 -3 2 -14 23.5 36.4
 4 -2 14 211.18 32.7
 -4 -2 -14 267.67 40.5
 -4 2 -14 227.78 38.7
 4 2 14 211.68 33.5
 5 -2 14 19.2 27.8
 -5 -2 -14 38.9 35.5
 5 2 14 9.2 28.9
 -5 2 -14 -5 34.7
 -9 -3 14 6.8 27.5
 9 -3 -14 -11.2 37.3
 -9 3 14 0.1 27.6
 9 3 -14 -27.8 24.7
 -8 -3 14 208.48 31.4
 8 -3 -14 264.37 31.2
 -8 3 14 224.88 30.2
 8 3 -14 250.67 33.7
 -7 -3 14 -20.5 25.9
 7 -3 -14 0.5 27.3
 7 3 -14 10.2 27.2
 -7 3 14 3 25.1
 6 -3 -14 123.99 30.6
 -6 -3 14 67.29 27.9
 -6 3 14 168.98 28.1
 6 3 -14 103.99 30.7
 5 -3 -14 -41.1 27.1
 -5 -3 14 14.2 29.1
 -5 3 14 -8.3 25.6
 5 3 -14 29.2 27.5
 -4 -3 14 -30.9 29
 4 -3 -14 -2.7 28.6
 -4 3 14 5.5 25.7
 4 3 -14 -8.8 30.2
 3 -3 -14 43.1 31.2
 -3 -3 14 6 29.6
 -3 3 14 44.9 27.4
 3 3 -14 47.8 32.2
 2 -3 -14 18.7 30.9
 2 3 -14 65.99 34.5
 -2 3 14 33.9 22.9
 -1 -3 14 -36.9 29.9
 1 -3 -14 35 32.8
 1 3 -14 71.79 33.9
 -1 3 14 16.3 24.1
 0 -3 -14 26.2 31.6
 0 -3 14 89.39 31.5
 0 3 14 138.69 29.2
 0 3 -14 74.49 36
 1 -3 14 26.6 28.7
 -1 -3 -14 84.99 36.2
 1 3 14 41.4 25.5
 -1 3 -14 35.3 37.7
 2 -3 14 -24.2 29.8
 -2 -3 -14 -1.4 34
 2 3 14 17.9 27.5
 -2 3 -14 7.6 32.3
 -3 -3 -14 272.17 40.6
 3 -3 14 182.18 32.2
 3 3 14 224.58 31.5
 -3 3 -14 258.37 39.3
 4 -3 14 133.79 30.9
 -4 -3 -14 3.9 34.1
 4 3 14 20.9 28.6
 -4 3 -14 91.29 34.4
 9 -4 -14 44.1 26
 -9 -4 14 -40 27
 -9 4 14 35.5 26
 9 4 -14 62.19 28.6
 8 -4 -14 -12.1 26.8
 8 4 -14 -23.8 24.4
 -8 4 14 18.1 25.2
 -7 -4 14 -6.3 28.2
 7 -4 -14 50.29 27.8
 7 4 -14 37.6 26.2
 -7 4 14 -7.8 25.4
 -6 -4 14 -3.7 25.8
 6 -4 -14 -14.5 26.7
 -6 4 14 4.5 25.1
 6 4 -14 7.1 28.1
 -5 -4 14 62.99 27.6
 5 4 -14 85.29 29.4
 -5 4 14 89.29 25.9
 -4 -4 14 8 28.5
 4 -4 -14 10.1 29.1
 -4 4 14 -14.3 24.2
 4 4 -14 24.3 37.3
 3 -4 -14 18.6 28
 -3 -4 14 7.8 29.7
 -3 4 14 -5.7 25.3
 3 4 -14 6.4 32
 2 -4 -14 26.1 29.6
 -2 -4 14 -2.7 29.1
 -2 4 14 -15.6 24.6
 2 4 -14 25 33.8
 1 -4 -14 80.29 31.2
 -1 -4 14 4 30
 1 4 -14 109.19 36
 -1 4 14 27.7 28.3
 0 -4 -14 88.09 34.8
 0 -4 14 34.9 30.5
 0 4 14 26.2 28.5
 0 4 -14 60.59 35.6
 -1 -4 -14 -48.7 32.1
 1 4 14 7.3 23.9
 -1 4 -14 -31.8 32.3
 -2 -4 -14 160.58 39.1
 2 -4 14 103.29 30.3
 2 4 14 82.29 27.7
 -2 4 -14 135.09 33.6
 3 -4 14 -34.9 28.8
 -3 -4 -14 14.8 36.3
 3 4 14 4.8 27.3
 -3 4 -14 22.3 34
 4 -4 14 169.18 32.3
 -4 -4 -14 167.78 36.8
 4 4 14 180.68 30.7
 -4 4 -14 95.29 33.3
 9 -5 -14 86.49 26.8
 -9 -5 14 68.49 28.7
 -9 5 14 73.79 26.9
 9 5 -14 90.09 25.6
 8 -5 -14 94.89 27.6
 -8 -5 14 38.3 26.7
 8 5 -14 29.4 24.6
 -7 -5 14 2.4 27.7
 7 -5 -14 5.3 27
 7 5 -14 4 24
 -7 5 14 -21.9 24.9
 6 -5 -14 -8.9 26.7
 -6 -5 14 11.6 26.8
 6 5 -14 8.7 24.6
 -6 5 14 -16.6 25.4
 5 -5 -14 108.39 29.9
 -5 -5 14 171.18 31.1
 5 5 -14 117.39 30.7
 -5 5 14 187.78 29.7
 4 -5 -14 68.19 29.3
 -4 -5 14 -14.3 26.2
 -4 5 14 -1.3 26.7
 4 5 -14 11.7 28.1
 3 -5 -14 124.29 31.5
 -3 -5 14 52.59 29.2
 3 5 -14 50.39 32.3
 -3 5 14 77.79 25.6
 -2 -5 14 12.4 30.6
 2 -5 -14 34.5 30.9
 2 5 -14 6.3 31.3
 -2 5 14 33.4 25.2
 -1 -5 14 88.69 29.9
 1 -5 -14 152.58 33.8
 1 5 -14 91.49 36.5
 -1 5 14 95.39 26.1
 0 -5 -14 167.68 35.7
 0 -5 14 38.9 29.8
 0 5 14 82.59 25.9
 0 5 -14 33.9 40.1
 -1 -5 -14 -6.6 32.9
 1 -5 14 66.29 32.6
 -1 5 -14 16.4 32.7
 1 5 14 22.5 25.8
 2 -5 14 -45.2 29.7
 -2 -5 -14 -0.2 33.9
 -2 5 -14 91.79 34.7
 2 5 14 -3.3 29.6
 -3 -5 -14 203.98 36
 3 -5 14 170.78 34.8
 3 5 14 171.28 29.6
 -3 5 -14 103.69 34
 4 -5 14 31.7 28.7
 -4 -5 -14 76.79 35.8
 4 5 14 83.09 30.3
 -4 5 -14 49 48.9
 8 -6 -14 231.58 31.9
 -8 -6 14 263.47 34.4
 -8 6 14 261.07 30.9
 8 6 -14 248.78 30.9
 -7 -6 14 32.1 28.6
 7 -6 -14 -19.6 26.3
 7 6 -14 -42.7 27.2
 -7 6 14 36.8 25.1
 6 -6 -14 -18.6 27.7
 -6 -6 14 -4.7 27.6
 -6 6 14 44.8 24.7
 6 6 -14 -6.8 26
 -5 -6 14 -17.5 25.8
 5 -6 -14 -42.8 26.5
 -5 6 14 27.7 24.7
 5 6 -14 19.8 29.4
 4 -6 -14 201.48 34.4
 -4 -6 14 90.79 29
 -4 6 14 115.89 26.4
 4 6 -14 85.39 31.9
 -3 -6 14 113.89 27.6
 3 -6 -14 209.48 33.4
 -3 6 14 183.68 28.9
 3 6 -14 137.59 30.9
 -2 -6 14 670.03 56.69
 2 -6 -14 691.03 58.49
 2 6 -14 662.93 60.89
 -2 6 14 633.74 53.09
 -1 -6 14 63.09 33.5
 1 -6 -14 4.2 30.2
 -1 6 14 -5.7 25.4
 1 6 -14 32.9 33.7
 0 -6 -14 -12.2 30.4
 0 6 -14 -1.7 34.2
 0 6 14 -19.6 26.6
 -1 -6 -14 -3.7 31.6
 1 -6 14 5.6 31
 -1 6 -14 42.4 34.3
 1 6 14 5.2 26
 -2 -6 -14 298.27 38.3
 2 -6 14 135.69 33.5
 2 6 14 244.28 32.7
 -2 6 -14 194.68 38.5
 3 -6 14 -14.2 27.7
 -3 -6 -14 25.9 35.8
 3 6 14 -24.1 30.5
 -3 6 -14 46.4 34.4
 7 -7 -14 -19.8 30.8
 -7 -7 14 -29.3 27.7
 7 7 -14 48.4 26.8
 -7 7 14 7.8 31.9
 6 -7 -14 56.29 28.5
 -6 -7 14 44.6 30.9
 6 7 -14 43.9 28.4
 -6 7 14 -31.4 24.9
 5 -7 -14 -20.6 26.4
 5 7 -14 40.8 25.9
 -5 7 14 -9.9 25.5
 -4 -7 14 -38.9 28.7
 4 -7 -14 6.5 27.9
 -4 7 14 5.8 25.6
 4 7 -14 35.1 29.2
 3 -7 -14 27 29.1
 -3 -7 14 1.3 25.6
 -3 7 14 -30.2 39.6
 3 7 -14 -9.2 31.4
 -2 -7 14 26.1 25.9
 2 -7 -14 2.1 30.8
 2 7 -14 24 32
 -2 7 14 28.9 25.1
 -1 -7 14 -44.4 28.4
 1 -7 -14 3.2 31.9
 -1 7 14 15.3 26.8
 1 7 -14 -11.8 35.8
 0 -7 -14 358.66 38.2
 0 -7 14 268.47 37.7
 0 7 -14 298.17 38.4
 0 7 14 386.56 45.4
 -1 -7 -14 -18.7 33
 1 -7 14 16.7 31.9
 1 7 14 17.1 27.8
 -1 7 -14 -11.8 34.3
 -2 -7 -14 42.7 33.7
 2 -7 14 -9 31.1
 2 7 14 30.5 29.9
 -2 7 -14 -8 31.3
 6 -8 -14 297.27 32.9
 -6 -8 14 239.78 32.6
 -6 8 14 337.67 44.2
 6 8 -14 224.48 31
 5 -8 -14 13.6 27.5
 -5 -8 14 -11.8 28
 5 8 -14 40.1 25.7
 -5 8 14 26.7 26.2
 4 -8 -14 50.69 28.7
 -4 -8 14 12.8 25.2
 4 8 -14 41.5 26.7
 -4 8 14 -2.2 25.5
 -3 -8 14 36.8 28.3
 3 -8 -14 98.19 31
 3 8 -14 61.29 27.8
 -3 8 14 51.69 28.1
 2 -8 -14 568.44 57.19
 -2 -8 14 437.46 51.59
 2 8 -14 558.74 54.09
 -2 8 14 561.14 52.49
 1 -8 -14 109.49 32.1
 -1 8 14 60.89 29.4
 1 8 -14 32.8 31.5
 0 -8 -14 88.19 31.8
 0 -8 14 45.3 33.5
 0 8 14 30.2 28
 0 8 -14 42.6 31
 -1 -8 -14 70.39 32.4
 1 -8 14 79.89 31.1
 1 8 14 62.69 27.5
 -1 8 -14 -5.2 31.9
 5 -9 -14 0.3 27.9
 -5 -9 14 -21.6 27.2
 5 9 -14 -11.4 26.6
 -5 9 14 -9.9 24.8
 -4 -9 14 66.29 29.6
 4 -9 -14 109.99 32
 4 9 -14 94.09 28
 -4 9 14 71.69 26.8
 -3 -9 14 -9 24.3
 3 -9 -14 21.1 29.5
 -3 9 14 11 25.6
 3 9 -14 65.39 26
 -2 -9 14 70.89 28
 2 9 -14 77.29 29.6
 -2 9 14 41.8 27.1
 1 -9 -14 110.49 31.7
 -1 -9 14 114.29 28.1
 -1 9 14 101.09 28.2
 1 9 -14 85.29 28.1
 0 -9 -14 159.98 35.5
 0 -9 14 80.49 29.8
 0 9 14 70.69 29.3
 0 9 -14 63.39 30.7
 8 0 -15 -11.5 28
 -8 0 15 -41.2 30.1
 7 0 -15 -29 27.3
 -7 0 15 15.8 30.5
 6 0 -15 -4.3 28.4
 -6 0 15 -38.4 29.1
 5 0 -15 40.1 33.4
 -5 0 15 1.8 30.8
 -4 0 15 -35.4 29.6
 4 0 -15 5.6 32
 -3 0 15 -9.1 29.9
 3 0 -15 -33.8 33.1
 -2 0 15 49 31.2
 2 0 -15 -13.7 33.5
 1 0 -15 22.8 37.4
 -1 0 15 -26.1 28
 0 0 15 -22.9 26.9
 0 0 -15 41.6 37.7
 1 0 15 -21.3 29.8
 -1 0 -15 8.1 35.9
 2 0 15 11.2 24.2
 -2 0 -15 17.4 37.8
 -3 0 -15 53.79 37.2
 3 0 15 -21.6 25.1
 -8 -1 15 838.42 63.19
 8 -1 -15 763.52 60.99
 -8 1 15 805.52 61.59
 8 1 -15 779.82 61.99
 7 -1 -15 93.19 29.1
 -7 -1 15 110.59 31.7
 7 1 -15 77.39 32.2
 -7 1 15 136.29 31.1
 6 -1 -15 20.1 43.7
 -6 -1 15 -25.9 30.8
 6 1 -15 -52.39 30
 -6 1 15 -22 27.7
 -5 -1 15 32 31.6
 5 -1 -15 25.7 30.2
 5 1 -15 76.49 32.3
 -5 1 15 53.89 29.7
 4 -1 -15 233.18 34.6
 -4 -1 15 146.09 31.8
 4 1 -15 301.27 38.3
 -4 1 15 243.08 33.8
 3 -1 -15 25.9 33
 -3 -1 15 16 29.8
 3 1 -15 14 34.3
 -3 1 15 25.6 28.9
 -2 -1 15 68.49 29
 2 -1 -15 57.99 35.1
 2 1 -15 14.2 35
 -2 1 15 29.1 28.1
 -1 -1 15 23.2 29
 1 -1 -15 -24.4 36.9
 -1 1 15 19 28.4
 1 1 -15 41.2 36.2
 0 -1 -15 44.2 37.7
 0 -1 15 50.29 28.9
 0 1 -15 17.4 37.2
 0 1 15 35.2 29
 -1 -1 -15 -16.4 36.1
 1 -1 15 11.5 29.9
 1 1 15 -22.3 27.1
 -1 1 -15 -24.9 36.3
 2 -1 15 -4.9 30.1
 -2 -1 -15 -49.5 36.9
 2 1 15 12.2 26
 -2 1 -15 -0.9 44.5
 3 -1 15 10 26.6
 -3 -1 -15 23.6 38.2
 -3 1 -15 7.9 37.7
 3 1 15 14 28.2
 8 -2 -15 95.09 29
 -8 -2 15 42.7 30.2
 -8 2 15 22.2 29.8
 8 2 -15 14.1 26.7
 7 -2 -15 43.3 29.2
 7 2 -15 -26.3 28.1
 -7 2 15 21 29.6
 -6 -2 15 238.88 34.7
 6 -2 -15 324.67 35.4
 6 2 -15 275.97 33.8
 -6 2 15 227.08 32.1
 -5 -2 15 154.18 31.8
 5 -2 -15 157.48 34.7
 5 2 -15 230.48 32.5
 -5 2 15 199.08 31.8
 -4 -2 15 -38.8 31
 4 -2 -15 31 31.3
 -4 2 15 34.3 26.5
 4 2 -15 20.6 34.2
 3 -2 -15 25.4 31.8
 -3 -2 15 -18.2 30.7
 -3 2 15 39.1 28.8
 3 2 -15 -10.4 47.9
 2 -2 -15 55.09 36.2
 -2 -2 15 13.7 30.2
 -2 2 15 35.6 27.8
 2 2 -15 92.69 36.7
 -1 -2 15 21.2 29.2
 1 -2 -15 56.19 33.1
 -1 2 15 -15.5 25.4
 1 2 -15 10.6 33.2
 0 -2 -15 159.88 34.7
 0 -2 15 124.69 34.2
 0 2 15 47 25
 0 2 -15 119.39 34.2
 -1 -2 -15 67.99 37.2
 1 -2 15 35.1 29.5
 1 2 15 34.6 28.1
 -1 2 -15 26.1 36.8
 2 -2 15 19.3 28.4
 -2 -2 -15 141.89 36.6
 2 2 15 81.29 27.9
 -2 2 -15 76.89 35.2
 -3 -2 -15 23.9 35.3
 3 -2 15 49.4 29.8
 3 2 15 21.8 26.4
 -3 2 -15 15.1 36.2
 8 -3 -15 -12.4 27
 -8 -3 15 16.5 29.2
 8 3 -15 12.3 24.1
 -8 3 15 22.9 25.7
 -7 -3 15 33.6 30.7
 7 -3 -15 26.1 28.7
 -7 3 15 23 25.8
 7 3 -15 38.8 28.6
 -6 -3 15 -8.4 30.4
 6 -3 -15 -11 28.2
 -6 3 15 -39.9 25.3
 6 3 -15 1 29.1
 -5 -3 15 57.89 30.7
 5 -3 -15 12.2 31.3
 -5 3 15 -18.1 26
 5 3 -15 -23.4 28.8
 -4 -3 15 122.69 32.8
 4 -3 -15 180.18 33.2
 4 3 -15 319.07 38.5
 -4 3 15 195.28 30.2
 -3 -3 15 -20.8 29.2
 3 -3 -15 45.5 33.7
 -3 3 15 -42.3 23.2
 3 3 -15 -8.5 31.2
 2 -3 -15 70.29 33.4
 -2 -3 15 8 31.4
 2 3 -15 63.09 33.4
 -2 3 15 90.99 27
 1 -3 -15 241.38 38.3
 -1 -3 15 220.78 35
 -1 3 15 100.39 28.8
 1 3 -15 184.38 38.7
 0 -3 -15 43.9 36.7
 0 -3 15 51.49 28.3
 0 3 15 79.69 30.3
 0 3 -15 110.89 37.1
 1 -3 15 15 29.8
 -1 -3 -15 2.3 35.4
 1 3 15 5.1 24.6
 -2 -3 -15 10.6 36.7
 2 -3 15 -24.6 27.8
 2 3 15 -8.9 24.9
 -2 3 -15 25.4 35.5
 -3 -3 -15 -35.8 35.9
 3 -3 15 25.1 29.6
 -3 3 -15 33.5 35
 3 3 15 -28.8 27.2
 -8 -4 15 77.19 28.1
 8 -4 -15 158.28 30.3
 8 4 -15 72.09 27.8
 -7 -4 15 8.5 25.7
 7 -4 -15 -64.29 27.5
 -7 4 15 -14.9 25.3
 7 4 -15 0.4 28.3
 -6 -4 15 -44.4 28.7
 6 -4 -15 6.3 28.5
 6 4 -15 -21.5 29.6
 -6 4 15 7.2 25.4
 -5 -4 15 23.7 29.9
 5 -4 -15 70.09 29.7
 5 4 -15 64.79 31.3
 -5 4 15 77.69 26.9
 4 -4 -15 37.7 31.3
 -4 -4 15 -34.8 30.7
 4 4 -15 -13.7 38.4
 -4 4 15 1.4 24.6
 3 -4 -15 -42.2 31.3
 -3 -4 15 13.2 30.4
 3 4 -15 -54.19 30.8
 -3 4 15 37 27.5
 -2 -4 15 56.69 32.3
 2 -4 -15 64.39 30.6
 -2 4 15 73.99 27.8
 2 4 -15 42.6 34.6
 -1 -4 15 39.9 31.7
 1 -4 -15 84.49 34.9
 -1 4 15 53.29 26.8
 1 4 -15 -22.4 33.4
 0 -4 -15 12.6 37.5
 0 -4 15 7.5 28.8
 0 4 -15 -5.2 33.2
 0 4 15 -37.3 25.3
 -1 -4 -15 77.89 35.9
 1 -4 15 59.09 30.3
 -1 4 -15 24.9 35.2
 1 4 15 46.3 28.6
 2 -4 15 10.9 30.1
 -2 -4 -15 81.09 36.2
 2 4 15 18.6 27.2
 -2 4 -15 -22.7 33.3
 7 -5 -15 87.39 29.6
 -7 -5 15 19.7 26.4
 7 5 -15 -6.5 26.1
 -7 5 15 36 27
 6 -5 -15 -18 28.1
 -6 -5 15 41.7 27.2
 6 5 -15 -40.1 26.2
 -6 5 15 -20.5 26
 -5 -5 15 -18.9 26
 5 -5 -15 -45.3 28.9
 -5 5 15 11.4 26.4
 5 5 -15 -3.9 33.1
 4 -5 -15 -28.7 56.89
 -4 5 15 -20.7 25.9
 4 5 -15 -12.1 30.5
 -3 -5 15 148.89 34.3
 3 -5 -15 202.88 33.6
 -3 5 15 190.88 29.4
 3 5 -15 176.98 36.6
 2 -5 -15 276.07 36.4
 -2 -5 15 128.59 35.3
 -2 5 15 188.88 30
 2 5 -15 267.17 39.7
 -1 -5 15 43.3 33
 1 -5 -15 79.79 34.5
 1 5 -15 19.2 35.3
 -1 5 15 74.89 29.2
 0 -5 15 54.09 31.9
 0 -5 -15 25 34.3
 0 5 15 50.19 27.6
 0 5 -15 23 57.29
 1 -5 15 -22.2 31.1
 -1 -5 -15 13.1 36.1
 -1 5 -15 12.8 36.6
 1 5 15 -4.1 26.3
 2 -5 15 264.37 36.7
 -2 -5 -15 409.76 41.7
 -2 5 -15 247.48 37.9
 2 5 15 260.87 34.2
 -6 -6 15 37.8 28.1
 6 -6 -15 73.69 29.7
 -6 6 15 14.7 25.6
 6 6 -15 -14.9 27.2
 -5 -6 15 79.09 28.6
 5 -6 -15 75.19 30.9
 -5 6 15 53.49 25.8
 5 6 -15 73.99 29.7
 4 -6 -15 32.7 29.4
 -4 -6 15 -17.6 25.7
 -4 6 15 18.1 25.8
 4 6 -15 24.9 31.1
 3 -6 -15 5.3 28.9
 -3 -6 15 54.99 30.5
 3 6 -15 -43.1 32
 -3 6 15 15 26.7
 2 -6 -15 17.6 31.2
 -2 -6 15 5.5 30.1
 -2 6 15 28.3 27.7
 2 6 -15 -22.4 28.4
 1 -6 -15 231.48 36.2
 -1 -6 15 90.79 32.2
 -1 6 15 161.88 30.6
 1 6 -15 142.49 33.6
 0 -6 -15 104.09 36
 0 -6 15 69.69 34.4
 0 6 15 88.09 28.8
 0 6 -15 129.39 36.1
 1 -6 15 3.2 29.6
 1 6 15 22.9 28
 -1 6 -15 14 35.2
 -5 -7 15 53.99 30.8
 5 -7 -15 20.2 28
 -5 7 15 11.9 26.9
 5 7 -15 43.7 25.4
 -4 -7 15 36.5 25.2
 4 -7 -15 7.8 27.6
 -4 7 15 20.2 27
 4 7 -15 34.5 28.6
 3 -7 -15 39.9 29.7
 -3 -7 15 12.6 28.1
 -3 7 15 38.8 27.1
 3 7 -15 32.7 30.4
 -2 -7 15 612.34 60.79
 2 -7 -15 762.02 60.59
 -2 7 15 625.24 51.69
 2 7 -15 603.44 60.69
 1 -7 -15 -14.8 30.8
 -1 -7 15 -47.5 30.5
 -1 7 15 -18.2 25.9
 1 7 -15 -14.2 51.19
 0 -7 15 -23.6 30.3
 0 -7 -15 -6.4 33.6
 0 7 -15 -27.4 29.9
 0 7 15 -28.6 25.5
 7 0 -16 -5.2 30.5
 -6 0 16 21 31.5
 6 0 -16 25.4 39
 5 0 -16 41.9 31.7
 -5 0 16 61.59 29.2
 4 0 -16 372.56 41
 -4 0 16 222.68 33.6
 -3 0 16 10.1 32
 3 0 -16 28.3 33.2
 2 0 -16 162.68 59.29
 -2 0 16 155.28 34.4
 1 0 -16 4 37.5
 -1 0 16 22.6 28.9
 0 0 -16 126.99 39
 0 0 16 149.29 32.8
 -1 0 -16 226.18 42.4
 -6 -1 16 106.89 31.8
 6 -1 -16 26.2 30.8
 6 1 -16 71.39 30.1
 -6 1 16 166.28 33
 5 -1 -16 -8.1 32.4
 -5 -1 16 -1.5 31.9
 -5 1 16 13.9 30.1
 5 1 -16 -6.8 32
 4 -1 -16 -13.7 31.8
 -4 -1 16 23 31.3
 -4 1 16 -3.1 30.1
 4 1 -16 -12.8 32.1
 -3 -1 16 -28.5 29.9
 3 -1 -16 11.1 34.5
 -3 1 16 -27.1 26.7
 3 1 -16 23.2 36
 -2 -1 16 23.2 49.3
 2 -1 -16 11.9 35.3
 2 1 -16 -73.59 36
 -2 1 16 9.6 27.9
 1 -1 -16 140.49 37.2
 -1 -1 16 69.49 30
 -1 1 16 102.59 32
 1 1 -16 110.09 37.5
 0 -1 16 40.7 29.4
 0 -1 -16 48.7 39.2
 0 1 -16 22.8 38
 0 1 16 33 26.6
 1 -1 16 -23.2 27.6
 -1 -1 -16 44.4 38
 -1 1 -16 -7.7 38
 1 1 16 12.1 26.2
 6 -2 -16 23.4 29.9
 -6 -2 16 -32.1 31.5
 -6 2 16 24 28
 6 2 -16 -7.7 29.3
 5 -2 -16 46.6 32.3
 -5 -2 16 -2.7 32.3
 5 2 -16 -1.4 32
 4 -2 -16 348.77 36.6
 -4 -2 16 199.08 34.4
 4 2 -16 240.48 39.1
 -4 2 16 268.77 34.4
 3 -2 -16 34 32.5
 -3 -2 16 14 31.6
 -3 2 16 -42.9 27.6
 3 2 -16 -112.79 37.3
 -2 -2 16 38.7 30.7
 2 -2 -16 17.1 34
 -2 2 16 -37.4 24.1
 2 2 -16 -16.2 36.4
 1 -2 -16 64.89 66.79
 -1 -2 16 61.29 32.8
 -1 2 16 54.79 25.5
 1 2 -16 81.59 35.8
 0 -2 16 35.2 33.9
 0 -2 -16 8.3 35.4
 0 2 -16 -64.29 37.2
 0 2 16 8.1 28.9
 -1 -2 -16 -3.5 35.5
 1 -2 16 -16.6 28.3
 -1 2 -16 3.3 37.3
 1 2 16 23.8 27.2
 -6 -3 16 0.8 29.6
 6 -3 -16 -19 29.4
 -6 3 16 -18.7 27
 6 3 -16 24.8 31.3
 5 -3 -16 470.25 42.1
 -5 -3 16 297.27 39.2
 5 3 -16 428.56 55.29
 -5 3 16 444.96 50.19
 4 -3 -16 82.79 31.6
 -4 -3 16 81.39 33.4
 4 3 -16 18.8 33.4
 -4 3 16 15.8 25.3
 3 -3 -16 60.59 33.3
 -3 3 16 48.1 26.5
 3 3 -16 48.5 33.3
 2 -3 -16 138.49 35.1
 -2 -3 16 185.58 36.6
 -2 3 16 149.79 28.1
 2 3 -16 221.18 39.5
 -1 -3 16 47.3 31.9
 1 -3 -16 0.8 35.3
 1 3 -16 77.29 36.6
 -1 3 16 59.89 29.1
 0 -3 -16 12.7 34.6
 0 -3 16 -13.5 31.8
 0 3 -16 44.5 38.5
 0 3 16 28.7 29.1
 -5 -4 16 38.5 31.3
 5 -4 -16 50.29 31.2
 5 4 -16 48.9 30.9
 -5 4 16 40.3 27.1
 4 -4 -16 68.49 32
 -4 -4 16 39.8 31
 4 4 -16 -0.1 30.4
 -4 4 16 67.59 31.1
 -3 -4 16 53.89 32.1
 3 -4 -16 104.79 34.6
 3 4 -16 71.29 33.2
 -3 4 16 58.19 27.6
 2 -4 -16 281.17 38.8
 -2 -4 16 233.38 37.6
 -2 4 16 187.58 32
 2 4 -16 276.37 40.7
 1 -4 -16 18.8 32.8
 -1 -4 16 -41.6 32.7
 -1 4 16 -2.8 25.7
 1 4 -16 -24.6 36.9
 -4 -5 16 33.7 33
 4 -5 -16 8.3 32.9
 4 5 -16 11.6 29.7
 -4 5 16 -20.3 26.2
 3 -5 -16 143.19 32.5
 -3 -5 16 97.09 35.1
 3 5 -16 122.09 32.5
 -3 5 16 116.99 27.4
 2 -5 -16 50.89 32.5
 -2 -5 16 29.6 32.3
 -2 5 16 48.1 26.8
 2 5 -16 18.9 36.3

_iucr_refine_fcf_details
;
data_MOF-303-activated_100K
_computing_structure_refinement   'olex2.refine 1.3 (Bourhis et al., 2015)'
_shelx_refln_list_code            4
loop_
  _space_group_symop_id
  _space_group_symop_operation_xyz
  1  x,y,z
  2  -x,y+1/2,-z+1/2
  3  -x,-y,-z
  4  x,-y-1/2,z-1/2

_space_group_crystal_system       monoclinic
_space_group_IT_number            14
_space_group_name_H-M_alt         'P 1 21/c 1'
_space_group_name_Hall            '-P 2ybc'
_symmetry_space_group_name_H-M    'P 1 21/c 1'
_symmetry_space_group_name_Hall   '-P 2ybc'
_symmetry_Int_Tables_number       14
_cell_length_a                    12.030(7)
_cell_length_b                    14.935(7)
_cell_length_c                    14.067(8)
_cell_angle_alpha                 90
_cell_angle_beta                  101.96(1)
_cell_angle_gamma                 90
_cell_volume                      2472(2)
loop_
  _refln_index_h
  _refln_index_k
  _refln_index_l
  _refln_F_squared_calc
  _refln_F_squared_meas
  _refln_F_squared_sigma
  _refln_F_squared_weight
  _refln_observed_status
-13 0 2 631.712 656.578 45.383 24.366 o
-13 0 4 690.216 657.319 72.651 14.472 o
-13 0 6 144.645 217.478 55.729 35.576 o
-13 1 1 100.253 130.126 28.082 120.827 o
-13 1 2 31.842 59.866 28.155 144.227 o
-13 1 3 17.858 -6.213 27.145 166.181 o
-13 1 4 15.432 9.528 29.244 143.272 o
-13 1 5 255.067 182.594 31.870 74.864 o
-13 1 6 1.387 17.996 31.166 128.155 o
-13 1 7 7.576 -34.056 33.359 112.387 o
-13 1 8 105.284 102.537 61.147 31.702 o
-13 2 1 38.839 55.062 29.299 133.185 o
-13 2 2 5.574 -5.246 30.380 135.637 o
-13 2 3 25.295 36.746 30.777 125.690 o
-13 2 4 181.110 120.178 32.315 86.631 o
-13 2 5 50.919 23.376 33.170 106.584 o
-13 2 6 2.671 19.161 33.984 107.789 o
-13 2 7 0.261 57.832 36.766 90.829 o
-13 2 8 86.613 84.384 39.798 71.139 o
-13 2 9 274.152 262.601 78.166 18.159 o
-13 3 1 3.704 34.395 30.312 133.490 o
-13 3 2 54.349 26.167 31.444 116.903 o
-13 3 3 215.899 198.977 34.260 71.578 o
-13 3 4 37.958 22.563 34.030 103.208 o
-13 3 5 127.724 111.476 38.788 70.262 o
-13 3 6 100.883 195.926 38.876 68.816 o
-13 3 7 127.984 142.756 40.026 65.532 o
-13 3 8 5.956 20.230 40.534 75.838 o
-13 3 9 11.116 12.130 42.296 69.663 o
-13 4 1 0.073 27.322 35.799 97.124 o
-13 4 2 33.024 87.850 58.244 36.062 o
-13 4 3 155.461 172.585 57.083 34.348 o
-13 4 4 68.279 152.343 44.886 56.516 o
-13 4 5 80.599 73.232 37.659 79.459 o
-13 4 6 144.544 114.695 39.194 67.669 o
-13 4 7 20.214 25.804 39.378 79.187 o
-13 4 8 89.462 98.835 42.768 61.949 o
-13 5 1 14.753 22.059 42.958 67.162 o
-13 5 2 0.488 2.786 37.822 88.006 o
-13 5 3 28.481 -8.360 37.061 89.484 o
-13 5 4 370.309 309.373 54.374 30.231 o
-13 5 5 82.412 29.026 80.884 18.883 o
-13 5 6 1.226 -44.312 68.307 27.016 o
-13 5 7 1.267 69.103 41.286 72.059 o
-13 5 8 3.026 -11.376 41.780 72.087 o
-13 6 1 14.707 17.799 33.361 110.394 o
-13 6 2 127.059 146.762 60.460 31.684 o
-13 6 3 19.475 10.373 33.499 109.380 o
-13 6 4 31.087 31.397 36.154 92.212 o
-13 6 5 75.351 24.268 38.796 77.574 o
-13 6 6 0.902 -14.126 50.504 49.414 o
-13 6 7 115.075 392.386 104.666 10.934 o
-13 7 1 1.168 -48.601 33.567 111.773 o
-13 7 2 7.741 12.201 35.133 100.780 o
-13 7 3 28.406 22.280 34.422 102.083 o
-13 7 4 14.693 -3.960 36.681 92.485 o
-13 7 5 122.951 118.240 64.814 28.094 o
-12 0 6 28.970 29.487 32.508 113.307 o
-12 0 8 134.056 118.536 34.080 85.706 o
-12 0 10 1063.380 1271.660 75.394 9.078 o
-12 1 1 919.224 964.424 34.910 17.779 o
-12 1 2 224.764 162.203 17.341 145.839 o
-12 1 3 173.117 167.529 18.232 161.860 o
-12 1 4 311.005 315.988 21.645 84.227 o
-12 1 5 213.363 244.218 29.725 82.775 o
-12 1 6 201.903 214.760 22.538 116.708 o
-12 1 7 277.808 288.609 31.518 67.187 o
-12 1 8 96.436 58.554 23.120 175.671 o
-12 1 9 209.007 220.693 26.289 97.813 o
-12 1 10 32.820 54.425 27.159 154.397 o
-12 1 11 176.997 240.147 42.932 52.864 o
-12 2 1 1840.510 1879.380 51.169 5.608 o
-12 2 2 376.260 402.244 28.732 56.648 o
-12 2 3 28.285 27.892 28.849 142.275 o
-12 2 4 133.078 155.216 32.111 91.599 o
-12 2 5 54.965 67.333 19.911 243.142 o
-12 2 6 1234.030 1386.040 48.623 9.999 o
-12 2 7 360.229 345.985 47.310 36.222 o
-12 2 8 9.722 10.147 23.594 219.398 o
-12 2 9 176.314 190.349 53.084 38.228 o
-12 2 10 2.033 -3.319 41.120 74.465 o
-12 2 11 8.488 -14.695 81.552 18.930 o
-12 3 1 1087.290 1028.950 92.495 7.903 o
-12 3 2 438.262 493.113 43.659 33.853 o
-12 3 3 234.032 231.343 72.564 21.217 o
-12 3 4 254.728 305.202 82.906 16.348 o
-12 3 5 558.835 652.996 52.817 22.839 o
-12 3 6 21.589 45.164 36.164 92.411 o
-12 3 7 270.143 218.949 39.089 55.116 o
-12 3 8 271.383 299.589 42.768 46.535 o
-12 3 9 227.862 234.775 45.251 46.472 o
-12 3 10 31.539 74.112 83.980 17.649 o
-12 3 11 21.387 23.846 43.462 65.304 o
-12 4 1 114.842 69.661 51.859 43.254 o
-12 4 2 625.531 642.617 61.331 18.523 o
-12 4 3 0.006 -14.581 35.992 97.338 o
-12 4 4 353.333 386.349 61.921 24.610 o
-12 4 5 589.223 696.139 53.941 21.351 o
-12 4 6 13.441 6.469 36.224 94.623 o
-12 4 7 73.672 110.291 39.996 70.511 o
-12 4 8 602.144 693.848 60.859 18.649 o
-12 4 9 17.823 -67.587 39.732 78.784 o
-12 4 10 216.562 276.023 48.505 41.432 o
-12 4 11 5.970 -17.222 76.240 21.666 o
-12 5 1 33.989 26.316 56.116 39.284 o
-12 5 2 1.397 -29.121 44.506 63.605 o
-12 5 3 292.380 292.218 36.470 55.718 o
-12 5 4 185.399 116.219 58.525 32.823 o
-12 5 5 14.593 -15.585 36.470 93.550 o
-12 5 6 237.378 255.661 42.184 50.453 o
-12 5 7 41.970 14.978 39.403 77.998 o
-12 5 8 383.895 415.096 46.905 34.524 o
-12 5 9 150.655 188.160 55.922 35.555 o
-12 5 10 2.209 -22.981 44.276 64.233 o
-12 6 1 202.443 114.921 57.277 33.767 o
-12 6 2 0.258 -28.326 31.858 124.199 o
-12 6 3 114.320 81.484 34.722 87.481 o
-12 6 4 20.882 22.833 59.502 35.210 o
-12 6 5 73.016 101.065 37.790 78.434 o
-12 6 6 46.915 66.122 64.620 29.430 o
-12 6 7 15.920 -12.775 40.992 74.180 o
-12 6 8 13.624 9.412 41.896 70.927 o
-12 6 9 205.034 126.261 44.890 50.684 o
-12 7 1 6.504 17.609 57.664 37.709 o
-12 7 2 71.349 33.327 33.900 99.258 o
-12 7 3 0.018 44.936 34.897 101.230 o
-12 7 4 2.623 10.650 51.762 46.894 o
-12 7 5 24.443 57.335 61.911 32.313 o
-12 7 6 16.732 95.210 52.623 44.173 o
-12 7 7 7.410 1.701 40.710 75.628 o
-12 7 8 62.828 84.310 43.679 61.324 o
-12 7 9 15.028 50.514 43.811 63.982 o
-12 8 1 14.390 -62.308 57.470 37.975 o
-12 8 2 35.073 -3.315 35.106 98.761 o
-12 8 3 227.129 170.904 37.944 62.407 o
-12 8 4 23.824 41.142 45.947 58.157 o
-12 8 5 82.209 0.230 91.904 14.733 o
-12 8 6 13.723 44.135 41.551 71.166 o
-12 8 7 41.006 40.518 41.547 69.782 o
-12 8 8 199.418 126.338 55.535 35.580 o
-12 9 1 204.346 142.592 61.921 29.157 o
-12 9 2 132.705 114.206 38.110 71.842 o
-12 9 3 25.741 -31.507 36.795 90.984 o
-12 9 4 221.179 236.169 81.358 17.347 o
-12 9 5 53.581 52.389 56.203 38.593 o
-12 9 6 217.987 184.380 104.472 10.975 o
-11 0 2 3267.380 3331.260 115.718 1.766 o
-11 0 4 1435.920 1520.390 65.656 7.308 o
-11 0 6 1023.490 1113.080 71.200 10.255 o
-11 0 8 1783.490 1808.580 83.520 4.916 o
-11 0 10 444.837 514.713 63.556 21.263 o
-11 0 12 44.494 -80.497 51.472 46.589 o
-11 1 1 986.531 932.295 61.318 12.600 o
-11 1 2 726.282 715.717 30.209 26.719 o
-11 1 3 36.339 43.693 16.258 370.078 o
-11 1 4 525.992 531.842 28.237 40.913 o
-11 1 5 859.612 928.208 37.546 18.716 o
-11 1 6 81.509 69.303 20.328 217.341 o
-11 1 7 1101.170 1128.520 44.307 12.756 o
-11 1 8 6.278 6.118 23.259 228.326 o
-11 1 9 133.218 125.543 27.121 120.006 o
-11 1 10 363.345 402.285 30.484 55.236 o
-11 1 11 412.215 403.631 31.056 50.398 o
-11 1 12 348.421 315.879 47.354 37.158 o
-11 1 13 0.215 -60.859 28.523 154.939 o
-11 2 1 471.850 551.385 62.653 20.977 o
-11 2 2 370.517 396.236 22.830 66.726 o
-11 2 3 156.700 140.289 16.224 196.092 o
-11 2 4 191.104 195.785 21.087 130.395 o
-11 2 5 323.087 347.360 23.193 76.100 o
-11 2 6 587.243 602.242 28.976 35.161 o
-11 2 7 401.534 402.055 31.809 50.321 o
-11 2 8 17.128 16.880 30.205 133.554 o
-11 2 9 83.540 103.411 24.645 156.194 o
-11 2 10 9.723 4.020 25.518 189.493 o
-11 2 11 3.050 7.639 30.777 131.966 o
-11 2 12 179.556 194.228 26.693 104.618 o
-11 2 13 47.217 25.542 75.660 21.727 o
-11 3 1 557.479 510.335 41.780 30.559 o
-11 3 2 634.322 589.820 49.004 23.544 o
-11 3 3 1.131 34.130 32.315 118.220 o
-11 3 4 340.327 360.296 130.992 6.869 o
-11 3 5 165.555 160.480 33.475 81.767 o
-11 3 6 699.966 758.712 70.168 14.490 o
-11 3 7 19.921 -4.831 18.102 358.025 o
-11 3 8 210.370 259.435 23.206 105.924 o
-11 3 9 107.684 110.264 23.902 153.481 o
-11 3 10 25.155 -15.321 24.647 197.420 o
-11 3 11 80.463 99.003 31.127 108.745 o
-11 3 12 235.067 272.104 39.329 55.234 o
-11 4 1 928.654 874.223 64.986 12.811 o
-11 4 2 109.501 86.871 30.524 108.368 o
-11 4 3 1253.120 1196.830 65.728 9.094 o
-11 4 4 146.426 139.601 33.127 86.690 o
-11 4 5 65.852 34.512 33.635 101.293 o
-11 4 6 176.123 131.888 38.401 66.794 o
-11 4 7 11.870 13.036 37.857 86.620 o
-11 4 8 39.112 24.299 25.161 180.235 o
-11 4 9 8.449 6.871 20.931 278.637 o
-11 4 10 17.219 28.197 25.165 187.472 o
-11 4 11 183.327 238.122 44.022 50.575 o
-11 4 12 187.265 219.488 79.036 18.574 o
-11 5 1 223.753 150.651 49.334 42.301 o
-11 5 2 1849.760 1822.350 83.487 4.743 o
-11 5 3 3.837 14.749 40.152 77.559 o
-11 5 4 3.825 2.631 32.503 118.666 o
-11 5 5 325.065 301.590 38.602 49.628 o
-11 5 6 24.563 54.372 56.977 38.053 o
-11 5 7 68.943 40.038 39.067 76.472 o
-11 5 8 42.581 29.594 40.549 73.333 o
-11 5 9 0.053 -41.012 46.344 58.707 o
-11 5 10 294.793 248.901 44.581 44.053 o
-11 5 11 1.477 -36.807 48.279 54.056 o
-11 5 12 82.128 142.748 44.301 57.433 o
-11 6 1 271.920 216.358 41.463 50.835 o
-11 6 2 7.212 24.144 32.629 115.857 o
-11 6 3 138.343 74.124 35.788 81.081 o
-11 6 4 31.171 60.903 39.862 75.491 o
-11 6 5 111.572 105.967 36.934 77.945 o
-11 6 6 227.359 143.811 38.368 62.434 o
-11 6 7 18.981 27.872 38.588 82.388 o
-11 6 8 6.331 -30.973 40.710 75.735 o
-11 6 9 2.416 -3.413 42.312 70.318 o
-11 6 10 0.052 -2.493 51.956 46.711 o
-11 6 11 101.708 70.772 88.325 15.753 o
-11 7 1 171.292 202.376 42.198 55.707 o
-11 7 2 143.704 119.375 49.721 44.994 o
-11 7 3 69.969 81.144 36.243 85.715 o
-11 7 4 441.596 298.548 56.300 27.294 o
-11 7 5 2.975 59.823 36.573 91.438 o
-11 7 6 66.293 40.353 51.752 45.080 o
-11 7 7 134.872 74.141 40.015 67.470 o
-11 7 8 170.942 157.438 44.284 52.730 o
-11 7 9 19.096 16.908 57.180 38.164 o
-11 7 10 31.245 -14.965 43.083 66.527 o
-11 8 1 642.390 634.632 71.209 15.406 o
-11 8 2 346.988 301.649 37.933 49.228 o
-11 8 3 1.228 -19.671 35.868 97.900 o
-11 8 4 32.965 43.258 36.498 89.850 o
-11 8 5 5.791 -15.976 37.095 91.175 o
-11 8 6 50.691 137.321 40.912 68.301 o
-11 8 7 191.818 162.178 63.276 28.098 o
-11 8 8 79.492 207.666 67.920 25.718 o
-11 8 9 21.109 14.737 44.141 63.555 o
-11 8 10 205.860 241.374 48.801 42.058 o
-11 9 1 35.029 -49.150 59.599 35.062 o
-11 9 2 114.496 41.160 44.179 58.609 o
-11 9 3 630.603 657.479 59.564 18.933 o
-11 9 4 68.238 63.359 42.174 65.716 o
-11 9 5 305.625 264.924 64.040 25.054 o
-11 9 6 0.011 -56.609 40.772 75.852 o
-11 9 7 32.123 -47.301 41.308 72.186 o
-11 9 8 17.251 13.773 43.377 65.965 o
-11 9 9 21.256 -10.384 48.763 52.450 o
-11 10 2 244.237 84.948 45.667 48.455 o
-11 10 3 155.127 27.284 49.150 47.097 o
-11 10 4 67.445 -22.833 60.760 33.343 o
-11 10 5 35.860 67.146 83.593 17.808 o
-11 10 6 199.041 117.301 92.001 14.148 o
-11 10 7 58.612 89.704 62.008 31.595 o
-11 11 1 92.473 -35.992 61.534 32.211 o
-11 11 2 46.124 62.870 53.397 42.652 o
-11 11 3 9.124 28.049 40.265 76.422 o
-11 11 4 83.448 45.233 37.038 82.849 o
-11 11 5 29.569 36.046 41.598 70.374 o
-10 0 2 36.976 24.866 37.636 85.173 o
-10 0 4 230.725 231.710 27.126 89.747 o
-10 0 6 111.950 90.898 29.334 114.569 o
-10 0 8 1666.250 1690.710 77.987 5.584 o
-10 0 10 90.430 88.624 46.054 54.351 o
-10 0 12 50.174 122.328 35.088 90.713 o
-10 0 14 579.353 442.503 57.277 22.495 o
-10 1 1 33.319 5.564 15.758 428.889 o
-10 1 2 118.614 96.973 15.122 258.895 o
-10 1 3 678.128 676.492 30.165 29.114 o
-10 1 4 388.908 367.103 23.833 64.649 o
-10 1 5 0.522 -1.510 18.402 371.667 o
-10 1 6 594.852 616.699 34.593 31.383 o
-10 1 7 755.189 779.830 39.139 22.113 o
-10 1 8 619.447 635.004 33.583 30.589 o
-10 1 9 511.301 566.001 34.933 35.863 o
-10 1 10 220.828 231.883 30.200 81.079 o
-10 1 11 170.474 157.047 27.648 105.684 o
-10 1 12 39.075 58.249 23.776 192.128 o
-10 1 13 146.804 151.163 34.585 80.502 o
-10 1 14 17.173 -12.886 25.615 186.201 o
-10 2 1 1.140 -11.146 14.281 614.191 o
-10 2 2 276.605 269.251 17.254 109.772 o
-10 2 3 420.994 399.110 24.103 58.828 o
-10 2 4 438.202 408.511 26.375 53.808 o
-10 2 5 1211.750 1219.340 39.961 11.600 o
-10 2 6 214.485 200.659 19.960 128.035 o
-10 2 7 148.576 123.151 21.180 159.021 o
-10 2 8 180.274 205.919 23.699 117.835 o
-10 2 9 26.406 16.542 27.311 159.681 o
-10 2 10 921.402 1021.100 51.272 14.454 o
-10 2 11 11.234 20.450 44.906 61.719 o
-10 2 12 161.455 168.026 27.456 107.350 o
-10 2 13 90.604 92.494 25.497 147.849 o
-10 2 14 35.622 38.358 25.601 173.446 o
-10 3 1 55.118 87.219 32.174 107.464 o
-10 3 2 193.186 208.692 46.538 46.547 o
-10 3 3 54.345 22.772 31.251 118.511 o
-10 3 4 544.017 503.715 42.596 30.625 o
-10 3 5 418.932 408.954 106.891 9.700 o
-10 3 6 87.626 87.117 17.302 256.226 o
-10 3 7 17.114 22.453 19.928 291.518 o
-10 3 8 112.844 159.347 25.416 132.153 o
-10 3 9 1295.460 1456.780 60.977 8.463 o
-10 3 10 0.027 -15.846 22.503 248.997 o
-10 3 11 253.315 275.592 28.993 77.212 o
-10 3 12 352.131 348.303 30.668 58.394 o
-10 3 13 72.731 49.421 23.887 178.420 o
-10 4 1 152.205 110.692 38.541 69.117 o
-10 4 2 1226.740 1324.270 64.506 8.974 o
-10 4 3 413.892 376.631 34.264 47.285 o
-10 4 4 44.974 56.696 32.508 109.129 o
-10 4 5 476.074 494.565 46.521 30.421 o
-10 4 6 991.122 1001.840 66.145 11.549 o
-10 4 7 53.802 44.047 24.774 176.070 o
-10 4 8 1551.560 1750.390 53.992 6.846 o
-10 4 9 47.509 -12.401 38.701 80.879 o
-10 4 10 181.525 212.367 29.316 91.461 o
-10 4 11 62.022 63.008 22.654 196.080 o
-10 4 12 89.804 94.182 27.381 132.374 o
-10 4 13 772.648 908.221 62.796 14.618 o
-10 5 1 573.020 840.887 95.978 10.082 o
-10 5 3 1260.760 1612.500 142.786 3.941 o
-10 5 4 124.052 121.501 55.342 37.578 o
-10 5 5 20.675 -20.399 34.259 105.151 o
-10 5 6 141.045 104.160 50.495 44.102 o
-10 5 7 112.657 72.904 52.720 41.972 o
-10 5 8 229.994 233.178 22.016 109.274 o
-10 5 9 197.141 150.971 25.821 109.652 o
-10 5 10 28.588 54.392 29.491 133.761 o
-10 5 11 25.925 16.886 22.048 238.140 o
-10 5 12 208.147 239.316 27.930 90.078 o
-10 5 13 52.550 36.394 44.936 59.646 o
-10 6 1 110.319 155.745 38.875 69.634 o
-10 6 2 734.342 708.144 95.591 9.722 o
-10 6 3 707.622 739.672 61.234 16.773 o
-10 6 4 749.564 584.326 48.053 21.473 o
-10 6 5 10.010 -8.174 36.242 95.122 o
-10 6 6 572.632 440.374 60.760 21.084 o
-10 6 7 29.373 7.353 68.500 26.636 o
-10 6 8 76.757 79.031 41.404 67.019 o
-10 6 9 39.891 29.742 22.662 215.516 o
-10 6 10 67.470 59.450 39.584 74.058 o
-10 6 11 267.074 319.289 35.422 58.595 o
-10 6 12 26.437 -35.666 42.471 68.653 o
-10 7 1 436.683 438.965 45.011 33.822 o
-10 7 2 77.885 117.018 33.469 95.371 o
-10 7 3 815.203 898.000 98.483 8.621 o
-10 7 4 252.636 137.174 34.431 70.511 o
-10 7 5 1522.350 1560.440 81.112 6.099 o
-10 7 6 313.558 298.356 42.866 44.303 o
-10 7 7 12.408 16.158 66.275 28.543 o
-10 7 8 11.468 -24.381 53.020 44.634 o
-10 7 9 10.872 -19.737 69.855 25.771 o
-10 7 10 12.631 59.827 41.881 69.725 o
-10 7 11 42.620 36.834 70.329 25.085 o
-10 7 12 166.006 77.532 76.908 20.181 o
-10 8 1 458.333 406.370 67.436 20.106 o
-10 8 2 812.598 824.440 68.394 13.489 o
-10 8 3 56.996 24.111 34.566 97.968 o
-10 8 4 1038.720 1015.160 66.615 11.062 o
-10 8 5 97.468 93.119 36.719 80.627 o
-10 8 6 62.513 13.300 39.483 76.358 o
-10 8 7 4.430 -18.021 50.214 49.903 o
-10 8 8 7.086 91.783 42.844 66.204 o
-10 8 9 165.059 89.710 46.031 51.201 o
-10 8 10 144.703 65.597 84.948 16.825 o
-10 8 11 9.665 -9.244 47.118 56.498 o
-10 9 1 130.320 51.097 67.136 26.577 o
-10 9 2 166.071 117.122 37.095 72.010 o
-10 9 3 906.527 847.545 184.495 3.199 o
-10 9 4 63.681 -10.154 37.830 83.204 o
-10 9 5 106.557 42.243 40.408 69.303 o
-10 9 6 17.408 85.799 40.810 72.263 o
-10 9 7 11.093 23.956 77.875 20.694 o
-10 9 8 198.850 225.199 47.989 43.770 o
-10 9 9 169.555 192.185 45.352 49.964 o
-10 9 10 149.020 155.444 49.827 44.053 o
-10 10 1 70.084 38.594 44.081 61.019 o
-10 10 2 29.362 74.719 70.232 25.111 o
-10 10 3 20.384 16.308 38.287 83.973 o
-10 10 4 529.081 420.399 122.768 7.365 o
-10 10 5 76.116 121.681 42.200 63.563 o
-10 10 6 52.812 6.244 38.525 80.965 o
-10 10 7 407.407 395.721 47.703 33.360 o
-10 10 8 49.938 -11.513 40.329 74.562 o
-10 10 9 306.421 271.814 46.678 40.367 o
-10 11 1 95.636 41.216 64.436 29.194 o
-10 11 2 1.008 -38.657 46.054 59.417 o
-10 11 3 23.659 12.247 50.311 49.093 o
-10 11 4 0.111 19.736 40.732 75.450 o
-10 11 5 490.909 463.459 46.665 30.346 o
-10 11 6 773.471 756.634 157.879 4.328 o
-10 11 7 9.430 41.239 68.684 26.517 o
-10 11 8 492.788 455.569 109.126 9.086 o
-10 12 1 101.868 170.844 65.597 27.407 o
-10 12 2 205.424 190.027 45.377 48.322 o
-10 12 3 5.390 -60.124 38.651 84.041 o
-10 12 4 4.745 20.820 48.569 53.036 o
-10 12 5 133.793 104.367 41.092 63.566 o
-10 12 6 446.510 473.031 258.298 1.840 o
-9 0 2 215.232 213.005 22.068 115.568 o
-9 0 4 1386.280 1539.260 64.622 7.552 o
-9 0 6 2.114 12.999 27.357 166.171 o
-9 0 8 734.349 941.683 78.369 11.800 o
-9 0 10 737.383 894.751 57.839 16.248 o
-9 0 12 5.302 10.027 31.872 122.618 o
-9 0 14 454.545 501.189 44.329 32.596 o
-9 1 1 90.738 108.192 19.677 208.687 o
-9 1 2 47.019 28.076 13.576 476.092 o
-9 1 3 405.491 430.836 23.598 59.458 o
-9 1 4 535.422 441.932 24.050 46.648 o
-9 1 5 156.662 163.560 18.885 165.520 o
-9 1 6 139.632 111.692 19.401 182.602 o
-9 1 7 19.709 23.478 20.300 279.230 o
-9 1 8 96.386 132.540 25.017 143.969 o
-9 1 9 45.208 44.078 23.206 200.756 o
-9 1 10 2.105 30.352 24.718 199.467 o
-9 1 11 180.257 172.105 22.985 126.513 o
-9 1 12 825.622 808.515 42.527 19.366 o
-9 1 13 175.410 213.260 26.043 106.516 o
-9 1 14 46.413 15.629 26.530 162.791 o
-9 2 1 25.354 25.493 13.565 542.578 o
-9 2 2 203.064 182.670 14.222 170.912 o
-9 2 3 172.008 153.472 21.419 142.169 o
-9 2 4 91.091 77.350 16.289 276.771 o
-9 2 5 173.588 171.144 27.067 106.456 o
-9 2 6 134.096 138.342 30.413 100.473 o
-9 2 7 8.181 28.794 19.811 299.926 o
-9 2 8 103.031 117.610 21.249 180.150 o
-9 2 9 223.771 183.058 24.457 106.336 o
-9 2 10 319.469 357.362 23.998 74.193 o
-9 2 11 1724.470 1820.640 57.650 5.912 o
-9 2 12 0.964 23.416 24.245 209.026 o
-9 2 13 125.238 161.391 25.999 124.659 o
-9 2 14 197.772 202.995 54.429 35.923 o
-9 3 1 142.101 150.802 46.344 50.285 o
-9 3 2 553.292 519.885 54.955 23.336 o
-9 3 3 1951.850 1876.390 77.379 4.616 o
-9 3 4 46.449 71.767 26.959 150.267 o
-9 3 5 29.268 34.809 14.524 465.141 o
-9 3 6 504.491 528.179 33.792 37.970 o
-9 3 7 174.152 238.750 23.030 118.536 o
-9 3 8 18.276 25.620 21.806 245.070 o
-9 3 9 14.798 -3.902 20.705 282.239 o
-9 3 10 813.719 854.762 45.728 18.364 o
-9 3 11 665.486 685.494 47.503 22.386 o
-9 3 12 621.946 694.525 44.179 24.646 o
-9 3 13 6.869 25.095 24.668 199.395 o
-9 3 14 0.001 -16.251 27.385 168.138 o
-9 4 1 256.225 199.057 50.117 39.335 o
-9 4 2 133.394 126.145 47.989 48.144 o
-9 4 3 301.021 284.529 47.495 39.360 o
-9 4 4 522.802 569.492 44.262 29.215 o
-9 4 5 389.210 403.996 36.766 44.983 o
-9 4 6 102.849 142.676 15.581 244.963 o
-9 4 7 680.485 729.454 32.904 27.027 o
-9 4 8 119.769 126.429 19.300 190.571 o
-9 4 9 1368.400 1343.210 49.392 9.150 o
-9 4 10 136.321 133.919 25.654 127.600 o
-9 4 11 277.577 264.359 27.785 77.900 o
-9 4 12 345.114 329.486 28.511 63.822 o
-9 4 13 81.210 91.191 29.753 117.800 o
-9 4 14 72.215 48.784 36.691 85.140 o
-9 5 1 39.583 50.115 34.777 97.353 o
-9 5 2 49.943 30.186 48.376 51.964 o
-9 5 3 0.162 -16.212 29.384 146.007 o
-9 5 4 588.344 601.032 45.533 26.148 o
-9 5 5 358.721 320.768 113.867 8.905 o
-9 5 6 417.908 469.212 66.265 20.743 o
-9 5 7 514.101 484.639 29.905 41.765 o
-9 5 8 73.555 75.209 17.773 265.781 o
-9 5 9 159.375 186.792 21.180 142.341 o
-9 5 10 941.227 1028.290 44.052 15.361 o
-9 5 11 109.667 32.858 37.675 78.646 o
-9 5 12 3.939 16.381 33.666 109.825 o
-9 5 13 82.191 60.201 24.505 165.705 o
-9 5 14 206.053 155.916 26.058 106.019 o
-9 6 1 7.751 4.389 36.969 91.454 o
-9 6 2 373.656 312.469 56.116 28.787 o
-9 6 3 43.481 47.801 31.150 118.941 o
-9 6 4 260.511 222.532 33.480 67.836 o
-9 6 5 102.720 125.706 35.077 84.863 o
-9 6 6 14.795 -49.035 34.754 102.857 o
-9 6 7 23.100 31.316 65.007 29.494 o
-9 6 8 1.121 -1.440 16.452 463.561 o
-9 6 9 190.333 211.429 22.597 120.067 o
-9 6 10 294.042 277.658 34.990 58.917 o
-9 6 11 169.049 127.939 23.978 130.238 o
-9 6 12 236.668 219.227 28.210 86.117 o
-9 6 13 263.532 248.190 39.460 53.894 o
-9 7 1 42.294 19.928 39.187 78.634 o
-9 7 2 3.289 67.146 54.181 42.281 o
-9 7 3 3.791 33.982 31.605 123.079 o
-9 7 4 431.691 336.639 35.797 45.591 o
-9 7 5 79.909 133.664 36.329 81.863 o
-9 7 6 67.557 78.232 75.940 21.306 o
-9 7 7 90.582 110.944 40.266 68.506 o
-9 7 8 11.311 20.711 22.064 245.510 o
-9 7 9 129.964 124.891 20.713 171.095 o
-9 7 10 0.000 -5.809 20.831 290.590 o
-9 7 11 40.929 54.646 23.010 203.198 o
-9 7 12 24.643 4.113 24.501 199.026 o
-9 7 13 324.283 366.069 62.308 25.035 o
-9 8 1 1236.950 1301.280 80.099 7.739 o
-9 8 2 279.753 157.686 57.857 31.141 o
-9 8 3 758.191 733.028 88.421 10.627 o
-9 8 4 29.781 68.486 35.473 93.877 o
-9 8 5 136.504 153.287 38.893 67.672 o
-9 8 6 478.050 460.863 72.264 17.662 o
-9 8 7 16.454 -6.004 38.824 82.553 o
-9 8 8 168.581 133.823 23.223 134.437 o
-9 8 9 219.975 271.891 37.811 59.365 o
-9 8 10 6.428 -15.622 32.465 118.767 o
-9 8 11 41.374 64.446 43.596 63.058 o
-9 8 12 137.634 221.320 47.774 46.538 o
-9 9 1 11.787 -16.641 46.054 59.053 o
-9 9 2 87.645 112.672 35.868 83.949 o
-9 9 3 779.223 833.080 64.807 14.519 o
-9 9 4 96.130 166.436 43.345 58.355 o
-9 9 5 89.430 54.139 35.940 86.413 o
-9 9 6 705.260 643.310 117.640 7.281 o
-9 9 7 527.249 445.463 46.806 29.412 o
-9 9 8 413.368 365.766 47.273 34.033 o
-9 9 9 0.114 -9.556 26.927 173.875 o
-9 9 10 185.643 163.913 55.535 35.463 o
-9 9 11 27.813 39.473 38.824 80.384 o
-9 10 1 269.722 323.664 66.652 23.550 o
-9 10 2 375.224 329.088 95.097 12.231 o
-9 10 3 552.187 550.939 58.438 21.495 o
-9 10 4 406.268 289.819 71.006 19.864 o
-9 10 5 760.018 632.091 148.697 4.874 o
-9 10 6 14.148 -19.129 39.295 80.757 o
-9 10 7 16.366 -24.446 43.732 65.249 o
-9 10 8 161.807 210.025 43.742 52.916 o
-9 10 9 274.234 214.471 45.892 43.917 o
-9 10 10 36.996 104.849 43.676 62.084 o
-9 10 11 72.918 106.988 51.472 44.496 o
-9 11 1 61.015 113.176 71.780 23.694 o
-9 11 2 54.155 59.599 35.565 91.392 o
-9 11 3 30.526 -12.598 42.861 67.237 o
-9 11 4 38.345 -31.653 67.620 27.286 o
-9 11 5 36.617 10.724 37.950 84.405 o
-9 11 6 0.325 2.344 41.857 71.897 o
-9 11 7 11.584 -44.840 52.536 45.453 o
-9 11 8 20.650 -18.419 50.311 49.320 o
-9 11 9 40.117 4.044 44.477 62.051 o
-9 12 1 25.165 15.480 65.017 29.539 o
-9 12 2 42.244 44.397 38.548 80.241 o
-9 12 3 69.772 80.188 42.730 63.611 o
-9 12 4 104.186 87.193 40.656 67.239 o
-9 12 5 4.218 -51.750 39.934 78.820 o
-9 12 6 0.951 39.069 45.377 60.497 o
-9 12 7 4.585 -41.032 39.094 82.209 o
-9 12 8 20.668 43.676 44.980 60.693 o
-9 13 1 19.848 -35.528 38.030 85.736 o
-9 13 2 42.002 11.797 38.719 80.778 o
-9 13 3 352.610 297.027 47.029 37.693 o
-9 13 4 0.945 -14.157 38.451 85.220 o
-9 13 5 173.158 143.065 44.160 53.222 o
-9 13 6 49.135 46.791 43.054 64.626 o
-8 0 2 9805.970 10287.400 335.814 0.207 o
-8 0 4 284.972 287.318 49.043 38.115 o
-8 0 6 1596.900 1641.050 70.425 6.195 o
-8 0 8 63.031 55.572 28.948 130.863 o
-8 0 10 1331.840 1301.040 65.498 8.369 o
-8 0 12 43.809 1.483 57.857 37.035 o
-8 0 14 287.676 317.075 68.394 22.379 o
-8 1 1 3377.940 3287.620 151.053 1.523 o
-8 1 2 52.492 29.186 16.678 343.111 o
-8 1 3 4202.240 4645.580 156.897 1.020 o
-8 1 4 443.093 447.344 35.109 42.349 o
-8 1 5 756.334 791.870 33.473 23.637 o
-8 1 6 1.458 6.518 25.500 192.245 o
-8 1 7 476.140 445.607 40.723 35.664 o
-8 1 8 216.169 191.227 19.341 132.337 o
-8 1 9 798.962 782.669 36.633 21.770 o
-8 1 10 115.185 184.927 47.515 48.557 o
-8 1 11 284.424 208.383 47.989 40.830 o
-8 1 12 24.144 37.085 23.961 200.542 o
-8 1 13 1.501 -4.757 25.613 191.688 o
-8 1 14 5.650 14.173 30.471 133.574 o
-8 1 15 1573.350 1542.560 59.913 6.946 o
-8 2 1 99.297 127.868 13.320 294.295 o
-8 2 2 886.849 868.420 32.087 19.892 o
-8 2 3 234.146 263.930 16.247 127.861 o
-8 2 4 5861.070 6037.500 141.944 0.632 o
-8 2 5 902.707 987.580 35.185 17.820 o
-8 2 6 103.277 121.006 21.230 179.417 o
-8 2 7 344.350 301.611 20.298 82.646 o
-8 2 8 1331.480 1348.680 43.510 9.777 o
-8 2 9 52.893 83.057 20.227 233.320 o
-8 2 10 672.508 698.532 38.553 25.538 o
-8 2 11 69.719 46.171 23.318 187.511 o
-8 2 12 139.061 133.492 33.341 87.146 o
-8 2 13 142.802 115.173 25.722 127.914 o
-8 2 14 438.279 499.868 49.176 29.663 o
-8 2 15 97.090 85.566 29.195 118.906 o
-8 3 1 988.779 1126.920 79.133 9.503 o
-8 3 2 483.223 471.915 51.085 27.577 o
-8 3 3 1706.390 1548.870 67.076 6.111 o
-8 3 4 954.891 1153.220 34.466 15.696 o
-8 3 5 3622.750 3805.140 92.581 1.565 o
-8 3 6 2329.630 2511.050 77.591 3.334 o
-8 3 7 288.801 292.706 20.421 94.113 o
-8 3 8 0.549 -8.258 20.265 306.560 o
-8 3 9 1571.620 1551.950 49.657 7.389 o
-8 3 10 0.017 -6.491 21.048 284.602 o
-8 3 11 536.209 524.136 29.682 39.466 o
-8 3 12 24.925 20.224 23.390 213.224 o
-8 3 13 912.241 834.059 59.068 14.241 o
-8 3 14 515.348 461.517 30.525 41.876 o
-8 3 15 7.871 19.227 25.451 188.422 o
-8 4 1 512.512 363.760 53.310 26.827 o
-8 4 2 832.561 663.851 76.821 12.373 o
-8 4 3 2.713 -10.849 44.602 63.280 o
-8 4 4 1459.760 1491.390 68.258 7.123 o
-8 4 5 2602.720 2840.430 84.015 2.711 o
-8 4 6 2167.450 2531.280 88.365 3.395 o
-8 4 7 455.545 440.148 29.463 47.602 o
-8 4 8 1109.610 1137.000 42.788 12.790 o
-8 4 9 9.408 18.352 21.208 266.795 o
-8 4 10 635.968 673.161 36.636 27.869 o
-8 4 11 344.820 327.235 30.570 60.258 o
-8 4 12 2385.930 2510.220 71.753 3.329 o
-8 4 13 310.557 334.806 27.331 69.882 o
-8 4 14 2.349 -11.623 28.387 155.936 o
-8 4 15 204.405 216.501 55.135 34.825 o
-8 5 1 35.162 -29.600 50.407 48.772 o
-8 5 2 268.289 290.022 51.472 35.960 o
-8 5 3 515.017 546.233 49.190 26.902 o
-8 5 4 351.141 298.890 32.267 58.030 o
-8 5 5 754.860 770.090 70.725 13.795 o
-8 5 6 625.206 584.444 33.304 31.502 o
-8 5 7 3399.320 3518.270 88.297 1.777 o
-8 5 8 257.988 220.192 37.257 59.597 o
-8 5 9 267.650 200.028 22.144 103.620 o
-8 5 10 419.687 374.718 43.885 36.689 o
-8 5 11 2366.230 2491.590 69.854 3.396 o
-8 5 12 575.608 591.214 50.910 24.002 o
-8 5 13 297.873 262.817 27.573 75.722 o
-8 5 14 104.027 106.268 37.449 76.788 o
-8 6 1 242.765 228.539 36.924 61.187 o
-8 6 2 27.444 6.386 49.730 50.206 o
-8 6 3 1984.150 1915.390 82.417 4.373 o
-8 6 4 130.573 140.561 31.715 94.739 o
-8 6 5 15.734 8.301 36.669 92.100 o
-8 6 6 2906.420 2811.900 110.666 2.204 o
-8 6 7 371.522 362.074 21.799 70.603 o
-8 6 8 439.143 412.930 27.533 52.141 o
-8 6 9 3.330 19.964 25.637 187.237 o
-8 6 10 2144.670 2257.540 66.616 4.030 o
-8 6 11 299.758 315.563 29.205 68.338 o
-8 6 12 283.907 326.336 35.924 56.041 o
-8 6 13 149.772 197.242 29.055 99.167 o
-8 6 14 530.018 486.738 30.897 39.964 o
-8 7 1 36.609 55.867 36.989 86.734 o
-8 7 2 2214.540 2237.630 135.046 2.741 o
-8 7 3 105.512 124.299 31.745 99.506 o
-8 7 4 661.883 677.236 87.454 11.482 o
-8 7 5 2089.430 2038.880 90.020 3.879 o
-8 7 6 284.219 279.409 40.387 50.040 o
-8 7 7 246.733 252.476 25.357 91.092 o
-8 7 8 34.622 26.369 18.826 303.012 o
-8 7 9 1438.530 1560.550 51.611 7.956 o
-8 7 10 42.312 27.175 21.678 232.188 o
-8 7 11 727.750 730.505 63.093 16.085 o
-8 7 12 90.859 96.035 36.175 83.230 o
-8 7 13 408.058 484.045 34.166 44.317 o
-8 8 1 2332.290 2272.970 98.610 3.182 o
-8 8 2 0.693 30.573 52.633 45.198 o
-8 8 3 1260.780 1170.190 67.969 8.934 o
-8 8 4 975.754 940.897 87.357 9.117 o
-8 8 5 40.471 73.187 46.528 55.569 o
-8 8 6 155.713 165.703 37.541 69.482 o
-8 8 7 671.528 678.548 33.672 27.872 o
-8 8 8 561.254 516.239 44.772 28.549 o
-8 8 9 488.904 549.676 50.464 26.806 o
-8 8 10 551.493 573.361 39.604 30.983 o
-8 8 11 27.213 24.123 23.023 217.396 o
-8 8 12 1077.070 1102.190 50.621 12.390 o
-8 8 13 0.604 16.790 33.077 114.114 o
-8 9 1 50.901 74.152 66.168 28.024 o
-8 9 2 1815.950 1798.440 131.950 3.461 o
-8 9 3 1501.200 1537.200 78.655 6.329 o
-8 9 4 15.389 0.879 33.256 112.052 o
-8 9 5 238.500 179.377 37.031 63.298 o
-8 9 6 719.979 742.035 58.695 17.292 o
-8 9 7 76.671 53.639 21.825 202.634 o
-8 9 8 0.412 33.285 26.159 178.812 o
-8 9 9 260.512 300.934 25.083 85.233 o
-8 9 10 296.456 275.459 35.298 58.221 o
-8 9 11 873.448 962.182 46.742 16.321 o
-8 9 12 19.454 20.238 31.718 120.889 o
-8 10 1 138.540 62.598 43.101 59.442 o
-8 10 2 80.205 80.021 34.867 90.747 o
-8 10 3 65.785 20.405 35.965 90.315 o
-8 10 4 1572.870 1579.350 82.274 5.855 o
-8 10 5 585.942 454.326 44.218 29.067 o
-8 10 6 26.776 21.691 36.657 90.617 o
-8 10 7 101.063 111.794 21.445 180.351 o
-8 10 8 36.077 12.875 20.532 264.936 o
-8 10 9 29.251 43.389 23.034 211.337 o
-8 10 10 484.735 443.555 41.805 34.483 o
-8 10 11 108.789 65.732 40.967 66.731 o
-8 11 1 66.835 87.646 50.495 46.573 o
-8 11 2 240.049 187.261 45.377 46.804 o
-8 11 3 308.953 202.701 41.704 48.732 o
-8 11 4 11.705 -34.693 36.684 92.719 o
-8 11 5 475.043 350.469 41.877 36.736 o
-8 11 6 154.598 142.619 40.541 62.380 o
-8 11 7 53.090 63.078 19.644 251.291 o
-8 11 8 47.937 33.025 27.563 149.187 o
-8 11 9 129.239 134.954 47.399 49.192 o
-8 11 10 47.378 -29.930 44.658 61.347 o
-8 11 11 129.822 171.467 59.599 32.267 o
-8 12 1 80.148 49.150 65.210 28.655 o
-8 12 2 628.538 460.482 86.099 12.592 o
-8 12 3 219.825 147.697 39.580 60.035 o
-8 12 4 15.113 40.713 40.808 73.734 o
-8 12 5 12.271 -34.359 62.114 32.556 o
-8 12 6 591.582 545.373 170.457 3.980 o
-8 12 7 52.088 82.197 92.872 14.403 o
-8 12 8 108.052 112.747 87.550 15.924 o
-8 12 9 12.671 -68.955 44.101 64.322 o
-8 13 1 897.173 842.241 88.237 9.643 o
-8 13 2 1.360 13.166 37.406 89.502 o
-8 13 3 0.080 12.880 42.310 70.131 o
-8 13 4 33.365 -40.333 42.333 68.750 o
-8 13 5 22.048 -39.862 53.794 43.167 o
-8 13 7 481.503 503.630 88.431 12.810 o
-8 13 8 0.120 4.719 46.845 57.382 o
-8 14 1 193.824 131.163 40.261 60.815 o
-8 14 2 32.620 42.046 42.036 68.642 o
-8 14 3 105.410 182.094 44.631 54.632 o
-8 14 4 22.055 87.587 105.159 11.313 o
-8 14 5 12.184 0.904 42.297 69.882 o
-8 14 6 44.876 8.240 96.839 13.356 o
-7 0 2 377.520 385.615 27.578 59.054 o
-7 0 4 1284.520 1312.940 57.111 9.244 o
-7 0 6 2501.110 2814.500 99.776 2.664 o
-7 0 8 547.826 629.974 60.654 20.017 o
-7 0 10 89.690 80.915 30.305 113.665 o
-7 0 12 1.341 -27.033 33.833 110.001 o
-7 0 14 329.904 291.990 73.715 19.445 o
-7 0 16 33.863 -10.062 59.018 35.762 o
-7 1 1 38.413 3.497 14.384 488.597 o
-7 1 2 729.202 911.281 29.683 23.805 o
-7 1 3 12.661 -4.293 13.971 598.780 o
-7 1 4 864.682 899.383 32.703 19.911 o
-7 1 5 2217.120 2282.320 60.334 3.966 o
-7 1 6 1369.120 1519.540 50.661 8.516 o
-7 1 7 1138.120 1282.970 40.840 11.931 o
-7 1 8 68.838 99.383 20.327 215.861 o
-7 1 9 113.932 157.364 20.828 169.903 o
-7 1 10 31.603 28.831 21.107 249.826 o
-7 1 11 5.108 21.487 24.727 199.887 o
-7 1 12 237.503 231.155 38.201 58.757 o
-7 1 13 175.657 173.276 34.630 76.036 o
-7 1 14 43.732 55.881 60.889 33.151 o
-7 1 15 186.314 208.087 29.950 88.634 o
-7 2 1 6.931 -18.403 15.020 539.009 o
-7 2 2 28.992 34.399 12.096 612.799 o
-7 2 3 841.117 820.791 28.404 22.318 o
-7 2 4 453.459 524.483 38.118 37.075 o
-7 2 5 556.092 566.285 33.715 34.612 o
-7 2 6 1170.820 1164.670 39.688 12.309 o
-7 2 7 904.169 901.421 34.394 18.747 o
-7 2 8 324.641 298.773 21.261 84.245 o
-7 2 9 131.355 204.192 24.431 127.233 o
-7 2 10 41.865 29.660 22.160 223.045 o
-7 2 11 541.967 494.268 28.290 41.044 o
-7 2 12 51.925 22.782 24.764 180.887 o
-7 2 13 38.215 -2.228 41.221 72.145 o
-7 2 14 199.599 146.805 27.908 99.839 o
-7 2 15 66.801 23.463 35.792 90.873 o
-7 3 1 1636.210 1826.290 75.912 5.550 o
-7 3 2 3153.450 3022.980 156.138 1.647 o
-7 3 3 4.487 48.684 24.368 200.197 o
-7 3 4 0.053 -9.989 12.550 800.265 o
-7 3 5 468.900 576.189 31.811 40.167 o
-7 3 6 825.555 812.729 45.263 18.641 o
-7 3 7 464.631 605.676 85.935 13.191 o
-7 3 8 934.729 992.832 44.737 15.585 o
-7 3 9 104.450 113.240 22.981 162.683 o
-7 3 10 77.001 52.265 21.151 212.737 o
-7 3 11 296.429 321.149 32.086 62.422 o
-7 3 12 231.329 204.024 29.759 82.968 o
-7 3 13 0.132 14.216 24.310 210.270 o
-7 3 14 12.379 -3.551 25.471 189.952 o
-7 3 15 95.166 58.294 27.366 135.627 o
-7 4 1 2333.390 2361.770 93.018 3.209 o
-7 4 2 698.542 765.968 56.231 18.134 o
-7 4 3 1185.460 1120.060 58.600 10.476 o
-7 4 4 0.208 -4.940 28.047 160.243 o
-7 4 5 8.184 12.207 17.883 373.933 o
-7 4 6 295.847 295.188 20.228 92.892 o
-7 4 7 2098.780 2143.280 59.083 4.379 o
-7 4 8 252.525 243.203 19.657 111.504 o
-7 4 9 7.208 21.206 19.356 318.017 o
-7 4 10 97.661 107.078 21.709 180.158 o
-7 4 11 134.181 114.998 22.898 151.770 o
-7 4 12 11.630 44.418 23.706 208.536 o
-7 4 13 14.164 32.346 24.219 201.879 o
-7 4 14 33.350 35.248 28.486 143.685 o
-7 4 15 9.128 -33.277 25.886 185.122 o
-7 5 1 186.781 157.615 32.769 81.850 o
-7 5 2 1827.520 1877.620 82.555 4.758 o
-7 5 3 428.273 410.489 53.020 28.503 o
-7 5 4 576.308 559.167 43.028 28.412 o
-7 5 5 651.092 685.546 41.808 24.992 o
-7 5 6 143.871 140.126 15.720 210.374 o
-7 5 7 135.023 140.899 18.962 181.652 o
-7 5 8 697.285 731.620 38.630 24.356 o
-7 5 9 123.378 140.869 20.098 176.430 o
-7 5 10 162.737 133.929 22.139 143.918 o
-7 5 11 177.934 189.692 24.158 118.155 o
-7 5 12 135.489 102.481 24.391 141.436 o
-7 5 13 28.487 49.882 28.724 140.939 o
-7 5 14 12.144 -5.368 24.931 198.160 o
-7 5 15 32.770 62.953 30.776 122.143 o
-7 6 1 2430.500 2539.730 101.783 2.859 o
-7 6 2 3.332 -22.545 34.000 108.704 o
-7 6 3 431.449 404.710 44.409 35.163 o
-7 6 4 629.679 712.620 53.700 20.542 o
-7 6 5 47.489 42.481 31.825 114.149 o
-7 6 6 716.324 668.782 35.242 25.966 o
-7 6 7 2.925 -8.125 21.143 279.886 o
-7 6 8 18.282 15.322 19.249 313.051 o
-7 6 9 23.648 41.457 22.337 226.823 o
-7 6 10 96.395 105.763 25.305 145.691 o
-7 6 11 268.874 265.538 51.157 36.655 o
-7 6 12 534.826 520.218 31.446 38.356 o
-7 6 13 28.051 40.321 24.538 189.790 o
-7 6 14 3.924 3.537 36.644 93.429 o
-7 7 1 2.318 9.931 34.089 107.696 o
-7 7 2 210.654 243.193 38.476 59.711 o
-7 7 3 145.340 210.578 79.530 18.660 o
-7 7 4 19.624 -15.740 44.312 63.436 o
-7 7 5 529.810 433.960 77.208 15.677 o
-7 7 6 162.902 125.680 16.547 193.626 o
-7 7 7 295.018 377.409 43.031 43.067 o
-7 7 8 699.453 701.421 34.294 26.341 o
-7 7 9 12.267 2.313 21.248 269.532 o
-7 7 10 1479.490 1400.910 56.164 7.917 o
-7 7 11 377.395 342.422 62.781 24.072 o
-7 7 12 76.887 68.735 24.608 164.984 o
-7 7 13 170.641 175.936 28.559 99.584 o
-7 7 14 21.772 4.933 29.410 140.884 o
-7 8 1 482.953 378.162 42.537 35.265 o
-7 8 2 278.142 373.422 60.179 27.193 o
-7 8 3 8.976 -10.388 30.997 129.770 o
-7 8 4 620.608 640.932 50.791 22.534 o
-7 8 5 2.123 8.252 35.232 100.969 o
-7 8 6 0.173 21.549 16.554 438.888 o
-7 8 7 2180.350 2198.660 62.302 4.090 o
-7 8 8 539.043 506.371 35.158 35.799 o
-7 8 9 253.712 259.022 24.451 92.181 o
-7 8 10 74.588 79.054 22.976 182.372 o
-7 8 11 69.693 43.264 26.108 156.049 o
-7 8 12 125.953 93.603 25.578 136.545 o
-7 8 13 45.798 66.047 28.952 133.402 o
-7 9 1 2.396 4.283 37.624 88.732 o
-7 9 2 412.644 355.620 57.277 26.662 o
-7 9 3 1018.960 926.617 78.166 10.024 o
-7 9 4 620.430 646.296 52.962 21.614 o
-7 9 5 0.060 19.177 18.783 345.954 o
-7 9 6 1439.440 1421.080 46.694 8.613 o
-7 9 7 145.998 88.484 20.076 178.442 o
-7 9 8 96.540 80.983 22.040 183.057 o
-7 9 9 361.194 337.854 26.233 65.666 o
-7 9 10 5.362 1.252 29.217 146.477 o
-7 9 11 15.998 -26.483 26.073 180.293 o
-7 9 12 46.840 19.348 28.514 142.148 o
-7 9 13 95.217 93.457 34.703 89.041 o
-7 10 1 39.693 -21.329 75.563 21.890 o
-7 10 2 238.184 191.092 36.389 64.356 o
-7 10 3 1671.670 1536.070 112.986 4.437 o
-7 10 4 1.644 -58.631 77.595 20.936 o
-7 10 5 128.218 124.254 24.548 139.111 o
-7 10 6 228.547 229.811 23.618 103.470 o
-7 10 7 176.985 179.980 38.343 64.992 o
-7 10 8 72.541 76.135 23.203 181.156 o
-7 10 9 393.122 422.824 47.271 33.751 o
-7 10 10 228.938 261.699 27.441 86.492 o
-7 10 11 12.854 -7.986 27.744 160.551 o
-7 10 12 69.515 80.182 34.267 94.792 o
-7 11 1 276.559 328.085 30.033 68.474 o
-7 11 2 938.552 867.828 39.645 17.419 o
-7 11 3 26.988 17.096 25.388 182.877 o
-7 11 4 48.850 39.703 16.907 333.929 o
-7 11 5 123.545 144.958 18.968 186.800 o
-7 11 6 0.409 14.185 21.374 270.653 o
-7 11 7 88.002 91.037 28.595 124.290 o
-7 11 8 418.260 440.034 28.429 51.687 o
-7 11 9 9.947 8.507 25.894 183.332 o
-7 11 10 68.087 71.280 56.750 37.451 o
-7 11 11 4.542 -2.113 29.712 141.959 o
-7 12 1 297.949 310.107 25.860 76.572 o
-7 12 2 16.978 -4.765 16.311 439.617 o
-7 12 3 138.268 142.746 18.203 186.909 o
-7 12 4 125.669 130.246 23.430 147.706 o
-7 12 5 59.077 89.813 30.968 114.031 o
-7 12 6 5.977 -21.787 26.057 183.767 o
-7 12 7 63.071 43.554 23.656 186.570 o
-7 12 8 0.241 4.129 24.858 203.163 o
-7 12 9 97.037 79.943 30.864 109.115 o
-7 12 10 54.166 29.550 46.925 54.966 o
-7 13 1 289.664 238.571 24.299 87.888 o
-7 13 2 30.102 12.936 17.986 340.973 o
-7 13 3 28.268 44.294 19.264 288.915 o
-7 13 4 160.679 171.247 21.728 140.926 o
-7 13 5 135.509 150.818 22.483 148.094 o
-7 13 6 9.338 34.851 22.634 231.104 o
-7 13 7 93.218 15.223 41.754 66.894 o
-7 13 8 12.349 63.442 42.925 66.395 o
-7 13 9 149.448 50.832 45.558 53.683 o
-7 14 1 10.914 -17.676 38.088 86.132 o
-7 14 2 75.169 65.855 39.792 72.598 o
-7 14 3 31.959 85.498 43.811 62.417 o
-7 14 4 36.545 23.887 40.603 73.685 o
-7 14 5 28.108 -13.418 42.097 69.771 o
-7 14 6 14.712 41.783 44.816 61.403 o
-7 14 7 40.988 26.547 42.341 67.663 o
-7 15 1 172.085 191.259 55.632 35.354 o
-7 15 2 12.093 93.276 42.482 67.003 o
-7 15 3 12.369 22.188 43.538 65.515 o
-7 15 4 20.744 -8.298 42.038 70.334 o
-7 15 5 1.573 -3.561 39.396 81.146 o
-6 0 2 5708.550 5984.400 197.219 0.596 o
-6 0 4 377.052 422.077 38.901 42.699 o
-6 0 6 926.211 996.449 47.545 15.191 o
-6 0 8 2510.180 2563.570 95.697 2.835 o
-6 0 10 129.015 166.387 31.059 96.013 o
-6 0 12 259.747 240.117 75.457 19.537 o
-6 0 14 303.326 225.120 41.797 48.280 o
-6 0 16 0.036 44.440 47.418 55.401 o
-6 1 1 6966.430 6918.610 160.992 0.465 o
-6 1 2 50.810 15.566 12.318 551.328 o
-6 1 3 688.388 723.725 43.509 22.908 o
-6 1 4 552.484 695.613 34.537 31.529 o
-6 1 5 41.562 71.217 17.037 319.465 o
-6 1 6 182.359 139.868 16.390 178.906 o
-6 1 7 2781.390 2890.840 73.048 2.592 o
-6 1 8 1227.110 1323.230 43.544 10.700 o
-6 1 9 1257.600 1284.680 44.687 10.517 o
-6 1 10 185.112 192.051 22.563 124.536 o
-6 1 11 205.616 207.245 27.881 93.425 o
-6 1 12 139.033 122.468 28.706 109.843 o
-6 1 13 2.123 4.511 26.095 183.754 o
-6 1 14 58.395 14.239 30.022 127.579 o
-6 1 15 0.148 -45.304 30.625 134.413 o
-6 1 16 221.438 196.939 49.039 41.972 o
-6 2 1 2851.600 3025.390 73.597 2.452 o
-6 2 2 1353.730 1324.820 41.297 9.843 o
-6 2 3 4.826 12.689 12.383 755.553 o
-6 2 4 162.010 211.631 18.919 151.946 o
-6 2 5 2289.840 2500.190 72.388 3.474 o
-6 2 6 840.069 815.187 32.209 21.535 o
-6 2 7 622.918 571.294 30.065 33.605 o
-6 2 8 2508.830 2684.130 70.017 3.057 o
-6 2 9 276.654 309.639 23.130 87.168 o
-6 2 10 1290.400 1251.590 46.670 10.233 o
-6 2 11 13.773 -28.705 27.874 158.861 o
-6 2 12 1.210 47.042 24.219 204.276 o
-6 2 13 9.306 -31.414 30.121 137.278 o
-6 2 14 410.310 409.594 41.360 38.771 o
-6 2 15 563.616 522.403 37.616 32.728 o
-6 2 16 36.349 5.129 28.634 145.033 o
-6 3 1 1956.630 1851.240 94.517 4.181 o
-6 3 2 1102.660 1352.060 91.140 7.331 o
-6 3 3 3.249 5.633 24.897 201.055 o
-6 3 4 572.311 578.067 23.501 39.834 o
-6 3 5 2963.700 3126.110 77.220 2.282 o
-6 3 6 1613.210 1610.530 46.052 7.194 o
-6 3 7 1276.950 1170.580 39.541 11.251 o
-6 3 8 43.464 69.261 18.598 279.115 o
-6 3 9 1703.700 1801.220 54.048 6.136 o
-6 3 10 74.104 102.365 26.500 142.520 o
-6 3 11 248.614 293.054 32.560 67.637 o
-6 3 12 35.950 18.029 24.596 190.263 o
-6 3 13 639.341 649.302 37.805 27.616 o
-6 3 14 214.106 244.467 35.299 66.785 o
-6 3 15 0.993 -30.051 27.142 170.889 o
-6 3 16 29.415 -7.349 28.253 151.000 o
-6 4 1 23.688 51.745 29.457 135.308 o
-6 4 2 1.468 -0.381 29.760 142.094 o
-6 4 3 2864.240 3048.680 111.263 2.142 o
-6 4 4 1836.840 1974.340 51.112 5.469 o
-6 4 5 13.304 12.784 13.553 606.495 o
-6 4 6 3659.170 3734.020 91.518 1.569 o
-6 4 7 993.368 973.413 42.813 15.219 o
-6 4 8 533.886 493.573 27.868 41.890 o
-6 4 9 63.979 49.069 23.213 190.811 o
-6 4 10 138.622 170.385 22.222 145.420 o
-6 4 11 0.742 5.301 24.221 213.455 o
-6 4 12 1234.310 1143.460 47.636 11.057 o
-6 4 13 221.710 241.168 34.072 69.334 o
-6 4 14 2.215 -3.248 25.499 193.144 o
-6 4 15 2.557 -23.922 26.999 172.254 o
-6 5 1 293.410 242.037 34.637 61.205 o
-6 5 2 458.488 383.433 35.558 42.848 o
-6 5 3 1880.070 1814.910 75.884 4.902 o
-6 5 4 463.979 389.372 40.465 37.644 o
-6 5 5 2594.490 2569.450 69.062 3.029 o
-6 5 6 343.498 367.864 41.081 43.325 o
-6 5 7 1703.230 1767.180 57.829 6.075 o
-6 5 8 140.119 136.689 20.038 169.864 o
-6 5 9 82.176 127.230 21.040 190.633 o
-6 5 10 17.021 42.289 23.849 204.279 o
-6 5 11 447.210 477.758 30.242 46.046 o
-6 5 12 105.641 71.943 24.101 159.193 o
-6 5 13 32.952 9.133 24.238 198.555 o
-6 5 14 9.515 -2.505 24.986 198.315 o
-6 5 15 8.320 -18.528 28.251 156.025 o
-6 6 1 144.999 89.243 36.781 76.181 o
-6 6 2 2508.790 2476.390 138.529 2.347 o
-6 6 3 61.428 93.751 28.534 130.261 o
-6 6 4 2035.680 1936.550 61.467 4.726 o
-6 6 5 1487.110 1448.520 52.328 7.958 o
-6 6 6 1699.020 1795.260 51.818 6.237 o
-6 6 7 117.218 109.371 22.016 167.612 o
-6 6 8 4.108 41.620 27.909 155.701 o
-6 6 9 421.337 414.401 43.872 35.841 o
-6 6 10 80.428 77.612 32.134 104.666 o
-6 6 11 40.754 43.316 22.988 206.379 o
-6 6 12 20.625 22.342 23.287 216.567 o
-6 6 13 5.969 16.584 25.321 191.481 o
-6 6 14 64.964 9.087 25.553 169.047 o
-6 6 15 31.366 51.385 31.195 120.330 o
-6 7 1 5510.370 5445.990 266.821 0.557 o
-6 7 2 37.947 11.200 55.148 40.712 o
-6 7 3 1594.480 1395.480 131.563 4.030 o
-6 7 4 110.358 108.552 13.879 282.512 o
-6 7 5 1835.470 1984.290 90.431 4.398 o
-6 7 6 538.699 658.437 32.002 34.363 o
-6 7 7 131.173 149.281 19.685 174.449 o
-6 7 8 1196.750 1138.840 47.478 11.425 o
-6 7 9 322.638 321.734 32.142 59.802 o
-6 7 10 184.113 166.370 22.536 128.855 o
-6 7 11 48.013 84.130 24.190 177.707 o
-6 7 12 32.906 23.169 23.906 200.588 o
-6 7 13 247.980 326.700 41.920 48.339 o
-6 7 14 21.821 50.173 34.726 99.573 o
-6 8 1 4.715 -21.518 34.480 105.561 o
-6 8 2 3558.060 3098.060 168.715 1.395 o
-6 8 3 530.682 566.341 23.530 42.890 o
-6 8 4 1229.650 1281.600 41.006 11.060 o
-6 8 5 20.798 17.655 16.284 417.191 o
-6 8 6 770.412 750.684 43.906 20.664 o
-6 8 7 1669.910 1509.380 53.173 6.889 o
-6 8 8 350.822 349.597 31.139 57.678 o
-6 8 9 964.448 1016.010 50.845 14.041 o
-6 8 10 97.813 132.767 60.935 31.794 o
-6 8 11 45.002 56.728 28.932 134.744 o
-6 8 12 152.039 118.016 28.040 111.345 o
-6 8 13 76.902 54.568 25.691 156.229 o
-6 8 14 624.045 526.160 47.670 25.154 o
-6 9 1 1739.640 1616.480 48.013 6.553 o
-6 9 2 95.783 101.435 14.027 302.508 o
-6 9 3 2155.690 2109.540 57.083 4.324 o
-6 9 4 21.228 -8.884 21.098 267.544 o
-6 9 5 782.249 765.978 35.114 22.814 o
-6 9 6 115.452 97.765 20.393 188.475 o
-6 9 7 1.305 -21.003 20.389 302.195 o
-6 9 8 1188.420 1183.080 46.559 11.389 o
-6 9 9 67.703 81.062 24.440 167.896 o
-6 9 10 6.648 32.089 24.567 199.636 o
-6 9 11 18.910 53.416 26.788 162.431 o
-6 9 12 26.917 -10.805 25.302 187.163 o
-6 9 13 946.098 1091.000 58.883 12.601 o
-6 10 1 303.835 350.853 25.814 72.971 o
-6 10 2 774.129 828.272 32.742 22.887 o
-6 10 3 14.138 -20.122 15.091 514.705 o
-6 10 4 1546.140 1716.970 78.899 5.872 o
-6 10 5 6.027 13.223 19.989 303.893 o
-6 10 6 2.089 4.066 20.543 295.331 o
-6 10 7 222.343 236.362 25.421 97.047 o
-6 10 8 204.727 136.049 24.566 116.004 o
-6 10 9 22.907 21.970 24.417 197.349 o
-6 10 10 21.699 25.292 26.066 174.451 o
-6 10 11 34.861 32.862 26.542 163.534 o
-6 10 12 644.910 788.896 71.520 14.552 o
-6 10 13 160.211 169.982 47.221 47.581 o
-6 11 1 271.619 233.593 38.416 55.779 o
-6 11 2 364.289 371.223 50.504 32.734 o
-6 11 3 789.795 896.763 43.526 18.959 o
-6 11 4 259.876 281.580 21.471 98.431 o
-6 11 5 152.282 126.159 25.525 125.241 o
-6 11 6 21.306 29.801 23.429 212.015 o
-6 11 7 297.296 278.951 25.727 79.322 o
-6 11 8 97.287 75.504 26.011 143.928 o
-6 11 9 147.913 244.430 42.948 54.308 o
-6 11 10 11.846 13.240 30.811 129.728 o
-6 11 11 226.889 227.811 29.075 84.110 o
-6 11 12 110.700 35.674 28.955 122.836 o
-6 12 1 707.460 654.239 48.736 21.379 o
-6 12 2 337.619 286.707 28.595 66.899 o
-6 12 3 1.976 -12.890 18.821 353.613 o
-6 12 4 64.825 47.766 20.130 239.046 o
-6 12 5 157.882 162.636 24.627 124.438 o
-6 12 6 523.517 555.463 32.980 36.919 o
-6 12 7 120.558 72.109 42.488 61.693 o
-6 12 8 145.468 111.413 40.274 64.737 o
-6 12 9 43.970 69.993 26.224 158.630 o
-6 12 10 971.802 1010.770 50.636 14.018 o
-6 12 11 48.097 91.578 39.728 73.791 o
-6 13 1 32.080 70.161 25.070 175.629 o
-6 13 2 95.184 84.626 20.740 198.873 o
-6 13 3 0.224 24.706 23.051 230.677 o
-6 13 4 2.064 -7.547 35.965 97.295 o
-6 13 5 256.495 312.820 33.709 63.293 o
-6 13 6 294.150 239.229 37.144 56.338 o
-6 13 7 244.848 294.489 33.957 64.717 o
-6 13 8 62.934 39.859 27.456 145.435 o
-6 13 9 951.829 1050.690 59.316 12.674 o
-6 13 10 114.089 84.433 36.122 81.727 o
-6 14 1 15.340 2.658 22.590 237.590 o
-6 14 2 14.446 59.454 22.108 231.171 o
-6 14 3 50.597 86.008 23.240 188.173 o
-6 14 4 14.595 2.866 21.616 259.010 o
-6 14 5 90.698 90.934 24.632 156.003 o
-6 14 6 100.009 74.044 27.257 133.293 o
-6 14 7 16.078 -15.034 31.187 127.075 o
-6 14 8 990.773 925.815 101.570 7.609 o
-6 15 1 93.102 111.729 25.296 145.865 o
-6 15 2 48.370 91.328 26.440 151.963 o
-6 15 3 5.957 -34.669 40.225 77.587 o
-6 15 4 1.176 2.656 43.636 66.119 o
-6 15 5 0.009 63.094 40.582 74.765 o
-6 15 6 0.132 18.143 40.541 76.203 o
-6 16 1 26.717 7.693 38.847 81.484 o
-6 16 2 38.328 7.150 42.326 68.341 o
-6 16 3 51.973 -16.158 40.993 72.135 o
-5 0 2 1424.410 1255.460 51.604 8.927 o
-5 0 4 9.889 -13.911 20.597 289.084 o
-5 0 6 8110.600 8483.010 338.979 0.276 o
-5 0 8 5.182 -7.290 26.059 184.001 o
-5 0 10 5.067 15.872 30.056 137.177 o
-5 0 12 500.370 433.934 59.686 22.854 o
-5 0 14 400.232 389.446 45.444 35.715 o
-5 0 16 181.649 100.910 41.559 59.524 o
-5 1 1 9.639 10.942 13.286 646.747 o
-5 1 2 44.891 -1.585 12.595 583.010 o
-5 1 3 156.856 110.071 14.863 221.654 o
-5 1 4 80.853 55.540 13.830 364.830 o
-5 1 5 2634.020 2798.860 69.949 2.831 o
-5 1 6 1052.330 1204.190 39.360 13.443 o
-5 1 7 603.931 568.081 30.503 34.311 o
-5 1 8 106.328 115.944 19.568 198.274 o
-5 1 9 5.252 -10.225 19.207 336.052 o
-5 1 10 444.058 495.309 48.899 29.751 o
-5 1 11 234.366 252.873 25.156 94.067 o
-5 1 12 17.341 56.516 25.230 181.380 o
-5 1 13 402.464 358.794 30.203 54.140 o
-5 1 14 320.220 359.464 32.225 58.159 o
-5 1 15 133.138 90.423 29.894 107.432 o
-5 1 16 10.324 -0.729 30.536 133.439 o
-5 2 1 74.130 148.541 14.113 298.299 o
-5 2 2 817.458 722.608 49.765 18.396 o
-5 2 3 125.153 98.886 15.608 244.183 o
-5 2 4 2951.280 2987.120 73.602 2.378 o
-5 2 5 1759.230 1934.110 51.887 5.769 o
-5 2 6 189.764 195.391 17.545 152.574 o
-5 2 7 1150.780 1263.600 41.956 11.799 o
-5 2 8 199.421 202.118 20.012 132.595 o
-5 2 9 1025.430 1063.910 57.362 12.197 o
-5 2 10 68.195 79.853 34.388 94.376 o
-5 2 11 226.294 285.798 33.070 69.116 o
-5 2 12 175.237 159.032 25.435 115.818 o
-5 2 13 0.065 -32.255 25.589 192.549 o
-5 2 14 46.821 35.493 28.064 144.400 o
-5 2 15 454.187 370.166 32.929 46.365 o
-5 2 16 6.678 27.319 35.972 95.592 o
-5 3 1 62.159 97.114 29.074 125.704 o
-5 3 2 90.319 65.210 41.603 66.043 o
-5 3 3 258.442 265.213 18.774 110.146 o
-5 3 4 1451.940 1503.330 42.956 8.481 o
-5 3 5 17.482 9.753 14.881 506.245 o
-5 3 6 1509.230 1689.980 48.270 7.416 o
-5 3 7 113.223 107.661 17.899 217.900 o
-5 3 8 516.158 528.764 30.369 39.964 o
-5 3 9 73.449 109.035 36.973 81.132 o
-5 3 10 1087.730 1065.780 43.948 13.294 o
-5 3 11 10.675 0.651 22.680 238.933 o
-5 3 12 290.430 289.954 32.644 63.388 o
-5 3 13 1.849 3.686 24.812 203.357 o
-5 3 14 25.659 -3.839 26.355 173.564 o
-5 3 15 2.818 10.775 31.167 128.500 o
-5 3 16 783.949 800.734 61.133 15.472 o
-5 4 1 106.326 166.042 31.174 99.003 o
-5 4 2 330.410 211.286 46.247 41.148 o
-5 4 3 0.063 -27.494 26.680 177.126 o
-5 4 4 8.926 42.720 30.943 126.670 o
-5 4 5 1082.560 1155.310 41.163 13.172 o
-5 4 6 30.017 42.691 20.131 267.183 o
-5 4 7 182.316 197.923 29.187 93.016 o
-5 4 8 541.351 557.670 31.682 36.872 o
-5 4 9 633.707 649.809 35.172 29.020 o
-5 4 10 73.141 85.627 21.780 196.722 o
-5 4 11 2253.850 2244.420 75.515 3.694 o
-5 4 12 248.429 257.114 26.335 87.202 o
-5 4 13 4.539 -2.550 29.091 148.044 o
-5 4 14 166.037 154.394 30.748 92.632 o
-5 4 15 195.758 115.198 28.362 101.445 o
-5 4 16 104.095 85.837 28.985 118.832 o
-5 5 1 1426.090 1499.000 70.549 7.122 o
-5 5 2 7.276 26.654 32.186 118.806 o
-5 5 3 406.761 542.667 76.672 16.441 o
-5 5 4 182.030 180.329 16.029 170.600 o
-5 5 5 0.831 -12.068 27.090 171.582 o
-5 5 6 0.157 -32.694 19.838 320.230 o
-5 5 7 732.001 757.203 53.203 18.562 o
-5 5 8 95.880 95.870 26.360 138.558 o
-5 5 9 77.574 78.888 19.836 224.424 o
-5 5 10 2019.280 2034.430 69.383 4.475 o
-5 5 11 533.514 556.309 53.302 24.169 o
-5 5 12 200.839 176.140 26.403 103.419 o
-5 5 13 143.628 108.765 41.051 62.905 o
-5 5 14 290.666 298.427 37.197 54.330 o
-5 5 15 11.090 -27.149 27.300 166.193 o
-5 6 1 5.289 3.911 12.388 777.477 o
-5 6 2 194.350 133.877 34.167 77.638 o
-5 6 3 371.068 339.137 26.949 63.206 o
-5 6 4 124.323 115.124 15.191 243.532 o
-5 6 5 849.843 909.973 34.386 19.761 o
-5 6 6 504.549 512.683 28.195 42.895 o
-5 6 7 194.414 135.548 18.210 159.524 o
-5 6 8 26.335 26.615 19.008 306.207 o
-5 6 9 863.149 729.439 43.299 19.209 o
-5 6 10 885.268 842.803 53.675 15.582 o
-5 6 11 7.576 -7.600 25.135 196.745 o
-5 6 12 92.184 57.762 24.497 162.630 o
-5 6 13 57.020 84.950 26.932 145.811 o
-5 6 14 17.645 -6.388 30.108 135.855 o
-5 6 15 111.351 135.178 27.627 120.725 o
-5 7 1 336.138 337.124 30.943 59.959 o
-5 7 2 554.789 507.718 42.771 30.084 o
-5 7 3 581.698 659.265 57.918 20.282 o
-5 7 4 689.498 685.414 37.421 25.682 o
-5 7 5 128.686 148.873 19.335 179.213 o
-5 7 6 14.479 51.709 22.354 228.790 o
-5 7 7 394.135 402.208 29.242 54.314 o
-5 7 8 10.290 12.544 22.794 233.574 o
-5 7 9 88.469 52.198 21.447 201.994 o
-5 7 10 114.214 83.238 22.556 169.037 o
-5 7 11 9.239 -6.199 22.749 238.512 o
-5 7 12 282.319 352.950 32.116 62.187 o
-5 7 13 60.556 56.577 24.948 169.281 o
-5 7 14 51.193 6.802 34.123 102.049 o
-5 7 15 49.562 62.001 26.677 153.535 o
-5 8 1 0.086 3.272 14.716 576.751 o
-5 8 2 492.022 458.405 28.190 45.583 o
-5 8 3 1150.160 1184.620 38.748 12.512 o
-5 8 4 467.889 513.273 43.818 32.284 o
-5 8 5 11.532 16.201 39.389 80.025 o
-5 8 6 544.505 447.353 27.573 42.926 o
-5 8 7 81.178 28.303 20.310 231.254 o
-5 8 8 365.231 401.010 26.282 61.547 o
-5 8 9 408.394 420.433 46.165 34.206 o
-5 8 10 19.045 39.085 22.339 230.069 o
-5 8 11 525.799 579.711 33.146 36.095 o
-5 8 12 316.804 267.458 27.404 73.257 o
-5 8 13 230.071 196.416 59.940 29.924 o
-5 8 14 8.456 34.411 25.931 179.032 o
-5 9 1 548.632 630.276 31.725 34.722 o
-5 9 2 432.890 540.338 33.109 42.162 o
-5 9 3 353.020 301.889 26.071 69.179 o
-5 9 4 80.975 88.664 22.732 180.318 o
-5 9 5 591.385 559.100 48.508 25.152 o
-5 9 6 103.932 107.423 21.466 179.780 o
-5 9 7 838.546 847.911 41.310 19.042 o
-5 9 8 6.582 0.157 22.981 235.184 o
-5 9 9 412.195 422.488 27.880 53.636 o
-5 9 10 335.514 356.129 41.473 43.549 o
-5 9 11 102.529 100.516 24.456 151.985 o
-5 9 12 504.064 566.695 32.287 38.134 o
-5 9 13 30.428 1.965 25.033 189.305 o
-5 9 14 7.562 -20.712 25.685 188.523 o
-5 10 1 118.668 121.448 19.028 195.742 o
-5 10 2 127.474 144.827 17.831 196.689 o
-5 10 3 94.034 43.234 34.366 93.602 o
-5 10 4 489.105 399.335 29.156 46.962 o
-5 10 5 78.612 83.102 21.391 199.733 o
-5 10 6 443.293 623.712 41.030 33.160 o
-5 10 7 94.527 91.784 23.589 164.709 o
-5 10 8 244.711 223.042 25.663 93.143 o
-5 10 9 5.394 12.824 24.384 207.076 o
-5 10 10 89.330 141.970 26.657 131.873 o
-5 10 11 325.955 302.431 46.112 39.637 o
-5 10 12 16.053 -8.599 25.141 193.482 o
-5 10 13 15.542 5.038 27.118 166.451 o
-5 11 1 50.160 32.991 21.190 234.483 o
-5 11 2 57.671 47.575 18.749 272.604 o
-5 11 3 66.726 113.242 19.423 226.610 o
-5 11 4 69.607 25.999 33.097 104.366 o
-5 11 5 223.195 201.544 23.550 108.286 o
-5 11 6 70.888 38.847 22.910 194.089 o
-5 11 7 21.335 25.738 28.738 145.101 o
-5 11 8 1.195 -15.440 24.741 205.518 o
-5 11 9 134.738 120.624 27.271 119.293 o
-5 11 10 34.559 37.887 27.441 153.266 o
-5 11 11 43.568 14.488 26.238 167.157 o
-5 11 12 33.406 60.086 40.803 72.100 o
-5 12 1 351.761 375.325 40.899 42.930 o
-5 12 2 69.899 49.119 20.333 231.460 o
-5 12 3 14.385 10.464 19.677 306.544 o
-5 12 4 10.231 23.571 22.112 244.303 o
-5 12 5 71.018 87.707 38.007 78.353 o
-5 12 6 194.868 205.146 26.206 102.538 o
-5 12 7 17.822 -4.169 23.967 211.470 o
-5 12 8 4.435 -18.937 30.628 133.655 o
-5 12 9 3.721 -14.335 26.694 175.850 o
-5 12 10 22.932 29.095 28.475 146.894 o
-5 12 11 78.858 73.004 33.855 96.128 o
-5 13 1 3.612 -9.526 25.919 186.492 o
-5 13 2 178.787 169.756 32.752 82.148 o
-5 13 3 2.027 1.339 28.069 159.386 o
-5 13 4 2.765 47.068 27.263 162.486 o
-5 13 5 797.900 881.430 53.284 16.595 o
-5 13 6 114.806 110.297 26.772 128.592 o
-5 13 7 2.570 36.770 29.044 145.033 o
-5 13 8 41.093 100.447 33.010 103.691 o
-5 13 9 5.205 16.751 31.170 127.610 o
-5 13 10 28.829 22.772 29.171 139.761 o
-5 14 1 11.017 -16.484 22.391 244.975 o
-5 14 2 42.795 20.510 22.881 212.773 o
-5 14 3 195.269 207.247 31.809 80.912 o
-5 14 4 257.399 213.827 24.949 94.120 o
-5 14 5 52.885 -10.224 30.108 129.281 o
-5 14 6 39.598 38.165 32.089 113.928 o
-5 14 7 96.779 34.868 27.585 136.378 o
-5 14 8 0.853 10.321 46.833 57.301 o
-5 14 9 95.293 83.312 29.081 120.247 o
-5 15 1 0.532 14.193 31.896 122.834 o
-5 15 2 8.508 8.391 29.735 140.165 o
-5 15 3 245.613 293.027 50.772 37.380 o
-5 15 4 20.268 15.771 23.942 207.270 o
-5 15 5 10.885 -32.076 29.408 143.611 o
-5 15 6 34.127 17.497 40.157 75.618 o
-5 15 7 36.423 31.001 27.785 150.208 o
-5 16 1 8.102 18.695 27.169 166.008 o
-5 16 2 73.699 54.988 26.516 149.170 o
-5 16 3 48.156 98.904 26.761 147.903 o
-5 16 4 5.283 -21.756 35.932 97.183 o
-5 16 5 8.445 -38.431 43.359 66.708 o
-4 0 2 2903.090 3562.950 120.109 1.882 o
-4 0 4 0.911 10.036 35.798 97.851 o
-4 0 6 2382.730 2542.480 93.713 3.021 o
-4 0 8 32.296 -7.503 26.255 172.746 o
-4 0 10 176.313 138.332 32.382 85.811 o
-4 0 12 773.110 714.845 54.883 17.774 o
-4 0 14 154.767 99.894 42.948 57.905 o
-4 0 16 682.659 584.346 145.011 5.206 o
-4 1 1 4316.030 4778.450 158.529 0.974 o
-4 1 2 405.989 474.679 23.397 57.351 o
-4 1 3 714.499 607.125 25.425 30.928 o
-4 1 4 1669.680 1772.580 47.861 6.525 o
-4 1 5 1444.860 1443.400 43.020 8.706 o
-4 1 6 883.642 970.181 49.877 15.513 o
-4 1 7 1031.290 1119.050 39.655 14.191 o
-4 1 8 95.519 109.664 19.951 201.703 o
-4 1 9 30.547 27.953 21.005 253.018 o
-4 1 10 26.534 38.090 22.442 224.259 o
-4 1 11 12.772 -6.236 25.416 190.615 o
-4 1 12 495.174 476.978 30.372 42.779 o
-4 1 13 113.605 150.179 28.047 115.988 o
-4 1 14 31.159 26.502 27.970 150.237 o
-4 1 15 547.879 460.176 46.106 29.007 o
-4 1 16 16.001 -2.995 30.280 134.652 o
-4 2 1 325.250 382.176 30.170 60.187 o
-4 2 2 3057.000 2338.530 67.848 2.633 o
-4 2 3 378.086 422.142 31.921 51.200 o
-4 2 4 689.740 691.403 60.682 17.489 o
-4 2 5 1813.670 1852.140 50.790 5.753 o
-4 2 6 2371.910 2641.480 68.355 3.294 o
-4 2 7 1700.680 1921.650 54.865 5.906 o
-4 2 8 152.826 129.240 23.558 137.856 o
-4 2 9 0.568 7.480 20.777 288.656 o
-4 2 10 475.759 581.608 34.615 37.437 o
-4 2 11 732.623 804.765 43.020 21.158 o
-4 2 12 532.302 515.078 32.219 38.056 o
-4 2 13 412.290 427.236 39.342 40.274 o
-4 2 14 412.456 387.239 31.265 50.748 o
-4 2 15 46.559 24.124 29.372 134.182 o
-4 2 16 636.003 531.157 52.907 22.468 o
-4 3 1 1145.470 767.814 93.839 8.065 o
-4 3 2 600.675 565.207 38.174 30.177 o
-4 3 3 149.900 85.616 12.496 271.345 o
-4 3 4 0.038 27.250 16.838 420.089 o
-4 3 5 3319.290 3571.130 89.897 1.802 o
-4 3 6 2633.840 2707.290 70.163 2.883 o
-4 3 7 22.767 31.015 22.088 235.035 o
-4 3 8 458.521 531.054 30.528 43.248 o
-4 3 9 248.107 263.170 33.901 66.040 o
-4 3 10 462.225 555.583 28.605 43.920 o
-4 3 11 119.458 57.450 23.921 158.544 o
-4 3 12 292.803 333.369 59.009 28.143 o
-4 3 13 23.592 23.362 26.573 167.963 o
-4 3 14 4.051 -16.924 27.305 168.028 o
-4 3 15 436.517 421.399 71.631 18.550 o
-4 3 16 87.403 92.197 36.191 83.692 o
-4 4 1 278.394 355.058 34.251 58.370 o
-4 4 2 10.524 14.319 42.958 67.536 o
-4 4 3 23.851 30.831 13.025 574.184 o
-4 4 4 805.992 910.342 34.377 20.711 o
-4 4 5 397.734 468.452 40.808 38.538 o
-4 4 6 34.016 74.365 17.059 326.269 o
-4 4 7 497.018 551.141 28.363 42.011 o
-4 4 8 1121.510 1100.660 40.966 13.062 o
-4 4 9 16.595 -3.338 20.246 293.093 o
-4 4 10 9.008 6.249 21.935 254.292 o
-4 4 11 41.361 -3.702 23.381 210.335 o
-4 4 12 13.305 12.857 40.435 75.992 o
-4 4 13 4.485 -16.483 24.262 212.262 o
-4 4 14 16.977 9.681 27.819 157.452 o
-4 4 15 8.219 -3.376 29.131 146.873 o
-4 4 16 71.329 84.204 30.099 118.033 o
-4 5 1 391.572 352.577 48.927 33.539 o
-4 5 2 172.953 237.420 31.418 83.180 o
-4 5 3 655.256 715.300 28.780 29.808 o
-4 5 4 1561.390 1445.320 42.860 8.017 o
-4 5 5 736.694 845.605 31.791 23.930 o
-4 5 6 62.511 37.582 17.181 310.620 o
-4 5 7 2347.720 2489.620 65.153 3.486 o
-4 5 8 33.128 16.044 19.090 302.413 o
-4 5 9 721.571 836.225 38.854 22.329 o
-4 5 10 92.030 61.513 22.059 189.667 o
-4 5 11 99.387 83.829 23.918 161.091 o
-4 5 12 18.524 31.817 23.664 208.956 o
-4 5 13 52.738 102.951 25.860 154.551 o
-4 5 14 14.824 28.614 28.395 149.630 o
-4 5 15 46.136 -36.981 36.090 92.586 o
-4 5 16 1.455 12.983 29.064 147.596 o
-4 6 1 172.312 145.530 15.762 188.663 o
-4 6 2 423.942 338.128 23.029 63.414 o
-4 6 3 1232.030 1209.670 37.854 11.627 o
-4 6 4 595.717 610.314 29.712 34.151 o
-4 6 5 21.439 18.657 21.450 252.847 o
-4 6 6 2016.930 1856.030 51.855 5.090 o
-4 6 7 10.944 18.512 18.127 356.718 o
-4 6 8 3051.190 3168.310 81.027 2.170 o
-4 6 9 530.468 517.015 38.391 33.668 o
-4 6 10 502.731 505.613 31.460 40.537 o
-4 6 11 50.436 71.394 23.880 183.140 o
-4 6 12 63.777 60.481 24.350 174.269 o
-4 6 13 18.161 37.831 26.183 172.122 o
-4 6 14 318.299 256.569 48.764 37.799 o
-4 6 15 5.118 25.959 26.816 170.101 o
-4 7 1 1089.640 1096.200 37.044 13.909 o
-4 7 2 887.133 832.842 36.573 19.317 o
-4 7 3 611.626 673.659 29.654 32.053 o
-4 7 4 68.759 58.713 17.537 283.509 o
-4 7 5 854.599 825.723 35.565 20.295 o
-4 7 6 173.824 195.201 19.776 144.691 o
-4 7 7 2040.230 2112.170 58.552 4.560 o
-4 7 8 493.241 537.351 34.470 37.782 o
-4 7 9 1299.240 1275.030 70.377 8.246 o
-4 7 10 38.693 36.741 21.712 230.854 o
-4 7 11 23.644 100.690 27.198 150.227 o
-4 7 12 49.199 41.540 28.264 141.282 o
-4 7 13 696.420 537.170 35.999 28.413 o
-4 7 14 22.006 4.115 26.841 168.066 o
-4 7 15 27.182 48.213 26.135 168.205 o
-4 8 1 2027.400 1986.750 55.371 4.811 o
-4 8 2 143.299 98.763 23.873 143.545 o
-4 8 3 557.836 577.765 31.565 35.634 o
-4 8 4 450.130 501.063 28.297 46.960 o
-4 8 5 16.348 24.150 18.690 327.665 o
-4 8 6 1077.230 1028.130 40.628 14.061 o
-4 8 7 827.360 864.129 43.803 18.505 o
-4 8 8 133.779 128.336 23.535 144.431 o
-4 8 9 70.663 103.904 22.343 186.215 o
-4 8 10 130.740 155.618 35.100 80.160 o
-4 8 11 237.924 310.657 27.000 82.540 o
-4 8 12 539.993 658.998 37.805 30.888 o
-4 8 13 0.644 -9.548 25.501 193.674 o
-4 8 14 116.428 47.893 25.564 146.186 o
-4 9 1 70.927 64.719 19.299 243.397 o
-4 9 2 20.406 -0.943 20.115 293.415 o
-4 9 3 375.101 381.395 27.706 59.314 o
-4 9 4 1021.720 996.525 45.242 14.323 o
-4 9 5 418.173 322.949 23.081 64.949 o
-4 9 6 23.231 59.758 21.386 239.491 o
-4 9 7 15.558 24.914 25.361 185.930 o
-4 9 8 43.024 48.869 25.695 168.091 o
-4 9 9 54.253 34.168 21.822 220.501 o
-4 9 10 355.005 366.126 28.486 60.882 o
-4 9 11 834.373 858.464 45.208 18.100 o
-4 9 12 106.043 115.152 25.276 141.574 o
-4 9 13 47.665 35.872 35.775 92.238 o
-4 9 14 140.438 166.185 27.971 109.165 o
-4 10 1 227.818 223.296 59.018 30.505 o
-4 10 2 310.684 290.494 33.072 60.596 o
-4 10 3 691.557 682.530 35.814 26.294 o
-4 10 4 745.983 762.710 36.583 23.346 o
-4 10 5 874.839 928.860 40.462 17.831 o
-4 10 6 50.179 19.720 23.494 199.820 o
-4 10 7 185.170 147.964 24.616 119.206 o
-4 10 8 4.852 26.684 26.282 176.831 o
-4 10 9 116.850 80.638 25.849 138.888 o
-4 10 10 245.494 229.803 30.824 76.112 o
-4 10 11 226.048 234.539 26.811 91.417 o
-4 10 12 157.328 149.588 27.015 112.478 o
-4 10 13 882.564 1022.980 51.126 14.950 o
-4 11 1 597.127 636.914 35.183 30.591 o
-4 11 2 1101.690 1156.980 42.362 12.815 o
-4 11 3 655.886 657.737 35.352 28.035 o
-4 11 4 1195.020 1152.750 44.724 11.644 o
-4 11 5 144.057 180.406 24.233 128.248 o
-4 11 6 548.009 552.925 49.209 25.957 o
-4 11 7 3.087 -31.275 23.766 221.792 o
-4 11 8 23.225 -22.517 24.917 194.103 o
-4 11 9 712.859 768.389 56.878 17.716 o
-4 11 10 0.616 -23.681 26.043 185.718 o
-4 11 11 73.855 117.320 31.229 107.741 o
-4 11 12 1357.390 1606.410 58.614 7.878 o
-4 11 13 193.245 181.998 27.074 101.372 o
-4 12 1 12.100 18.261 33.403 110.419 o
-4 12 2 655.946 560.377 33.570 30.627 o
-4 12 3 1540.540 1531.530 60.932 7.064 o
-4 12 4 266.356 282.086 24.164 88.573 o
-4 12 5 207.749 141.370 35.140 72.811 o
-4 12 6 461.557 458.064 29.910 46.069 o
-4 12 7 2.086 -2.711 25.178 198.128 o
-4 12 8 210.364 221.810 29.820 84.506 o
-4 12 9 10.167 -3.778 26.540 175.941 o
-4 12 10 480.810 422.427 57.055 24.706 o
-4 12 11 205.848 182.437 28.875 91.649 o
-4 12 12 170.091 218.610 31.264 85.390 o
-4 13 1 356.404 302.876 24.147 72.504 o
-4 13 2 258.892 213.540 23.088 100.549 o
-4 13 3 379.809 368.192 29.686 56.476 o
-4 13 4 93.020 81.216 24.501 158.140 o
-4 13 5 492.860 480.947 29.984 43.143 o
-4 13 6 9.121 1.648 25.387 192.065 o
-4 13 7 598.763 664.565 68.937 16.342 o
-4 13 8 0.117 34.896 26.913 169.066 o
-4 13 9 121.635 114.777 27.919 118.857 o
-4 13 10 30.552 37.643 42.839 66.398 o
-4 13 11 344.850 368.148 37.835 47.414 o
-4 14 1 8.688 12.210 24.588 202.520 o
-4 14 2 363.392 414.073 45.495 36.604 o
-4 14 3 2.590 21.984 23.574 220.335 o
-4 14 4 513.395 442.039 33.093 40.369 o
-4 14 5 0.138 18.398 27.494 164.355 o
-4 14 6 187.752 204.301 30.189 87.812 o
-4 14 7 128.710 107.391 59.876 32.555 o
-4 14 8 285.642 283.266 51.807 35.194 o
-4 14 9 4.817 56.309 55.922 39.792 o
-4 14 10 30.646 -3.677 59.018 35.805 o
-4 15 1 720.321 728.992 83.247 11.740 o
-4 15 2 219.563 164.729 25.488 104.751 o
-4 15 3 476.362 472.549 42.534 33.678 o
-4 15 4 53.926 23.281 30.115 126.851 o
-4 15 5 128.567 137.966 37.847 72.023 o
-4 15 6 191.362 165.283 34.276 75.901 o
-4 15 7 39.860 44.615 35.158 95.653 o
-4 15 8 65.445 40.571 29.606 126.839 o
-4 16 1 0.018 -27.674 31.474 127.284 o
-4 16 2 499.693 549.718 45.241 29.651 o
-4 16 3 3.282 19.766 25.631 187.367 o
-4 16 4 151.554 119.001 27.047 116.998 o
-4 16 5 4.365 -28.839 32.770 116.849 o
-4 16 6 71.059 78.980 37.727 79.760 o
-4 17 1 599.034 604.130 42.392 27.366 o
-4 17 2 122.897 139.211 37.367 73.979 o
-3 0 2 3831.340 3480.580 164.071 1.260 o
-3 0 4 3312.710 3354.250 116.016 1.733 o
-3 0 6 3253.480 3116.810 110.815 1.865 o
-3 0 8 25.133 25.625 38.604 81.962 o
-3 0 10 219.270 209.305 33.703 72.235 o
-3 0 12 96.906 67.205 38.462 75.463 o
-3 0 14 318.228 362.883 46.660 38.142 o
-3 0 16 19.573 36.828 44.583 61.935 o
-3 1 1 537.679 438.959 33.914 38.464 o
-3 1 2 271.372 373.004 46.053 40.490 o
-3 1 3 3939.590 3538.730 98.102 1.462 o
-3 1 4 1531.580 1326.500 41.470 8.607 o
-3 1 5 3055.300 2881.480 72.715 2.337 o
-3 1 6 20.401 9.262 18.664 332.320 o
-3 1 7 182.231 219.697 21.477 127.223 o
-3 1 8 1502.100 1659.840 58.941 7.045 o
-3 1 9 56.441 35.248 23.715 190.425 o
-3 1 10 660.837 684.703 39.501 25.687 o
-3 1 11 6.582 -35.727 27.286 167.581 o
-3 1 12 289.998 214.086 29.289 75.622 o
-3 1 13 202.354 206.501 61.900 28.691 o
-3 1 14 5.258 12.801 28.904 148.412 o
-3 1 15 23.517 39.662 30.251 129.905 o
-3 1 16 32.392 -15.188 30.099 133.194 o
-3 2 1 116.643 58.148 26.544 136.575 o
-3 2 2 856.575 735.224 40.409 20.019 o
-3 2 3 42.311 45.620 15.333 392.106 o
-3 2 4 4736.310 4442.330 105.900 1.023 o
-3 2 5 946.591 1211.070 39.926 14.661 o
-3 2 6 6.609 -0.678 18.754 350.576 o
-3 2 7 3973.540 4116.670 100.826 1.323 o
-3 2 8 4.205 6.288 19.966 309.423 o
-3 2 9 0.144 -2.624 20.943 287.372 o
-3 2 10 404.501 370.726 27.822 56.787 o
-3 2 11 723.468 762.082 42.502 21.995 o
-3 2 12 9.254 9.783 26.395 176.618 o
-3 2 13 199.348 169.304 32.991 78.872 o
-3 2 14 28.012 48.044 28.962 139.111 o
-3 2 15 40.258 21.781 31.849 116.674 o
-3 2 16 0.064 -47.645 56.890 38.959 o
-3 3 1 212.017 330.702 33.105 68.179 o
-3 3 2 917.113 840.431 27.907 20.338 o
-3 3 3 183.056 273.335 21.903 116.896 o
-3 3 4 158.641 69.850 15.209 232.820 o
-3 3 5 81.235 99.361 22.143 184.730 o
-3 3 6 3327.900 3672.020 90.592 1.764 o
-3 3 7 931.849 830.371 35.982 18.589 o
-3 3 8 1144.350 1051.650 40.025 13.185 o
-3 3 9 1003.690 989.610 40.400 15.332 o
-3 3 10 0.140 1.259 21.025 284.661 o
-3 3 11 268.263 303.403 26.448 79.987 o
-3 3 12 376.774 371.817 39.222 43.701 o
-3 3 13 4.933 2.377 26.213 181.566 o
-3 3 14 61.441 68.288 28.958 129.760 o
-3 3 15 2.442 -20.285 27.958 160.720 o
-3 3 16 91.668 100.734 34.060 91.898 o
-3 4 1 2812.580 3125.120 76.599 2.421 o
-3 4 2 1727.860 1639.820 44.829 6.655 o
-3 4 3 186.189 158.790 16.092 173.761 o
-3 4 4 0.321 28.481 15.566 484.887 o
-3 4 5 6957.600 7168.400 167.574 0.452 o
-3 4 6 1475.170 1553.060 46.559 8.028 o
-3 4 7 1440.600 1457.450 45.509 8.559 o
-3 4 8 184.503 151.325 20.197 146.267 o
-3 4 9 1642.040 1742.630 52.898 6.527 o
-3 4 10 498.971 564.211 43.089 30.815 o
-3 4 11 70.269 21.512 23.265 193.511 o
-3 4 12 1.494 21.255 25.025 196.721 o
-3 4 13 49.749 63.784 25.581 164.687 o
-3 4 14 0.026 12.448 27.509 164.989 o
-3 4 15 16.019 -19.224 40.942 74.353 o
-3 4 16 145.060 137.349 30.497 98.361 o
-3 5 1 9.775 39.880 21.934 243.287 o
-3 5 2 616.908 562.549 35.802 30.923 o
-3 5 3 1377.090 1342.630 41.177 9.611 o
-3 5 4 471.338 505.682 31.628 42.248 o
-3 5 5 899.379 994.805 35.700 17.723 o
-3 5 6 2408.740 2545.340 66.343 3.334 o
-3 5 7 1.457 17.748 18.553 353.467 o
-3 5 8 2624.260 2696.050 71.378 2.890 o
-3 5 9 108.129 150.215 21.129 171.297 o
-3 5 10 125.542 160.054 24.041 138.146 o
-3 5 11 2.699 16.288 25.730 186.751 o
-3 5 12 4.528 -25.466 24.465 208.772 o
-3 5 13 9.936 -39.007 25.866 185.145 o
-3 5 14 167.598 153.566 28.556 102.199 o
-3 5 15 367.646 354.699 32.076 54.517 o
-3 5 16 264.509 235.969 30.454 74.372 o
-3 6 1 1124.250 1027.910 45.242 12.941 o
-3 6 2 109.111 122.738 16.444 235.584 o
-3 6 3 74.154 84.959 15.892 300.018 o
-3 6 4 4.479 30.537 17.017 401.738 o
-3 6 5 181.614 172.258 17.846 159.569 o
-3 6 6 45.852 65.637 17.925 294.571 o
-3 6 7 2305.580 2522.880 66.909 3.505 o
-3 6 8 24.260 -23.534 19.196 316.360 o
-3 6 9 177.141 148.799 21.867 138.163 o
-3 6 10 4.872 -3.643 22.325 250.066 o
-3 6 11 75.091 35.348 28.991 130.107 o
-3 6 12 82.145 43.083 24.751 166.167 o
-3 6 13 177.969 178.727 27.941 100.757 o
-3 6 14 333.290 321.679 39.571 47.117 o
-3 6 15 28.466 17.080 30.105 132.277 o
-3 7 1 123.514 193.718 31.982 90.797 o
-3 7 2 1028.870 1077.080 37.062 14.834 o
-3 7 3 20.428 -5.607 16.483 424.779 o
-3 7 4 795.701 816.724 41.955 20.023 o
-3 7 5 4.170 20.949 17.455 390.951 o
-3 7 6 81.773 87.012 18.967 232.545 o
-3 7 7 5.269 9.741 18.895 341.462 o
-3 7 8 3.252 -9.359 20.096 309.256 o
-3 7 9 2.248 0.915 21.341 274.897 o
-3 7 10 280.909 277.333 24.750 84.722 o
-3 7 11 44.515 41.359 23.962 190.837 o
-3 7 12 89.214 50.569 31.772 107.440 o
-3 7 13 234.591 157.895 27.420 94.449 o
-3 7 14 6.742 -1.142 29.309 145.409 o
-3 7 15 95.661 59.827 27.803 131.894 o
-3 8 1 507.961 462.744 26.817 45.540 o
-3 8 2 84.630 67.937 17.051 273.041 o
-3 8 3 1066.470 1091.760 39.002 13.999 o
-3 8 4 107.808 120.890 18.677 206.904 o
-3 8 5 470.727 519.001 36.114 38.043 o
-3 8 6 750.729 756.355 37.057 23.156 o
-3 8 7 844.402 889.118 37.852 19.327 o
-3 8 8 580.487 625.790 50.212 23.823 o
-3 8 9 125.478 84.571 22.133 168.237 o
-3 8 10 0.580 33.312 23.156 226.254 o
-3 8 11 50.441 53.017 36.052 89.819 o
-3 8 12 327.219 284.585 57.317 29.219 o
-3 8 13 9.501 40.293 29.993 134.615 o
-3 8 14 109.007 119.281 27.787 122.014 o
-3 9 1 485.387 488.109 27.961 45.216 o
-3 9 2 1410.110 1418.410 68.587 7.485 o
-3 9 3 363.524 344.830 27.815 62.239 o
-3 9 4 682.376 783.248 36.251 24.910 o
-3 9 5 881.444 826.498 37.945 19.193 o
-3 9 6 712.481 695.024 48.844 20.832 o
-3 9 7 5.328 31.604 27.761 158.261 o
-3 9 8 54.706 64.127 22.405 202.978 o
-3 9 9 286.610 263.377 24.539 85.538 o
-3 9 10 168.114 144.637 28.758 101.971 o
-3 9 11 625.855 520.933 51.142 23.560 o
-3 9 12 18.989 24.396 32.366 116.030 o
-3 9 13 121.255 113.056 35.633 81.420 o
-3 9 14 50.511 41.720 25.304 171.317 o
-3 10 1 2687.090 2677.180 72.086 2.821 o
-3 10 2 4.601 -10.888 18.372 367.592 o
-3 10 3 1229.160 1085.130 42.473 11.856 o
-3 10 4 729.966 695.285 41.442 22.984 o
-3 10 5 555.009 499.611 40.343 31.747 o
-3 10 6 9.292 25.743 21.997 246.622 o
-3 10 7 152.277 160.613 28.787 103.273 o
-3 10 8 183.842 201.136 29.242 92.282 o
-3 10 9 255.028 207.683 28.349 83.726 o
-3 10 10 1072.920 1161.460 57.915 11.280 o
-3 10 11 82.477 107.282 26.301 141.173 o
-3 10 12 165.625 163.582 30.498 93.038 o
-3 10 13 181.803 229.228 44.769 49.551 o
-3 11 1 335.730 364.761 26.430 66.740 o
-3 11 2 2235.760 2086.290 89.367 3.611 o
-3 11 3 6.464 38.931 20.721 273.167 o
-3 11 4 508.329 608.037 62.306 20.139 o
-3 11 5 56.361 67.929 39.085 76.308 o
-3 11 6 58.560 35.735 23.542 191.758 o
-3 11 7 114.279 133.934 25.253 136.541 o
-3 11 8 399.969 386.652 29.633 53.949 o
-3 11 9 44.264 43.627 26.366 161.027 o
-3 11 10 11.348 -23.694 27.954 158.566 o
-3 11 11 101.740 92.867 30.466 109.525 o
-3 11 12 17.570 55.042 27.006 160.163 o
-3 11 13 0.966 -6.492 28.400 156.115 o
-3 12 1 1122.820 1011.000 48.308 12.673 o
-3 12 2 467.627 411.184 29.659 47.570 o
-3 12 3 840.192 915.507 43.167 17.974 o
-3 12 4 394.204 381.052 33.317 49.693 o
-3 12 5 409.132 388.152 28.731 54.307 o
-3 12 6 19.774 55.490 25.693 174.786 o
-3 12 7 526.890 451.568 30.220 41.733 o
-3 12 8 68.366 73.642 27.575 138.706 o
-3 12 9 63.857 111.245 43.705 60.545 o
-3 12 10 81.811 46.665 29.509 123.695 o
-3 12 11 42.386 -22.323 36.596 90.486 o
-3 12 12 67.222 35.967 33.801 100.126 o
-3 13 1 34.384 40.492 21.283 240.511 o
-3 13 2 739.903 733.528 37.362 23.635 o
-3 13 3 924.649 869.486 41.659 17.249 o
-3 13 4 48.492 95.914 25.494 160.735 o
-3 13 5 39.580 60.817 26.975 153.531 o
-3 13 6 367.196 279.169 28.726 63.760 o
-3 13 7 209.416 205.935 27.543 94.177 o
-3 13 8 11.283 5.480 26.885 170.420 o
-3 13 9 53.636 83.152 28.059 137.075 o
-3 13 10 348.611 375.877 41.260 42.646 o
-3 13 11 235.333 277.577 31.261 73.237 o
-3 14 1 83.789 78.165 22.792 180.690 o
-3 14 2 4.990 -16.233 22.753 240.777 o
-3 14 3 20.729 22.061 27.009 163.891 o
-3 14 4 338.518 289.867 38.398 49.455 o
-3 14 5 700.047 750.467 43.835 22.213 o
-3 14 6 328.819 320.497 39.400 47.654 o
-3 14 7 8.783 56.398 31.867 118.685 o
-3 14 8 6.279 -13.605 27.618 163.688 o
-3 14 9 76.959 101.889 29.375 120.096 o
-3 14 10 105.555 131.017 43.285 58.933 o
-3 15 1 54.241 61.412 23.773 185.007 o
-3 15 2 25.799 11.278 24.164 202.273 o
-3 15 3 0.603 6.935 23.204 232.082 o
-3 15 4 265.341 207.799 28.941 80.395 o
-3 15 5 518.199 553.506 36.321 34.853 o
-3 15 6 89.319 93.602 29.487 117.743 o
-3 15 7 39.081 2.283 29.164 139.827 o
-3 15 8 10.818 58.032 29.532 136.627 o
-3 16 1 261.625 212.516 27.894 83.773 o
-3 16 2 93.250 78.545 25.611 148.166 o
-3 16 3 91.716 97.221 26.522 138.207 o
-3 16 4 47.480 -6.160 35.856 93.615 o
-3 16 5 22.215 31.898 30.613 127.934 o
-3 16 6 163.461 115.307 37.208 71.974 o
-3 16 7 0.627 1.425 35.422 100.369 o
-3 17 1 8.538 -15.306 25.670 188.410 o
-3 17 2 161.804 97.112 31.131 95.967 o
-3 17 3 56.824 66.716 26.276 154.711 o
-3 17 4 2.197 -7.059 29.016 149.299 o
-2 0 2 7333.210 8531.700 338.641 0.303 o
-2 0 4 1043.360 978.331 51.010 13.335 o
-2 0 6 170.188 82.783 26.780 118.451 o
-2 0 8 6313.890 6077.080 205.220 0.524 o
-2 0 10 1933.830 1774.670 79.888 4.707 o
-2 0 12 1939.200 1907.330 145.398 2.966 o
-2 0 14 60.630 18.622 42.561 66.188 o
-2 0 16 365.631 304.456 57.576 27.990 o
-2 1 1 1091.260 857.340 34.641 15.849 o
-2 1 2 1433.830 1301.130 35.580 9.661 o
-2 1 3 455.868 505.056 43.697 32.953 o
-2 1 4 440.521 504.231 22.793 53.194 o
-2 1 5 14.292 11.088 18.758 335.101 o
-2 1 6 961.701 961.192 43.700 15.604 o
-2 1 7 3079.990 3122.790 80.217 2.170 o
-2 1 8 451.982 522.758 26.509 47.749 o
-2 1 9 4877.160 4928.360 139.451 0.878 o
-2 1 10 1557.600 1508.330 52.022 7.459 o
-2 1 11 2132.630 2104.380 64.755 4.244 o
-2 1 12 4.964 -11.011 26.312 180.571 o
-2 1 13 475.384 397.668 37.493 39.641 o
-2 1 14 75.330 88.614 29.598 120.216 o
-2 1 15 88.543 83.031 30.281 113.831 o
-2 1 16 1.992 -15.386 37.480 89.612 o
-2 2 1 1120.340 1198.150 39.823 12.655 o
-2 2 2 6262.620 7237.460 332.980 0.380 o
-2 2 3 29.163 21.886 18.175 330.587 o
-2 2 4 2261.850 2055.160 55.689 4.176 o
-2 2 5 1141.150 997.580 37.413 13.840 o
-2 2 6 1601.310 1822.190 126.597 3.875 o
-2 2 7 425.464 432.576 29.323 50.339 o
-2 2 8 3666.640 3477.730 87.957 1.643 o
-2 2 9 2700.280 2720.220 84.026 2.671 o
-2 2 10 6070.720 6233.940 150.254 0.588 o
-2 2 11 842.147 867.626 44.945 17.950 o
-2 2 12 480.921 429.197 37.113 38.914 o
-2 2 13 5.818 57.195 28.569 146.687 o
-2 2 14 215.504 198.093 30.352 83.673 o
-2 2 15 89.995 90.255 31.002 108.629 o
-2 2 16 38.565 -3.449 30.555 128.322 o
-2 3 1 26.972 106.369 13.853 419.034 o
-2 3 2 0.265 -26.779 17.847 395.478 o
-2 3 3 8219.840 8584.980 229.668 0.313 o
-2 3 4 4.644 -18.122 20.317 301.392 o
-2 3 5 10512.600 9706.820 225.338 0.219 o
-2 3 6 1230.630 1271.420 42.265 10.996 o
-2 3 7 1385.320 1365.530 58.699 8.369 o
-2 3 8 17.132 50.340 23.291 211.369 o
-2 3 9 4501.240 4387.100 108.273 1.090 o
-2 3 10 1443.720 1387.180 48.059 8.614 o
-2 3 11 2908.430 3021.140 93.414 2.259 o
-2 3 12 118.541 108.065 27.352 123.983 o
-2 3 13 107.951 94.516 35.046 86.112 o
-2 3 14 0.234 73.672 31.413 121.970 o
-2 3 15 88.153 116.594 29.934 112.986 o
-2 3 16 447.619 335.726 33.091 47.798 o
-2 4 1 261.160 224.763 28.628 80.705 o
-2 4 2 65.382 55.331 15.942 329.001 o
-2 4 3 3494.510 3562.300 86.321 1.719 o
-2 4 4 8182.960 7990.150 185.911 0.344 o
-2 4 5 245.152 134.721 19.110 133.319 o
-2 4 6 10264.100 10116.600 234.965 0.219 o
-2 4 7 611.403 727.558 34.519 28.736 o
-2 4 8 304.324 295.305 23.863 81.655 o
-2 4 9 73.785 63.766 20.872 215.503 o
-2 4 10 2384.070 2411.210 67.396 3.462 o
-2 4 11 156.296 151.779 24.793 125.332 o
-2 4 12 1408.910 1425.250 58.281 8.103 o
-2 4 13 69.588 36.777 27.053 147.824 o
-2 4 14 3.005 12.507 27.785 160.994 o
-2 4 15 138.464 116.724 30.017 103.534 o
-2 4 16 474.114 472.849 38.147 37.292 o
-2 5 1 738.697 931.904 74.257 12.540 o
-2 5 2 541.708 609.404 48.788 25.623 o
-2 5 3 542.446 332.706 33.089 41.841 o
-2 5 4 3346.290 3733.060 90.826 1.735 o
-2 5 5 6308.850 7059.220 165.616 0.511 o
-2 5 6 827.230 868.848 36.158 20.281 o
-2 5 7 2289.900 2285.180 62.134 3.800 o
-2 5 8 17.266 69.461 20.282 263.267 o
-2 5 9 3.641 15.476 29.047 147.042 o
-2 5 10 0.338 23.495 22.400 244.151 o
-2 5 11 1415.010 1460.900 52.331 8.323 o
-2 5 12 133.822 145.284 43.788 55.940 o
-2 5 13 256.692 248.461 32.340 69.688 o
-2 5 14 82.141 43.160 28.193 133.978 o
-2 5 15 498.495 436.110 63.057 21.271 o
-2 5 16 76.197 73.336 30.382 116.272 o
-2 6 1 2340.860 2067.850 57.532 3.975 o
-2 6 2 701.394 808.058 33.100 25.081 o
-2 6 3 475.055 516.923 31.362 41.919 o
-2 6 4 5550.220 5508.120 150.951 0.699 o
-2 6 5 334.082 315.951 39.124 47.869 o
-2 6 6 12.175 20.643 18.878 328.207 o
-2 6 7 0.102 8.182 20.305 302.155 o
-2 6 8 602.833 705.545 37.129 28.204 o
-2 6 9 23.643 -2.784 21.184 263.758 o
-2 6 10 5.140 5.290 22.765 238.981 o
-2 6 11 157.607 124.863 25.188 126.140 o
-2 6 12 121.814 147.204 25.920 127.902 o
-2 6 13 10.444 22.128 29.938 136.637 o
-2 6 14 1251.550 1284.200 55.219 9.712 o
-2 6 15 36.203 13.880 28.303 147.248 o
-2 7 1 86.737 215.375 21.018 167.284 o
-2 7 2 3585.370 3413.760 85.229 1.714 o
-2 7 3 2575.060 2806.130 72.198 2.876 o
-2 7 4 657.919 701.554 34.778 27.482 o
-2 7 5 878.418 776.171 33.917 20.697 o
-2 7 6 934.640 851.864 36.020 18.326 o
-2 7 7 195.857 184.181 20.685 133.059 o
-2 7 8 354.111 331.720 32.257 56.351 o
-2 7 9 315.010 459.728 46.947 36.155 o
-2 7 10 573.010 568.656 50.659 24.437 o
-2 7 11 248.685 242.494 26.499 87.871 o
-2 7 12 6.826 -16.125 25.805 187.046 o
-2 7 13 1182.820 1245.210 53.504 10.514 o
-2 7 14 17.424 40.524 27.073 161.501 o
-2 7 15 1188.500 1266.780 64.325 9.400 o
-2 8 1 4386.150 4408.420 107.869 1.121 o
-2 8 2 5846.140 5892.320 140.249 0.644 o
-2 8 3 170.066 130.492 19.611 161.074 o
-2 8 4 588.481 632.039 32.218 32.618 o
-2 8 5 35.910 70.042 19.965 255.433 o
-2 8 6 813.248 871.584 36.793 20.401 o
-2 8 7 904.095 944.421 39.459 17.390 o
-2 8 8 431.433 456.235 70.210 18.975 o
-2 8 9 1405.330 1511.340 50.984 8.310 o
-2 8 10 3.449 -19.429 22.266 252.237 o
-2 8 11 0.003 -3.043 24.113 216.855 o
-2 8 12 389.087 383.168 38.058 44.075 o
-2 8 13 29.857 65.854 27.580 149.451 o
-2 8 14 901.571 1034.280 51.972 14.494 o
-2 9 1 8620.570 9091.070 213.186 0.292 o
-2 9 2 1365.200 1335.330 44.085 9.542 o
-2 9 3 3894.510 3717.610 92.843 1.460 o
-2 9 4 697.269 640.226 32.971 27.935 o
-2 9 5 689.622 758.527 37.500 24.606 o
-2 9 6 2.546 -9.845 23.908 219.434 o
-2 9 7 29.082 -4.284 21.451 253.944 o
-2 9 8 1106.960 1181.010 46.397 12.190 o
-2 9 9 539.219 573.176 70.154 17.123 o
-2 9 10 22.367 39.691 25.556 178.331 o
-2 9 11 911.050 1052.180 48.278 14.898 o
-2 9 12 3.745 -28.373 25.033 199.787 o
-2 9 13 315.557 298.354 71.600 20.531 o
-2 9 14 148.689 121.584 31.480 94.530 o
-2 10 1 121.552 105.089 24.057 148.246 o
-2 10 2 4867.650 4921.630 120.059 0.912 o
-2 10 3 3333.790 3193.930 82.652 1.946 o
-2 10 4 3285.940 3518.520 120.028 1.683 o
-2 10 5 173.866 187.163 22.679 127.961 o
-2 10 6 160.850 160.650 28.382 103.631 o
-2 10 7 145.541 121.754 24.166 136.972 o
-2 10 8 11.288 31.678 23.182 220.736 o
-2 10 9 25.293 -3.479 23.260 220.268 o
-2 10 10 241.973 256.719 28.150 82.611 o
-2 10 11 1.929 -31.496 30.702 133.440 o
-2 10 12 458.715 474.787 53.320 26.780 o
-2 10 13 124.954 109.116 40.355 65.987 o
-2 11 1 383.019 329.610 27.975 60.721 o
-2 11 2 1472.020 1391.830 51.449 8.245 o
-2 11 3 2265.780 2393.970 141.059 2.537 o
-2 11 4 1773.990 1850.640 61.359 5.583 o
-2 11 5 16.822 0.121 25.668 185.570 o
-2 11 6 231.471 210.602 25.360 98.029 o
-2 11 7 6.571 -30.493 24.468 207.877 o
-2 11 8 65.648 60.136 27.351 143.051 o
-2 11 9 616.544 693.257 44.339 24.733 o
-2 11 10 90.204 107.452 26.720 135.679 o
-2 11 11 216.853 223.693 28.581 87.630 o
-2 11 12 235.845 271.919 30.374 75.933 o
-2 11 13 279.076 331.893 31.620 64.565 o
-2 12 1 377.967 356.978 24.893 64.852 o
-2 12 2 0.169 8.500 22.274 251.477 o
-2 12 3 946.163 968.379 60.658 12.916 o
-2 12 4 83.271 102.277 26.072 143.590 o
-2 12 5 1575.770 1658.690 71.715 6.182 o
-2 12 6 512.903 562.420 43.801 29.927 o
-2 12 7 36.007 37.282 30.205 128.184 o
-2 12 8 157.056 172.629 27.623 106.939 o
-2 12 9 3.472 -12.078 33.572 111.468 o
-2 12 10 377.352 507.993 37.516 41.867 o
[truncated: 97,072 more chars]
