# Supplementary material for: Improving Polymeric Structures with Hirshfeld Atom Refinement: A Study on MOFs and COFs
Source: ACS Mater Au. 2025 Jul 31;5(5):767–71. doi: 10.1021/acsmaterialsau.5c00076 (PMC12426777; doi:10.1021/acsmaterialsau.5c00076)
Supplement: Supplementary file 1 [file mg5c00076_si_001.zip › CIFs/ALUDOD_IAM-rerefined.cif]

data_iMOF-3C
_audit_creation_date               2024-04-16
_audit_creation_method
;
Olex2 1.3
(compiled 2020.11.12 svn.r5f609507 for OlexSys, GUI svn.r6408)
;
_audit_contact_author_address      ?
_audit_contact_author_email        ?
_audit_contact_author_name         ''
_audit_contact_author_phone        ?
_publ_contact_author_id_orcid      ?
_publ_section_references
;
Bourhis, L.J., Dolomanov, O.V., Gildea, R.J., Howard, J.A.K., Puschmann, H.
 (2015). Acta Cryst. A71, 59-75.

Dolomanov, O.V., Bourhis, L.J., Gildea, R.J, Howard, J.A.K. & Puschmann, H.
 (2009), J. Appl. Cryst. 42, 339-341.
;
_chemical_name_systematic          iMOF-3C
_chemical_formula_moiety           'C54 H42 N14 Ni1'
_chemical_formula_sum           'C54 H42 N14 Ni1'
_chemical_formula_weight           945.723
loop_
  _atom_type_symbol
  _atom_type_scat_dispersion_real
  _atom_type_scat_dispersion_imag
  _atom_type_scat_Cromer_Mann_a1
  _atom_type_scat_Cromer_Mann_a2
  _atom_type_scat_Cromer_Mann_a3
  _atom_type_scat_Cromer_Mann_a4
  _atom_type_scat_Cromer_Mann_b1
  _atom_type_scat_Cromer_Mann_b2
  _atom_type_scat_Cromer_Mann_b3
  _atom_type_scat_Cromer_Mann_b4
  _atom_type_scat_Cromer_Mann_c
  _atom_type_scat_source
  _atom_type_scat_dispersion_source
 H 0.00000 0.00000 0.49300 0.32291 0.14019 0.04081 10.51090 26.12570 3.14236
 57.79970 0.0030380000826
 'International Tables Volume C Table 6.1.1.4 (pp. 500-502)'
 'Henke, Gullikson and Davis, At. Data and Nucl. Data Tables, 1993, 54, 2'
 C 0.00347 0.00161 2.31000 1.02000 1.58860 0.86500 20.84390 10.20750 0.56870
 51.65120 0.215599998832
 'International Tables Volume C Table 6.1.1.4 (pp. 500-502)'
 'Henke, Gullikson and Davis, At. Data and Nucl. Data Tables, 1993, 54, 2'
 N 0.00653 0.00323 12.21260 3.13220 2.01250 1.16630 0.00570 9.89330 28.99750
 0.58260 -11.5290002823
 'International Tables Volume C Table 6.1.1.4 (pp. 500-502)'
 'Henke, Gullikson and Davis, At. Data and Nucl. Data Tables, 1993, 54, 2'
 Ni 0.35663 1.12491 12.83760 7.29200 4.44380 2.38000 3.87850 0.25650 12.17630
 66.34210 1.03410005569
 'International Tables Volume C Table 6.1.1.4 (pp. 500-502)'
 'Henke, Gullikson and Davis, At. Data and Nucl. Data Tables, 1993, 54, 2'

_space_group_crystal_system        'trigonal'
_space_group_IT_number             148
_space_group_name_H-M_alt          'R -3'
_space_group_name_Hall             '-R 3'
loop_
  _space_group_symop_id
  _space_group_symop_operation_xyz
 1 x,y,z
 2 -y,x-y,z
 3 -x+y,-x,z
 4 -x,-y,-z
 5 y,-x+y,-z
 6 x-y,x,-z
 7 x+1/3,y+2/3,z+2/3
 8 -y+1/3,x-y+2/3,z+2/3
 9 -x+y+1/3,-x+2/3,z+2/3
 10 -x+1/3,-y+2/3,-z+2/3
 11 y+1/3,-x+y+2/3,-z+2/3
 12 x-y+1/3,x+2/3,-z+2/3
 13 x+2/3,y+1/3,z+1/3
 14 -y+2/3,x-y+1/3,z+1/3
 15 -x+y+2/3,-x+1/3,z+1/3
 16 -x+2/3,-y+1/3,-z+1/3
 17 y+2/3,-x+y+1/3,-z+1/3
 18 x-y+2/3,x+1/3,-z+1/3

_symmetry_Int_Tables_number        148
_cell_length_a                     16.012(3)
_cell_length_b                     16.012(3)
_cell_length_c                     25.633(5)
_cell_angle_alpha                  90
_cell_angle_beta                   90
_cell_angle_gamma                  120
_cell_volume                       5691.1(18)
_cell_formula_units_Z              3
_cell_measurement_reflns_used      5304
_cell_measurement_temperature      150(2)
_cell_measurement_theta_max        23.85
_cell_measurement_theta_min        2.38
_exptl_absorpt_coefficient_mu      0.289
_exptl_absorpt_correction_T_max    0.2627
_exptl_absorpt_correction_T_min    0.2095
_exptl_absorpt_correction_type     multi-scan
_exptl_absorpt_process_details     'multi-scan absorption correction'
_exptl_crystal_colour              'Light Green'
_exptl_crystal_density_diffrn      0.828
_exptl_crystal_description         Hexagonal
_exptl_crystal_F_000               1477.570
_exptl_crystal_size_max            0.18
_exptl_crystal_size_mid            0.16
_exptl_crystal_size_min            0.12
_diffrn_reflns_av_R_equivalents    0.1220
_diffrn_reflns_av_unetI/netI       0.0790
_diffrn_reflns_Laue_measured_fraction_full  0.9948
_diffrn_reflns_Laue_measured_fraction_max  0.9918
_diffrn_reflns_limit_h_max         21
_diffrn_reflns_limit_h_min         -21
_diffrn_reflns_limit_k_max         21
_diffrn_reflns_limit_k_min         -21
_diffrn_reflns_limit_l_max         29
_diffrn_reflns_limit_l_min         -34
_diffrn_reflns_number              30467
_diffrn_reflns_point_group_measured_fraction_full  0.9948
_diffrn_reflns_point_group_measured_fraction_max  0.9918
_diffrn_reflns_theta_full          25.2417
_diffrn_reflns_theta_max           28.37
_diffrn_reflns_theta_min           2.38
_diffrn_ambient_temperature        150.15
_diffrn_measured_fraction_theta_full  0.9948
_diffrn_measured_fraction_theta_max  0.9918
_diffrn_measurement_device_type    'Bruker APEX3 Photon 100 CMOS chip'
_diffrn_measurement_method         '\f and \w scans'
_diffrn_radiation_type             'Mo K\a'
_diffrn_radiation_wavelength       0.71073
_reflns_Friedel_coverage           0.0
_reflns_limit_h_max                18
_reflns_limit_h_min                0
_reflns_limit_k_max                18
_reflns_limit_k_min                0
_reflns_limit_l_max                33
_reflns_limit_l_min                -34
_reflns_number_gt                  2025
_reflns_number_total               3149
_reflns_threshold_expression       I>=2u(I)
_computing_cell_refinement         'Bruker SAINT'
_computing_data_collection         'Bruker APEX3'
_computing_data_reduction          'Bruker SAINT'
_computing_molecular_graphics      'Olex2 1.3 (Dolomanov et al., 2009)'
_computing_publication_material    'Olex2 1.3 (Dolomanov et al., 2009)'
_computing_structure_refinement    'olex2.refine 1.3 (Bourhis et al., 2015)'
_computing_structure_solution      'SHELXT 2014/5 (Sheldrick, 2014)'
_refine_diff_density_max           1.3081
_refine_diff_density_min           -0.6177
_refine_diff_density_rms           0.1324
_refine_ls_d_res_high              0.7479
_refine_ls_d_res_low               8.5442
_refine_ls_goodness_of_fit_ref     1.0105
_refine_ls_hydrogen_treatment      refall
_refine_ls_matrix_type             full
_refine_ls_number_constraints      0
_refine_ls_number_parameters       133
_refine_ls_number_reflns           3149
_refine_ls_number_restraints       0
_refine_ls_R_factor_all            0.1152
_refine_ls_R_factor_gt             0.0761
_refine_ls_restrained_S_all        1.0105
_refine_ls_shift/su_max            0.0001
_refine_ls_shift/su_mean           0.0000
_refine_ls_structure_factor_coef   Fsqd
_refine_ls_weighting_details      
 'w=1/[\s^2^(Fo^2^)+(0.1636P)^2^] where P=(Fo^2^+2Fc^2^)/3'
_refine_ls_weighting_scheme        calc
_refine_ls_wR_factor_gt            0.2176
_refine_ls_wR_factor_ref           0.2446
_olex2_refinement_description
;
;
loop_
  _atom_site_label
  _atom_site_type_symbol
  _atom_site_fract_x
  _atom_site_fract_y
  _atom_site_fract_z
  _atom_site_U_iso_or_equiv
  _atom_site_adp_type
  _atom_site_occupancy
  _atom_site_site_symmetry_order
  _atom_site_refinement_flags_posn
  _atom_site_refinement_flags_adp
  _atom_site_refinement_flags_occupancy
 Ni1 Ni 0.0 0.0 0.5 0.0217(3) Uani 1.000020 6 S T P
 N1 N 0.02500(17) 0.11781(16) 0.45191(10) 0.0238(6) Uani 1.000000 1 . . .
 N2 N 0.09309(18) 0.26343(17) 0.41767(11) 0.0292(6) Uani 1.000000 1 . . .
 N3 N 0.333333333333 0.666666666667 0.4028(2) 0.0299(11) Uani 1.000000 3 S T P
 C7 C 0.2745(2) 0.5650(2) 0.40546(13) 0.0265(7) Uani 1.000000 1 . . .
 C1 C 0.0954(2) 0.2079(2) 0.45641(14) 0.0298(7) Uani 1.000000 1 . . .
 H1 H 0.138(3) 0.224(3) 0.4844(13) 0.035(9) Uiso 1.000000 1 . . .
 C4 C 0.1566(2) 0.3658(2) 0.41199(13) 0.0279(7) Uani 1.000000 1 . . .
 C6 C 0.1872(2) 0.5180(2) 0.37924(15) 0.0356(8) Uani 1.000000 1 . . .
 H6 H 0.168(3) 0.559(3) 0.3552(14) 0.043(10) Uiso 1.000000 1 . . .
 C5 C 0.1272(2) 0.4184(2) 0.38298(15) 0.0351(8) Uani 1.000000 1 . . .
 H5 H 0.065(3) 0.386(3) 0.3664(15) 0.047(11) Uiso 1.000000 1 . . .
 C8 C 0.3035(3) 0.5097(2) 0.43376(17) 0.0457(10) Uani 1.000000 1 . . .
 H8 H 0.363(3) 0.541(3) 0.4493(16) 0.053(11) Uiso 1.000000 1 . . .
 C2 C -0.0225(3) 0.1165(3) 0.40910(18) 0.0570(13) Uani 1.000000 1 . . .
 H2 H -0.074(3) 0.071(3) 0.4014(16) 0.054(12) Uiso 1.000000 1 . . .
 C9 C 0.2459(3) 0.4100(3) 0.43562(18) 0.0505(11) Uani 1.000000 1 . . .
 H9 H 0.277(3) 0.370(3) 0.4520(15) 0.053(11) Uiso 1.000000 1 . . .
 C3 C 0.0199(3) 0.2044(3) 0.38531(19) 0.0667(16) Uani 1.000000 1 . . .
 H3 H 0.010(3) 0.231(3) 0.3481(19) 0.070(13) Uiso 1.000000 1 . . .

loop_
  _atom_site_aniso_label
  _atom_site_aniso_U_11
  _atom_site_aniso_U_22
  _atom_site_aniso_U_33
  _atom_site_aniso_U_12
  _atom_site_aniso_U_13
  _atom_site_aniso_U_23
 Ni1 0.0113(3) 0.0113(3) 0.0425(7) 0.00563(16) -0.000000 0.000000
 N1 0.0187(11) 0.0168(12) 0.0367(15) 0.0093(9) -0.0003(10) 0.0002(10)
 N2 0.0239(13) 0.0166(12) 0.0409(16) 0.0054(10) -0.0019(11) 0.0041(11)
 N3 0.0165(12) 0.0165(12) 0.057(3) 0.0082(6) -0.000000 0.000000
 C7 0.0185(14) 0.0175(14) 0.0413(19) 0.0073(11) 0.0024(13) 0.0033(12)
 C1 0.0226(15) 0.0191(14) 0.047(2) 0.0099(12) -0.0074(14) 0.0003(14)
 C4 0.0212(14) 0.0171(14) 0.0424(19) 0.0073(12) -0.0019(13) 0.0040(13)
 C6 0.0307(17) 0.0203(15) 0.052(2) 0.0097(13) -0.0079(15) 0.0086(14)
 C5 0.0263(16) 0.0218(15) 0.050(2) 0.0069(13) -0.0123(15) 0.0023(14)
 C8 0.0273(18) 0.0272(17) 0.073(3) 0.0068(14) -0.0174(18) 0.0067(17)
 C2 0.056(3) 0.0190(17) 0.066(3) -0.0035(17) -0.031(2) 0.0076(17)
 C9 0.041(2) 0.0293(18) 0.077(3) 0.0148(16) -0.017(2) 0.0135(18)
 C3 0.074(3) 0.0248(19) 0.070(3) 0.0011(19) -0.040(3) 0.0103(19)

loop_
  _geom_bond_atom_site_label_1
  _geom_bond_atom_site_label_2
  _geom_bond_distance
  _geom_bond_site_symmetry_2
  _geom_bond_publ_flag
 Ni1 N1 2.117(2) 2 ?
 Ni1 N1 2.117(2) 5_556 ?
 Ni1 N1 2.117(2) 4_556 ?
 Ni1 N1 2.117(2) . ?
 Ni1 N1 2.117(2) 6_556 ?
 Ni1 N1 2.117(2) 3 ?
 N1 C1 1.319(4) . ?
 N1 C2 1.329(5) . ?
 N2 C1 1.345(4) . ?
 N2 C4 1.441(4) . ?
 N2 C3 1.359(5) . ?
 N3 C7 1.418(3) . ?
 N3 C7 1.418(3) 2_665 ?
 N3 C7 1.418(3) 3_565 ?
 C7 C6 1.386(4) . ?
 C7 C8 1.392(5) . ?
 C1 H1 0.93(4) . ?
 C4 C5 1.372(4) . ?
 C4 C9 1.378(5) . ?
 C6 H6 1.04(4) . ?
 C6 C5 1.393(4) . ?
 C5 H5 0.96(4) . ?
 C8 H8 0.92(4) . ?
 C8 C9 1.388(5) . ?
 C2 H2 0.81(4) . ?
 C2 C3 1.364(5) . ?
 C9 H9 1.07(4) . ?
 C3 H3 1.09(5) . ?

loop_
  _geom_angle_atom_site_label_1
  _geom_angle_atom_site_label_2
  _geom_angle_atom_site_label_3
  _geom_angle
  _geom_angle_site_symmetry_1
  _geom_angle_site_symmetry_3
  _geom_angle_publ_flag
 N1 Ni1 N1 89.52(10) . 2 ?
 N1 Ni1 N1 90.48(10) 5_556 3 ?
 N1 Ni1 N1 89.52(10) 6_556 4_556 ?
 N1 Ni1 N1 89.52(9) 3 2 ?
 N1 Ni1 N1 90.48(9) 6_556 2 ?
 N1 Ni1 N1 89.52(10) 3 . ?
 N1 Ni1 N1 90.48(9) 5_556 . ?
 N1 Ni1 N1 90.48(10) 4_556 2 ?
 N1 Ni1 N1 89.52(9) 5_556 4_556 ?
 N1 Ni1 N1 180.0 4_556 . ?
 N1 Ni1 N1 90.48(10) 6_556 . ?
 N1 Ni1 N1 90.48(9) 4_556 3 ?
 N1 Ni1 N1 89.52(9) 6_556 5_556 ?
 N1 Ni1 N1 180.0 5_556 2 ?
 N1 Ni1 N1 180.0 6_556 3 ?
 C1 N1 Ni1 127.0(2) . 3 ?
 C2 N1 Ni1 127.9(2) . 3 ?
 C2 N1 C1 105.0(3) . . ?
 C4 N2 C1 126.1(3) . . ?
 C3 N2 C1 106.9(3) . . ?
 C3 N2 C4 127.0(3) . . ?
 C7 N3 C7 119.77(4) 3_565 2_665 ?
 C7 N3 C7 119.77(4) 2_665 . ?
 C7 N3 C7 119.77(4) 3_565 . ?
 C6 C7 N3 120.7(3) . . ?
 C8 C7 N3 121.0(3) . . ?
 C8 C7 C6 118.3(3) . . ?
 N2 C1 N1 111.6(3) . . ?
 H1 C1 N1 119(2) . . ?
 H1 C1 N2 130(2) . . ?
 C5 C4 N2 119.3(3) . . ?
 C9 C4 N2 120.1(3) . . ?
 C9 C4 C5 120.6(3) . . ?
 H6 C6 C7 118(2) . . ?
 C5 C6 C7 121.3(3) . . ?
 C5 C6 H6 120(2) . . ?
 C6 C5 C4 119.2(3) . . ?
 H5 C5 C4 120(2) . . ?
 H5 C5 C6 121(2) . . ?
 H8 C8 C7 118(3) . . ?
 C9 C8 C7 120.5(3) . . ?
 C9 C8 H8 121(3) . . ?
 H2 C2 N1 122(3) . . ?
 C3 C2 N1 111.6(3) . . ?
 C3 C2 H2 125(3) . . ?
 C8 C9 C4 119.9(3) . . ?
 H9 C9 C4 122(2) . . ?
 H9 C9 C8 117(2) . . ?
 C2 C3 N2 104.8(3) . . ?
 H3 C3 N2 120(2) . . ?
 H3 C3 C2 135(2) . . ?

_shelx_fab_file
;
 -1 2 0 -101.96 0.00
 0 3 0 11.32 0.00
 -2 4 0 76.98 0.00
 -4 5 0 39.04 0.00
 -1 5 0 -36.71 0.00
 -3 6 0 -12.57 0.00
 0 6 0 -31.22 0.00
 -5 7 0 8.05 0.00
 -2 7 0 36.62 0.00
 -7 8 0 22.25 0.00
 -4 8 0 -7.68 0.00
 -1 8 0 -0.56 0.00
 -6 9 0 -0.30 0.00
 -3 9 0 -13.17 0.00
 0 9 0 4.38 0.00
 -8 10 0 1.33 0.00
 -5 10 0 11.58 0.00
 -2 10 0 -7.01 0.00
 -10 11 0 -2.84 0.00
 -7 11 0 -11.61 0.00
 -4 11 0 -4.71 0.00
 -1 11 0 -0.10 0.00
 -9 12 0 4.43 0.00
 -6 12 0 8.65 0.00
 -3 12 0 20.01 0.00
 0 12 0 3.66 0.00
 -11 13 0 0.90 0.00
 -8 13 0 6.74 0.00
 -5 13 0 -7.13 0.00
 -2 13 0 -12.77 0.00
 -13 14 0 2.18 0.00
 -10 14 0 -1.92 0.00
 -7 14 0 3.18 0.00
 -4 14 0 -2.77 0.00
 -1 14 0 -0.33 0.00
 -12 15 0 0.28 0.00
 -9 15 0 -5.57 0.00
 -6 15 0 -1.33 0.00
 -3 15 0 3.47 0.00
 0 15 0 -0.21 0.00
 -14 16 0 -4.98 0.00
 -11 16 0 -3.07 0.00
 -8 16 0 2.10 0.00
 -5 16 0 1.28 0.00
 -2 16 0 2.32 0.00
 -16 17 0 -7.26 0.00
 -13 17 0 3.81 0.00
 -10 17 0 -0.49 0.00
 -7 17 0 1.84 0.00
 -4 17 0 1.57 0.00
 -1 17 0 -1.05 0.00
 -15 18 0 -4.57 0.00
 -12 18 0 -5.62 0.00
 -9 18 0 2.46 0.00
 -6 18 0 1.38 0.00
 -3 18 0 -0.58 0.00
 0 18 0 3.89 0.00
 -17 19 0 -0.35 0.00
 -14 19 0 4.91 0.00
 -11 19 0 1.78 0.00
 -8 19 0 2.13 0.00
 -5 19 0 -2.43 0.00
 -2 19 0 0.48 0.00
 -16 20 0 -2.47 0.00
 -13 20 0 1.26 0.00
 -10 20 0 -1.18 0.00
 -7 20 0 2.78 0.00
 -4 20 0 4.33 0.00
 -12 21 0 -0.59 0.00
 -9 21 0 -1.93 0.00
 -3 2 1 18.66 0.00
 0 2 1 -126.42 0.00
 -5 3 1 -0.90 0.00
 -2 3 1 -86.62 0.00
 1 3 1 -13.36 0.00
 -7 4 1 11.41 0.00
 -4 4 1 18.97 0.00
 -1 4 1 79.53 0.00
 2 4 1 34.19 0.00
 -9 5 1 -4.95 0.00
 -6 5 1 -27.08 0.00
 -3 5 1 77.04 0.00
 0 5 1 -18.35 0.00
 3 5 1 -8.68 0.00
 -11 6 1 12.65 0.00
 -8 6 1 30.96 0.00
 -5 6 1 -3.80 0.00
 -2 6 1 -34.48 0.00
 1 6 1 -5.52 0.00
 4 6 1 -2.38 0.00
 -13 7 1 -3.45 0.00
 -10 7 1 -15.49 0.00
 -7 7 1 3.35 0.00
 -4 7 1 -16.91 0.00
 -1 7 1 -0.45 0.00
 2 7 1 17.46 0.00
 5 7 1 8.69 0.00
 -15 8 1 5.68 0.00
 -12 8 1 3.10 0.00
 -9 8 1 -18.83 0.00
 -6 8 1 3.54 0.00
 -3 8 1 8.31 0.00
 0 8 1 9.13 0.00
 3 8 1 -17.12 0.00
 6 8 1 -0.45 0.00
 -17 9 1 2.90 0.00
 -14 9 1 -5.60 0.00
 -11 9 1 16.86 0.00
 -8 9 1 20.52 0.00
 -5 9 1 7.11 0.00
 -2 9 1 -13.24 0.00
 1 9 1 5.78 0.00
 4 9 1 5.00 0.00
 7 9 1 -1.50 0.00
 -19 10 1 6.01 0.00
 -16 10 1 1.17 0.00
 -13 10 1 -2.36 0.00
 -10 10 1 2.09 0.00
 -7 10 1 -10.61 0.00
 -4 10 1 -15.23 0.00
 -1 10 1 -3.75 0.00
 2 10 1 3.14 0.00
 5 10 1 -2.79 0.00
 8 10 1 -0.15 0.00
 -21 11 1 -1.31 0.00
 -18 11 1 -2.68 0.00
 -15 11 1 1.97 0.00
 -12 11 1 -7.29 0.00
 -9 11 1 -5.69 0.00
 -6 11 1 5.08 0.00
 -3 11 1 15.86 0.00
 0 11 1 -4.42 0.00
 3 11 1 -3.31 0.00
 6 11 1 -3.35 0.00
 9 11 1 5.29 0.00
 -20 12 1 3.71 0.00
 -17 12 1 1.66 0.00
 -14 12 1 -5.37 0.00
 -11 12 1 -0.46 0.00
 -8 12 1 10.20 0.00
 -5 12 1 -2.93 0.00
 -2 12 1 0.73 0.00
 1 12 1 5.63 0.00
 4 12 1 2.42 0.00
 7 12 1 -2.49 0.00
 -19 13 1 1.14 0.00
 -16 13 1 2.13 0.00
 -13 13 1 6.88 0.00
 -10 13 1 3.71 0.00
 -7 13 1 -1.53 0.00
 -4 13 1 -3.78 0.00
 -1 13 1 -4.37 0.00
 2 13 1 -2.07 0.00
 5 13 1 0.64 0.00
 8 13 1 -0.62 0.00
 -21 14 1 2.84 0.00
 -18 14 1 1.63 0.00
 -15 14 1 6.21 0.00
 -12 14 1 0.10 0.00
 -9 14 1 -6.90 0.00
 -6 14 1 2.64 0.00
 -3 14 1 1.32 0.00
 0 14 1 -0.85 0.00
 3 14 1 -1.25 0.00
 6 14 1 6.51 0.00
 -20 15 1 -1.66 0.00
 -17 15 1 -3.98 0.00
 -14 15 1 -6.18 0.00
 -11 15 1 -0.41 0.00
 -8 15 1 2.18 0.00
 -5 15 1 -1.51 0.00
 -2 15 1 -2.55 0.00
 1 15 1 -3.83 0.00
 4 15 1 -2.43 0.00
 -19 16 1 5.15 0.00
 -16 16 1 -2.24 0.00
 -13 16 1 1.45 0.00
 -10 16 1 -4.81 0.00
 -7 16 1 0.55 0.00
 -4 16 1 2.46 0.00
 -1 16 1 5.70 0.00
 2 16 1 -4.74 0.00
 -18 17 1 0.74 0.00
 -15 17 1 -4.02 0.00
 -12 17 1 -2.47 0.00
 -9 17 1 -0.24 0.00
 -6 17 1 2.66 0.00
 -3 17 1 -1.10 0.00
 0 17 1 -4.00 0.00
 -17 18 1 -2.83 0.00
 -14 18 1 0.77 0.00
 -11 18 1 0.16 0.00
 -8 18 1 -1.68 0.00
 -5 18 1 0.04 0.00
 -2 18 1 -5.74 0.00
 1 18 1 -2.00 0.00
 -16 19 1 1.64 0.00
 -13 19 1 1.04 0.00
 -10 19 1 3.52 0.00
 -7 19 1 0.46 0.00
 -4 19 1 3.70 0.00
 -1 19 1 12.37 0.00
 -15 20 1 7.67 0.00
 -12 20 1 -7.86 0.00
 -9 20 1 0.42 0.00
 -6 20 1 -0.85 0.00
 -14 21 1 5.46 0.00
 -11 21 1 -5.36 0.00
 -8 21 1 -3.09 0.00
 -2 2 2 -49.40 0.00
 1 2 2 -15.84 0.00
 -4 3 2 -7.81 0.00
 -1 3 2 -72.53 0.00
 2 3 2 -14.47 0.00
 -6 4 2 12.04 0.00
 -3 4 2 102.45 0.00
 0 4 2 -9.06 0.00
 3 4 2 -8.28 0.00
 -8 5 2 28.95 0.00
 -5 5 2 -45.08 0.00
 -2 5 2 28.50 0.00
 1 5 2 13.86 0.00
 4 5 2 -8.18 0.00
 -10 6 2 -6.74 0.00
 -7 6 2 12.21 0.00
 -4 6 2 -15.62 0.00
 -1 6 2 -11.21 0.00
 2 6 2 12.09 0.00
 5 6 2 11.62 0.00
 -12 7 2 -4.12 0.00
 -9 7 2 -11.05 0.00
 -6 7 2 -2.86 0.00
 -3 7 2 -12.56 0.00
 0 7 2 -12.08 0.00
 3 7 2 -8.54 0.00
 6 7 2 6.69 0.00
 -14 8 2 -4.26 0.00
 -11 8 2 8.08 0.00
 -8 8 2 5.64 0.00
 -5 8 2 1.52 0.00
 -2 8 2 -5.25 0.00
 1 8 2 13.80 0.00
 4 8 2 -6.36 0.00
 7 8 2 1.36 0.00
 -16 9 2 3.08 0.00
 -13 9 2 2.15 0.00
 -10 9 2 -1.99 0.00
 -7 9 2 8.08 0.00
 -4 9 2 -0.49 0.00
 -1 9 2 0.32 0.00
 2 9 2 -0.88 0.00
 5 9 2 -0.67 0.00
 8 9 2 0.33 0.00
 -18 10 2 6.26 0.00
 -15 10 2 1.17 0.00
 -12 10 2 0.76 0.00
 -9 10 2 -4.81 0.00
 -6 10 2 -3.63 0.00
 -3 10 2 -11.45 0.00
 0 10 2 -7.68 0.00
 3 10 2 0.52 0.00
 6 10 2 -1.42 0.00
 9 10 2 -3.29 0.00
 -20 11 2 3.93 0.00
 -17 11 2 -2.84 0.00
 -14 11 2 -5.76 0.00
 -11 11 2 2.63 0.00
 -8 11 2 -1.97 0.00
 -5 11 2 -8.61 0.00
 -2 11 2 12.40 0.00
 1 11 2 5.12 0.00
 4 11 2 -1.37 0.00
 7 11 2 -2.42 0.00
 10 11 2 7.65 0.00
 -19 12 2 -0.75 0.00
 -16 12 2 -0.26 0.00
 -13 12 2 -2.41 0.00
 -10 12 2 0.18 0.00
 -7 12 2 5.89 0.00
 -4 12 2 6.30 0.00
 -1 12 2 -5.12 0.00
 2 12 2 -2.32 0.00
 5 12 2 0.40 0.00
 8 12 2 8.54 0.00
 -21 13 2 3.44 0.00
 -18 13 2 4.06 0.00
 -15 13 2 3.97 0.00
 -12 13 2 0.68 0.00
 -9 13 2 3.92 0.00
 -6 13 2 -0.63 0.00
 -3 13 2 -3.81 0.00
 0 13 2 1.49 0.00
 3 13 2 0.98 0.00
 6 13 2 -0.57 0.00
 -20 14 2 -2.31 0.00
 -17 14 2 -1.96 0.00
 -14 14 2 3.22 0.00
 -11 14 2 0.09 0.00
 -8 14 2 -8.06 0.00
 -5 14 2 -3.53 0.00
 -2 14 2 -3.68 0.00
 1 14 2 -0.84 0.00
 4 14 2 1.65 0.00
 -19 15 2 2.14 0.00
 -16 15 2 -0.44 0.00
 -13 15 2 -2.06 0.00
 -10 15 2 -7.08 0.00
 -7 15 2 0.86 0.00
 -4 15 2 4.38 0.00
 -1 15 2 -3.75 0.00
 2 15 2 -3.36 0.00
 5 15 2 -4.62 0.00
 -18 16 2 5.38 0.00
 -15 16 2 -3.95 0.00
 -12 16 2 0.88 0.00
 -9 16 2 4.45 0.00
 -6 16 2 2.36 0.00
 -3 16 2 -0.36 0.00
 0 16 2 1.12 0.00
 3 16 2 3.50 0.00
 -17 17 2 -4.79 0.00
 -14 17 2 -0.75 0.00
 -11 17 2 -3.76 0.00
 -8 17 2 -1.38 0.00
 -5 17 2 0.66 0.00
 -2 17 2 2.66 0.00
 1 17 2 -5.78 0.00
 -16 18 2 4.46 0.00
 -13 18 2 1.36 0.00
 -10 18 2 0.66 0.00
 -7 18 2 -2.76 0.00
 -4 18 2 -2.82 0.00
 -1 18 2 -0.10 0.00
 -15 19 2 5.90 0.00
 -12 19 2 -4.37 0.00
 -9 19 2 -0.14 0.00
 -6 19 2 0.14 0.00
 -3 19 2 -2.89 0.00
 -14 20 2 7.98 0.00
 -11 20 2 -3.81 0.00
 -8 20 2 0.10 0.00
 -5 20 2 1.26 0.00
 -13 21 2 -7.58 0.00
 -10 21 2 -4.27 0.00
 0 0 3 -73.01 0.00
 1 1 3 80.97 0.00
 -1 2 3 -54.56 0.00
 2 2 3 -43.95 0.00
 -3 3 3 -0.24 0.00
 0 3 3 -66.46 0.00
 3 3 3 22.08 0.00
 -5 4 3 -43.43 0.00
 -2 4 3 50.84 0.00
 1 4 3 -15.27 0.00
 4 4 3 2.55 0.00
 -7 5 3 24.32 0.00
 -4 5 3 16.78 0.00
 -1 5 3 26.07 0.00
 2 5 3 -13.23 0.00
 5 5 3 -15.12 0.00
 -9 6 3 0.49 0.00
 -6 6 3 -6.56 0.00
 -3 6 3 -25.88 0.00
 0 6 3 6.90 0.00
 3 6 3 9.20 0.00
 6 6 3 10.24 0.00
 -11 7 3 3.97 0.00
 -8 7 3 2.27 0.00
 -5 7 3 -40.94 0.00
 -2 7 3 -30.17 0.00
 1 7 3 9.53 0.00
 4 7 3 -2.60 0.00
 7 7 3 -3.56 0.00
 -13 8 3 -7.25 0.00
 -10 8 3 -4.06 0.00
 -7 8 3 11.43 0.00
 -4 8 3 23.87 0.00
 -1 8 3 -0.68 0.00
 2 8 3 -5.24 0.00
 5 8 3 1.19 0.00
 8 8 3 4.24 0.00
 -15 9 3 1.90 0.00
 -12 9 3 -0.05 0.00
 -9 9 3 -11.33 0.00
 -6 9 3 11.78 0.00
 -3 9 3 -4.66 0.00
 0 9 3 -4.05 0.00
 3 9 3 -3.26 0.00
 6 9 3 -1.74 0.00
 9 9 3 -1.06 0.00
 -17 10 3 -2.98 0.00
 -14 10 3 2.12 0.00
 -11 10 3 13.03 0.00
 -8 10 3 -10.96 0.00
 -5 10 3 -17.17 0.00
 -2 10 3 5.79 0.00
 1 10 3 6.85 0.00
 4 10 3 -2.61 0.00
 7 10 3 -0.02 0.00
 10 10 3 2.06 0.00
 -19 11 3 4.43 0.00
 -16 11 3 2.09 0.00
 -13 11 3 -7.63 0.00
 -10 11 3 -1.00 0.00
 -7 11 3 5.30 0.00
 -4 11 3 -1.95 0.00
 -1 11 3 -2.20 0.00
 2 11 3 1.38 0.00
 5 11 3 2.01 0.00
 8 11 3 -0.09 0.00
 -21 12 3 2.66 0.00
 -18 12 3 -2.71 0.00
 -15 12 3 -3.41 0.00
 -12 12 3 -3.43 0.00
 -9 12 3 4.60 0.00
 -6 12 3 -3.57 0.00
 -3 12 3 -0.36 0.00
 0 12 3 -1.37 0.00
 3 12 3 -2.34 0.00
 6 12 3 -4.32 0.00
 9 12 3 8.42 0.00
 -20 13 3 -1.67 0.00
 -17 13 3 0.54 0.00
 -14 13 3 7.11 0.00
 -11 13 3 1.50 0.00
 -8 13 3 -3.76 0.00
 -5 13 3 1.99 0.00
 -2 13 3 0.31 0.00
 1 13 3 0.09 0.00
 4 13 3 2.51 0.00
 7 13 3 2.98 0.00
 -19 14 3 1.98 0.00
 -16 14 3 -3.35 0.00
 -13 14 3 -1.15 0.00
 -10 14 3 -3.96 0.00
 -7 14 3 -2.89 0.00
 -4 14 3 0.42 0.00
 -1 14 3 -3.60 0.00
 2 14 3 1.04 0.00
 5 14 3 -0.17 0.00
 -18 15 3 5.07 0.00
 -15 15 3 0.01 0.00
 -12 15 3 -0.31 0.00
 -9 15 3 -0.64 0.00
 -6 15 3 -0.86 0.00
 -3 15 3 -2.43 0.00
 0 15 3 -1.75 0.00
 3 15 3 5.03 0.00
 -20 16 3 -2.24 0.00
 -17 16 3 0.10 0.00
 -14 16 3 -1.83 0.00
 -11 16 3 -2.99 0.00
 -8 16 3 3.11 0.00
 -5 16 3 2.12 0.00
 -2 16 3 1.32 0.00
 1 16 3 -2.24 0.00
 4 16 3 -2.82 0.00
 -19 17 3 10.94 0.00
 -16 17 3 4.85 0.00
 -13 17 3 -2.02 0.00
 -10 17 3 0.74 0.00
 -7 17 3 -0.03 0.00
 -4 17 3 -3.67 0.00
 -1 17 3 -0.34 0.00
 2 17 3 2.47 0.00
 -18 18 3 -8.26 0.00
 -15 18 3 6.04 0.00
 -12 18 3 1.69 0.00
 -9 18 3 -4.16 0.00
 -6 18 3 -0.75 0.00
 -3 18 3 -0.84 0.00
 0 18 3 1.59 0.00
 -17 19 3 1.14 0.00
 -14 19 3 6.24 0.00
 -11 19 3 -0.29 0.00
 -8 19 3 -1.46 0.00
 -5 19 3 0.71 0.00
 -2 19 3 -1.46 0.00
 -16 20 3 7.01 0.00
 -13 20 3 -8.18 0.00
 -10 20 3 1.84 0.00
 -7 20 3 -2.19 0.00
 -4 20 3 -1.95 0.00
 -12 21 3 -6.58 0.00
 -9 21 3 -2.89 0.00
 -1 1 4 -110.93 0.00
 -3 2 4 -39.89 0.00
 0 2 4 51.35 0.00
 -5 3 4 -14.69 0.00
 -2 3 4 56.40 0.00
 1 3 4 -29.33 0.00
 -7 4 4 41.36 0.00
 -4 4 4 -7.90 0.00
 -1 4 4 -64.82 0.00
 2 4 4 -31.21 0.00
 -9 5 4 -12.27 0.00
 -6 5 4 -15.65 0.00
 -3 5 4 3.61 0.00
 0 5 4 45.07 0.00
 3 5 4 -6.87 0.00
 -11 6 4 -0.61 0.00
 -8 6 4 -8.17 0.00
 -5 6 4 -39.90 0.00
 -2 6 4 11.14 0.00
 1 6 4 12.47 0.00
 4 6 4 -7.74 0.00
 -13 7 4 -8.43 0.00
 -10 7 4 6.93 0.00
 -7 7 4 21.43 0.00
 -4 7 4 -18.95 0.00
 -1 7 4 -27.91 0.00
 2 7 4 10.26 0.00
 5 7 4 14.64 0.00
 -15 8 4 -0.57 0.00
 -12 8 4 -6.44 0.00
 -9 8 4 -5.63 0.00
 -6 8 4 3.42 0.00
 -3 8 4 4.20 0.00
 0 8 4 7.29 0.00
 3 8 4 -4.45 0.00
 6 8 4 -0.64 0.00
 -17 9 4 -1.00 0.00
 -14 9 4 6.14 0.00
 -11 9 4 2.57 0.00
 -8 9 4 -18.72 0.00
 -5 9 4 11.18 0.00
 -2 9 4 7.16 0.00
 1 9 4 -13.66 0.00
 4 9 4 -12.13 0.00
 7 9 4 0.66 0.00
 -19 10 4 1.45 0.00
 -16 10 4 0.64 0.00
 -13 10 4 -5.46 0.00
 -10 10 4 5.23 0.00
 -7 10 4 5.46 0.00
 -4 10 4 -8.31 0.00
 -1 10 4 3.10 0.00
 2 10 4 14.77 0.00
 5 10 4 2.53 0.00
 8 10 4 -4.02 0.00
 -21 11 4 4.40 0.00
 -18 11 4 -3.75 0.00
 -15 11 4 -2.35 0.00
 -12 11 4 2.00 0.00
 -9 11 4 -2.79 0.00
 -6 11 4 -12.00 0.00
 -3 11 4 -1.91 0.00
 0 11 4 5.54 0.00
 3 11 4 -1.88 0.00
 6 11 4 -1.44 0.00
 9 11 4 2.32 0.00
 -20 12 4 -5.35 0.00
 -17 12 4 -0.22 0.00
 -14 12 4 4.55 0.00
 -11 12 4 -3.30 0.00
 -8 12 4 3.33 0.00
 -5 12 4 6.77 0.00
 -2 12 4 -0.66 0.00
 1 12 4 -5.32 0.00
 4 12 4 0.46 0.00
 7 12 4 5.31 0.00
 -19 13 4 2.72 0.00
 -16 13 4 -9.01 0.00
 -13 13 4 -2.54 0.00
 -10 13 4 4.09 0.00
 -7 13 4 0.60 0.00
 -4 13 4 -1.95 0.00
 -1 13 4 -0.83 0.00
 2 13 4 2.15 0.00
 5 13 4 -2.68 0.00
 8 13 4 -2.91 0.00
 -18 14 4 6.02 0.00
 -15 14 4 1.49 0.00
 -12 14 4 2.32 0.00
 -9 14 4 -7.02 0.00
 -6 14 4 -7.22 0.00
 -3 14 4 -1.22 0.00
 0 14 4 1.59 0.00
 3 14 4 2.85 0.00
 6 14 4 -0.65 0.00
 -20 15 4 -6.08 0.00
 -17 15 4 2.51 0.00
 -14 15 4 -1.11 0.00
 -11 15 4 -2.75 0.00
 -8 15 4 3.37 0.00
 -5 15 4 5.06 0.00
 -2 15 4 -2.11 0.00
 1 15 4 -1.41 0.00
 4 15 4 2.76 0.00
 -19 16 4 5.78 0.00
 -16 16 4 3.37 0.00
 -13 16 4 -3.68 0.00
 -10 16 4 3.03 0.00
 -7 16 4 2.62 0.00
 -4 16 4 -1.41 0.00
 -1 16 4 -3.42 0.00
 2 16 4 7.79 0.00
 -18 17 4 5.37 0.00
 -15 17 4 8.48 0.00
 -12 17 4 -0.99 0.00
 -9 17 4 -0.36 0.00
 -6 17 4 -3.84 0.00
 -3 17 4 0.96 0.00
 0 17 4 2.15 0.00
 -17 18 4 -2.33 0.00
 -14 18 4 2.39 0.00
 -11 18 4 3.11 0.00
 -8 18 4 -1.43 0.00
 -5 18 4 -0.94 0.00
 -2 18 4 -2.45 0.00
 -16 19 4 6.72 0.00
 -13 19 4 0.20 0.00
 -10 19 4 -0.78 0.00
 -7 19 4 -1.27 0.00
 -4 19 4 -2.37 0.00
 -15 20 4 1.30 0.00
 -12 20 4 -4.69 0.00
 -9 20 4 2.34 0.00
 -6 20 4 2.24 0.00
 -11 21 4 3.58 0.00
 -8 21 4 -3.98 0.00
 0 1 5 -79.04 0.00
 -2 2 5 -8.75 0.00
 1 2 5 20.24 0.00
 -4 3 5 -76.26 0.00
 -1 3 5 -14.65 0.00
 2 3 5 8.45 0.00
 -6 4 5 -1.13 0.00
 -3 4 5 67.24 0.00
 0 4 5 -5.09 0.00
 3 4 5 1.24 0.00
 -8 5 5 10.64 0.00
 -5 5 5 -8.00 0.00
 -2 5 5 -18.35 0.00
 1 5 5 -3.04 0.00
 4 5 5 -16.29 0.00
 -10 6 5 -3.04 0.00
 -7 6 5 -1.70 0.00
 -4 6 5 -66.55 0.00
 -1 6 5 17.28 0.00
 2 6 5 8.21 0.00
 5 6 5 2.75 0.00
 -12 7 5 -2.20 0.00
 -9 7 5 -9.39 0.00
 -6 7 5 5.14 0.00
 -3 7 5 20.26 0.00
 0 7 5 14.71 0.00
 3 7 5 2.15 0.00
 6 7 5 3.40 0.00
 -14 8 5 -5.70 0.00
 -11 8 5 -3.44 0.00
 -8 8 5 -2.65 0.00
 -5 8 5 5.93 0.00
 -2 8 5 -19.39 0.00
 1 8 5 -8.31 0.00
 4 8 5 2.30 0.00
 7 8 5 0.46 0.00
 -16 9 5 -1.55 0.00
 -13 9 5 -0.44 0.00
 -10 9 5 8.80 0.00
 -7 9 5 1.46 0.00
 -4 9 5 13.57 0.00
 -1 9 5 14.76 0.00
 2 9 5 0.21 0.00
 5 9 5 -5.89 0.00
 8 9 5 0.30 0.00
 -18 10 5 -2.36 0.00
 -15 10 5 3.32 0.00
 -12 10 5 -3.40 0.00
 -9 10 5 -9.47 0.00
 -6 10 5 0.31 0.00
 -3 10 5 0.29 0.00
 0 10 5 -4.82 0.00
 3 10 5 -2.72 0.00
 6 10 5 0.87 0.00
 9 10 5 -5.44 0.00
 -20 11 5 1.30 0.00
 -17 11 5 -3.41 0.00
 -14 11 5 -1.93 0.00
 -11 11 5 0.28 0.00
 -8 11 5 0.49 0.00
 -5 11 5 -7.73 0.00
 -2 11 5 -0.71 0.00
 1 11 5 12.25 0.00
 4 11 5 2.90 0.00
 7 11 5 -0.05 0.00
 10 11 5 -2.86 0.00
 -19 12 5 -3.63 0.00
 -16 12 5 -5.15 0.00
 -13 12 5 5.25 0.00
 -10 12 5 6.67 0.00
 -7 12 5 1.60 0.00
 -4 12 5 0.44 0.00
 -1 12 5 1.89 0.00
 2 12 5 -1.97 0.00
 5 12 5 -3.66 0.00
 8 12 5 8.53 0.00
 -18 13 5 6.88 0.00
 -15 13 5 -2.42 0.00
 -12 13 5 -2.96 0.00
 -9 13 5 -2.68 0.00
 -6 13 5 2.40 0.00
 -3 13 5 -0.46 0.00
 0 13 5 -2.88 0.00
 3 13 5 0.15 0.00
 6 13 5 -1.64 0.00
 -20 14 5 -2.85 0.00
 -17 14 5 -0.42 0.00
 -14 14 5 -3.89 0.00
 -11 14 5 1.95 0.00
 -8 14 5 1.18 0.00
 -5 14 5 1.52 0.00
 -2 14 5 1.45 0.00
 1 14 5 4.12 0.00
 4 14 5 3.36 0.00
 -19 15 5 -2.00 0.00
 -16 15 5 3.19 0.00
 -13 15 5 0.87 0.00
 -10 15 5 2.07 0.00
 -7 15 5 -1.62 0.00
 -4 15 5 -2.47 0.00
 -1 15 5 -1.26 0.00
 2 15 5 2.44 0.00
 5 15 5 0.62 0.00
 -18 16 5 10.18 0.00
 -15 16 5 7.80 0.00
 -12 16 5 -4.07 0.00
 -9 16 5 2.71 0.00
 -6 16 5 -0.54 0.00
 -3 16 5 0.04 0.00
 0 16 5 -2.88 0.00
 3 16 5 4.91 0.00
 -17 17 5 4.83 0.00
 -14 17 5 0.30 0.00
 -11 17 5 3.10 0.00
 -8 17 5 1.82 0.00
 -5 17 5 -0.11 0.00
 -2 17 5 -0.93 0.00
 1 17 5 6.91 0.00
 -16 18 5 3.99 0.00
 -13 18 5 1.33 0.00
 -10 18 5 1.43 0.00
 -7 18 5 -1.21 0.00
 -4 18 5 -1.35 0.00
 -1 18 5 -0.10 0.00
 -15 19 5 3.87 0.00
 -12 19 5 0.85 0.00
 -9 19 5 0.62 0.00
 -6 19 5 1.98 0.00
 -3 19 5 -0.21 0.00
 -14 20 5 -7.57 0.00
 -11 20 5 3.92 0.00
 -8 20 5 -2.19 0.00
 -5 20 5 -1.21 0.00
 -10 21 5 6.42 0.00
 0 0 6 -15.09 0.00
 1 1 6 -20.07 0.00
 -1 2 6 -45.84 0.00
 2 2 6 -0.87 0.00
 -3 3 6 26.75 0.00
 0 3 6 0.10 0.00
 3 3 6 -3.11 0.00
 -5 4 6 -48.31 0.00
 -2 4 6 15.95 0.00
 1 4 6 24.68 0.00
 4 4 6 15.17 0.00
 -7 5 6 5.65 0.00
 -4 5 6 -6.17 0.00
 -1 5 6 -3.45 0.00
 2 5 6 -7.28 0.00
 5 5 6 -10.44 0.00
 -9 6 6 -11.88 0.00
 -6 6 6 16.29 0.00
 -3 6 6 -19.98 0.00
 0 6 6 6.98 0.00
 3 6 6 -10.37 0.00
 6 6 6 6.87 0.00
 -11 7 6 -0.35 0.00
 -8 7 6 -13.32 0.00
 -5 7 6 -21.22 0.00
 -2 7 6 17.36 0.00
 1 7 6 18.72 0.00
 4 7 6 8.86 0.00
 7 7 6 -3.35 0.00
 -13 8 6 -1.52 0.00
 -10 8 6 8.17 0.00
 -7 8 6 5.61 0.00
 -4 8 6 13.12 0.00
 -1 8 6 0.57 0.00
 2 8 6 -8.11 0.00
 5 8 6 -2.90 0.00
 8 8 6 -2.63 0.00
 -15 9 6 1.59 0.00
 -12 9 6 -9.57 0.00
 -9 9 6 0.92 0.00
 -6 9 6 11.53 0.00
 -3 9 6 1.10 0.00
 0 9 6 -5.63 0.00
 3 9 6 2.53 0.00
 6 9 6 4.08 0.00
 9 9 6 -1.01 0.00
 -17 10 6 -5.00 0.00
 -14 10 6 -3.46 0.00
 -11 10 6 -4.03 0.00
 -8 10 6 -2.26 0.00
 -5 10 6 3.01 0.00
 -2 10 6 3.65 0.00
 1 10 6 2.63 0.00
 4 10 6 -7.29 0.00
 7 10 6 -2.70 0.00
 10 10 6 -8.13 0.00
 -19 11 6 -0.54 0.00
 -16 11 6 -0.56 0.00
 -13 11 6 8.33 0.00
 -10 11 6 4.43 0.00
 -7 11 6 -7.61 0.00
 -4 11 6 -4.47 0.00
 -1 11 6 6.35 0.00
 2 11 6 5.29 0.00
 5 11 6 1.72 0.00
 8 11 6 6.65 0.00
 -18 12 6 2.51 0.00
 -15 12 6 -3.61 0.00
 -12 12 6 -3.91 0.00
 -9 12 6 7.39 0.00
 -6 12 6 7.75 0.00
 -3 12 6 0.79 0.00
 0 12 6 1.35 0.00
 3 12 6 2.07 0.00
 6 12 6 -3.20 0.00
 -20 13 6 -7.13 0.00
 -17 13 6 -1.02 0.00
 -14 13 6 -0.71 0.00
 -11 13 6 3.78 0.00
 -8 13 6 1.79 0.00
 -5 13 6 -2.95 0.00
 -2 13 6 -5.50 0.00
 1 13 6 0.35 0.00
 4 13 6 -1.86 0.00
 7 13 6 -1.45 0.00
 -19 14 6 -1.09 0.00
 -16 14 6 0.12 0.00
 -13 14 6 -1.23 0.00
 -10 14 6 -0.44 0.00
 -7 14 6 -2.36 0.00
 -4 14 6 4.13 0.00
 -1 14 6 6.12 0.00
 2 14 6 -2.25 0.00
 5 14 6 -1.02 0.00
 -18 15 6 6.32 0.00
 -15 15 6 1.87 0.00
 -12 15 6 -0.22 0.00
 -9 15 6 3.61 0.00
 -6 15 6 4.38 0.00
 -3 15 6 1.84 0.00
 0 15 6 0.69 0.00
 3 15 6 6.46 0.00
 -17 16 6 8.31 0.00
 -14 16 6 2.19 0.00
 -11 16 6 2.52 0.00
 -8 16 6 1.32 0.00
 -5 16 6 -4.82 0.00
 -2 16 6 -4.52 0.00
 1 16 6 4.14 0.00
 -19 17 6 -2.29 0.00
 -16 17 6 6.82 0.00
 -13 17 6 0.58 0.00
 -10 17 6 4.14 0.00
 -7 17 6 -1.04 0.00
 -4 17 6 2.66 0.00
 -1 17 6 -1.21 0.00
 2 17 6 -0.10 0.00
 -18 18 6 11.34 0.00
 -15 18 6 1.36 0.00
 -12 18 6 -1.60 0.00
 -9 18 6 0.77 0.00
 -6 18 6 -1.70 0.00
 -3 18 6 0.43 0.00
 0 18 6 2.47 0.00
 -17 19 6 -3.86 0.00
 -14 19 6 -1.22 0.00
 -11 19 6 3.28 0.00
 -8 19 6 5.75 0.00
 -5 19 6 3.18 0.00
 -2 19 6 -0.57 0.00
 -13 20 6 -1.79 0.00
 -10 20 6 2.96 0.00
 -7 20 6 -2.15 0.00
 -12 21 6 3.61 0.00
 -9 21 6 0.83 0.00
 -1 1 7 43.24 0.00
 -3 2 7 39.13 0.00
 0 2 7 -108.73 0.00
 -5 3 7 -58.33 0.00
 -2 3 7 -12.31 0.00
 1 3 7 62.49 0.00
 -7 4 7 8.39 0.00
 -4 4 7 11.55 0.00
 -1 4 7 39.22 0.00
 2 4 7 20.97 0.00
 -9 5 7 -4.22 0.00
 -6 5 7 -5.62 0.00
 -3 5 7 -6.53 0.00
 0 5 7 -34.65 0.00
 3 5 7 2.45 0.00
 -11 6 7 4.04 0.00
 -8 6 7 -3.00 0.00
 -5 6 7 10.94 0.00
 -2 6 7 8.10 0.00
 1 6 7 4.05 0.00
 4 6 7 -5.78 0.00
 -13 7 7 4.07 0.00
 -10 7 7 -2.11 0.00
 -7 7 7 -3.75 0.00
 -4 7 7 -27.31 0.00
 -1 7 7 18.00 0.00
 2 7 7 -5.64 0.00
 5 7 7 -0.66 0.00
 -15 8 7 -1.48 0.00
 -12 8 7 -2.29 0.00
 -9 8 7 2.09 0.00
 -6 8 7 7.12 0.00
 -3 8 7 19.92 0.00
 0 8 7 10.61 0.00
 3 8 7 7.64 0.00
 6 8 7 1.84 0.00
 -17 9 7 -4.62 0.00
 -14 9 7 -6.24 0.00
 -11 9 7 -7.30 0.00
 -8 9 7 6.90 0.00
 -5 9 7 13.10 0.00
 -2 9 7 -10.35 0.00
 1 9 7 -10.20 0.00
 4 9 7 -1.82 0.00
 7 9 7 0.21 0.00
 -19 10 7 -1.87 0.00
 -16 10 7 1.22 0.00
 -13 10 7 2.76 0.00
 -10 10 7 -2.89 0.00
 -7 10 7 -5.18 0.00
 -4 10 7 -0.72 0.00
 -1 10 7 -0.11 0.00
 2 10 7 0.25 0.00
 5 10 7 0.00 0.00
 8 10 7 2.73 0.00
 -18 11 7 2.09 0.00
 -15 11 7 -0.61 0.00
 -12 11 7 -2.14 0.00
 -9 11 7 12.08 0.00
 -6 11 7 -0.38 0.00
 -3 11 7 1.00 0.00
 0 11 7 4.84 0.00
 3 11 7 -1.65 0.00
 6 11 7 -4.05 0.00
 9 11 7 -1.67 0.00
 -20 12 7 -1.12 0.00
 -17 12 7 0.07 0.00
 -14 12 7 3.36 0.00
 -11 12 7 2.95 0.00
 -8 12 7 0.25 0.00
 -5 12 7 -4.56 0.00
 -2 12 7 3.29 0.00
 1 12 7 6.76 0.00
 4 12 7 0.54 0.00
 7 12 7 0.29 0.00
 -19 13 7 -1.90 0.00
 -16 13 7 -3.03 0.00
 -13 13 7 -3.33 0.00
 -10 13 7 2.24 0.00
 -7 13 7 7.72 0.00
 -4 13 7 4.14 0.00
 -1 13 7 -4.52 0.00
 2 13 7 -2.07 0.00
 5 13 7 1.25 0.00
 -18 14 7 -0.18 0.00
 -15 14 7 -0.54 0.00
 -12 14 7 1.81 0.00
 -9 14 7 -0.27 0.00
 -6 14 7 -1.07 0.00
 -3 14 7 -0.47 0.00
 0 14 7 4.12 0.00
 3 14 7 0.53 0.00
 6 14 7 -2.75 0.00
 -20 15 7 -4.14 0.00
 -17 15 7 11.97 0.00
 -14 15 7 -0.55 0.00
 -11 15 7 1.56 0.00
 -8 15 7 -2.49 0.00
 -5 15 7 1.24 0.00
 -2 15 7 5.91 0.00
 1 15 7 -1.43 0.00
 4 15 7 -2.39 0.00
 -19 16 7 -1.04 0.00
 -16 16 7 4.11 0.00
 -13 16 7 2.67 0.00
 -10 16 7 7.56 0.00
 -7 16 7 4.20 0.00
 -4 16 7 -1.13 0.00
 -1 16 7 -2.25 0.00
 2 16 7 2.85 0.00
 -18 17 7 2.08 0.00
 -15 17 7 0.84 0.00
 -12 17 7 -2.45 0.00
 -9 17 7 -1.71 0.00
 -6 17 7 -3.06 0.00
 -3 17 7 -1.05 0.00
 0 17 7 3.57 0.00
 -17 18 7 8.83 0.00
 -14 18 7 1.61 0.00
 -11 18 7 2.36 0.00
 -8 18 7 6.95 0.00
 -5 18 7 1.37 0.00
 -2 18 7 0.70 0.00
 -16 19 7 -4.87 0.00
 -13 19 7 -3.21 0.00
 -10 19 7 0.40 0.00
 -7 19 7 -1.03 0.00
 -4 19 7 1.51 0.00
 -15 20 7 0.15 0.00
 -12 20 7 1.59 0.00
 -9 20 7 2.88 0.00
 -6 20 7 2.69 0.00
 0 1 8 10.99 0.00
 -2 2 8 47.08 0.00
 1 2 8 -15.06 0.00
 -4 3 8 25.43 0.00
 -1 3 8 -65.73 0.00
 2 3 8 20.71 0.00
 -6 4 8 -58.75 0.00
 -3 4 8 -9.25 0.00
 0 4 8 41.87 0.00
 3 4 8 27.06 0.00
 -8 5 8 13.63 0.00
 -5 5 8 18.39 0.00
 -2 5 8 44.50 0.00
 1 5 8 -24.47 0.00
 4 5 8 -1.61 0.00
 -10 6 8 -9.21 0.00
 -7 6 8 4.47 0.00
 -4 6 8 -8.71 0.00
 -1 6 8 -26.53 0.00
 2 6 8 -6.09 0.00
 5 6 8 2.76 0.00
 -12 7 8 6.80 0.00
 -9 7 8 0.06 0.00
 -6 7 8 8.12 0.00
 -3 7 8 -9.21 0.00
 0 7 8 17.96 0.00
 3 7 8 -3.20 0.00
 6 7 8 -2.14 0.00
 -14 8 8 2.52 0.00
 -11 8 8 1.00 0.00
 -8 8 8 -2.42 0.00
 -5 8 8 -6.84 0.00
 -2 8 8 24.53 0.00
 1 8 8 4.12 0.00
 4 8 8 2.32 0.00
 7 8 8 -1.79 0.00
 -16 9 8 -0.86 0.00
 -13 9 8 -5.35 0.00
 -10 9 8 -5.45 0.00
 -7 9 8 7.91 0.00
 -4 9 8 13.69 0.00
 -1 9 8 -15.41 0.00
 2 9 8 -4.70 0.00
 5 9 8 3.54 0.00
 8 9 8 0.61 0.00
 -18 10 8 0.36 0.00
 -15 10 8 -1.34 0.00
 -12 10 8 -0.47 0.00
 -9 10 8 9.03 0.00
 -6 10 8 -2.88 0.00
 -3 10 8 -13.86 0.00
 0 10 8 -1.89 0.00
 3 10 8 1.43 0.00
 6 10 8 1.95 0.00
 9 10 8 2.04 0.00
 -20 11 8 -0.39 0.00
 -17 11 8 2.92 0.00
 -14 11 8 3.94 0.00
 -11 11 8 -7.57 0.00
 -8 11 8 -0.56 0.00
 -5 11 8 -0.87 0.00
 -2 11 8 12.19 0.00
 1 11 8 -0.12 0.00
 4 11 8 -5.71 0.00
 7 11 8 -5.81 0.00
 -19 12 8 1.84 0.00
 -16 12 8 1.75 0.00
 -13 12 8 -0.55 0.00
 -10 12 8 10.47 0.00
 -7 12 8 4.66 0.00
 -4 12 8 -1.18 0.00
 -1 12 8 -2.36 0.00
 2 12 8 4.62 0.00
 5 12 8 2.27 0.00
 8 12 8 0.56 0.00
 -18 13 8 -3.49 0.00
 -15 13 8 -1.54 0.00
 -12 13 8 4.52 0.00
 -9 13 8 3.99 0.00
 -6 13 8 -2.40 0.00
 -3 13 8 -2.47 0.00
 0 13 8 4.38 0.00
 3 13 8 -1.30 0.00
 6 13 8 -1.20 0.00
 -20 14 8 1.36 0.00
 -17 14 8 5.65 0.00
 -14 14 8 -3.11 0.00
 -11 14 8 -5.91 0.00
 -8 14 8 -5.43 0.00
 -5 14 8 6.36 0.00
 -2 14 8 3.73 0.00
 1 14 8 -6.58 0.00
 4 14 8 1.50 0.00
 -19 15 8 -3.76 0.00
 -16 15 8 5.87 0.00
 -13 15 8 -0.91 0.00
 -10 15 8 3.85 0.00
 -7 15 8 0.73 0.00
 -4 15 8 -0.52 0.00
 -1 15 8 3.26 0.00
 2 15 8 1.00 0.00
 -18 16 8 1.92 0.00
 -15 16 8 -0.92 0.00
 -12 16 8 4.70 0.00
 -9 16 8 3.50 0.00
 -6 16 8 3.12 0.00
 -3 16 8 -0.60 0.00
 0 16 8 4.08 0.00
 3 16 8 -2.35 0.00
 -17 17 8 4.44 0.00
 -14 17 8 4.09 0.00
 -11 17 8 1.21 0.00
 -8 17 8 0.50 0.00
 -5 17 8 -4.17 0.00
 -2 17 8 -0.78 0.00
 1 17 8 -2.53 0.00
 -16 18 8 -2.08 0.00
 -13 18 8 -5.71 0.00
 -10 18 8 -1.20 0.00
 -7 18 8 2.84 0.00
 -4 18 8 2.58 0.00
 -1 18 8 0.11 0.00
 -15 19 8 -3.23 0.00
 -12 19 8 -3.69 0.00
 -9 19 8 6.34 0.00
 -6 19 8 -1.32 0.00
 -3 19 8 -2.87 0.00
 -14 20 8 10.05 0.00
 -11 20 8 -2.51 0.00
 -8 20 8 -2.33 0.00
 -5 20 8 6.02 0.00
 0 0 9 49.95 0.00
 1 1 9 17.78 0.00
 -1 2 9 -38.06 0.00
 2 2 9 20.93 0.00
 -3 3 9 36.74 0.00
 0 3 9 -21.49 0.00
 3 3 9 -18.62 0.00
 -5 4 9 -12.74 0.00
 -2 4 9 -3.85 0.00
 1 4 9 19.17 0.00
 4 4 9 24.54 0.00
 -7 5 9 -6.51 0.00
 -4 5 9 9.83 0.00
 -1 5 9 27.22 0.00
 2 5 9 2.51 0.00
 5 5 9 -4.35 0.00
 -9 6 9 1.17 0.00
 -6 6 9 8.78 0.00
 -3 6 9 -2.75 0.00
 0 6 9 -37.92 0.00
 3 6 9 -9.79 0.00
 6 6 9 0.53 0.00
 -11 7 9 2.47 0.00
 -8 7 9 -1.27 0.00
 -5 7 9 -1.39 0.00
 -2 7 9 2.11 0.00
 1 7 9 10.72 0.00
 4 7 9 3.23 0.00
 7 7 9 2.12 0.00
 -13 8 9 -3.91 0.00
 -10 8 9 -1.25 0.00
 -7 8 9 7.29 0.00
 -4 8 9 -4.17 0.00
 -1 8 9 12.62 0.00
 2 8 9 0.11 0.00
 5 8 9 2.62 0.00
 8 8 9 0.21 0.00
 -15 9 9 4.68 0.00
 -12 9 9 7.77 0.00
 -9 9 9 2.02 0.00
 -6 9 9 -3.08 0.00
 -3 9 9 8.22 0.00
 0 9 9 -2.54 0.00
 3 9 9 1.55 0.00
 6 9 9 -2.03 0.00
 9 9 9 1.87 0.00
 -17 10 9 1.48 0.00
 -14 10 9 -0.74 0.00
 -11 10 9 -11.71 0.00
 -8 10 9 3.04 0.00
 -5 10 9 6.40 0.00
 -2 10 9 -14.87 0.00
 1 10 9 -10.19 0.00
 4 10 9 1.14 0.00
 7 10 9 0.48 0.00
 10 10 9 2.41 0.00
 -19 11 9 1.84 0.00
 -16 11 9 0.93 0.00
 -13 11 9 -0.71 0.00
 -10 11 9 3.15 0.00
 -7 11 9 -7.71 0.00
 -4 11 9 -11.54 0.00
 -1 11 9 5.98 0.00
 2 11 9 4.46 0.00
 5 11 9 1.23 0.00
 8 11 9 -5.47 0.00
 -18 12 9 2.33 0.00
 -15 12 9 2.41 0.00
 -12 12 9 0.89 0.00
 -9 12 9 9.69 0.00
 -6 12 9 2.06 0.00
 -3 12 9 11.23 0.00
 0 12 9 0.89 0.00
 3 12 9 -5.22 0.00
 6 12 9 -3.54 0.00
 -20 13 9 7.18 0.00
 -17 13 9 2.03 0.00
 -14 13 9 -0.93 0.00
 -11 13 9 0.17 0.00
 -8 13 9 2.40 0.00
 -5 13 9 0.45 0.00
 -2 13 9 -6.16 0.00
 1 13 9 2.96 0.00
 4 13 9 6.55 0.00
 7 13 9 3.48 0.00
 -19 14 9 -4.46 0.00
 -16 14 9 3.37 0.00
 -13 14 9 -0.10 0.00
 -10 14 9 -4.14 0.00
 -7 14 9 -5.74 0.00
 -4 14 9 -1.79 0.00
 -1 14 9 2.89 0.00
 2 14 9 -5.12 0.00
 5 14 9 -3.50 0.00
 -18 15 9 1.97 0.00
 -15 15 9 -1.74 0.00
 -12 15 9 -2.94 0.00
 -9 15 9 0.23 0.00
 -6 15 9 5.58 0.00
 -3 15 9 4.70 0.00
 0 15 9 -3.27 0.00
 3 15 9 -3.19 0.00
 -17 16 9 1.10 0.00
 -14 16 9 -0.25 0.00
 -11 16 9 5.51 0.00
 -8 16 9 0.06 0.00
 -5 16 9 -1.39 0.00
 -2 16 9 2.88 0.00
 1 16 9 3.21 0.00
 -16 17 9 -2.00 0.00
 -13 17 9 3.16 0.00
 -10 17 9 0.16 0.00
 -7 17 9 6.32 0.00
 -4 17 9 -6.00 0.00
 -1 17 9 4.04 0.00
 -15 18 9 -1.13 0.00
 -12 18 9 -7.02 0.00
 -9 18 9 1.89 0.00
 -6 18 9 -0.37 0.00
 -3 18 9 -3.89 0.00
 -14 19 9 -2.70 0.00
 -11 19 9 -2.79 0.00
 -8 19 9 -3.00 0.00
 -5 19 9 4.65 0.00
 -13 20 9 6.93 0.00
 -10 20 9 -0.29 0.00
 -7 20 9 -3.58 0.00
 -1 1 10 -2.85 0.00
 -3 2 10 25.24 0.00
 0 2 10 -8.77 0.00
 -5 3 10 -6.83 0.00
 -2 3 10 -21.76 0.00
 1 3 10 -2.67 0.00
 -7 4 10 4.58 0.00
 -4 4 10 28.94 0.00
 -1 4 10 4.98 0.00
 2 4 10 0.07 0.00
 -9 5 10 7.27 0.00
 -6 5 10 -10.46 0.00
 -3 5 10 6.27 0.00
 0 5 10 8.25 0.00
 3 5 10 7.20 0.00
 -11 6 10 -0.20 0.00
 -8 6 10 2.40 0.00
 -5 6 10 -1.74 0.00
 -2 6 10 -2.77 0.00
 1 6 10 -14.29 0.00
 4 6 10 -3.70 0.00
 -13 7 10 -4.06 0.00
 -10 7 10 -1.12 0.00
 -7 7 10 3.47 0.00
 -4 7 10 -6.49 0.00
 -1 7 10 -10.34 0.00
 2 7 10 1.96 0.00
 5 7 10 4.09 0.00
 -15 8 10 6.21 0.00
 -12 8 10 2.75 0.00
 -9 8 10 -0.45 0.00
 -6 8 10 7.24 0.00
 -3 8 10 8.81 0.00
 0 8 10 11.61 0.00
 3 8 10 0.97 0.00
 6 8 10 -1.02 0.00
 -17 9 10 2.79 0.00
 -14 9 10 2.96 0.00
 -11 9 10 3.23 0.00
 -8 9 10 3.56 0.00
 -5 9 10 2.36 0.00
 -2 9 10 -1.28 0.00
 1 9 10 -3.15 0.00
 4 9 10 4.31 0.00
 7 9 10 -1.34 0.00
 -19 10 10 1.87 0.00
 -16 10 10 -1.18 0.00
 -13 10 10 3.28 0.00
 -10 10 10 -3.96 0.00
 -7 10 10 -12.56 0.00
 -4 10 10 -7.30 0.00
 -1 10 10 -4.43 0.00
 2 10 10 -0.72 0.00
 5 10 10 0.51 0.00
 8 10 10 -2.83 0.00
 -18 11 10 6.69 0.00
 -15 11 10 -0.26 0.00
 -12 11 10 -9.90 0.00
 -9 11 10 0.51 0.00
 -6 11 10 0.14 0.00
 -3 11 10 -0.38 0.00
 0 11 10 -5.16 0.00
 3 11 10 0.85 0.00
 6 11 10 1.19 0.00
 9 11 10 -0.94 0.00
 -20 12 10 -0.98 0.00
 -17 12 10 2.56 0.00
 -14 12 10 0.84 0.00
 -11 12 10 3.74 0.00
 -8 12 10 7.56 0.00
 -5 12 10 -0.48 0.00
 -2 12 10 3.29 0.00
 1 12 10 6.70 0.00
 4 12 10 0.24 0.00
 7 12 10 -0.94 0.00
 -19 13 10 4.60 0.00
 -16 13 10 3.09 0.00
 -13 13 10 4.37 0.00
 -10 13 10 0.20 0.00
 -7 13 10 -2.63 0.00
 -4 13 10 1.15 0.00
 -1 13 10 0.18 0.00
 2 13 10 -5.36 0.00
 5 13 10 -2.85 0.00
 -18 14 10 -2.16 0.00
 -15 14 10 -2.45 0.00
 -12 14 10 -5.63 0.00
 -9 14 10 -4.20 0.00
 -6 14 10 -1.13 0.00
 -3 14 10 -4.09 0.00
 0 14 10 -4.49 0.00
 3 14 10 2.50 0.00
 -17 15 10 1.52 0.00
 -14 15 10 -2.89 0.00
 -11 15 10 -2.07 0.00
 -8 15 10 0.36 0.00
 -5 15 10 4.24 0.00
 -2 15 10 7.39 0.00
 1 15 10 0.10 0.00
 4 15 10 -2.67 0.00
 -19 16 10 5.43 0.00
 -16 16 10 -2.44 0.00
 -13 16 10 0.75 0.00
 -10 16 10 3.81 0.00
 -7 16 10 3.64 0.00
 -4 16 10 -5.30 0.00
 -1 16 10 1.73 0.00
 2 16 10 -5.82 0.00
 -18 17 10 -4.76 0.00
 -15 17 10 1.29 0.00
 -12 17 10 2.87 0.00
 -9 17 10 -2.24 0.00
 -6 17 10 5.19 0.00
 -3 17 10 -3.73 0.00
 0 17 10 3.31 0.00
 -17 18 10 -5.57 0.00
 -14 18 10 -7.15 0.00
 -11 18 10 -5.31 0.00
 -8 18 10 -2.54 0.00
 -5 18 10 0.34 0.00
 -2 18 10 -3.41 0.00
 -16 19 10 4.87 0.00
 -13 19 10 -1.88 0.00
 -10 19 10 6.25 0.00
 -7 19 10 -6.15 0.00
 -4 19 10 -0.21 0.00
 -12 20 10 0.03 0.00
 -9 20 10 -1.30 0.00
 0 1 11 -0.98 0.00
 -2 2 11 -37.07 0.00
 1 2 11 17.41 0.00
 -4 3 11 3.99 0.00
 -1 3 11 -15.35 0.00
 2 3 11 -12.39 0.00
 -6 4 11 8.98 0.00
 -3 4 11 36.43 0.00
 0 4 11 6.04 0.00
 3 4 11 -5.21 0.00
 -8 5 11 12.68 0.00
 -5 5 11 -0.07 0.00
 -2 5 11 -12.69 0.00
 1 5 11 4.13 0.00
 4 5 11 -0.84 0.00
 -10 6 11 3.45 0.00
 -7 6 11 -9.93 0.00
 -4 6 11 -13.12 0.00
 -1 6 11 3.31 0.00
 2 6 11 5.04 0.00
 5 6 11 3.43 0.00
 -12 7 11 -7.72 0.00
 -9 7 11 -4.25 0.00
 -6 7 11 6.28 0.00
 -3 7 11 0.25 0.00
 0 7 11 -10.23 0.00
 3 7 11 -5.22 0.00
 6 7 11 2.03 0.00
 -14 8 11 0.80 0.00
 -11 8 11 4.42 0.00
 -8 8 11 2.54 0.00
 -5 8 11 7.82 0.00
 -2 8 11 -2.38 0.00
 1 8 11 7.81 0.00
 4 8 11 5.74 0.00
 7 8 11 -0.32 0.00
 -16 9 11 3.66 0.00
 -13 9 11 6.61 0.00
 -10 9 11 3.51 0.00
 -7 9 11 -1.89 0.00
 -4 9 11 6.41 0.00
 -1 9 11 7.77 0.00
 2 9 11 0.82 0.00
 5 9 11 -1.02 0.00
 8 9 11 1.58 0.00
 -18 10 11 3.74 0.00
 -15 10 11 2.44 0.00
 -12 10 11 -4.27 0.00
 -9 10 11 -5.27 0.00
 -6 10 11 -7.77 0.00
 -3 10 11 -9.44 0.00
 0 10 11 -9.40 0.00
 3 10 11 -0.17 0.00
 6 10 11 -1.37 0.00
 9 10 11 -1.57 0.00
 -20 11 11 -2.21 0.00
 -17 11 11 0.28 0.00
 -14 11 11 -2.89 0.00
 -11 11 11 -3.30 0.00
 -8 11 11 -1.96 0.00
 -5 11 11 -7.25 0.00
 -2 11 11 -1.44 0.00
 1 11 11 2.25 0.00
 4 11 11 4.93 0.00
 7 11 11 -0.37 0.00
 -19 12 11 7.64 0.00
 -16 12 11 -0.95 0.00
 -13 12 11 -0.94 0.00
 -10 12 11 -3.70 0.00
 -7 12 11 1.06 0.00
 -4 12 11 10.14 0.00
 -1 12 11 1.91 0.00
 2 12 11 2.28 0.00
 5 12 11 -1.64 0.00
 8 12 11 0.91 0.00
 -18 13 11 3.25 0.00
 -15 13 11 2.85 0.00
 -12 13 11 3.22 0.00
 -9 13 11 5.06 0.00
 -6 13 11 2.00 0.00
 -3 13 11 -4.39 0.00
 0 13 11 -0.47 0.00
 3 13 11 -3.69 0.00
 6 13 11 1.21 0.00
 -17 14 11 -0.55 0.00
 -14 14 11 -0.91 0.00
 -11 14 11 -4.74 0.00
 -8 14 11 -1.10 0.00
 -5 14 11 -4.20 0.00
 -2 14 11 0.45 0.00
 1 14 11 -2.14 0.00
 4 14 11 0.06 0.00
 -19 15 11 3.09 0.00
 -16 15 11 -4.24 0.00
 -13 15 11 -7.42 0.00
 -10 15 11 -4.18 0.00
 -7 15 11 1.27 0.00
 -4 15 11 -0.08 0.00
 -1 15 11 -1.58 0.00
 2 15 11 -4.03 0.00
 -18 16 11 0.78 0.00
 -15 16 11 0.63 0.00
 -12 16 11 5.89 0.00
 -9 16 11 -0.76 0.00
 -6 16 11 5.77 0.00
 -3 16 11 1.68 0.00
 0 16 11 4.11 0.00
 -17 17 11 -7.32 0.00
 -14 17 11 -1.57 0.00
 -11 17 11 0.08 0.00
 -8 17 11 -0.25 0.00
 -5 17 11 2.22 0.00
 -2 17 11 -2.20 0.00
 1 17 11 -0.66 0.00
 -16 18 11 2.53 0.00
 -13 18 11 -6.42 0.00
 -10 18 11 2.26 0.00
 -7 18 11 -6.84 0.00
 -4 18 11 -5.00 0.00
 -1 18 11 3.50 0.00
 -15 19 11 -1.89 0.00
 -12 19 11 -0.52 0.00
 -9 19 11 -0.15 0.00
 -6 19 11 0.04 0.00
 -11 20 11 5.20 0.00
 -8 20 11 -1.25 0.00
 0 0 12 -1.30 0.00
 1 1 12 9.98 0.00
 -1 2 12 -39.45 0.00
 2 2 12 -13.39 0.00
 -3 3 12 -9.39 0.00
 0 3 12 8.60 0.00
 3 3 12 7.85 0.00
 -5 4 12 -3.39 0.00
 -2 4 12 9.52 0.00
 1 4 12 -3.08 0.00
 4 4 12 -10.10 0.00
 -7 5 12 10.87 0.00
 -4 5 12 21.81 0.00
 -1 5 12 -0.76 0.00
 2 5 12 -1.51 0.00
 5 5 12 4.39 0.00
 -9 6 12 11.15 0.00
 -6 6 12 -1.20 0.00
 -3 6 12 -23.73 0.00
 0 6 12 6.19 0.00
 3 6 12 -1.14 0.00
 6 6 12 0.83 0.00
 -11 7 12 -4.95 0.00
 -8 7 12 -17.21 0.00
 -5 7 12 -9.31 0.00
 -2 7 12 -1.45 0.00
 1 7 12 7.57 0.00
 4 7 12 2.04 0.00
 7 7 12 1.00 0.00
 -13 8 12 -4.45 0.00
 -10 8 12 1.18 0.00
 -7 8 12 7.89 0.00
 -4 8 12 22.61 0.00
 -1 8 12 -3.28 0.00
 2 8 12 -3.30 0.00
 5 8 12 -0.27 0.00
 8 8 12 -0.61 0.00
 -15 9 12 3.69 0.00
 -12 9 12 3.94 0.00
 -9 9 12 3.83 0.00
 -6 9 12 -1.30 0.00
 -3 9 12 -8.62 0.00
 0 9 12 0.76 0.00
 3 9 12 3.35 0.00
 6 9 12 0.61 0.00
 9 9 12 4.58 0.00
 -17 10 12 1.92 0.00
 -14 10 12 7.95 0.00
 -11 10 12 0.14 0.00
 -8 10 12 -5.83 0.00
 -5 10 12 -5.78 0.00
 -2 10 12 4.81 0.00
 1 10 12 0.38 0.00
 4 10 12 -0.12 0.00
 7 10 12 -2.82 0.00
 10 10 12 0.62 0.00
 -19 11 12 0.97 0.00
 -16 11 12 -4.34 0.00
 -13 11 12 -10.42 0.00
 -10 11 12 -11.72 0.00
 -7 11 12 -3.62 0.00
 -4 11 12 -2.38 0.00
 -1 11 12 -9.33 0.00
 2 11 12 1.03 0.00
 5 11 12 2.11 0.00
 8 11 12 -0.29 0.00
 -18 12 12 8.16 0.00
 -15 12 12 -4.86 0.00
 -12 12 12 1.86 0.00
 -9 12 12 3.63 0.00
 -6 12 12 -1.27 0.00
 -3 12 12 2.61 0.00
 0 12 12 4.24 0.00
 3 12 12 2.76 0.00
 6 12 12 2.25 0.00
 -17 13 12 1.70 0.00
 -14 13 12 7.01 0.00
 -11 13 12 -1.10 0.00
 -8 13 12 1.37 0.00
 -5 13 12 4.25 0.00
 -2 13 12 0.13 0.00
 1 13 12 -1.38 0.00
 4 13 12 -5.64 0.00
 -19 14 12 3.26 0.00
 -16 14 12 -3.98 0.00
 -13 14 12 -5.32 0.00
 -10 14 12 -4.25 0.00
 -7 14 12 4.41 0.00
 -4 14 12 -5.13 0.00
 -1 14 12 -2.41 0.00
 2 14 12 -1.54 0.00
 5 14 12 4.28 0.00
 -18 15 12 0.97 0.00
 -15 15 12 -2.83 0.00
 -12 15 12 -1.71 0.00
 -9 15 12 -3.98 0.00
 -6 15 12 -0.63 0.00
 -3 15 12 0.45 0.00
 0 15 12 0.91 0.00
 3 15 12 -2.21 0.00
 -17 16 12 -1.25 0.00
 -14 16 12 -2.47 0.00
 -11 16 12 5.23 0.00
 -8 16 12 1.51 0.00
 -5 16 12 4.58 0.00
 -2 16 12 0.50 0.00
 1 16 12 -2.36 0.00
 -16 17 12 -2.50 0.00
 -13 17 12 0.61 0.00
 -10 17 12 -2.52 0.00
 -7 17 12 -4.64 0.00
 -4 17 12 1.61 0.00
 -1 17 12 3.04 0.00
 -15 18 12 3.69 0.00
 -12 18 12 -5.05 0.00
 -9 18 12 0.09 0.00
 -6 18 12 -2.93 0.00
 -3 18 12 -10.53 0.00
 -14 19 12 -5.83 0.00
 -11 19 12 9.11 0.00
 -8 19 12 -2.18 0.00
 -5 19 12 2.54 0.00
 -10 20 12 4.63 0.00
 -1 1 13 -6.01 0.00
 -3 2 13 -1.65 0.00
 0 2 13 -2.06 0.00
 -5 3 13 -18.22 0.00
 -2 3 13 -27.86 0.00
 1 3 13 -7.44 0.00
 -7 4 13 11.13 0.00
 -4 4 13 4.73 0.00
 -1 4 13 13.38 0.00
 2 4 13 5.70 0.00
 -9 5 13 6.34 0.00
 -6 5 13 7.43 0.00
 -3 5 13 9.99 0.00
 0 5 13 1.55 0.00
 3 5 13 -18.31 0.00
 -11 6 13 -5.28 0.00
 -8 6 13 -6.04 0.00
 -5 6 13 2.11 0.00
 -2 6 13 -13.17 0.00
 1 6 13 9.06 0.00
 4 6 13 2.99 0.00
 -13 7 13 -1.96 0.00
 -10 7 13 4.64 0.00
 -7 7 13 -4.20 0.00
 -4 7 13 -6.01 0.00
 -1 7 13 -1.48 0.00
 2 7 13 1.96 0.00
 5 7 13 4.37 0.00
 -15 8 13 0.04 0.00
 -12 8 13 -3.03 0.00
 -9 8 13 -6.04 0.00
 -6 8 13 -5.73 0.00
 -3 8 13 6.20 0.00
 0 8 13 5.47 0.00
 3 8 13 -0.57 0.00
 6 8 13 2.27 0.00
 -17 9 13 2.13 0.00
 -14 9 13 4.27 0.00
 -11 9 13 2.15 0.00
 -8 9 13 6.66 0.00
 -5 9 13 15.11 0.00
 -2 9 13 -0.87 0.00
 1 9 13 -3.09 0.00
 4 9 13 -5.61 0.00
 7 9 13 -4.89 0.00
 -19 10 13 -0.01 0.00
 -16 10 13 1.26 0.00
 -13 10 13 -0.07 0.00
 -10 10 13 -3.88 0.00
 -7 10 13 -2.91 0.00
 -4 10 13 -11.05 0.00
 -1 10 13 -7.51 0.00
 2 10 13 2.72 0.00
 5 10 13 2.45 0.00
 8 10 13 2.01 0.00
 -18 11 13 4.31 0.00
 -15 11 13 -3.48 0.00
 -12 11 13 -4.59 0.00
 -9 11 13 -6.36 0.00
 -6 11 13 -9.35 0.00
 -3 11 13 5.77 0.00
 0 11 13 0.62 0.00
 3 11 13 2.11 0.00
 6 11 13 1.64 0.00
 -17 12 13 4.29 0.00
 -14 12 13 -0.74 0.00
 -11 12 13 -5.67 0.00
 -8 12 13 0.91 0.00
 -5 12 13 1.49 0.00
 -2 12 13 -3.24 0.00
 1 12 13 -1.03 0.00
 4 12 13 -0.29 0.00
 7 12 13 0.01 0.00
 -19 13 13 -0.97 0.00
 -16 13 13 -5.81 0.00
 -13 13 13 2.07 0.00
 -10 13 13 3.94 0.00
 -7 13 13 6.27 0.00
 -4 13 13 -0.60 0.00
 -1 13 13 2.19 0.00
 2 13 13 2.13 0.00
 5 13 13 3.33 0.00
 -18 14 13 2.55 0.00
 -15 14 13 -0.68 0.00
 -12 14 13 -3.02 0.00
 -9 14 13 -5.89 0.00
 -6 14 13 3.86 0.00
 -3 14 13 0.45 0.00
 0 14 13 -2.75 0.00
 3 14 13 -6.70 0.00
 -17 15 13 -2.75 0.00
 -14 15 13 -6.90 0.00
 -11 15 13 -0.84 0.00
 -8 15 13 -3.98 0.00
 -5 15 13 -5.48 0.00
 -2 15 13 -1.83 0.00
 1 15 13 2.18 0.00
 -16 16 13 2.20 0.00
 -13 16 13 3.27 0.00
 -10 16 13 1.24 0.00
 -7 16 13 3.01 0.00
 -4 16 13 5.98 0.00
 -1 16 13 1.97 0.00
 2 16 13 1.14 0.00
 -15 17 13 -0.11 0.00
 -12 17 13 0.06 0.00
 -9 17 13 0.07 0.00
 -6 17 13 -5.10 0.00
 -3 17 13 -3.45 0.00
 0 17 13 1.46 0.00
 -14 18 13 2.79 0.00
 -11 18 13 -0.68 0.00
 -8 18 13 -4.16 0.00
 -5 18 13 0.09 0.00
 -2 18 13 -5.79 0.00
 -13 19 13 -2.06 0.00
 -10 19 13 4.92 0.00
 -7 19 13 -0.75 0.00
 0 1 14 -4.06 0.00
 -2 2 14 5.01 0.00
 1 2 14 4.66 0.00
 -4 3 14 -12.87 0.00
 -1 3 14 -17.46 0.00
 2 3 14 -13.05 0.00
 -6 4 14 -5.71 0.00
 -3 4 14 -14.48 0.00
 0 4 14 5.09 0.00
 3 4 14 7.06 0.00
 -8 5 14 3.82 0.00
 -5 5 14 18.45 0.00
 -2 5 14 26.63 0.00
 1 5 14 5.43 0.00
 4 5 14 -6.52 0.00
 -10 6 14 5.70 0.00
 -7 6 14 2.00 0.00
 -4 6 14 -3.29 0.00
 -1 6 14 -16.15 0.00
 2 6 14 -8.74 0.00
 5 6 14 2.52 0.00
 -12 7 14 -6.53 0.00
 -9 7 14 -8.36 0.00
 -6 7 14 -10.75 0.00
 -3 7 14 -3.41 0.00
 0 7 14 12.22 0.00
 3 7 14 -0.40 0.00
 6 7 14 1.73 0.00
 -14 8 14 -1.01 0.00
 -11 8 14 1.17 0.00
 -8 8 14 2.15 0.00
 -5 8 14 3.12 0.00
 -2 8 14 0.30 0.00
 1 8 14 4.71 0.00
 4 8 14 -2.87 0.00
 7 8 14 2.70 0.00
 -16 9 14 -0.55 0.00
 -13 9 14 1.47 0.00
 -10 9 14 -1.85 0.00
 -7 9 14 0.96 0.00
 -4 9 14 4.72 0.00
 -1 9 14 -5.44 0.00
 2 9 14 1.24 0.00
 5 9 14 -2.51 0.00
 8 9 14 -5.75 0.00
 -18 10 14 3.22 0.00
 -15 10 14 3.80 0.00
 -12 10 14 -0.56 0.00
 -9 10 14 -0.12 0.00
 -6 10 14 4.17 0.00
 -3 10 14 1.85 0.00
 0 10 14 -8.02 0.00
 3 10 14 0.33 0.00
 6 10 14 0.39 0.00
 9 10 14 5.55 0.00
 -17 11 14 6.32 0.00
 -14 11 14 -0.23 0.00
 -11 11 14 -5.87 0.00
 -8 11 14 -5.06 0.00
 -5 11 14 -11.78 0.00
 -2 11 14 2.06 0.00
 1 11 14 -0.08 0.00
 4 11 14 -1.53 0.00
 7 11 14 -1.09 0.00
 -19 12 14 -4.23 0.00
 -16 12 14 -5.11 0.00
 -13 12 14 -4.05 0.00
 -10 12 14 -0.72 0.00
 -7 12 14 0.71 0.00
 -4 12 14 -1.35 0.00
 -1 12 14 0.37 0.00
 2 12 14 -1.58 0.00
 5 12 14 5.28 0.00
 -18 13 14 2.84 0.00
 -15 13 14 -1.22 0.00
 -12 13 14 -0.68 0.00
 -9 13 14 1.35 0.00
 -6 13 14 7.18 0.00
 -3 13 14 -1.63 0.00
 0 13 14 -2.04 0.00
 3 13 14 1.70 0.00
 6 13 14 3.17 0.00
 -17 14 14 -4.92 0.00
 -14 14 14 -1.76 0.00
 -11 14 14 -0.10 0.00
 -8 14 14 -5.73 0.00
 -5 14 14 -0.54 0.00
 -2 14 14 3.81 0.00
 1 14 14 3.47 0.00
 4 14 14 -2.46 0.00
 -16 15 14 0.87 0.00
 -13 15 14 -3.34 0.00
 -10 15 14 -1.86 0.00
 -7 15 14 1.70 0.00
 -4 15 14 0.28 0.00
 -1 15 14 0.15 0.00
 2 15 14 0.85 0.00
 -15 16 14 -4.83 0.00
 -12 16 14 2.77 0.00
 -9 16 14 -2.33 0.00
 -6 16 14 -7.00 0.00
 -3 16 14 -3.78 0.00
 0 16 14 0.27 0.00
 -14 17 14 10.55 0.00
 -11 17 14 1.47 0.00
 -8 17 14 2.69 0.00
 -5 17 14 0.19 0.00
 -2 17 14 -5.57 0.00
 -13 18 14 -0.15 0.00
 -10 18 14 -2.24 0.00
 -7 18 14 -2.11 0.00
 -4 18 14 5.34 0.00
 -12 19 14 2.57 0.00
 -9 19 14 2.27 0.00
 -6 19 14 -5.25 0.00
 0 0 15 -14.70 0.00
 1 1 15 17.33 0.00
 -1 2 15 -2.20 0.00
 2 2 15 -2.74 0.00
 -3 3 15 -4.27 0.00
 0 3 15 -8.11 0.00
 3 3 15 -10.33 0.00
 -5 4 15 1.42 0.00
 -2 4 15 -2.11 0.00
 1 4 15 -0.64 0.00
 4 4 15 7.95 0.00
 -7 5 15 -1.01 0.00
 -4 5 15 -7.34 0.00
 -1 5 15 13.75 0.00
 2 5 15 5.46 0.00
 5 5 15 1.11 0.00
 -9 6 15 -5.32 0.00
 -6 6 15 11.77 0.00
 -3 6 15 24.24 0.00
 0 6 15 -9.25 0.00
 3 6 15 -13.18 0.00
 6 6 15 -2.79 0.00
 -11 7 15 4.56 0.00
 -8 7 15 1.70 0.00
 -5 7 15 -12.10 0.00
 -2 7 15 -13.88 0.00
 1 7 15 6.86 0.00
 4 7 15 1.76 0.00
 7 7 15 3.20 0.00
 -13 8 15 -2.25 0.00
 -10 8 15 -5.03 0.00
 -7 8 15 -8.90 0.00
 -4 8 15 -2.62 0.00
 -1 8 15 9.21 0.00
 2 8 15 5.42 0.00
 5 8 15 -2.94 0.00
 8 8 15 -2.64 0.00
 -15 9 15 0.20 0.00
 -12 9 15 -2.63 0.00
 -9 9 15 4.06 0.00
 -6 9 15 14.46 0.00
 -3 9 15 6.30 0.00
 0 9 15 -8.08 0.00
 3 9 15 0.47 0.00
 6 9 15 0.13 0.00
 9 9 15 -2.89 0.00
 -17 10 15 4.33 0.00
 -14 10 15 2.71 0.00
 -11 10 15 1.18 0.00
 -8 10 15 -2.58 0.00
 -5 10 15 -2.06 0.00
 -2 10 15 -3.20 0.00
 1 10 15 -5.44 0.00
 4 10 15 -3.77 0.00
 7 10 15 -1.10 0.00
 -19 11 15 -1.17 0.00
 -16 11 15 5.86 0.00
 -13 11 15 1.63 0.00
 -10 11 15 -1.60 0.00
 -7 11 15 -4.26 0.00
 -4 11 15 -5.48 0.00
 -1 11 15 2.84 0.00
 2 11 15 -0.56 0.00
 5 11 15 -1.31 0.00
 8 11 15 -0.58 0.00
 -18 12 15 -3.85 0.00
 -15 12 15 -3.25 0.00
 -12 12 15 -6.21 0.00
 -9 12 15 0.45 0.00
 -6 12 15 0.57 0.00
 -3 12 15 1.87 0.00
 0 12 15 1.25 0.00
 3 12 15 0.19 0.00
 6 12 15 1.39 0.00
 -17 13 15 -1.80 0.00
 -14 13 15 -5.64 0.00
 -11 13 15 -1.37 0.00
 -8 13 15 1.22 0.00
 -5 13 15 2.61 0.00
 -2 13 15 -1.94 0.00
 1 13 15 -5.03 0.00
 4 13 15 5.00 0.00
 -16 14 15 -2.81 0.00
 -13 14 15 2.15 0.00
 -10 14 15 2.36 0.00
 -7 14 15 -3.21 0.00
 -4 14 15 -2.99 0.00
 -1 14 15 1.15 0.00
 2 14 15 7.03 0.00
 -15 15 15 0.09 0.00
 -12 15 15 0.12 0.00
 -9 15 15 -7.06 0.00
 -6 15 15 -1.87 0.00
 -3 15 15 5.75 0.00
 0 15 15 5.19 0.00
 -17 16 15 4.54 0.00
 -14 16 15 -2.59 0.00
 -11 16 15 -0.10 0.00
 -8 16 15 2.67 0.00
 -5 16 15 -6.76 0.00
 -2 16 15 -8.96 0.00
 1 16 15 -0.20 0.00
 -16 17 15 -0.49 0.00
 -13 17 15 9.01 0.00
 -10 17 15 1.80 0.00
 -7 17 15 0.14 0.00
 -4 17 15 1.00 0.00
 -1 17 15 -2.14 0.00
 -12 18 15 4.29 0.00
 -9 18 15 -0.07 0.00
 -6 18 15 -3.76 0.00
 -11 19 15 -6.16 0.00
 -8 19 15 3.49 0.00
 -1 1 16 3.81 0.00
 -3 2 16 18.52 0.00
 0 2 16 -2.00 0.00
 -5 3 16 -5.79 0.00
 -2 3 16 -0.07 0.00
 1 3 16 3.25 0.00
 -7 4 16 -2.94 0.00
 -4 4 16 -8.23 0.00
 -1 4 16 1.01 0.00
 2 4 16 -2.82 0.00
 -9 5 16 -4.78 0.00
 -6 5 16 11.56 0.00
 -3 5 16 8.76 0.00
 0 5 16 -6.87 0.00
 3 5 16 6.58 0.00
 -11 6 16 6.17 0.00
 -8 6 16 -0.76 0.00
 -5 6 16 -4.94 0.00
 -2 6 16 21.08 0.00
 1 6 16 1.85 0.00
 4 6 16 -4.55 0.00
 -13 7 16 -3.15 0.00
 -10 7 16 -2.63 0.00
 -7 7 16 -0.79 0.00
 -4 7 16 -1.26 0.00
 -1 7 16 -6.77 0.00
 2 7 16 -2.85 0.00
 5 7 16 -0.43 0.00
 -15 8 16 3.83 0.00
 -12 8 16 -2.46 0.00
 -9 8 16 2.54 0.00
 -6 8 16 0.43 0.00
 -3 8 16 -9.10 0.00
 0 8 16 5.82 0.00
 3 8 16 3.85 0.00
 6 8 16 0.10 0.00
 -17 9 16 -3.92 0.00
 -14 9 16 0.86 0.00
 -11 9 16 -1.49 0.00
 -8 9 16 -1.55 0.00
 -5 9 16 9.15 0.00
 -2 9 16 5.63 0.00
 1 9 16 -2.36 0.00
 4 9 16 -1.68 0.00
 7 9 16 2.71 0.00
 -16 10 16 2.32 0.00
 -13 10 16 2.28 0.00
 -10 10 16 3.62 0.00
 -7 10 16 -0.38 0.00
 -4 10 16 2.21 0.00
 -1 10 16 -3.13 0.00
 2 10 16 1.69 0.00
 5 10 16 -9.77 0.00
 8 10 16 -5.69 0.00
 -18 11 16 -4.95 0.00
 -15 11 16 2.18 0.00
 -12 11 16 1.73 0.00
 -9 11 16 -0.30 0.00
 -6 11 16 -3.21 0.00
 -3 11 16 -3.54 0.00
 0 11 16 -4.97 0.00
 3 11 16 -3.56 0.00
 6 11 16 -3.58 0.00
 -17 12 16 1.22 0.00
 -14 12 16 -5.78 0.00
 -11 12 16 -3.62 0.00
 -8 12 16 -0.53 0.00
 -5 12 16 -0.18 0.00
 -2 12 16 7.31 0.00
 1 12 16 -0.73 0.00
 4 12 16 6.59 0.00
 -16 13 16 -0.82 0.00
 -13 13 16 -4.91 0.00
 -10 13 16 0.11 0.00
 -7 13 16 1.36 0.00
 -4 13 16 -1.94 0.00
 -1 13 16 -0.31 0.00
 2 13 16 1.75 0.00
 5 13 16 0.31 0.00
 -15 14 16 2.05 0.00
 -12 14 16 4.06 0.00
 -9 14 16 0.78 0.00
 -6 14 16 -1.19 0.00
 -3 14 16 0.14 0.00
 0 14 16 -1.70 0.00
 3 14 16 4.15 0.00
 -17 15 16 -7.24 0.00
 -14 15 16 -1.29 0.00
 -11 15 16 -0.50 0.00
 -8 15 16 -5.17 0.00
 -5 15 16 -3.37 0.00
 -2 15 16 1.28 0.00
 1 15 16 4.56 0.00
 -16 16 16 0.91 0.00
 -13 16 16 2.33 0.00
 -10 16 16 2.86 0.00
 -7 16 16 -1.68 0.00
 -4 16 16 -4.38 0.00
 -1 16 16 0.92 0.00
 -15 17 16 4.80 0.00
 -12 17 16 2.34 0.00
 -9 17 16 -0.81 0.00
 -6 17 16 0.32 0.00
 -3 17 16 -5.81 0.00
 -11 18 16 5.82 0.00
 -8 18 16 6.46 0.00
 -5 18 16 0.04 0.00
 0 1 17 3.70 0.00
 -2 2 17 12.28 0.00
 1 2 17 9.75 0.00
 -4 3 17 1.37 0.00
 -1 3 17 -8.08 0.00
 2 3 17 4.97 0.00
 -6 4 17 -1.12 0.00
 -3 4 17 5.80 0.00
 0 4 17 2.21 0.00
 3 4 17 1.14 0.00
 -8 5 17 -2.95 0.00
 -5 5 17 0.35 0.00
 -2 5 17 14.84 0.00
 1 5 17 -12.01 0.00
 4 5 17 -5.56 0.00
 -10 6 17 -0.89 0.00
 -7 6 17 6.01 0.00
 -4 6 17 -6.33 0.00
 -1 6 17 1.27 0.00
 2 6 17 7.08 0.00
 5 6 17 2.53 0.00
 -12 7 17 -0.11 0.00
 -9 7 17 -2.80 0.00
 -6 7 17 -1.37 0.00
 -3 7 17 2.31 0.00
 0 7 17 3.96 0.00
 3 7 17 1.54 0.00
 6 7 17 3.69 0.00
 -14 8 17 3.33 0.00
 -11 8 17 -3.25 0.00
 -8 8 17 -0.03 0.00
 -5 8 17 6.60 0.00
 -2 8 17 -0.84 0.00
 1 8 17 -2.13 0.00
 4 8 17 -2.69 0.00
 7 8 17 -0.32 0.00
 -16 9 17 2.73 0.00
 -13 9 17 -1.29 0.00
 -10 9 17 7.17 0.00
 -7 9 17 0.25 0.00
 -4 9 17 0.73 0.00
 -1 9 17 0.89 0.00
 2 9 17 2.27 0.00
 5 9 17 -6.96 0.00
 8 9 17 0.28 0.00
 -18 10 17 -6.30 0.00
 -15 10 17 -1.97 0.00
 -12 10 17 0.38 0.00
 -9 10 17 -0.25 0.00
 -6 10 17 1.42 0.00
 -3 10 17 -1.35 0.00
 0 10 17 -5.14 0.00
 3 10 17 3.79 0.00
 6 10 17 -6.29 0.00
 -17 11 17 -6.66 0.00
 -14 11 17 0.64 0.00
 -11 11 17 4.09 0.00
 -8 11 17 -4.17 0.00
 -5 11 17 0.36 0.00
 -2 11 17 6.22 0.00
 1 11 17 -1.32 0.00
 4 11 17 -2.69 0.00
 7 11 17 -7.99 0.00
 -16 12 17 5.92 0.00
 -13 12 17 -3.38 0.00
 -10 12 17 -1.63 0.00
 -7 12 17 2.50 0.00
 -4 12 17 0.44 0.00
 -1 12 17 -0.96 0.00
 2 12 17 -4.70 0.00
 5 12 17 -0.14 0.00
 -15 13 17 -4.47 0.00
 -12 13 17 -5.23 0.00
 -9 13 17 3.88 0.00
 -6 13 17 1.47 0.00
 -3 13 17 -1.83 0.00
 0 13 17 3.68 0.00
 3 13 17 6.95 0.00
 -17 14 17 -6.84 0.00
 -14 14 17 5.90 0.00
 -11 14 17 2.51 0.00
 -8 14 17 -5.68 0.00
 -5 14 17 -3.67 0.00
 -2 14 17 -0.06 0.00
 1 14 17 0.42 0.00
 -16 15 17 -0.42 0.00
 -13 15 17 6.19 0.00
 -10 15 17 6.05 0.00
 -7 15 17 -1.23 0.00
 -4 15 17 -0.15 0.00
 -1 15 17 -0.59 0.00
 -15 16 17 -3.45 0.00
 -12 16 17 -8.62 0.00
 -9 16 17 -2.37 0.00
 -6 16 17 -1.34 0.00
 -3 16 17 -1.49 0.00
 0 16 17 3.42 0.00
 -14 17 17 5.62 0.00
 -11 17 17 13.16 0.00
 -8 17 17 0.56 0.00
 -5 17 17 -4.08 0.00
 -13 18 17 -2.88 0.00
 -10 18 17 -3.03 0.00
 -7 18 17 5.74 0.00
 0 0 18 16.74 0.00
 1 1 18 11.25 0.00
 -1 2 18 -9.18 0.00
 2 2 18 3.83 0.00
 -3 3 18 8.62 0.00
 0 3 18 0.07 0.00
 3 3 18 4.10 0.00
 -5 4 18 -4.98 0.00
 -2 4 18 7.88 0.00
 1 4 18 0.54 0.00
 4 4 18 -4.26 0.00
 -7 5 18 1.08 0.00
 -4 5 18 3.17 0.00
 -1 5 18 6.96 0.00
 2 5 18 -3.14 0.00
 5 5 18 -6.07 0.00
 -9 6 18 -2.27 0.00
 -6 6 18 5.30 0.00
 -3 6 18 -7.11 0.00
 0 6 18 -8.75 0.00
 3 6 18 3.47 0.00
 6 6 18 6.77 0.00
 -11 7 18 -0.18 0.00
 -8 7 18 -3.93 0.00
 -5 7 18 -2.12 0.00
 -2 7 18 6.81 0.00
 1 7 18 5.98 0.00
 4 7 18 0.22 0.00
 7 7 18 1.70 0.00
 -13 8 18 -1.81 0.00
 -10 8 18 3.77 0.00
 -7 8 18 3.22 0.00
 -4 8 18 2.82 0.00
 -1 8 18 1.24 0.00
 2 8 18 -1.59 0.00
 5 8 18 2.17 0.00
 8 8 18 3.98 0.00
 -15 9 18 4.25 0.00
 -12 9 18 -5.93 0.00
 -9 9 18 1.65 0.00
 -6 9 18 0.80 0.00
 -3 9 18 -1.06 0.00
 0 9 18 -1.58 0.00
 3 9 18 0.88 0.00
 6 9 18 -9.09 0.00
 9 9 18 -3.04 0.00
 -17 10 18 -9.57 0.00
 -14 10 18 1.00 0.00
 -11 10 18 5.84 0.00
 -8 10 18 0.78 0.00
 -5 10 18 4.57 0.00
 -2 10 18 0.28 0.00
 1 10 18 -2.29 0.00
 4 10 18 -3.62 0.00
 7 10 18 -6.17 0.00
 -16 11 18 -4.67 0.00
 -13 11 18 2.04 0.00
 -10 11 18 -0.43 0.00
 -7 11 18 -6.75 0.00
 -4 11 18 -2.56 0.00
 -1 11 18 -1.85 0.00
 2 11 18 0.79 0.00
 5 11 18 -0.83 0.00
 -15 12 18 -4.84 0.00
 -12 12 18 -2.29 0.00
 -9 12 18 0.58 0.00
 -6 12 18 6.69 0.00
 -3 12 18 4.61 0.00
 0 12 18 1.26 0.00
 3 12 18 -0.14 0.00
 -17 13 18 2.62 0.00
 -14 13 18 4.24 0.00
 -11 13 18 -1.59 0.00
 -8 13 18 1.96 0.00
 -5 13 18 -0.91 0.00
 -2 13 18 -1.81 0.00
 1 13 18 3.54 0.00
 4 13 18 -0.31 0.00
 -16 14 18 0.13 0.00
 -13 14 18 0.57 0.00
 -10 14 18 6.01 0.00
 -7 14 18 -0.80 0.00
 -4 14 18 -3.09 0.00
 -1 14 18 -0.89 0.00
 2 14 18 -0.75 0.00
 -15 15 18 0.00 0.00
 -12 15 18 2.80 0.00
 -9 15 18 -3.63 0.00
 -6 15 18 -4.02 0.00
 -3 15 18 1.94 0.00
 0 15 18 0.29 0.00
 -14 16 18 5.71 0.00
 -11 16 18 1.09 0.00
 -8 16 18 -1.53 0.00
 -5 16 18 0.53 0.00
 -2 16 18 0.57 0.00
 -13 17 18 -8.71 0.00
 -10 17 18 9.90 0.00
 -7 17 18 2.42 0.00
 -4 17 18 -4.29 0.00
 -9 18 18 -5.01 0.00
 -1 1 19 8.35 0.00
 -3 2 19 1.35 0.00
 0 2 19 -4.53 0.00
 -5 3 19 -5.00 0.00
 -2 3 19 -5.79 0.00
 1 3 19 -0.67 0.00
 -7 4 19 1.56 0.00
 -4 4 19 8.60 0.00
 -1 4 19 8.96 0.00
 2 4 19 3.98 0.00
 -9 5 19 -2.59 0.00
 -6 5 19 -1.60 0.00
 -3 5 19 1.42 0.00
 0 5 19 -0.41 0.00
 3 5 19 -5.45 0.00
 -11 6 19 -1.45 0.00
 -8 6 19 -3.62 0.00
 -5 6 19 0.95 0.00
 -2 6 19 -6.71 0.00
 1 6 19 -7.76 0.00
 4 6 19 -1.56 0.00
 -13 7 19 4.04 0.00
 -10 7 19 1.75 0.00
 -7 7 19 3.03 0.00
 -4 7 19 -6.74 0.00
 -1 7 19 4.38 0.00
 2 7 19 6.77 0.00
 5 7 19 6.35 0.00
 -15 8 19 0.16 0.00
 -12 8 19 -5.15 0.00
 -9 8 19 -3.64 0.00
 -6 8 19 0.60 0.00
 -3 8 19 8.46 0.00
 0 8 19 2.08 0.00
 3 8 19 -2.75 0.00
 6 8 19 2.50 0.00
 -17 9 19 -0.28 0.00
 -14 9 19 2.67 0.00
 -11 9 19 2.60 0.00
 -8 9 19 8.73 0.00
 -5 9 19 2.39 0.00
 -2 9 19 -6.46 0.00
 1 9 19 -5.55 0.00
 4 9 19 -5.53 0.00
 7 9 19 -6.64 0.00
 -16 10 19 -6.10 0.00
 -13 10 19 2.94 0.00
 -10 10 19 0.59 0.00
 -7 10 19 -9.41 0.00
 -4 10 19 -1.25 0.00
 -1 10 19 2.22 0.00
 2 10 19 4.37 0.00
 5 10 19 -0.61 0.00
 -15 11 19 -5.09 0.00
 -12 11 19 -0.73 0.00
 -9 11 19 -1.06 0.00
 -6 11 19 3.77 0.00
 -3 11 19 2.83 0.00
 0 11 19 -4.43 0.00
 3 11 19 1.38 0.00
 6 11 19 -6.62 0.00
 -17 12 19 0.98 0.00
 -14 12 19 -0.30 0.00
 -11 12 19 2.91 0.00
 -8 12 19 0.72 0.00
 -5 12 19 1.53 0.00
 -2 12 19 -4.01 0.00
 1 12 19 -0.45 0.00
 4 12 19 -2.73 0.00
 -16 13 19 1.19 0.00
 -13 13 19 0.94 0.00
 -10 13 19 0.72 0.00
 -7 13 19 4.33 0.00
 -4 13 19 -0.49 0.00
 -1 13 19 4.47 0.00
 2 13 19 0.73 0.00
 -15 14 19 5.72 0.00
 -12 14 19 -1.30 0.00
 -9 14 19 1.74 0.00
 -6 14 19 -4.00 0.00
 -3 14 19 -2.47 0.00
 0 14 19 3.63 0.00
 -14 15 19 3.42 0.00
 -11 15 19 -0.44 0.00
 -8 15 19 -7.17 0.00
 -5 15 19 2.05 0.00
 -2 15 19 0.72 0.00
 -13 16 19 2.90 0.00
 -10 16 19 5.67 0.00
 -7 16 19 1.51 0.00
 -4 16 19 0.16 0.00
 -12 17 19 -9.35 0.00
 -9 17 19 -0.06 0.00
 -6 17 19 -2.18 0.00
 0 1 20 5.32 0.00
 -2 2 20 -8.80 0.00
 1 2 20 -5.14 0.00
 -4 3 20 -0.36 0.00
 -1 3 20 -6.32 0.00
 2 3 20 -6.65 0.00
 -6 4 20 -8.63 0.00
 -3 4 20 4.07 0.00
 0 4 20 4.66 0.00
 3 4 20 2.49 0.00
 -8 5 20 -0.25 0.00
 -5 5 20 6.28 0.00
 -2 5 20 -0.73 0.00
 1 5 20 2.36 0.00
 4 5 20 -0.77 0.00
 -10 6 20 -2.48 0.00
 -7 6 20 1.26 0.00
 -4 6 20 -3.25 0.00
 -1 6 20 -0.57 0.00
 2 6 20 -7.01 0.00
 5 6 20 -0.89 0.00
 -12 7 20 1.82 0.00
 -9 7 20 -1.73 0.00
 -6 7 20 -1.16 0.00
 -3 7 20 -5.70 0.00
 0 7 20 -8.24 0.00
 3 7 20 -1.98 0.00
 6 7 20 9.67 0.00
 -14 8 20 -3.79 0.00
 -11 8 20 -0.63 0.00
 -8 8 20 -2.34 0.00
 -5 8 20 -4.52 0.00
 -2 8 20 7.26 0.00
 1 8 20 9.61 0.00
 4 8 20 -1.34 0.00
 7 8 20 -1.88 0.00
 -16 9 20 -2.84 0.00
 -13 9 20 1.99 0.00
 -10 9 20 0.59 0.00
 -7 9 20 5.16 0.00
 -4 9 20 6.88 0.00
 -1 9 20 -1.37 0.00
 2 9 20 -2.71 0.00
 5 9 20 -1.95 0.00
 8 9 20 -1.16 0.00
 -15 10 20 2.27 0.00
 -12 10 20 1.45 0.00
 -9 10 20 5.51 0.00
 -6 10 20 -5.66 0.00
 -3 10 20 -7.03 0.00
 0 10 20 -6.73 0.00
 3 10 20 -0.83 0.00
 6 10 20 -3.26 0.00
 -17 11 20 -1.47 0.00
 -14 11 20 -1.86 0.00
 -11 11 20 -2.54 0.00
 -8 11 20 -5.76 0.00
 -5 11 20 0.30 0.00
 -2 11 20 2.10 0.00
 1 11 20 -0.19 0.00
 4 11 20 5.41 0.00
 -16 12 20 -2.20 0.00
 -13 12 20 4.10 0.00
 -10 12 20 0.60 0.00
 -7 12 20 2.15 0.00
 -4 12 20 4.10 0.00
 -1 12 20 0.17 0.00
 2 12 20 0.14 0.00
 -15 13 20 3.50 0.00
 -12 13 20 0.66 0.00
 -9 13 20 6.46 0.00
 -6 13 20 4.59 0.00
 -3 13 20 -7.48 0.00
 0 13 20 2.78 0.00
 3 13 20 -10.26 0.00
 -14 14 20 1.57 0.00
 -11 14 20 -3.25 0.00
 -8 14 20 -5.42 0.00
 -5 14 20 -6.42 0.00
 -2 14 20 3.53 0.00
 1 14 20 6.59 0.00
 -13 15 20 0.07 0.00
 -10 15 20 -6.68 0.00
 -7 15 20 -2.61 0.00
 -4 15 20 6.68 0.00
 -1 15 20 -6.03 0.00
 -12 16 20 6.12 0.00
 -9 16 20 1.27 0.00
 -6 16 20 -1.64 0.00
 -3 16 20 5.92 0.00
 -11 17 20 -10.88 0.00
 -8 17 20 2.00 0.00
 0 0 21 3.13 0.00
 1 1 21 -6.34 0.00
 -1 2 21 -5.30 0.00
 2 2 21 -6.28 0.00
 -3 3 21 -4.74 0.00
 0 3 21 -4.64 0.00
 3 3 21 -7.95 0.00
 -5 4 21 -0.75 0.00
 -2 4 21 -1.98 0.00
 1 4 21 0.79 0.00
 4 4 21 3.74 0.00
 -7 5 21 -3.28 0.00
 -4 5 21 3.85 0.00
 -1 5 21 -0.77 0.00
 2 5 21 0.38 0.00
 5 5 21 0.78 0.00
 -9 6 21 -2.32 0.00
 -6 6 21 1.03 0.00
 -3 6 21 -3.03 0.00
 0 6 21 -1.23 0.00
 3 6 21 -7.14 0.00
 6 6 21 4.63 0.00
 -11 7 21 -0.84 0.00
 -8 7 21 -3.32 0.00
 -5 7 21 -4.85 0.00
 -2 7 21 3.87 0.00
 1 7 21 -1.57 0.00
 4 7 21 -1.04 0.00
 7 7 21 2.70 0.00
 -13 8 21 -1.22 0.00
 -10 8 21 1.61 0.00
 -7 8 21 1.68 0.00
 -4 8 21 -2.18 0.00
 -1 8 21 -2.88 0.00
 2 8 21 4.35 0.00
 5 8 21 -3.93 0.00
 8 8 21 -4.41 0.00
 -15 9 21 -2.26 0.00
 -12 9 21 3.20 0.00
 -9 9 21 1.33 0.00
 -6 9 21 -6.22 0.00
 -3 9 21 -0.35 0.00
 0 9 21 1.63 0.00
 3 9 21 -1.71 0.00
 6 9 21 2.42 0.00
 -14 10 21 1.90 0.00
 -11 10 21 -5.10 0.00
 -8 10 21 3.80 0.00
 -5 10 21 2.52 0.00
 -2 10 21 0.11 0.00
 1 10 21 -3.30 0.00
 4 10 21 4.66 0.00
 -16 11 21 4.10 0.00
 -13 11 21 3.90 0.00
 -10 11 21 0.24 0.00
 -7 11 21 -2.17 0.00
 -4 11 21 -1.20 0.00
 -1 11 21 -1.50 0.00
 2 11 21 -1.39 0.00
 5 11 21 0.02 0.00
 -15 12 21 0.91 0.00
 -12 12 21 1.99 0.00
 -9 12 21 -0.16 0.00
 -6 12 21 1.30 0.00
 -3 12 21 0.08 0.00
 0 12 21 0.49 0.00
 3 12 21 -4.54 0.00
 -14 13 21 2.35 0.00
 -11 13 21 4.36 0.00
 -8 13 21 1.11 0.00
 -5 13 21 -1.86 0.00
 -2 13 21 -1.33 0.00
 1 13 21 7.10 0.00
 -13 14 21 -9.38 0.00
 -10 14 21 -9.74 0.00
 -7 14 21 -1.35 0.00
 -4 14 21 0.37 0.00
 -1 14 21 -3.14 0.00
 -12 15 21 6.53 0.00
 -9 15 21 -5.22 0.00
 -6 15 21 -7.25 0.00
 -3 15 21 9.48 0.00
 -11 16 21 -6.75 0.00
 -8 16 21 1.73 0.00
 -5 16 21 -0.76 0.00
 -1 1 22 -4.44 0.00
 -3 2 22 -3.97 0.00
 0 2 22 -5.23 0.00
 -5 3 22 -10.42 0.00
 -2 3 22 -4.74 0.00
 1 3 22 -2.26 0.00
 -7 4 22 0.89 0.00
 -4 4 22 2.72 0.00
 -1 4 22 -8.68 0.00
 2 4 22 -1.25 0.00
 -9 5 22 2.18 0.00
 -6 5 22 -0.60 0.00
 -3 5 22 1.65 0.00
 0 5 22 4.12 0.00
 3 5 22 -3.18 0.00
 -11 6 22 -0.61 0.00
 -8 6 22 -3.78 0.00
 -5 6 22 -2.60 0.00
 -2 6 22 1.15 0.00
 1 6 22 -2.45 0.00
 4 6 22 -1.50 0.00
 -13 7 22 0.65 0.00
 -10 7 22 1.73 0.00
 -7 7 22 -3.50 0.00
 -4 7 22 -2.65 0.00
 -1 7 22 -0.90 0.00
 2 7 22 1.53 0.00
 5 7 22 -1.72 0.00
 -15 8 22 -1.53 0.00
 -12 8 22 8.18 0.00
 -9 8 22 -0.92 0.00
 -6 8 22 -3.70 0.00
 -3 8 22 -0.14 0.00
 0 8 22 2.44 0.00
 3 8 22 3.20 0.00
 6 8 22 0.72 0.00
 -14 9 22 -2.20 0.00
 -11 9 22 -7.56 0.00
 -8 9 22 3.77 0.00
 -5 9 22 -3.18 0.00
 -2 9 22 0.03 0.00
 1 9 22 3.29 0.00
 4 9 22 -3.02 0.00
 7 9 22 1.94 0.00
 -16 10 22 4.01 0.00
 -13 10 22 1.32 0.00
 -10 10 22 4.85 0.00
 -7 10 22 2.68 0.00
 -4 10 22 -2.17 0.00
 -1 10 22 -4.42 0.00
 2 10 22 -5.53 0.00
 5 10 22 3.10 0.00
 -15 11 22 5.01 0.00
 -12 11 22 0.71 0.00
 -9 11 22 -7.68 0.00
 -6 11 22 -1.42 0.00
 -3 11 22 4.63 0.00
 0 11 22 1.83 0.00
 3 11 22 4.55 0.00
 -14 12 22 5.55 0.00
 -11 12 22 2.09 0.00
 -8 12 22 3.68 0.00
 -5 12 22 2.72 0.00
 -2 12 22 0.51 0.00
 1 12 22 3.54 0.00
 -13 13 22 -5.66 0.00
 -10 13 22 1.74 0.00
 -7 13 22 -1.81 0.00
 -4 13 22 0.04 0.00
 -1 13 22 -2.05 0.00
 2 13 22 -6.68 0.00
 -12 14 22 -3.05 0.00
 -9 14 22 -7.25 0.00
 -6 14 22 -9.25 0.00
 -3 14 22 4.82 0.00
 0 14 22 1.67 0.00
 -11 15 22 -2.98 0.00
 -8 15 22 -0.98 0.00
 -5 15 22 -3.74 0.00
 -2 15 22 1.67 0.00
 -10 16 22 -7.47 0.00
 -7 16 22 2.80 0.00
 0 1 23 -4.47 0.00
 -2 2 23 0.70 0.00
 1 2 23 1.85 0.00
 -4 3 23 -3.02 0.00
 -1 3 23 -10.71 0.00
 2 3 23 -5.34 0.00
 -6 4 23 -3.58 0.00
 -3 4 23 -0.60 0.00
 0 4 23 -4.24 0.00
 3 4 23 -0.92 0.00
 -8 5 23 2.52 0.00
 -5 5 23 2.44 0.00
 -2 5 23 2.76 0.00
 1 5 23 2.54 0.00
 4 5 23 -3.53 0.00
 -10 6 23 0.23 0.00
 -7 6 23 -3.28 0.00
 -4 6 23 -2.58 0.00
 -1 6 23 0.39 0.00
 2 6 23 3.48 0.00
 5 6 23 1.30 0.00
 -12 7 23 6.23 0.00
 -9 7 23 -0.54 0.00
 -6 7 23 -6.43 0.00
 -3 7 23 -2.56 0.00
 0 7 23 -2.58 0.00
 3 7 23 0.53 0.00
 6 7 23 -4.33 0.00
 -14 8 23 -4.01 0.00
 -11 8 23 1.74 0.00
 -8 8 23 -1.01 0.00
 -5 8 23 0.03 0.00
 -2 8 23 0.75 0.00
 1 8 23 4.13 0.00
 4 8 23 -0.94 0.00
 7 8 23 5.93 0.00
 -13 9 23 4.68 0.00
 -10 9 23 0.07 0.00
 -7 9 23 1.75 0.00
 -4 9 23 -6.20 0.00
 -1 9 23 2.67 0.00
 2 9 23 5.46 0.00
 5 9 23 -1.52 0.00
 -15 10 23 5.16 0.00
 -12 10 23 -8.77 0.00
 -9 10 23 -2.49 0.00
 -6 10 23 0.30 0.00
 -3 10 23 -0.35 0.00
 0 10 23 -5.46 0.00
 3 10 23 -2.66 0.00
 -14 11 23 2.37 0.00
 -11 11 23 3.75 0.00
 -8 11 23 4.41 0.00
 -5 11 23 4.24 0.00
 -2 11 23 2.03 0.00
 1 11 23 0.93 0.00
 4 11 23 4.21 0.00
 -13 12 23 3.72 0.00
 -10 12 23 -3.88 0.00
 -7 12 23 -5.66 0.00
 -4 12 23 6.48 0.00
 -1 12 23 3.40 0.00
 2 12 23 0.72 0.00
 -12 13 23 -7.69 0.00
 -9 13 23 0.22 0.00
 -6 13 23 -1.39 0.00
 -3 13 23 2.69 0.00
 0 13 23 -0.02 0.00
 -11 14 23 2.40 0.00
 -8 14 23 -1.11 0.00
 -5 14 23 -8.82 0.00
 -2 14 23 5.21 0.00
 -10 15 23 -1.22 0.00
 -7 15 23 -2.54 0.00
 -4 15 23 1.13 0.00
 0 0 24 -7.91 0.00
 1 1 24 9.08 0.00
 -1 2 24 -2.40 0.00
 2 2 24 -4.00 0.00
 -3 3 24 2.39 0.00
 0 3 24 -10.06 0.00
 3 3 24 -2.72 0.00
 -5 4 24 -0.99 0.00
 -2 4 24 -4.22 0.00
 1 4 24 3.28 0.00
 4 4 24 -1.80 0.00
 -7 5 24 1.27 0.00
 -4 5 24 0.14 0.00
 -1 5 24 5.69 0.00
 2 5 24 3.10 0.00
 5 5 24 -4.01 0.00
 -9 6 24 4.49 0.00
 -6 6 24 -1.51 0.00
 -3 6 24 0.39 0.00
 0 6 24 -7.75 0.00
 3 6 24 1.64 0.00
 6 6 24 -0.31 0.00
 -11 7 24 8.93 0.00
 -8 7 24 -3.80 0.00
 -5 7 24 -3.00 0.00
 -2 7 24 -7.69 0.00
 1 7 24 3.52 0.00
 4 7 24 2.43 0.00
 7 7 24 -0.55 0.00
 -13 8 24 6.22 0.00
 -10 8 24 -0.32 0.00
 -7 8 24 -3.01 0.00
 -4 8 24 -5.59 0.00
 -1 8 24 6.44 0.00
 2 8 24 5.97 0.00
 5 8 24 -2.87 0.00
 -15 9 24 0.53 0.00
 -12 9 24 -9.70 0.00
 -9 9 24 1.52 0.00
 -6 9 24 4.60 0.00
 -3 9 24 -1.45 0.00
 0 9 24 -4.48 0.00
 3 9 24 -1.00 0.00
 6 9 24 -0.20 0.00
 -14 10 24 3.68 0.00
 -11 10 24 -0.73 0.00
 -8 10 24 -0.81 0.00
 -5 10 24 -0.51 0.00
 -2 10 24 -2.15 0.00
 1 10 24 -1.04 0.00
 4 10 24 2.18 0.00
 -13 11 24 2.41 0.00
 -10 11 24 -4.87 0.00
 -7 11 24 -0.79 0.00
 -4 11 24 4.79 0.00
 -1 11 24 -1.45 0.00
 2 11 24 -0.72 0.00
 -12 12 24 -5.12 0.00
 -9 12 24 1.90 0.00
 -6 12 24 1.06 0.00
 -3 12 24 10.14 0.00
 0 12 24 6.00 0.00
 -11 13 24 -4.06 0.00
 -8 13 24 -3.00 0.00
 -5 13 24 -0.83 0.00
 -2 13 24 4.23 0.00
 -10 14 24 8.99 0.00
 -7 14 24 -1.74 0.00
 -4 14 24 -5.69 0.00
 -9 15 24 6.80 0.00
 -6 15 24 -2.99 0.00
 -1 1 25 1.79 0.00
 -3 2 25 7.93 0.00
 0 2 25 3.36 0.00
 -5 3 25 -6.56 0.00
 -2 3 25 -3.24 0.00
 1 3 25 -6.65 0.00
 -7 4 25 -1.97 0.00
 -4 4 25 2.56 0.00
 -1 4 25 -2.74 0.00
 2 4 25 3.83 0.00
 -9 5 25 0.26 0.00
 -6 5 25 2.59 0.00
 -3 5 25 -0.20 0.00
 0 5 25 2.41 0.00
 3 5 25 4.80 0.00
 -11 6 25 6.71 0.00
 -8 6 25 3.75 0.00
 -5 6 25 -1.02 0.00
 -2 6 25 4.29 0.00
 1 6 25 -1.08 0.00
 4 6 25 -4.91 0.00
 -13 7 25 -1.34 0.00
 -10 7 25 7.47 0.00
 -7 7 25 -2.14 0.00
 -4 7 25 -6.06 0.00
 -1 7 25 -12.96 0.00
 2 7 25 3.20 0.00
 5 7 25 0.85 0.00
 -12 8 25 2.03 0.00
 -9 8 25 -0.50 0.00
 -6 8 25 2.07 0.00
 -3 8 25 -8.79 0.00
 0 8 25 3.05 0.00
 3 8 25 5.26 0.00
 6 8 25 0.18 0.00
 -14 9 25 8.88 0.00
 -11 9 25 -7.68 0.00
 -8 9 25 -3.70 0.00
 -5 9 25 0.72 0.00
 -2 9 25 1.57 0.00
 1 9 25 -5.12 0.00
 4 9 25 0.96 0.00
 -13 10 25 -4.63 0.00
 -10 10 25 0.76 0.00
 -7 10 25 0.90 0.00
 -4 10 25 4.02 0.00
 -1 10 25 -4.75 0.00
 2 10 25 -3.48 0.00
 -12 11 25 1.29 0.00
 -9 11 25 -3.63 0.00
 -6 11 25 -2.53 0.00
 -3 11 25 2.28 0.00
 0 11 25 1.07 0.00
 -11 12 25 -11.87 0.00
 -8 12 25 1.87 0.00
 -5 12 25 1.57 0.00
 -2 12 25 1.46 0.00
 1 12 25 2.46 0.00
 -10 13 25 2.46 0.00
 -7 13 25 -2.13 0.00
 -4 13 25 2.36 0.00
 -1 13 25 11.80 0.00
 -9 14 25 16.23 0.00
 -6 14 25 3.56 0.00
 0 1 26 6.31 0.00
 -2 2 26 1.58 0.00
 1 2 26 0.63 0.00
 -4 3 26 4.20 0.00
 -1 3 26 -1.40 0.00
 2 3 26 -5.75 0.00
 -6 4 26 -2.30 0.00
 -3 4 26 -0.21 0.00
 0 4 26 1.94 0.00
 3 4 26 2.79 0.00
 -8 5 26 3.04 0.00
 -5 5 26 -1.57 0.00
 -2 5 26 4.92 0.00
 1 5 26 1.04 0.00
 4 5 26 -3.67 0.00
 -10 6 26 10.84 0.00
 -7 6 26 4.18 0.00
 -4 6 26 1.76 0.00
 -1 6 26 -4.36 0.00
 2 6 26 5.16 0.00
 5 6 26 0.19 0.00
 -12 7 26 5.08 0.00
 -9 7 26 6.94 0.00
 -6 7 26 4.03 0.00
 -3 7 26 -5.06 0.00
 0 7 26 -1.90 0.00
 3 7 26 4.25 0.00
 6 7 26 -1.98 0.00
 -11 8 26 -3.13 0.00
 -8 8 26 -6.77 0.00
 -5 8 26 -4.76 0.00
 -2 8 26 -11.61 0.00
 1 8 26 -9.16 0.00
 4 8 26 3.34 0.00
 -13 9 26 -2.33 0.00
 -10 9 26 1.08 0.00
 -7 9 26 1.94 0.00
 -4 9 26 3.33 0.00
 -1 9 26 -0.91 0.00
 2 9 26 -3.83 0.00
 -12 10 26 1.30 0.00
 -9 10 26 -3.45 0.00
 -6 10 26 -2.10 0.00
 -3 10 26 1.56 0.00
 0 10 26 -0.56 0.00
 3 10 26 -5.98 0.00
 -11 11 26 -7.59 0.00
 -8 11 26 -2.41 0.00
 -5 11 26 -1.54 0.00
 -2 11 26 -5.88 0.00
 1 11 26 0.35 0.00
 -10 12 26 -8.87 0.00
 -7 12 26 -0.09 0.00
 -4 12 26 0.55 0.00
 -1 12 26 5.73 0.00
 -9 13 26 12.13 0.00
 -6 13 26 4.50 0.00
 -3 13 26 -1.53 0.00
 0 0 27 15.29 0.00
 1 1 27 0.91 0.00
 -1 2 27 -1.56 0.00
 2 2 27 -0.78 0.00
 -3 3 27 7.11 0.00
 0 3 27 2.98 0.00
 3 3 27 -5.91 0.00
 -5 4 27 -1.32 0.00
 -2 4 27 1.53 0.00
 1 4 27 1.78 0.00
 4 4 27 2.99 0.00
 -7 5 27 3.21 0.00
 -4 5 27 -0.82 0.00
 -1 5 27 4.70 0.00
 2 5 27 2.38 0.00
 5 5 27 1.83 0.00
 -9 6 27 9.61 0.00
 -6 6 27 4.81 0.00
 -3 6 27 3.34 0.00
 0 6 27 -3.14 0.00
 3 6 27 1.62 0.00
 6 6 27 -0.59 0.00
 -11 7 27 6.13 0.00
 -8 7 27 -3.28 0.00
 -5 7 27 1.33 0.00
 -2 7 27 -0.83 0.00
 1 7 27 1.55 0.00
 4 7 27 2.96 0.00
 -13 8 27 2.29 0.00
 -10 8 27 4.99 0.00
 -7 8 27 3.25 0.00
 -4 8 27 -3.95 0.00
 -1 8 27 -8.72 0.00
 2 8 27 -7.01 0.00
 -12 9 27 -1.43 0.00
 -9 9 27 -1.45 0.00
 -6 9 27 0.30 0.00
 -3 9 27 -5.24 0.00
 0 9 27 -2.83 0.00
 3 9 27 -5.31 0.00
 -11 10 27 -0.45 0.00
 -8 10 27 -8.07 0.00
 -5 10 27 1.68 0.00
 -2 10 27 -2.84 0.00
 1 10 27 0.33 0.00
 -10 11 27 -7.39 0.00
 -7 11 27 -2.31 0.00
 -4 11 27 -1.99 0.00
 -1 11 27 -3.54 0.00
 -9 12 27 -2.83 0.00
 -6 12 27 -1.14 0.00
 -3 12 27 -2.83 0.00
 -8 13 27 14.27 0.00
 -5 13 27 -0.71 0.00
 -1 1 28 4.84 0.00
 -3 2 28 4.84 0.00
 0 2 28 -2.73 0.00
 -5 3 28 -2.93 0.00
 -2 3 28 3.34 0.00
 1 3 28 1.57 0.00
 -7 4 28 1.85 0.00
 -4 4 28 -1.09 0.00
 -1 4 28 8.82 0.00
 2 4 28 -1.98 0.00
 -9 5 28 4.95 0.00
 -6 5 28 4.70 0.00
 -3 5 28 2.01 0.00
 0 5 28 3.16 0.00
 3 5 28 -3.03 0.00
 -11 6 28 7.88 0.00
 -8 6 28 -3.82 0.00
 -5 6 28 4.91 0.00
 -2 6 28 3.08 0.00
 1 6 28 3.92 0.00
 4 6 28 0.96 0.00
 -10 7 28 5.21 0.00
 -7 7 28 -1.08 0.00
 -4 7 28 -0.74 0.00
 -1 7 28 -0.04 0.00
 2 7 28 0.83 0.00
 5 7 28 -0.21 0.00
 -12 8 28 -2.56 0.00
 -9 8 28 5.47 0.00
 -6 8 28 3.05 0.00
 -3 8 28 1.67 0.00
 0 8 28 3.10 0.00
 3 8 28 -1.43 0.00
 -11 9 28 6.59 0.00
 -8 9 28 -5.02 0.00
 -5 9 28 4.42 0.00
 -2 9 28 -11.09 0.00
 1 9 28 -5.52 0.00
 -10 10 28 -2.66 0.00
 -7 10 28 -3.19 0.00
 -4 10 28 -6.58 0.00
 -1 10 28 -6.11 0.00
 -9 11 28 -9.55 0.00
 -6 11 28 -5.64 0.00
 -3 11 28 2.19 0.00
 -8 12 28 4.67 0.00
 -5 12 28 -0.29 0.00
 0 1 29 1.35 0.00
 -2 2 29 0.89 0.00
 1 2 29 0.64 0.00
 -4 3 29 1.25 0.00
 -1 3 29 4.12 0.00
 2 3 29 -1.14 0.00
 -6 4 29 2.54 0.00
 -3 4 29 4.27 0.00
 0 4 29 5.16 0.00
 3 4 29 -6.42 0.00
 -8 5 29 1.89 0.00
 -5 5 29 3.31 0.00
 -2 5 29 0.01 0.00
 1 5 29 7.01 0.00
 4 5 29 -5.96 0.00
 -10 6 29 6.02 0.00
 -7 6 29 -7.32 0.00
 -4 6 29 2.89 0.00
 -1 6 29 5.22 0.00
 2 6 29 1.26 0.00
 5 6 29 -0.35 0.00
 -9 7 29 -3.85 0.00
 -6 7 29 3.06 0.00
 -3 7 29 4.17 0.00
 0 7 29 4.41 0.00
 3 7 29 6.48 0.00
 -8 8 29 3.15 0.00
 -5 8 29 0.23 0.00
 -2 8 29 -0.57 0.00
 1 8 29 2.71 0.00
 -10 9 29 6.39 0.00
 -7 9 29 -2.62 0.00
 -4 9 29 1.08 0.00
 -1 9 29 0.93 0.00
 -9 10 29 -6.92 0.00
 -6 10 29 1.02 0.00
 -3 10 29 -8.49 0.00
 -5 11 29 -4.83 0.00
 0 0 30 -1.25 0.00
 1 1 30 -3.96 0.00
 -1 2 30 2.83 0.00
 2 2 30 5.66 0.00
 -3 3 30 -0.79 0.00
 0 3 30 -1.56 0.00
 3 3 30 -2.67 0.00
 -5 4 30 2.12 0.00
 -2 4 30 4.88 0.00
 1 4 30 -0.04 0.00
 4 4 30 -10.50 0.00
 -7 5 30 -1.32 0.00
 -4 5 30 3.89 0.00
 -1 5 30 4.29 0.00
 2 5 30 4.50 0.00
 5 5 30 -3.19 0.00
 -9 6 30 -6.28 0.00
 -6 6 30 1.84 0.00
 -3 6 30 -4.31 0.00
 0 6 30 6.46 0.00
 3 6 30 2.85 0.00
 -8 7 30 -6.88 0.00
 -5 7 30 -1.94 0.00
 -2 7 30 0.16 0.00
 1 7 30 1.79 0.00
 -7 8 30 -1.88 0.00
 -4 8 30 8.25 0.00
 -1 8 30 13.06 0.00
 -6 9 30 0.91 0.00
 -3 9 30 -7.55 0.00
 -5 10 30 -2.72 0.00
 -1 1 31 -4.30 0.00
 -3 2 31 -5.35 0.00
 0 2 31 -2.45 0.00
 -5 3 31 3.76 0.00
 -2 3 31 5.10 0.00
 1 3 31 -1.85 0.00
 -7 4 31 -4.72 0.00
 -4 4 31 5.42 0.00
 -1 4 31 -4.03 0.00
 2 4 31 1.21 0.00
 -9 5 31 -13.77 0.00
 -6 5 31 -0.60 0.00
 -3 5 31 -2.36 0.00
 0 5 31 6.08 0.00
 3 5 31 -3.04 0.00
 -8 6 31 -8.68 0.00
 -5 6 31 -1.05 0.00
 -2 6 31 -4.71 0.00
 1 6 31 3.76 0.00
 -7 7 31 -1.06 0.00
 -4 7 31 2.07 0.00
 -1 7 31 1.84 0.00
 -6 8 31 -5.83 0.00
 -3 8 31 -0.58 0.00
 -5 9 31 -2.23 0.00
 0 1 32 -6.81 0.00
 -2 2 32 -6.40 0.00
 1 2 32 -0.02 0.00
 -4 3 32 2.89 0.00
 -1 3 32 -2.51 0.00
 2 3 32 -2.41 0.00
 -6 4 32 -2.76 0.00
 -3 4 32 8.20 0.00
 0 4 32 -9.07 0.00
 3 4 32 3.46 0.00
 -5 5 32 2.93 0.00
 -2 5 32 -4.49 0.00
 1 5 32 5.57 0.00
 -4 6 32 -13.11 0.00
 -1 6 32 -2.15 0.00
 -3 7 32 4.60 0.00
 0 0 33 -1.14 0.00
 1 1 33 -5.26 0.00
 -1 2 33 -12.11 0.00
 2 2 33 -0.20 0.00
 -3 3 33 3.76 0.00
 0 3 33 -3.51 0.00
 -5 4 33 5.34 0.00
 -2 4 33 8.76 0.00
 1 4 33 -5.36 0.00
 -4 5 33 -8.15 0.00
 -1 5 33 -11.80 0.00
 -1 1 34 -4.16 0.00
 -1 1 1 268.77 0.00
 0 1 2 130.19 0.00
 7 14 2 -0.27 0.00
 -19 18 2 2.78 0.00
 -18 19 2 -3.59 0.00
 -7 21 2 -1.60 0.00
 -21 14 4 -1.23 0.00
 1 18 4 -0.91 0.00
 -1 19 4 0.11 0.00
 -14 21 4 -7.02 0.00
 -21 13 5 -6.16 0.00
 -13 21 5 -3.20 0.00
 -21 12 6 1.20 0.00
 9 12 6 -0.03 0.00
 -20 16 6 -3.56 0.00
 4 16 6 -0.19 0.00
 -16 20 6 0.16 0.00
 -4 20 6 -1.69 0.00
 -21 11 7 -2.55 0.00
 -11 21 7 1.20 0.00
 5 15 8 -4.26 0.00
 -18 18 9 -1.79 0.00
 0 18 9 -3.46 0.00
 6 14 10 3.68 0.00
 -6 20 10 0.79 0.00
 3 16 11 -1.80 0.00
 -3 19 11 -6.56 0.00
 -17 17 14 4.99 0.00
 -18 15 15 -5.84 0.00
 3 15 15 0.48 0.00
 -15 18 15 7.76 0.00
 -3 18 15 -0.58 0.00
 -19 10 16 1.43 0.00
 -18 14 16 -4.96 0.00
 -14 18 16 3.85 0.00
 -10 19 16 -8.20 0.00
 -18 13 17 -1.47 0.00
 2 15 17 0.79 0.00
 -2 17 17 -4.92 0.00
 -18 12 18 -1.05 0.00
 6 12 18 -5.91 0.00
 -12 18 18 -2.48 0.00
 -6 18 18 2.94 0.00
 1 15 19 -4.01 0.00
 -1 16 19 -0.32 0.00
 5 12 20 -2.73 0.00
 -5 17 20 -3.51 0.00
 -17 10 21 0.21 0.00
 7 10 21 0.36 0.00
 -10 17 21 -5.23 0.00
 -7 17 21 -0.51 0.00
 -16 9 23 -0.07 0.00
 -9 16 23 -2.33 0.00
 3 11 25 -2.50 0.00
 -3 14 25 -4.33 0.00
 -14 8 26 5.24 0.00
 5 9 26 4.86 0.00
 -8 14 26 7.38 0.00
 -5 14 26 -1.36 0.00
 5 8 27 7.46 0.00
 -11 8 29 3.91 0.00
 0 10 29 -6.28 0.00
 -8 11 29 -4.88 0.00
 -10 8 30 3.48 0.00
 2 8 30 4.03 0.00
 -9 9 30 5.60 0.00
 0 9 30 -0.97 0.00
 -8 10 30 -5.07 0.00
 -2 10 30 -1.29 0.00
 2 7 31 2.93 0.00
 0 8 31 7.56 0.00
 -2 9 31 8.31 0.00
 -8 5 32 -12.70 0.00
 -7 6 32 -0.72 0.00
 -6 7 32 -0.41 0.00
 0 7 32 2.79 0.00
 -5 8 32 -3.25 0.00
 3 3 33 1.53 0.00
 -3 6 33 -4.35 0.00
 -3 2 34 5.87 0.00
 0 2 34 -10.80 0.00
 -2 3 34 1.02 0.00
 0 0 0 0.00 0.00
# SQUEEZE RESULTS (Version = 220119)
# Note: Data are Listed for all Voids in the P1 Unit Cell
# i.e. Centre of Gravity, Solvent Accessible Volume,
# Recovered number of Electrons in the Void and
# Details about the Squeezed Material
;
loop_
  _platon_missing_refln_index_h
  _platon_missing_refln_index_k
  _platon_missing_refln_index_l
  _platon_missing_refln_theta
 -1 1 1 1.670
 0 1 2 2.164

_platon_squeeze_details            )
loop_
  _platon_squeeze_void_nr
  _platon_squeeze_void_average_x
  _platon_squeeze_void_average_y
  _platon_squeeze_void_average_z
  _platon_squeeze_void_volume
  _platon_squeeze_void_count_electrons
  _platon_squeeze_void_content
 1 -0.025 -0.014 -0.001 2920 796 ' '

_platon_squeeze_void_probe_radius  1.20
loop_
  _diffrn_refln_index_h
  _diffrn_refln_index_k
  _diffrn_refln_index_l
  _diffrn_refln_intensity_net
  _diffrn_refln_intensity_u
 -2 2 2 777.92 25.5
 2 -2 -2 758.12 25.5
 2 -2 -2 809.32 25.4
 2 -2 -2 759.72 25.2
 -3 3 3 24.4 5
 3 -3 -3 27.6 5
 3 -3 -3 24.3 3.4
 3 -3 -3 26.9 4.2
 -4 4 4 161.08 10.1
 4 -4 -4 159.18 10.2
 4 -4 -4 161.38 9.5
 4 -4 -4 153.18 8.5
 5 -5 -5 446.06 18
 5 -5 -5 404.96 18.2
 5 -5 -5 423.66 16.9
 -6 6 6 315.77 16.3
 6 -6 -6 328.87 16.5
 6 -6 -6 306.77 17.8
 6 -6 -6 322.87 13.8
 -7 7 7 56.09 9.7
 7 -7 -7 56.89 9.4
 7 -7 -7 41.9 11.4
 7 -7 -7 54.39 6.3
 -8 8 8 0 9.7
 8 -8 -8 -1.1 4.3
 8 -8 -8 -11.3 9.1
 8 -8 -8 16.6 8.7
 -9 9 9 189.18 18.6
 9 -9 -9 179.38 22
 9 -9 -9 158.08 16.7
 9 -9 -9 185.18 12
 -10 10 10 19.5 12.7
 10 -10 -10 -3.7 11.3
 10 -10 -10 1 6.4
 -11 11 11 112.39 16.2
 11 -11 -11 88.89 11
 11 -11 -11 128.19 17.5
 -12 12 12 38.1 19.3
 12 -12 -12 71.19 19.4
 12 -12 -12 44.3 10.2
 13 -13 -13 2.5 10.5
 13 -13 -13 39 22.7
 14 -14 -14 -14 12.1
 14 -14 -14 -10.9 24.5
 15 -15 -15 37.5 16.3
 15 -15 -15 83.99 31.6
 16 -16 -16 25.8 18.5
 17 -16 -15 30.5 19.2
 16 -15 -14 27 16.7
 15 -14 -13 -10.4 26.7
 15 -14 -13 -13.1 13.3
 14 -13 -12 -8.4 10.6
 14 -13 -12 6.9 22.5
 13 -12 -11 45.8 9.9
 13 -12 -11 50.89 18.9
 12 -11 -10 7.8 7.5
 12 -11 -10 27 15.4
 -12 11 10 18.5 18.1
 11 -10 -9 36.9 7.7
 11 -10 -9 34.2 14.5
 -11 10 9 69.39 16.8
 10 -9 -8 76.29 9
 10 -9 -8 59.39 12.4
 -10 9 8 74.29 14.6
 9 -8 -7 21.5 10.3
 9 -8 -7 24.5 5.7
 9 -8 -7 21.6 9.6
 -9 8 7 35.3 12
 8 -7 -6 85.29 8.3
 8 -7 -6 79.29 10
 8 -7 -6 80.09 10.1
 -8 7 6 100.69 12
 7 -6 -5 134.59 13.6
 7 -6 -5 126.19 12.4
 7 -6 -5 129.39 8.7
 -7 6 5 117.09 13.5
 -7 6 5 124.19 9.9
 6 -5 -4 7.6 8.3
 6 -5 -4 6.5 6
 6 -5 -4 4.1 4.6
 -6 5 4 16.1 7.2
 5 -4 -3 14.9 5.2
 5 -4 -3 17.9 4.4
 5 -4 -3 9.5 6.8
 -5 4 3 16.7 8.3
 -5 4 3 21.2 5.6
 4 -3 -2 148.69 7.2
 4 -3 -2 158.88 8.5
 4 -3 -2 142.19 9.7
 -4 3 2 148.19 8.9
 -4 3 2 154.68 9.6
 3 -2 -1 1275.27 42
 3 -2 -1 1298.97 41
 -3 2 1 1329.37 40.9
 -3 2 1 1321.87 41.9
 -3 2 1 1212.58 41.4
 2 -1 0 1318.47 41.2
 2 -1 0 1288.97 42
 -2 1 0 1370.26 42.1
 -2 1 0 1276.17 41.6
 -2 1 0 1318.57 41.2
 -1 2 3 14.8 2.2
 1 -2 -3 18.2 2.5
 1 -2 -3 13.6 2.2
 -2 3 4 3.8 3.2
 2 -3 -4 5.2 4.1
 2 -3 -4 5.3 2.9
 3 -4 -5 9.1 5.2
 3 -4 -5 5.5 3.7
 -4 5 6 138.69 9
 4 -5 -6 148.09 10.3
 4 -5 -6 132.89 10.5
 4 -5 -6 159.38 9.7
 -5 6 7 106.89 9
 5 -6 -7 122.89 10.7
 5 -6 -7 96.09 7.8
 5 -6 -7 108.89 11
 -6 7 8 131.59 11.9
 6 -7 -8 141.49 9.1
 6 -7 -8 136.69 15.8
 6 -7 -8 133.89 13.6
 -7 8 9 70.39 9.8
 7 -8 -9 71.69 13.8
 7 -8 -9 57.19 6.9
 7 -8 -9 42.9 10.7
 -8 9 10 134.29 14.9
 8 -9 -10 150.68 11.2
 8 -9 -10 155.08 16.3
 8 -9 -10 144.39 15.7
 -9 10 11 1.4 10.7
 9 -10 -11 4.2 6.3
 9 -10 -11 2.9 11.5
 -10 11 12 19.6 12.5
 10 -11 -12 -20.8 14
 10 -11 -12 7.4 6.8
 -11 12 13 -2.9 14.1
 11 -12 -13 -10.7 16.9
 11 -12 -13 13.8 9.5
 -12 13 14 11.6 20
 12 -13 -14 8.2 10.7
 12 -13 -14 21.4 21.7
 13 -14 -15 -10.3 11.3
 13 -14 -15 3.2 25.3
 14 -15 -16 -0.1 27.7
 14 -15 -16 34.3 15.9
 15 -16 -17 27.9 19.5
 17 -15 -13 41.6 17.4
 16 -14 -12 19.2 13.5
 15 -13 -11 23.6 12.1
 15 -13 -11 8.5 23.8
 14 -12 -10 166.08 23.5
 14 -12 -10 168.78 17.3
 13 -11 -9 179.98 20
 13 -11 -9 129.59 13.8
 12 -10 -8 181.68 17.8
 12 -10 -8 117.39 12.7
 -12 10 8 166.48 23
 11 -9 -7 -0.5 5.7
 11 -9 -7 15.1 11.2
 -11 9 7 17.8 15.2
 10 -8 -6 11.2 9.7
 10 -8 -6 3.9 10.1
 10 -8 -6 6 5.2
 -10 8 6 32.7 12.4
 -10 8 6 9 6
 9 -7 -5 12.6 8.7
 9 -7 -5 7.5 4.7
 9 -7 -5 2 8.3
 -9 7 5 11.3 10.5
 -9 7 5 10.7 5.9
 8 -6 -4 81.29 10
 8 -6 -4 81.19 7.4
 8 -6 -4 94.99 10
 -8 6 4 100.39 11.3
 -8 6 4 89.79 9.3
 7 -5 -3 83.89 7.4
 7 -5 -3 80.19 11.7
 7 -5 -3 83.79 10.3
 -7 5 3 83.39 10.5
 -7 5 3 84.09 8.4
 6 -4 -2 253.97 15.2
 6 -4 -2 234.48 11.4
 6 -4 -2 268.87 13
 -6 4 2 259.77 14.4
 -6 4 2 256.67 13.9
 5 -3 -1 287.37 11.3
 5 -3 -1 295.37 12.6
 5 -3 -1 284.57 14.3
 -5 3 1 280.27 13.2
 4 -2 0 554.94 19
 4 -2 0 529.35 17.9
 4 -2 0 507.85 19.9
 -4 2 0 547.25 17.8
 -4 2 0 531.45 19.1
 3 -1 1 1620.94 50.99
 3 -1 1 1595.34 50.49
 -3 1 -1 1607.74 50.49
 -3 1 -1 1657.53 51.59
 -3 1 -1 1594.94 50.99
 2 0 2 801.22 25.6
 2 0 2 755.22 24.9
 -2 0 -2 784.32 25.5
 -2 0 -2 783.42 24.9
 1 1 3 663.93 22.8
 1 1 3 744.53 23.3
 -1 -1 -3 677.93 22.9
 -1 -1 -3 715.53 23.1
 0 -2 -4 167.28 6.8
 -1 3 5 16 3.7
 1 -3 -5 14.2 3.2
 1 -3 -5 17.2 3.3
 -2 4 6 705.23 26
 2 -4 -6 801.52 25.8
 2 -4 -6 774.92 26.1
 -3 5 7 459.15 16.7
 3 -5 -7 448.76 18
 3 -5 -7 469.75 18.1
 -4 6 8 36 5.3
 4 -6 -8 31.7 5.1
 4 -6 -8 39.5 8.4
 -5 7 9 117.59 9.4
 5 -7 -9 111.79 10.9
 5 -7 -9 121.69 14.6
 5 -7 -9 120.09 8.8
 -6 8 10 13.9 6.9
 6 -8 -10 1.7 9.6
 6 -8 -10 -1.3 4.1
 6 -8 -10 0.5 12.1
 -7 9 11 27.9 8.7
 7 -9 -11 6 8.9
 7 -9 -11 11 6.3
 7 -9 -11 5.9 12.2
 -8 10 12 1 8.5
 8 -10 -12 -4.6 6.1
 8 -10 -12 -2.5 11.9
 -9 11 13 -2.9 10.1
 9 -11 -13 -10.9 13.5
 9 -11 -13 -0.8 7.1
 -10 12 14 19.9 11.9
 10 -12 -14 10.4 16.3
 10 -12 -14 11.5 8.7
 -11 13 15 56.89 15.6
 11 -13 -15 54.99 19.9
 11 -13 -15 44.4 11.7
 12 -14 -16 16.2 12.2
 12 -14 -16 6.4 24.8
 13 -15 -17 1.5 15.1
 13 -15 -17 -25.3 27.3
 14 -16 -18 -63.19 32.7
 14 -16 -18 -4.9 19
 18 -15 -12 24.1 18.3
 17 -14 -11 20.2 14.9
 16 -13 -10 30.3 12.9
 15 -12 -9 50.69 11.9
 14 -11 -8 74.59 19.1
 14 -11 -8 61.59 9.7
 -14 11 8 34.3 10.6
 13 -10 -7 115.99 17.5
 13 -10 -7 111.29 12.5
 -13 10 7 104.89 11.2
 -13 10 7 100.99 10.6
 12 -9 -6 76.59 13.8
 12 -9 -6 65.89 9.2
 -12 9 6 88.49 19.5
 -12 9 6 96.39 11.9
 -12 9 6 82.39 10.4
 11 -8 -5 157.68 15.4
 11 -8 -5 112.99 10.3
 -11 8 5 140.39 12.8
 -11 8 5 161.48 18.7
 10 -7 -4 -0.7 8.9
 10 -7 -4 7.7 8.1
 10 -7 -4 -1.4 4.4
 -10 7 4 13 6.5
 -10 7 4 4.5 11.9
 9 -6 -3 61.19 6.4
 9 -6 -3 71.49 9.7
 9 -6 -3 70.09 10.1
 -9 6 3 72.69 8.2
 -9 6 3 76.69 11.5
 8 -5 -2 387.96 18.3
 8 -5 -2 376.76 15.8
 8 -5 -2 363.06 18.3
 -8 5 2 415.66 19.9
 -8 5 2 374.96 17
 7 -4 -1 77.59 8.1
 7 -4 -1 64.49 6.2
 7 -4 -1 77.19 10.6
 -7 4 1 65.39 7.6
 -7 4 1 95.29 10.3
 6 -3 0 43.6 5.8
 6 -3 0 52.79 8
 6 -3 0 33.2 4.1
 6 -3 0 37 8.6
 -6 3 0 40.4 8.5
 -6 3 0 53.99 7.2
 5 -2 1 67.29 6.1
 5 -2 1 65.49 4.6
 5 -2 1 73.69 6.5
 -5 2 -1 61.59 7.8
 -5 2 -1 86.09 8.8
 4 -1 2 993.5 31.4
 4 -1 2 951 30.6
 4 -1 2 962 32.2
 -4 1 -2 949.51 32.5
 -4 1 -2 982.6 33.4
 -4 1 -2 975.2 31.5
 3 0 3 24.8 4
 3 0 3 20.5 2.8
 -3 0 -3 25.7 3.9
 -3 0 -3 25.4 3.1
 2 1 4 4751.72 139.29
 2 1 4 4343.37 137.99
 -2 -1 -4 4336.87 138.39
 -2 -1 -4 4236.58 137.89
 -1 -2 -5 48.1 5.8
 -1 -2 -5 55.59 4.1
 -1 -2 -5 65.09 6
 0 -3 -6 94.29 6
 1 -4 -7 -2.6 3.9
 1 -4 -7 4.6 3.8
 2 -5 -8 148.49 10
 2 -5 -8 160.08 9.6
 -3 6 9 42.4 5.9
 3 -6 -9 36 7.7
 3 -6 -9 35.7 5.2
 -4 7 10 145.09 10.4
 4 -7 -10 169.98 15.1
 4 -7 -10 142.69 9.6
 -5 8 11 19.3 7.4
 5 -8 -11 9.5 4.9
 5 -8 -11 13.5 13
 -6 9 12 36.8 8.4
 6 -9 -12 30.5 6.5
 6 -9 -12 29.4 13.5
 6 -9 -12 24.8 12.3
 -7 10 13 66.19 9.9
 7 -10 -13 52.99 8.2
 7 -10 -13 52.39 12.6
 -8 11 14 -3.9 9.9
 8 -11 -14 1.9 7
 8 -11 -14 5.6 14
 -9 12 15 69.69 13.4
 9 -12 -15 119.49 18.6
 9 -12 -15 78.09 11.7
 -10 13 16 72.69 16.6
 10 -13 -16 92.39 21.1
 10 -13 -16 58.19 11.6
 11 -14 -17 9.3 12.8
 11 -14 -17 9 21.9
 12 -15 -18 1 14.3
 12 -15 -18 30 27.9
 13 -16 -19 24.8 19.1
 19 -15 -11 4.3 17.9
 18 -14 -10 -20.7 14.9
 17 -13 -9 8.8 11.2
 16 -12 -8 8.6 10.9
 15 -11 -7 14.4 9
 -15 11 7 5.8 7.3
 -15 11 7 -11.6 11.3
 14 -10 -6 13.4 7.5
 -14 10 6 6.1 11.7
 -14 10 6 -0.1 6.5
 13 -9 -5 105.59 10.7
 -13 9 5 95.89 9.8
 -13 9 5 118.29 12.6
 12 -8 -4 106.19 9.6
 12 -8 -4 75.79 13.8
 12 -8 -4 94.79 13.5
 -12 8 4 94.29 20.3
 -12 8 4 125.99 13.9
 11 -7 -3 6 8.9
 11 -7 -3 9.5 9.8
 11 -7 -3 17.4 9.9
 11 -7 -3 20.1 5.8
 -11 7 3 12.7 14.8
 -11 7 3 11.4 7.2
 10 -6 -2 21.8 8.8
 10 -6 -2 15.9 5.2
 10 -6 -2 13.4 8.1
 10 -6 -2 13.7 8.2
 -10 6 2 9.7 5.7
 -10 6 2 14.9 11.6
 9 -5 -1 68.09 9
 9 -5 -1 109.49 9.3
 9 -5 -1 69.59 10.1
 9 -5 -1 78.69 8.6
 -9 5 1 101.69 9.3
 -9 5 1 94.69 13
 8 -4 0 49.9 7.5
 8 -4 0 47.4 5.8
 8 -4 0 36.7 7.6
 -8 4 0 42.3 9.6
 -8 4 0 37.3 6.5
 7 -3 1 254.67 13.5
 7 -3 1 253.37 10.7
 7 -3 1 264.37 12
 -7 3 -1 246.08 15.8
 6 -2 2 162.78 8.2
 6 -2 2 151.28 9.5
 6 -2 2 133.69 6.7
 -6 2 -2 145.79 12.3
 5 -1 3 4.1 5.2
 5 -1 3 11.9 4.5
 -5 1 -3 3.6 6.6
 -5 1 -3 11.2 3.9
 -5 1 -3 10.2 5.4
 4 0 4 136.49 7.1
 4 0 4 119.89 10.1
 -4 0 -4 135.69 8.9
 -4 0 -4 143.29 7.2
 3 1 5 5372.66 168.18
 3 1 5 5462.05 167.58
 -3 -1 -5 5298.47 167.38
 -3 -1 -5 5314.77 168.28
 -2 -2 -6 472.75 18.4
 -2 -2 -6 492.15 16.5
 -2 -2 -6 503.35 18
 -1 -3 -7 118.09 6.7
 -1 -3 -7 120.59 8.9
 -1 -3 -7 116.99 10.7
 0 -4 -8 145.79 8.7
 0 -4 -8 144.59 8.9
 1 -5 -9 37.5 6.4
 1 -5 -9 48 6.1
 2 -6 -10 121.29 10.7
 2 -6 -10 140.19 8.7
 3 -7 -11 193.28 11
 3 -7 -11 205.68 15.5
 4 -8 -12 130.29 13.9
 4 -8 -12 122.39 9.7
 -5 9 13 121.09 14.1
 5 -9 -13 159.18 11.9
 5 -9 -13 164.68 17.3
 -6 10 14 157.48 15.5
 6 -10 -14 175.78 13
 6 -10 -14 156.88 18.1
 -7 11 15 22.8 11.3
 7 -11 -15 28.8 8.2
 7 -11 -15 3.9 14.3
 -8 12 16 68.19 13.5
 8 -12 -16 69.99 17.8
 8 -12 -16 36 10
 -9 13 17 57.19 14.7
 9 -13 -17 64.99 19.7
 9 -13 -17 23 11.1
 10 -14 -18 58.69 25.4
 10 -14 -18 0 12.6
 11 -15 -19 34.8 15.4
 11 -15 -19 -47.2 25.7
 12 -16 -20 29.2 18
 19 -14 -9 85.99 18.5
 18 -13 -8 -14.4 16
 17 -12 -7 -2 10.9
 -17 12 7 -1 7.4
 16 -11 -6 78.09 11.3
 -16 11 6 84.29 16.2
 -16 11 6 73.99 9.7
 15 -10 -5 117.79 12.3
 -15 10 5 136.79 16
 -15 10 5 109.09 11.2
 14 -9 -4 215.28 14.5
 -14 9 4 222.48 18.4
 13 -8 -3 36.9 7.1
 13 -8 -3 25.2 15
 -13 8 3 41.4 10.9
 12 -7 -2 69.69 7.9
 12 -7 -2 84.89 13.4
 -12 7 2 70.59 10.6
 -12 7 2 46.2 19.8
 11 -6 -1 7.4 5.6
 11 -6 -1 -2 9.1
 11 -6 -1 6.7 9.5
 -11 6 1 11.2 13.3
 -11 6 1 6.8 6.6
 10 -5 0 124.59 11.4
 10 -5 0 125.09 14.2
 10 -5 0 138.29 12.3
 -10 5 0 145.29 11.4
 -10 5 0 155.38 16.1
 9 -4 1 31.5 6.4
 9 -4 1 40.3 8.1
 9 -4 1 36.8 6
 -9 4 -1 36.5 10.9
 -9 4 -1 34.8 6.5
 8 -3 2 2.6 3.7
 8 -3 2 -2.7 4.3
 8 -3 2 8.8 5.9
 -8 3 -2 0.4 8.8
 -8 3 -2 2.5 5.6
 7 -2 3 56.59 7.4
 7 -2 3 64.39 6.6
 7 -2 3 57.49 4.9
 -7 2 -3 37.7 5.8
 -7 2 -3 66.69 11
 6 -1 4 3.6 3.4
 6 -1 4 8.7 5.5
 -6 1 -4 10.1 6.6
 -6 1 -4 1.3 4.8
 -6 1 -4 5.8 7.6
 5 0 5 423.36 18.1
 5 0 5 497.55 19.1
 -5 0 -5 409.76 18.5
 -5 0 -5 424.46 16.1
 4 1 6 381.26 14.7
 4 1 6 380.56 15.9
 -4 -1 -6 362.66 14.3
 -4 -1 -6 357.46 16.1
 3 2 7 529.65 19
 3 2 7 495.05 19.9
 -3 -2 -7 494.45 18.5
 -3 -2 -7 472.75 20
 -3 -2 -7 469.65 16.6
 -2 -3 -8 374.86 16.2
 -2 -3 -8 385.96 14.2
 -2 -3 -8 382.56 17.2
 -1 -4 -9 1.9 4.1
 -1 -4 -9 -6.8 6.1
 -1 -4 -9 -1.4 8.8
 0 -5 -10 185.88 11.6
 0 -5 -10 182.28 11
 1 -6 -11 217.48 10.8
 1 -6 -11 201.78 12.6
 1 -6 -11 195.68 11
 2 -7 -12 253.47 12
 2 -7 -12 268.97 12.8
 2 -7 -12 265.77 16
 3 -8 -13 157.78 10.9
 3 -8 -13 154.18 15.2
 4 -9 -14 1 14.3
 4 -9 -14 7.9 6.2
 5 -10 -15 -6.1 6.5
 5 -10 -15 17.9 12.4
 6 -11 -16 -2.8 14.7
 6 -11 -16 -3.3 7
 7 -12 -17 14.4 17.9
 7 -12 -17 16 9.2
 8 -13 -18 15.6 11.4
 9 -14 -19 -1.2 12.3
 10 -15 -20 -1.7 16.3
 11 -16 -21 18.8 19.9
 20 -14 -8 -18.6 16.5
 19 -13 -7 3 16.8
 -19 13 7 5.4 9
 18 -12 -6 41.2 13.7
 -18 12 6 26.7 9.4
 17 -11 -5 175.28 16.8
 -17 11 5 128.79 12.9
 -17 11 5 186.38 21.6
 16 -10 -4 69.49 10
 -16 10 4 75.79 9.3
 -16 10 4 67.29 15.5
 15 -9 -3 14.8 7.7
 -15 9 3 20.3 11.8
 14 -8 -2 137.09 11.2
 -14 8 2 131.69 14.4
 13 -7 -1 187.48 11.9
 13 -7 -1 188.08 18.7
 -13 7 1 161.38 16.3
 12 -6 0 252.27 17.2
 12 -6 0 247.78 13.1
 -12 6 0 272.27 34.5
 -12 6 0 219.08 16.8
 11 -5 1 212.18 14.1
 11 -5 1 173.28 16.7
 11 -5 1 192.88 13.2
 -11 5 -1 193.28 19.5
 -11 5 -1 175.98 13.6
 10 -4 2 144.99 10.2
 10 -4 2 149.79 13.8
 10 -4 2 144.79 11.6
 -10 4 -2 129.19 11.5
 -10 4 -2 160.58 19.3
 9 -3 3 416.56 16.2
 9 -3 3 445.56 18.1
 9 -3 3 428.26 20
 -9 3 -3 462.15 19.5
 -9 3 -3 430.76 23.7
 8 -2 4 1451.25 49.99
 8 -2 4 1453.75 48.2
 -8 2 -4 1513.25 52.79
 -8 2 -4 1434.26 49.7
 7 -1 5 1280.27 41.7
 7 -1 5 1287.77 43.6
 -7 1 -5 1187.88 41.8
 -7 1 -5 1261.97 46
 -7 1 -5 1288.27 43.2
 6 0 6 320.57 13.6
 6 0 6 330.77 16.5
 -6 0 -6 302.57 13.4
 5 1 7 77.69 8.5
 5 1 7 63.39 6.4
 -5 -1 -7 78.19 8.9
 -5 -1 -7 67.39 8
 4 2 8 33.4 6
 4 2 8 39.6 7.7
 -4 -2 -8 36.9 8.3
 -4 -2 -8 30.7 6
 -3 -3 -9 2.8 6
 -3 -3 -9 8.9 7.3
 -3 -3 -9 6.1 3.7
 -2 -4 -10 -3.4 7.6
 -2 -4 -10 -1.2 4.5
 -1 -5 -11 215.38 13.5
 -1 -5 -11 195.98 11.7
 -1 -5 -11 193.68 11.9
 0 -6 -12 285.17 15.5
 0 -6 -12 266.97 16.6
 0 -6 -12 295.17 13.5
 1 -7 -13 158.98 12.8
 1 -7 -13 173.48 15.3
 1 -7 -13 187.58 11.3
 1 -7 -13 190.98 15.3
 2 -8 -14 129.49 14
 2 -8 -14 120.29 11.8
 2 -8 -14 138.39 10.5
 3 -9 -15 26.2 20.6
 3 -9 -15 9.1 6.3
 4 -10 -16 342.47 18.2
 4 -10 -16 355.66 23.3
 5 -11 -17 275.47 17.2
 5 -11 -17 265.57 26
 6 -12 -18 48 11.5
 7 -13 -19 25.6 13
 8 -14 -20 41.1 15.2
 9 -15 -21 52.89 18.3
 10 -16 -22 -6.9 32.5
 10 -16 -22 -16.6 19.3
 20 -13 -6 40.1 15.9
 -20 13 6 -17.9 17.6
 19 -12 -5 105.99 15.7
 -19 12 5 83.39 22.4
 -19 12 5 74.79 13.1
 18 -11 -4 47.1 11.5
 -18 11 4 41.2 19
 -18 11 4 56.39 10.5
 17 -10 -3 36.1 9.6
 -17 10 3 20.3 9
 -17 10 3 21.9 16.3
 16 -9 -2 21.7 7.8
 -16 9 2 28.3 14.6
 15 -8 -1 46.2 7.4
 -15 8 1 52.49 12.9
 14 -7 0 249.28 13.7
 14 -7 0 239.88 21.1
 -14 7 0 239.88 19.6
 13 -6 1 4.6 9.2
 13 -6 1 1.4 5.7
 -13 6 -1 -2.8 8.9
 12 -5 2 162.58 14.8
 12 -5 2 180.68 12.3
 -12 5 -2 167.08 14.7
 11 -4 3 301.47 20.1
 11 -4 3 332.87 14.9
 11 -4 3 321.07 16.8
 -11 4 -3 305.77 26.6
 -11 4 -3 335.67 17.6
 10 -3 4 520.15 21
 10 -3 4 494.15 23.8
 -10 3 -4 529.55 28.4
 9 -2 5 324.97 18.5
 9 -2 5 352.56 15.7
 -9 2 -5 345.97 16.3
 -9 2 -5 351.86 23.4
 8 -1 6 103.19 11.9
 8 -1 6 118.89 12.9
 -8 1 -6 103.99 10.7
 -8 1 -6 120.59 11.3
 -8 1 -6 136.39 14.4
 7 0 7 47.7 6
 7 0 7 52.59 8.9
 -7 0 -7 52.89 7.5
 -7 0 -7 48 7.2
 6 1 8 -6.4 4.6
 6 1 8 0 7.8
 -6 -1 -8 -5.8 6
 -6 -1 -8 0.4 5.4
 5 2 9 260.37 18.4
 5 2 9 318.27 17.4
 -5 -2 -9 310.97 15.1
 -5 -2 -9 319.57 15.5
 -4 -3 -10 29.1 7.9
 -4 -3 -10 24.8 4.5
 -4 -3 -10 30.9 7
 -3 -4 -11 59.99 9.8
 -3 -4 -11 50.89 6.3
 -3 -4 -11 51.99 7.6
 -2 -5 -12 9 6.4
 -2 -5 -12 0.2 6.7
 -2 -5 -12 21.6 7.2
 -1 -6 -13 -9.7 7.4
 -1 -6 -13 3.2 5.1
 -1 -6 -13 -5.5 7.1
 0 -7 -14 48.4 8.7
 0 -7 -14 49.7 6.7
 0 -7 -14 62.49 7
 1 -8 -15 64.29 8
 1 -8 -15 63.69 14.7
 1 -8 -15 46 8.8
 1 -8 -15 76.19 11
 2 -9 -16 13.7 9.6
 2 -9 -16 21.8 10.3
 2 -9 -16 3.5 10.1
 2 -9 -16 10.5 6.4
 3 -10 -17 52.89 14.7
 3 -10 -17 47 13.7
 3 -10 -17 37.5 8.9
 4 -11 -18 -9.3 13.3
 4 -11 -18 10.3 9.3
 5 -12 -19 5.6 10.5
 5 -12 -19 11.1 17.1
 6 -13 -20 21.9 13.2
 6 -13 -20 22.7 19.5
 7 -14 -21 -17.1 23.8
 7 -14 -21 31.1 15.7
 8 -15 -22 11.2 27.7
 8 -15 -22 16.3 18.2
 20 -12 -4 -43.4 14.4
 -20 12 4 19.8 12.9
 -20 12 4 -44.5 24.2
 19 -11 -3 -3 11.9
 -19 11 3 -16.5 11.1
 -19 11 3 0.7 20.7
 18 -10 -2 10.1 10.2
 -18 10 2 17.8 18.1
 -18 10 2 -3.6 10.6
 17 -9 -1 -2.3 8.3
 -17 9 1 -3.3 15.7
 -17 9 1 8.1 9.1
 16 -8 0 15.4 7.2
 -16 8 0 5.2 12.6
 15 -7 1 186.18 12.5
 15 -7 1 202.18 21.8
 -15 7 -1 173.28 19.5
 14 -6 2 14.9 10.2
 14 -6 2 23.3 6.6
 -14 6 -2 17.7 10.2
 13 -5 3 211.78 16.4
 13 -5 3 220.38 14
 -13 5 -3 248.78 18.1
 12 -4 4 159.88 14.4
 12 -4 4 158.78 11.2
 -12 4 -4 173.68 15
 11 -3 5 118.49 14.1
 11 -3 5 124.19 12.7
 -11 3 -5 110.59 12.4
 10 -2 6 170.58 16.8
 10 -2 6 149.88 12.4
 -10 2 -6 168.08 12.1
 -10 2 -6 130.69 19.4
 9 -1 7 16.4 10.1
 9 -1 7 35.5 6.9
 -9 1 -7 31.9 7.6
 -9 1 -7 38.1 15.1
 -9 1 -7 26 7.3
 8 0 8 -8.9 5.7
 8 0 8 2.8 9.1
 -8 0 -8 -10.2 13.5
 -8 0 -8 3 7
 -8 0 -8 -1.1 5.4
 7 1 9 67.89 7.9
 7 1 9 70.59 11.1
 -7 -1 -9 56.19 7.9
 -7 -1 -9 74.19 8.9
 6 2 10 384.46 21.3
 6 2 10 419.66 19
 -6 -2 -10 395.56 19.2
 -6 -2 -10 412.46 18.9
 -5 -3 -11 0.8 9.6
 -5 -3 -11 9 7.2
 -4 -4 -12 32.7 10.3
 -4 -4 -12 26.4 5.7
 -4 -4 -12 43.8 8.4
 -3 -5 -13 -0.4 7
 -3 -5 -13 11.1 7.4
 -3 -5 -13 8.6 7.2
 -2 -6 -14 3.3 7.3
 -2 -6 -14 5.2 5.7
 -2 -6 -14 3.5 6.8
 -1 -7 -15 7.7 8.4
 -1 -7 -15 46.6 10.4
 -1 -7 -15 26.6 6.2
 -1 -7 -15 36.8 9
 -1 -7 -15 24.4 7.4
 0 -8 -16 15.2 9.2
 0 -8 -16 6.3 10.7
 0 -8 -16 18.1 7.4
 0 -8 -16 29.3 10.4
 0 -8 -16 18.1 8.3
 1 -9 -17 5.1 8.7
 1 -9 -17 -2.2 7.1
 1 -9 -17 -6 10.3
 1 -9 -17 4 8.3
 2 -10 -18 4.8 14.8
 2 -10 -18 19.5 9.2
 2 -10 -18 13.2 9
 2 -10 -18 17 10.8
 3 -11 -19 2.8 9.6
 3 -11 -19 11.9 12.9
 3 -11 -19 -6.2 17.2
 4 -12 -20 15 12.5
 4 -12 -20 10 14.4
 5 -13 -21 9.7 15.3
 5 -13 -21 -5.9 14
 6 -14 -22 -13.4 17.1
 6 -14 -22 28.1 17.9
 7 -15 -23 23.9 22.6
 7 -15 -23 -12.2 20.4
 21 -12 -3 10.3 15.9
 -21 12 3 1.8 29
 -21 12 3 26.7 15.9
 20 -11 -2 33.6 13.8
 -20 11 2 1.6 24.2
 -20 11 2 -5.7 13.4
 19 -10 -1 0.7 11.4
 -19 10 1 -33 22.9
 -19 10 1 11.3 11.8
 18 -9 0 57.79 10.3
 -18 9 0 30.2 23.2
 -18 9 0 39.4 11.6
 17 -8 1 84.29 9.2
 -17 8 -1 84.09 18.6
 16 -7 2 17.2 7.1
 -16 7 -2 8.2 13.3
 15 -6 3 17.5 6.5
 15 -6 3 10.2 10.9
 -15 6 -3 9.4 12.2
 14 -5 4 34.6 9.1
 14 -5 4 0.7 9.1
 -14 5 -4 2.8 10.2
 13 -4 5 34.4 8.8
 -13 4 -5 42.5 10.9
 12 -3 6 45.4 9.2
 -12 3 -6 41.7 9.8
 11 -2 7 25.5 15
 11 -2 7 33 8.9
 -11 2 -7 23.6 7.1
 10 -1 8 66.39 9.4
 10 -1 8 82.09 14
 -10 1 -8 65.59 9.2
 -10 1 -8 73.79 10.7
 9 0 9 181.08 14.3
 9 0 9 170.48 20.8
 -9 0 -9 163.88 15.8
 -9 0 -9 168.08 21.8
 -9 0 -9 177.38 14.3
 8 1 10 170.88 19.3
 8 1 10 183.08 15.7
 -8 -1 -10 165.68 15.7
 -8 -1 -10 162.58 19.8
 -8 -1 -10 199.58 14.6
 7 2 11 414.06 20.8
 7 2 11 382.26 23.5
 -7 -2 -11 379.86 21.4
 -7 -2 -11 391.76 19.4
 -6 -3 -12 231.68 15.3
 -6 -3 -12 208.28 19.1
 -5 -4 -13 19.1 8.8
 -5 -4 -13 14.1 7
 -4 -5 -14 1.6 8.9
 -4 -5 -14 11 7.9
 -4 -5 -14 11 8.9
 -3 -6 -15 64.79 10.5
 -3 -6 -15 56.59 7.6
 -3 -6 -15 52.29 9.9
 -2 -7 -16 38.6 8.7
 -2 -7 -16 37.8 10.1
 -2 -7 -16 39.7 10.2
 -2 -7 -16 49.2 10.5
 -2 -7 -16 49.2 8.2
 -1 -8 -17 36.2 8.3
 -1 -8 -17 15.6 10.5
 -1 -8 -17 38.5 12.5
 -1 -8 -17 24.2 10.6
 -1 -8 -17 35.8 9.3
 0 -9 -18 57.09 15.6
 0 -9 -18 2.1 11.4
 0 -9 -18 36.8 9.4
 0 -9 -18 21 11.5
 0 -9 -18 27.8 9.9
 1 -10 -19 10.1 10
 1 -10 -19 28.7 13.7
 1 -10 -19 6.7 9.1
 1 -10 -19 14.8 12.5
 1 -10 -19 47 18.6
 2 -11 -20 78.39 13.4
 2 -11 -20 83.99 12
 2 -11 -20 77.89 16.9
 3 -12 -21 28 18.3
 3 -12 -21 31.6 14.5
 4 -13 -22 26.4 22.6
 4 -13 -22 1.5 15
 5 -14 -23 10.5 18.3
 5 -14 -23 -23.4 20.5
 6 -15 -24 47.4 20.9
 6 -15 -24 13.4 25.4
 21 -11 -1 -8.8 14.4
 -21 11 1 -14.6 14.8
 -21 11 1 30.4 28.1
 20 -10 0 10.5 12.5
 -20 10 0 23.4 28.2
 -20 10 0 13.6 15.6
 19 -9 1 49.8 10.6
 -19 9 -1 30.7 24.1
 -19 9 -1 43.3 14
 18 -8 2 29.6 8.7
 -18 8 -2 0.8 26.5
 17 -7 3 13.7 8.2
 -17 7 -3 47 17.6
 16 -6 4 45.4 6.6
 16 -6 4 55.69 13.5
 -16 6 -4 37.5 15.7
 15 -5 5 14.2 10.4
 -15 5 -5 6.4 13
 14 -4 6 -2.7 9.3
 -14 4 -6 9.1 11.1
 13 -3 7 19.5 10.3
 -13 3 -7 5.5 10.6
 12 -2 8 21.6 10.6
 -12 2 -8 45.9 9.5
 11 -1 9 -3.8 9.1
 -11 1 -9 1.1 11.1
 -11 1 -9 -2.8 8.9
 10 0 10 5 18.9
 10 0 10 1.7 8.8
 -10 0 -10 10.6 11.4
 -10 0 -10 -4.9 8.4
 9 1 11 35.5 16
 9 1 11 55.99 11.1
 -9 -1 -11 50.99 11.9
 -9 -1 -11 50.49 10.1
 8 2 12 35.1 15.5
 -8 -2 -12 46 13.2
 -8 -2 -12 36 9.2
 -7 -3 -13 143.09 15.1
 -7 -3 -13 150.58 15.6
 -6 -4 -14 0.3 9.1
 -6 -4 -14 -14.5 8.6
 -5 -5 -15 10.4 8.9
 -5 -5 -15 8.7 9.3
 -5 -5 -15 26.1 10.9
 -4 -6 -16 22 7.4
 -4 -6 -16 11.5 11.8
 -4 -6 -16 28.2 13.6
 -3 -7 -17 52.29 8.8
 -3 -7 -17 66.09 10.4
 -3 -7 -17 72.89 13.1
 -3 -7 -17 77.29 12.9
 -3 -7 -17 55.69 12.2
 -2 -8 -18 75.29 13.2
 -2 -8 -18 50.99 12.7
 -2 -8 -18 71.39 10.2
 -2 -8 -18 60.29 14.1
 -2 -8 -18 69.59 11.8
 -1 -9 -19 98.69 17.5
 -1 -9 -19 116.99 13.1
 -1 -9 -19 88.29 13.6
 -1 -9 -19 77.49 11.8
 -1 -9 -19 104.59 15.3
 0 -10 -20 2.9 14.5
 0 -10 -20 16.4 11.6
 0 -10 -20 34.3 13.6
 0 -10 -20 6.1 19.2
 0 -10 -20 18.2 11.3
 1 -11 -21 104.59 19.5
 1 -11 -21 102.19 13.5
 1 -11 -21 74.49 18.3
 1 -11 -21 88.19 14.4
 1 -11 -21 100.89 24.8
 2 -12 -22 10.8 27.1
 2 -12 -22 -11.2 21
 2 -12 -22 14.2 16
 3 -13 -23 -6.5 17.4
 3 -13 -23 -26.6 32.1
 3 -13 -23 7.6 26.4
 4 -14 -24 25.7 21
 4 -14 -24 -32.7 23.7
 -21 10 -1 26.6 29.8
 -21 10 -1 46.8 18.4
 20 -9 2 -22.5 10.1
 -20 9 -2 40.8 26.1
 -20 9 -2 14.3 25.1
 19 -8 3 -13 8.7
 -19 8 -3 -14.6 24.9
 -19 8 -3 6.6 14
 18 -7 4 1.7 8.3
 -18 7 -4 17.9 23.9
 17 -6 5 30.2 14.5
 -17 6 -5 42.2 18.8
 16 -5 6 -8 12.8
 -16 5 -6 -2.6 15.1
 15 -4 7 183.48 20.9
 -15 4 -7 121.79 17.6
 14 -3 8 80.09 12.8
 -14 3 -8 66.99 15
 13 -2 9 27.3 11.5
 -13 2 -9 23.8 11.9
 12 -1 10 39.1 11.6
 -12 1 -10 32.3 11.8
 11 0 11 100.59 12.1
 -11 0 -11 118.69 14.3
 -11 0 -11 106.69 14.1
 10 1 12 121.69 14.3
 -10 -1 -12 124.79 14.9
 -10 -1 -12 148.39 15.1
 -9 -2 -13 268.37 20.2
 -9 -2 -13 247.38 21.4
 -8 -3 -14 88.69 12.5
 -8 -3 -14 105.19 13.7
 -7 -4 -15 -17 10.7
 -7 -4 -15 9.2 11.7
 -6 -5 -16 97.39 14.6
 -6 -5 -16 72.99 14.4
 -5 -6 -17 88.39 15
 -5 -6 -17 66.49 11
 -5 -6 -17 79.39 15.5
 -4 -7 -18 26.6 14.9
 -4 -7 -18 40.8 11.7
 -4 -7 -18 32.9 14.5
 -4 -7 -18 14.1 8.8
 -3 -8 -19 10.8 17.1
 -3 -8 -19 6.3 13.7
 -3 -8 -19 24.3 16.4
 -3 -8 -19 17.9 12.2
 -3 -8 -19 15.4 9.3
 -2 -9 -20 21.5 13.6
 -2 -9 -20 8.3 15.7
 -2 -9 -20 3.2 13.5
 -2 -9 -20 10.7 10.5
 -2 -9 -20 -24.6 17
 -1 -10 -21 40.8 14
 -1 -10 -21 41.5 16.4
 -1 -10 -21 13.4 15
 -1 -10 -21 29.2 12.2
 -1 -10 -21 2.9 20.3
 0 -11 -22 46.3 20.2
 0 -11 -22 62.39 14.6
 0 -11 -22 54.09 24.7
 0 -11 -22 51.39 19.2
 0 -11 -22 48.5 15
 1 -12 -23 8 14
 1 -12 -23 -25.8 21.1
 1 -12 -23 -38 27.8
 1 -12 -23 14.4 17
 2 -13 -24 -19.2 27
 2 -13 -24 1.8 34.5
 2 -13 -24 -25.2 23.5
 -21 9 -3 44.7 32.1
 -21 9 -3 36.7 21.3
 -20 8 -4 30.2 17.4
 -20 8 -4 6.4 26.5
 -19 7 -5 47.5 16.3
 -19 7 -5 14.2 25.2
 -18 6 -6 24.8 22.3
 -17 5 -7 5.9 20.4
 -16 4 -8 8.6 18.6
 15 -3 9 -13.2 12.6
 -15 3 -9 -28.6 16
 -14 2 -10 14.2 14.5
 -13 1 -11 41.9 13.7
 12 0 12 70.49 14.8
 -12 0 -12 45.8 14.7
 -11 -1 -13 27.7 13.7
 -10 -2 -14 6.8 13.6
 -9 -3 -15 98.69 15.9
 -9 -3 -15 81.79 13.3
 -8 -4 -16 130.29 22
 -8 -4 -16 116.29 14.7
 -7 -5 -17 101.29 14.6
 -7 -5 -17 107.79 17
 -6 -6 -18 53.89 14.9
 -6 -6 -18 35.9 16.7
 -6 -6 -18 66.69 15.9
 -5 -7 -19 -5.6 13.1
 -5 -7 -19 -18 16.1
 -5 -7 -19 13.4 17.9
 -5 -7 -19 1.5 11.9
 -4 -8 -20 40 21.9
 -4 -8 -20 39.6 25.2
 -4 -8 -20 43.8 10.4
 -4 -8 -20 53.39 19.1
 -4 -8 -20 56.49 15.7
 -3 -9 -21 17.3 21.4
 -3 -9 -21 84.89 24
 -3 -9 -21 63.89 12.6
 -3 -9 -21 58.59 18.8
 -3 -9 -21 68.99 16.4
 -2 -10 -22 47 19.6
 -2 -10 -22 34.5 25.5
 -2 -10 -22 47.2 16.4
 -2 -10 -22 36.2 14.1
 -2 -10 -22 76.09 18.9
 -1 -11 -23 21.1 14.7
 -1 -11 -23 35.3 20.6
 -1 -11 -23 12.9 16
 -1 -11 -23 20.6 27.8
 -1 -11 -23 11.1 20.8
 0 -12 -24 -1.5 17.2
 0 -12 -24 2.2 32.7
 0 -12 -24 -11.5 23.3
 0 -12 -24 6.9 17.5
 1 -13 -25 -19.5 24.7
 1 -13 -25 73.79 43.9
 1 -13 -25 45.7 29.5
 -20 7 -6 38.1 18.7
 -20 7 -6 8.1 28.6
 -19 6 -7 -25.4 25.8
 -19 6 -7 -11.2 16.8
 -18 5 -8 -23.2 24.5
 -16 3 -10 13 21
 -15 2 -11 7.2 19.7
 -14 1 -12 14.8 16.1
 -13 0 -13 -3 16.9
 -12 -1 -14 35.2 17.8
 -11 -2 -15 12.5 16.7
 -10 -3 -16 70.99 18.2
 -10 -3 -16 56.69 13.1
 -9 -4 -17 51.39 14.4
 -9 -4 -17 59.79 17.8
 -8 -5 -18 -1.9 14.2
 -8 -5 -18 30.1 18.4
 -7 -6 -19 2.1 14.9
 -7 -6 -19 3.5 18.1
 -7 -6 -19 36 16.1
 -6 -7 -20 29.6 16.1
 -6 -7 -20 62.99 19.4
 -6 -7 -20 9.7 21.7
 -5 -8 -21 51.09 14.1
 -5 -8 -21 69.59 19.7
 -5 -8 -21 53.69 17.9
 -5 -8 -21 24.6 22
 -5 -8 -21 25.9 24
 -4 -9 -22 12.6 25.2
 -4 -9 -22 24.4 19.2
 -4 -9 -22 44.6 15.4
 -4 -9 -22 27.4 21.4
 -4 -9 -22 22.6 27.1
 -3 -10 -23 29.2 20.5
 -3 -10 -23 63.89 28.6
 -3 -10 -23 39.9 28
 -3 -10 -23 -11.5 18.3
 -3 -10 -23 18.5 17.6
 -2 -11 -24 7.8 33.9
 -2 -11 -24 0.2 19.3
 -2 -11 -24 0.4 35
 -2 -11 -24 1.7 22.3
 -2 -11 -24 -1.1 20.6
 -1 -12 -25 -18.7 24.4
 -20 6 -8 -27.5 33.1
 -20 6 -8 58.99 22.6
 -19 5 -9 0.2 20.7
 -19 5 -9 -22.6 28.4
 -18 4 -10 10 28.1
 -17 3 -11 -48.1 26.8
 -16 2 -12 53.59 32.3
 -15 1 -13 5 22.5
 -14 0 -14 4.3 21.1
 -13 -1 -15 5.3 21.8
 -12 -2 -16 -13.1 20.8
 -11 -3 -17 51.99 22.1
 -10 -4 -18 35.5 22.2
 -9 -5 -19 9.4 14.8
 -9 -5 -19 -1.1 17.6
 -9 -5 -19 -3.7 21.9
 -8 -6 -20 1.4 16.8
 -8 -6 -20 2.1 19.5
 -8 -6 -20 -14.2 22.4
 -7 -7 -21 3.4 19.3
 -7 -7 -21 12.2 20.8
 -7 -7 -21 12 24.3
 -6 -8 -22 35.5 27.2
 -6 -8 -22 -17.2 23.6
 -6 -8 -22 23.4 21.6
 -6 -8 -22 10.6 22.5
 -5 -9 -23 12.9 22.1
 -5 -9 -23 6.5 30.5
 -5 -9 -23 -2.4 27.3
 -5 -9 -23 16.8 25
 -4 -10 -24 -14.7 32.3
 -4 -10 -24 2.1 25.6
 -4 -10 -24 32.3 23.8
 -4 -10 -24 14.8 33.1
 -19 4 -11 -9.7 35.2
 -19 4 -11 -13.4 22.3
 -18 3 -12 34.3 25
 -18 3 -12 8.6 31.7
 -17 2 -13 58.49 30.9
 -16 1 -14 16.4 29.1
 -14 -1 -16 15.6 27
 -13 -2 -17 -4.1 26.8
 -12 -3 -18 45.5 26.1
 -12 -3 -18 -20 21.5
 -11 -4 -19 10.1 22
 -11 -4 -19 15 26.3
 -10 -5 -20 -11 26.6
 -10 -5 -20 1 22.2
 -9 -6 -21 14.2 28.8
 -9 -6 -21 15.5 23.8
 -9 -6 -21 14.8 21.5
 -8 -7 -22 -11.1 23.7
 -8 -7 -22 -12.8 29
 -8 -7 -22 41.4 24
 -7 -8 -23 -32.6 24.8
 -7 -8 -23 -39 30.7
 -7 -8 -23 6.4 28.2
 -7 -8 -23 12.2 28.3
 -6 -9 -24 -21.6 31.1
 -6 -9 -24 2.1 26.6
 -6 -9 -24 31.4 62.19
 -6 -9 -24 -4.5 49.3
 -17 1 -15 -9.2 27.5
 -17 1 -15 34.9 35.1
 -16 0 -16 43.3 33.3
 -16 0 -16 7.5 25.5
 -15 -1 -17 -3.9 33.4
 -15 -1 -17 -1.6 25.3
 -14 -2 -18 -12.1 24.5
 -14 -2 -18 5.7 44.7
 -13 -3 -19 18.6 32.7
 -13 -3 -19 -21.7 26.8
 -12 -4 -20 -0.5 33.6
 -12 -4 -20 43.1 26.6
 -11 -5 -21 -4.1 29.5
 -11 -5 -21 -30.5 34.9
 -10 -6 -22 -8.5 34.3
 -10 -6 -22 -19.4 27.8
 -11 -6 -20 -11.6 29.3
 -11 -6 -20 63.89 37.3
 -12 -5 -19 34.4 28.3
 -12 -5 -19 24.6 35.7
 -13 -4 -18 22.7 34.2
 -14 -3 -17 9.3 34
 -15 -2 -16 9.5 34.2
 -16 -1 -15 -9.1 33.2
 -7 -9 -22 15.9 28.1
 -7 -9 -22 5.2 29.9
 -7 -9 -22 -7 27.3
 -7 -9 -22 87.59 34.1
 -8 -8 -21 48.6 33
 -8 -8 -21 20.4 28.3
 -8 -8 -21 62.29 23.7
 -9 -7 -20 14.8 26.4
 -9 -7 -20 -13.6 19.4
 -10 -6 -19 -11.3 40.7
 -10 -6 -19 -2.4 18.1
 -11 -5 -18 14.2 16
 -11 -5 -18 -2.9 39.4
 -12 -4 -17 41.3 17.4
 -12 -4 -17 24.2 41.6
 -13 -3 -16 -56.69 37
 -14 -2 -15 23.7 28.3
 -15 -1 -14 22.3 27.7
 -16 0 -13 11.1 28.1
 -17 1 -12 81.59 32.4
 -18 2 -11 36.5 33.6
 -4 -11 -23 -31.5 35.2
 -4 -11 -23 -9.8 35.9
 -4 -11 -23 -6.2 25.7
 -5 -10 -22 33.1 24.9
 -5 -10 -22 44.7 24.5
 -5 -10 -22 -21.4 29.4
 -5 -10 -22 -21.2 63.69
 -6 -9 -21 25.1 23.4
 -6 -9 -21 37 23.7
 -6 -9 -21 -11.6 26.5
 -6 -9 -21 -18.9 29.3
 -7 -8 -20 15.3 21.8
 -7 -8 -20 -5.2 27.4
 -7 -8 -20 -31.6 20.5
 -8 -7 -19 -18.6 25.3
 -8 -7 -19 -2.8 24.7
 -9 -6 -18 3.3 23.6
 -9 -6 -18 -10.5 16.2
 -10 -5 -17 73.99 16.5
 -10 -5 -17 75.19 25.8
 -11 -4 -16 34 14.1
 -11 -4 -16 70.59 24.6
 -12 -3 -15 12.8 22.9
 -12 -3 -15 -0.2 13.1
 -13 -2 -14 -1.2 12.7
 -13 -2 -14 60.99 23.9
 -14 -1 -13 21.1 23.7
 -15 0 -12 14.1 27.6
 -16 1 -11 -13.6 23.3
 -17 2 -10 20.8 27
 -18 3 -9 -3.4 28.4
 -19 4 -8 -27 30.5
 -20 5 -7 -29 32.4
 -2 -12 -23 -14.8 28.6
 -2 -12 -23 1.9 26.9
 -2 -12 -23 15.5 36.1
 -2 -12 -23 3.1 35.9
 -3 -11 -22 -33.8 30.1
 -3 -11 -22 35.3 20.7
 -3 -11 -22 16.7 18.4
 -3 -11 -22 14.8 20.2
 -3 -11 -22 57.09 31.4
 -4 -10 -21 12.3 20.1
 -4 -10 -21 -0.6 27.2
 -4 -10 -21 11.9 19.7
 -4 -10 -21 38.9 28.6
 -4 -10 -21 -16.5 15.3
 -5 -9 -20 14.2 26.5
 -5 -9 -20 11.8 18.5
 -5 -9 -20 2.9 23.9
 -5 -9 -20 29.2 20.4
 -6 -8 -19 9.5 22.6
 -6 -8 -19 -20.3 21.4
 -7 -7 -18 5.2 20.3
 -7 -7 -18 24.2 18.2
 -8 -6 -17 21.6 18.7
 -8 -6 -17 3.9 15.6
 -9 -5 -16 58.09 15.1
 -9 -5 -16 68.89 18.5
 -10 -4 -15 97.09 15.6
 -10 -4 -15 90.59 20.4
 -11 -3 -14 74.39 18.9
 -11 -3 -14 34.7 13.1
 -12 -2 -13 11.9 12
 -12 -2 -13 42.7 18.2
 12 2 13 67.79 20.2
 -13 -1 -12 7.9 18.7
 -13 -1 -12 -3.3 12
 -14 0 -11 -7.3 18.4
 -15 1 -10 43.1 18.1
 -16 2 -9 44.8 22.1
 -17 3 -8 11.2 21.4
 -18 4 -7 8.1 24.4
 -19 5 -6 -43.9 26
 -20 6 -5 41.2 31.4
 0 -13 -23 -6.2 24.9
 0 -13 -23 31.5 34.8
 0 -13 -23 28.4 23.6
 -1 -12 -22 22.5 19.2
 -1 -12 -22 10.8 16.9
 -1 -12 -22 17.8 22.6
 -1 -12 -22 6.6 30.5
 -2 -11 -21 -6 16.3
 -2 -11 -21 1.3 26.3
 -2 -11 -21 -15.4 16.8
 -2 -11 -21 14.1 28.8
 -2 -11 -21 -10.5 16.3
 -3 -10 -20 -12.5 14.6
 -3 -10 -20 2.7 16.4
 -3 -10 -20 -3 16.4
 -3 -10 -20 -0.2 24.4
 -3 -10 -20 -18.9 23.1
 -4 -9 -19 7.3 12.8
 -4 -9 -19 3 20.7
 -4 -9 -19 45.1 21.2
 -4 -9 -19 15 15.4
 -4 -9 -19 50.99 17
 -5 -8 -18 21.2 19.3
 -5 -8 -18 16.9 18.9
 -6 -7 -17 68.09 19
 -6 -7 -17 20.8 16.6
 -7 -6 -16 39.8 16.7
 -7 -6 -16 44.5 14.9
 -8 -5 -15 87.09 18.1
 -8 -5 -15 94.79 14.9
 -9 -4 -14 154.98 15.8
 -9 -4 -14 149.99 18.1
 -10 -3 -13 111.49 14
 -10 -3 -13 96.79 16.2
 10 3 13 120.59 16.6
 -11 -2 -12 7.5 13.7
 -11 -2 -12 22.9 11.5
 11 2 12 48.3 15.4
 -12 -1 -11 35.4 11.9
 -12 -1 -11 45.4 15.2
 12 1 11 41.9 14
 -13 0 -10 45.2 11.2
 -13 0 -10 45.9 15.5
 13 0 10 34.1 13.9
 -14 1 -9 41 14
 14 -1 9 25.3 13.5
 -15 2 -8 104.89 20.2
 15 -2 8 68.89 15.8
 -16 3 -7 78.19 20.3
 -17 4 -6 18.8 25.4
 -18 5 -5 14.1 22.8
 -19 6 -4 -0.4 25.5
 -20 7 -3 23.3 28.3
 -21 8 -2 -28.7 30.2
 -21 8 -2 7.5 18.5
 2 -14 -23 48.5 26.6
 2 -14 -23 -2.8 27
 2 -14 -23 -33 38.3
 1 -13 -22 -32.8 30.1
 1 -13 -22 2.2 21
 1 -13 -22 -25.5 32.8
 1 -13 -22 35.7 17.9
 0 -12 -21 8.5 21.4
 0 -12 -21 -2.9 17.7
 0 -12 -21 49.5 27.7
 0 -12 -21 -8.7 14.1
 -1 -11 -20 13.8 15.4
 -1 -11 -20 31.2 18.3
 -1 -11 -20 15.4 14.7
 -1 -11 -20 54.39 22.2
 -2 -10 -19 5.7 13.6
 -2 -10 -19 -2.2 15.4
 -2 -10 -19 0.7 13.6
 -2 -10 -19 -6 13.1
 -2 -10 -19 4.8 18.8
 -3 -9 -18 56.29 17.7
 -3 -9 -18 37.2 12
 -3 -9 -18 24.5 14.6
 -3 -9 -18 36.3 18.9
 -3 -9 -18 45.2 14.2
 -4 -8 -17 162.48 15.4
 -4 -8 -17 182.28 20.4
 -4 -8 -17 200.58 21.1
 -5 -7 -16 163.18 17.3
 -5 -7 -16 146.89 18.5
 -5 -7 -16 136.19 18.8
 -6 -6 -15 29.9 30.3
 -6 -6 -15 58.79 14.5
 -6 -6 -15 73.29 15.1
 -7 -5 -14 64.69 13.9
 -7 -5 -14 53.69 12.7
 -8 -4 -13 461.75 26
 -8 -4 -13 468.95 24.9
 -9 -3 -12 374.06 22.7
 -9 -3 -12 441.96 24.7
 9 3 12 404.76 25.9
 -10 -2 -11 4.5 10
 -10 -2 -11 40.9 12.6
 10 2 11 16.6 12.7
 -11 -1 -10 29.6 10.3
 -11 -1 -10 30.1 12.2
 11 1 10 32.4 11.5
 -12 0 -9 71.59 11.5
 -12 0 -9 80.99 13.3
 12 0 9 55.39 11.9
 -13 1 -8 235.48 19.5
 13 -1 8 233.48 21.4
 -14 2 -7 241.78 22.1
 14 -2 7 215.58 22.5
 -15 3 -6 101.19 16.5
 15 -3 6 83.09 15.7
 -16 4 -5 -14.6 15.1
 16 -4 5 -12.1 15.6
 -17 5 -4 44.4 17.5
 -18 6 -3 -1 21.1
 -19 7 -2 38.3 22.9
 19 -7 2 -12.4 8.5
 -20 8 -1 32.2 27.1
 -21 9 0 45.5 19.5
 -21 9 0 37.5 29.2
 4 -15 -23 -26.3 27.3
 4 -15 -23 15.4 19.8
 3 -14 -22 12.1 24.2
 2 -13 -21 11 20.2
 2 -13 -21 -3.9 15.9
 2 -13 -21 -12.5 29.8
 1 -12 -20 -0.1 13.4
 1 -12 -20 -13.8 16.7
 1 -12 -20 -24.9 11.6
 1 -12 -20 3.3 25.1
 0 -11 -19 15.1 11.6
 0 -11 -19 34.9 21.2
 0 -11 -19 -10 12.4
 0 -11 -19 -9.5 15.2
 -1 -10 -18 111.59 19.1
 -1 -10 -18 116.99 14.3
 -1 -10 -18 89.79 12.1
 -1 -10 -18 76.39 15.3
 -1 -10 -18 104.89 13.8
 -2 -9 -17 154.18 18.2
 -2 -9 -17 162.08 14.8
 -2 -9 -17 137.49 15.9
 -2 -9 -17 130.59 16.7
 -3 -8 -16 129.39 16.6
 -3 -8 -16 140.19 16.7
 -3 -8 -16 121.99 11.3
 -3 -8 -16 146.39 14.9
 -4 -7 -15 22.4 11.7
 -4 -7 -15 1.8 11.7
 -4 -7 -15 0.8 8.7
 -5 -6 -14 -5 10.3
 -5 -6 -14 1.7 9.8
 -5 -6 -14 -3.7 11
 -6 -5 -13 -0.3 9.8
 -6 -5 -13 -6.8 9.9
 -7 -4 -12 5.9 20.7
 -7 -4 -12 17.3 9.8
 -7 -4 -12 0 8.8
 -8 -3 -11 40 10.3
 -8 -3 -11 42.4 10.1
 -8 -3 -11 7.8 23.8
 8 3 11 35.7 12.9
 -9 -2 -10 136.09 16
 -9 -2 -10 106.19 11.2
 9 2 10 106.79 12.7
 -10 -1 -9 42.7 9.5
 -10 -1 -9 42.3 10.2
 10 1 9 18.1 10.2
 -11 0 -8 25.7 10.3
 -11 0 -8 30.5 9.4
 11 0 8 37.2 10.2
 -12 1 -7 59.79 11.7
 -12 1 -7 86.09 10.3
 12 -1 7 74.79 12.3
 -13 2 -6 26 9.4
 13 -2 6 49.4 11.6
 -14 3 -5 5.3 11
 14 -3 5 22.2 11.2
 -15 4 -4 14.7 12.6
 15 -4 4 -1.5 12.5
 -16 5 -3 31.7 14.3
 -17 6 -2 14.2 16
 17 -6 2 -8.2 7.3
 -18 7 -1 20.6 19
 18 -7 1 25 8.4
 -19 8 0 8.5 21.5
 19 -8 0 42.1 10.9
 -20 9 1 -9.5 24.4
 20 -9 -1 -6.9 10.9
 -21 10 2 52.19 29
 -21 10 2 26.5 29.6
 21 -10 -2 -17.8 13.5
 5 -15 -22 21.5 24.2
 5 -15 -22 25 20.8
 4 -14 -21 23.7 20.9
 4 -14 -21 -8.2 18.7
 3 -13 -20 -12.7 14.3
 3 -13 -20 9.7 18.9
 2 -12 -19 -17.3 15.2
 2 -12 -19 19.2 11.8
 1 -11 -18 -8.8 14.1
 1 -11 -18 -4 16.1
 1 -11 -18 29.8 20
 1 -11 -18 15.1 10.8
 1 -11 -18 38.3 10.7
 0 -10 -17 93.59 15.2
 0 -10 -17 102.09 11.7
 0 -10 -17 92.79 18.8
 0 -10 -17 131.89 14.9
 -1 -9 -16 126.59 13.4
 -1 -9 -16 112.69 15.1
 -1 -9 -16 115.69 13.1
 -1 -9 -16 102.49 15.7
 -2 -8 -15 57.49 8.7
 -2 -8 -15 80.29 12
 -2 -8 -15 75.29 12.8
 -2 -8 -15 48.3 10.7
 -3 -7 -14 -21.8 9.4
 -3 -7 -14 20.1 8.9
 -3 -7 -14 9.1 7
 -4 -6 -13 25.7 8.7
 -4 -6 -13 11.1 8.3
 -4 -6 -13 17.9 10.5
 -5 -5 -12 37.3 9.8
 -5 -5 -12 40.4 9.3
 -6 -4 -11 132.59 14.1
 -6 -4 -11 135.69 14.2
 -7 -3 -10 354.46 17.7
 -7 -3 -10 367.76 19.1
 -7 -3 -10 342.17 28.3
 7 3 10 373.66 21.8
 7 3 10 349.47 26.4
 -8 -2 -9 198.68 21.6
 -8 -2 -9 184.38 14.6
 8 2 9 170.38 20
 8 2 9 212.18 16.6
 -9 -1 -8 51.19 8.9
 -9 -1 -8 42 20
 9 1 8 60.49 9.9
 9 1 8 50.69 14.6
 -10 0 -7 18.2 7.4
 -10 0 -7 34.4 8.3
 10 0 7 26.3 9.1
 10 0 7 24.8 14.8
 -11 1 -6 72.49 10.6
 -11 1 -6 80.09 9.8
 11 -1 6 74.99 11.3
 -12 2 -5 19.1 7.8
 12 -2 5 12.7 8.7
 -13 3 -4 20.4 9.4
 13 -3 4 39.7 10.2
 -14 4 -3 1.8 11.3
 14 -4 3 21 10.4
 14 -4 3 14.5 7.7
 -15 5 -2 0.3 10.8
 15 -5 2 8.6 12.5
 15 -5 2 24.9 5.6
 -16 6 -1 22.8 14.6
 16 -6 1 38.7 7.7
 -17 7 0 6.7 15.6
 17 -7 0 3.5 7.7
 -18 8 1 37 18.9
 18 -8 -1 42.9 9.6
 -19 9 2 35.1 22
 19 -9 -2 63.49 11.7
 -20 10 3 12.7 36.4
 -20 10 3 81.09 16.1
 20 -10 -3 50.39 14
 -21 11 4 -19.8 28
 -21 11 4 32.4 16.7
 21 -11 -4 7.3 16.7
 7 -16 -22 19.3 21.5
 7 -16 -22 9.5 23.5
 6 -15 -21 14 21.2
 6 -15 -21 19.1 17.4
 5 -14 -20 37.1 24.8
 5 -14 -20 -0.7 14.7
 4 -13 -19 21.2 13
 4 -13 -19 15.1 17.6
 3 -12 -18 -1.7 10.6
 3 -12 -18 -6.3 11.4
 2 -11 -17 4.9 12.1
 2 -11 -17 5.9 8.9
 2 -11 -17 17.5 9.4
 2 -11 -17 3.2 11.9
 1 -10 -16 -1 9.3
 1 -10 -16 5.5 8.2
 1 -10 -16 -13 9.6
 0 -9 -15 47.7 8
 0 -9 -15 39.4 10.4
 0 -9 -15 59.99 13.4
 -1 -8 -14 8.3 9.6
 -1 -8 -14 13.1 14
 -1 -8 -14 14.4 6.4
 -1 -8 -14 24.9 9.5
 -2 -7 -13 0.5 8.3
 -2 -7 -13 -7.1 5.7
 -2 -7 -13 6.6 7.5
 -3 -6 -12 37 7.9
 -3 -6 -12 48.1 8.4
 -3 -6 -12 45.8 8.8
 -4 -5 -11 71.29 9.1
 -4 -5 -11 74.99 8.1
 -4 -5 -11 110.49 12.7
 -5 -4 -10 117.89 10.7
 -5 -4 -10 127.79 12.6
 5 4 10 144.49 13.1
 -6 -3 -9 294.07 18.4
 -6 -3 -9 298.57 16
 -6 -3 -9 308.47 22.3
 6 3 9 295.47 18.3
 6 3 9 278.97 21
 -7 -2 -8 5.8 12.5
 -7 -2 -8 9.1 9.6
 -7 -2 -8 13.3 6.3
 7 2 8 20.5 10.2
 7 2 8 14.8 8
 -8 -1 -7 16.6 9.6
 -8 -1 -7 21.1 6.5
 -8 -1 -7 15.4 13.6
 8 1 7 28.8 10.9
 8 1 7 25.9 7.9
 -9 0 -6 66.99 8.8
 -9 0 -6 56.39 10.4
 -9 0 -6 16.3 13.8
 9 0 6 67.19 9.1
 9 0 6 57.29 12.8
 -10 1 -5 55.89 8.5
 -10 1 -5 60.09 16.9
 -10 1 -5 55.99 9.6
 10 -1 5 59.39 9.3
 10 -1 5 47.5 12.1
 -11 2 -4 26 7.4
 11 -2 4 37.4 14.4
 11 -2 4 28.6 8.4
 -12 3 -3 73.79 10.5
 12 -3 3 44.8 8.9
 -13 4 -2 125.79 15.4
 13 -4 2 137.59 13.1
 13 -4 2 125.29 12.3
 -14 5 -1 41.1 11
 14 -5 1 36.6 11.2
 14 -5 1 52.39 7.2
 -15 6 0 217.08 21.5
 15 -6 0 243.78 13.3
 -16 7 1 21.1 13.5
 16 -7 -1 -2.9 6.9
 -17 8 2 47.7 16.3
 17 -8 -2 62.79 9.2
 -18 9 3 59.19 19.6
 18 -9 -3 79.79 11.3
 -19 10 4 20.3 21.6
 -19 10 4 18.5 12
 19 -10 -4 39.2 12.3
 -20 11 5 -25.4 24.4
 -20 11 5 4.4 12.6
 20 -11 -5 -18.8 13.9
 8 -16 -21 12.9 20
 8 -16 -21 33.7 21.2
 7 -15 -20 26.9 17.2
 7 -15 -20 18.9 16.1
 6 -14 -19 -3.5 13.5
 6 -14 -19 12.2 19.3
 5 -13 -18 -7.4 11.5
 5 -13 -18 7.1 12.4
 4 -12 -17 5.7 10.3
 4 -12 -17 8.3 10.2
 3 -11 -16 20.4 8.6
 3 -11 -16 25.4 10.8
 2 -10 -15 5.4 9.4
 2 -10 -15 5.7 6.8
 2 -10 -15 -0.1 9.5
 1 -9 -14 58.99 10.6
 1 -9 -14 77.79 8.6
 0 -8 -13 13.2 10.5
 0 -8 -13 8.4 6
 0 -8 -13 24 8.7
 -1 -7 -12 103.99 11.8
 -1 -7 -12 89.19 11.7
 -1 -7 -12 84.39 9
 -1 -7 -12 97.09 11.6
 -2 -6 -11 98.59 11.9
 -2 -6 -11 103.99 10.7
 -2 -6 -11 111.59 11.9
 -3 -5 -10 76.79 8.4
 -3 -5 -10 70.09 7.1
 -3 -5 -10 71.59 8.4
 -4 -4 -9 0.5 7.8
 -4 -4 -9 15.2 6.5
 4 4 9 15 8.6
 -5 -3 -8 329.57 18.3
 -5 -3 -8 307.27 16.4
 5 3 8 302.37 19.1
 5 3 8 336.07 17.3
 -6 -2 -7 37 7
 -6 -2 -7 35.3 8.5
 -6 -2 -7 36.9 11.7
 6 2 7 43.4 8.9
 6 2 7 30.3 7.1
 -7 -1 -6 87.89 9.8
 -7 -1 -6 95.09 10
 -7 -1 -6 93.59 13.3
 7 1 6 94.69 11.3
 7 1 6 81.19 8.6
 -8 0 -5 81.59 9.8
 -8 0 -5 78.39 9.6
 -8 0 -5 75.19 13.6
 8 0 5 93.09 11.3
 8 0 5 83.09 8.4
 -9 1 -4 3.4 11.3
 -9 1 -4 6 5.7
 -9 1 -4 13.8 8.9
 9 -1 4 21.1 9.1
 9 -1 4 5.3 6.1
 -10 2 -3 294.27 23.2
 -10 2 -3 302.37 15.9
 10 -2 3 318.77 19.4
 10 -2 3 313.67 16.3
 -11 3 -2 340.17 17.9
 -11 3 -2 298.37 28.4
 11 -3 2 307.87 22.5
 11 -3 2 348.97 14.6
 11 -3 2 329.27 17.5
 -12 4 -1 155.78 14.5
 12 -4 1 166.78 12.8
 12 -4 1 145.29 15
 -13 5 0 123.49 13.4
 13 -5 0 165.48 17.2
 13 -5 0 144.99 10.5
 -14 6 1 308.87 21
 14 -6 -1 296.47 15.2
 14 -6 -1 277.47 23.2
 -15 7 2 8.1 10.5
 15 -7 -2 -4 6.5
 -16 8 3 143.39 17.2
 16 -8 -3 124.39 12.8
 -17 9 4 51.09 17.8
 17 -9 -4 75.89 10.1
 -18 10 5 10.2 17.7
 18 -10 -5 14.9 10.8
 -19 11 6 33.4 21.5
 -19 11 6 4.7 11.2
 19 -11 -6 13.8 13.2
 -20 12 7 3.3 11.1
 -20 12 7 9.5 25.2
 20 -12 -7 -12.4 23.4
 9 -16 -20 39 25.6
 9 -16 -20 11.8 17.4
 8 -15 -19 -2.7 21.3
 8 -15 -19 -11.9 14.3
 7 -14 -18 20.8 13.3
 7 -14 -18 17.7 17.2
 6 -13 -17 15.2 10.9
 6 -13 -17 13.4 15.3
 5 -12 -16 27 9.4
 5 -12 -16 29.5 14.8
 4 -11 -15 30.4 12.3
 4 -11 -15 14.9 8.4
 3 -10 -14 -1.1 7.1
 3 -10 -14 10.3 8.1
 2 -9 -13 201.48 14
 2 -9 -13 198.18 12.5
 2 -9 -13 184.58 15
 1 -8 -12 166.98 10.6
 1 -8 -12 166.98 13.7
 0 -7 -11 274.17 15.9
 0 -7 -11 275.37 12.9
 0 -7 -11 240.18 14.5
 -1 -6 -10 30.8 7.3
 -1 -6 -10 43.6 6.9
 -1 -6 -10 64.39 9.4
 -2 -5 -9 1.9 5.1
 -2 -5 -9 1.7 6.2
 -2 -5 -9 -0.8 4.5
 -3 -4 -8 148.19 13.8
 -3 -4 -8 139.09 10.4
 -3 -4 -8 136.39 8
 -4 -3 -7 354.06 15.9
 -4 -3 -7 325.27 16.8
 4 3 7 342.67 18.2
 4 3 7 328.97 16.5
 -5 -2 -6 447.56 19.3
 -5 -2 -6 477.95 21.8
 -5 -2 -6 489.65 19.5
 5 2 6 471.65 20.4
 5 2 6 486.25 19.4
 -6 -1 -5 107.39 11.1
 -6 -1 -5 120.39 12.7
 -6 -1 -5 114.89 9.8
 6 1 5 123.69 9.6
 6 1 5 107.59 11.9
 -7 0 -4 349.47 20
 -7 0 -4 337.47 16.3
 -7 0 -4 349.57 17.6
 7 0 4 349.17 17.6
 7 0 4 360.26 15.6
 -8 1 -3 18.7 8.2
 -8 1 -3 15.4 6.5
 -8 1 -3 4.8 10.8
 8 -1 3 15.9 5.5
 8 -1 3 5.6 7.4
 -9 2 -2 192.98 13.4
 -9 2 -2 184.88 11.5
 -9 2 -2 176.38 17.8
 9 -2 2 177.38 11.9
 9 -2 2 167.78 14.7
 9 -2 2 176.68 9.1
 -10 3 -1 405.36 18.7
 -10 3 -1 396.56 24.8
 10 -3 1 388.06 20.2
 10 -3 1 382.56 18.3
 10 -3 1 397.96 16
 -11 4 0 287.27 16
 -11 4 0 273.27 25.1
 11 -4 0 284.17 16.9
 11 -4 0 297.07 14.6
 11 -4 0 260.07 19.4
 -12 5 1 141.69 14.3
 12 -5 -1 131.99 10
 12 -5 -1 122.29 15.3
 -13 6 2 45 10.7
 13 -6 -2 18.2 6.1
 13 -6 -2 10.8 10.3
 -14 7 3 21.7 10.5
 14 -7 -3 -3.1 5.8
 -15 8 4 66.99 13.8
 15 -8 -4 66.99 8.9
 -16 9 5 43.3 15.4
 16 -9 -5 60.59 10.1
 -17 10 6 -6.6 15.6
 17 -10 -6 0.5 10.4
 -18 11 7 16.1 9.9
 -18 11 7 14 19.6
 18 -11 -7 6.6 11.8
 -19 12 8 9.7 10.3
 19 -12 -8 -3 16.4
 20 -13 -9 8 18.2
 11 -17 -20 19.7 30.5
 11 -17 -20 26.4 20.3
 10 -16 -19 -15.1 24.9
 10 -16 -19 14.7 16.9
 9 -15 -18 10.5 14.9
 8 -14 -17 29.5 12.4
 7 -13 -16 -2.5 9.9
 6 -12 -15 23.2 8.9
 5 -11 -14 8.8 7.7
 4 -10 -13 370.66 18
 3 -9 -12 396.86 18.1
 3 -9 -12 415.36 22.1
 2 -8 -11 429.66 21.2
 2 -8 -11 429.16 18
 1 -7 -10 145.49 9.4
 1 -7 -10 140.99 11.5
 0 -6 -9 576.14 21.6
 0 -6 -9 579.44 22.4
 0 -6 -9 636.74 24.6
 -1 -5 -8 377.76 18.4
 -1 -5 -8 366.86 15.2
 -2 -4 -7 514.05 18.4
 -2 -4 -7 508.65 21.4
 -2 -4 -7 532.95 22
 -3 -3 -6 507.35 20.3
 -3 -3 -6 504.45 21.2
 -3 -3 -6 489.65 17.4
 3 3 6 555.84 20.4
 -4 -2 -5 1360.06 44.6
 -4 -2 -5 1342.77 46.1
 4 2 5 1322.77 45
 4 2 5 1344.97 45.4
 -5 -1 -4 11 6.7
 -5 -1 -4 24.9 8.4
 -5 -1 -4 4.6 5
 5 1 4 6.5 6
 5 1 4 5.7 4.2
 -6 0 -3 306.17 17.2
 -6 0 -3 283.27 13.7
 6 0 3 305.27 15
 -7 1 -2 21.5 8.8
 -7 1 -2 20.8 5.6
 -7 1 -2 28.4 6.7
 7 -1 2 24.5 6.5
 7 -1 2 28.4 5.4
 -8 2 -1 257.37 13
 -8 2 -1 254.17 17.3
 8 -2 1 271.37 13.1
 8 -2 1 247.18 14.7
 8 -2 1 239.88 10.6
 -9 3 0 635.54 29.3
 -9 3 0 667.73 25.4
 9 -3 0 670.03 25
 9 -3 0 637.04 27
 9 -3 0 630.44 26.1
 9 -3 0 639.04 23
 -10 4 1 303.37 21.5
 -10 4 1 267.37 14.7
 10 -4 -1 259.67 16.9
 10 -4 -1 287.77 13.8
 10 -4 -1 282.37 15.9
 10 -4 -1 294.47 17.2
 -11 5 2 83.39 10.3
 -11 5 2 119.89 17.4
 11 -5 -2 80.79 9.8
 11 -5 -2 90.19 12.2
 11 -5 -2 81.89 8.6
 11 -5 -2 89.29 12.2
 -12 6 3 30.3 8.4
 12 -6 -3 37.9 10.8
 12 -6 -3 31.4 6.3
 12 -6 -3 40.2 11.6
 -13 7 4 739.23 31.5
 13 -7 -4 758.12 28.2
 13 -7 -4 720.83 34
 -14 8 5 105.09 14.4
 14 -8 -5 93.19 10
 14 -8 -5 96.39 16.4
 -15 9 6 48.2 13
 -15 9 6 21.7 12.5
 15 -9 -6 53.19 17.8
 15 -9 -6 56.79 9.2
 -16 10 7 28.9 15.5
 -16 10 7 61.19 14.1
 16 -10 -7 3.2 9
 -17 11 8 11 8.7
 17 -11 -8 16.1 11.1
 -18 12 9 -0.6 8.7
 18 -12 -9 42.9 14
 19 -13 -10 83.79 17.7
 12 -17 -19 41.2 20.1
 11 -16 -18 -18.1 15.1
 10 -15 -17 3.3 14.7
 9 -14 -16 27.1 12.1
 8 -13 -15 -9.1 8.5
 7 -12 -14 18.7 7.8
 6 -11 -13 175.78 13.6
 5 -10 -12 117.29 10.9
 4 -9 -11 -4 4.6
 3 -8 -10 210.98 11.5
 2 -7 -9 21.7 5.3
 1 -6 -8 2.8 5.6
 1 -6 -8 3.9 4.7
 0 -5 -7 201.48 13.8
 0 -5 -7 194.68 10.1
 -1 -4 -6 0.4 3.4
 -1 -4 -6 8.9 5.5
 -2 -3 -5 55.39 6.1
 -2 -3 -5 42.1 4.4
 -2 -3 -5 47.4 6.7
 2 3 5 64.29 7.6
 -3 -2 -4 2021.2 66.49
 -3 -2 -4 2059.09 67.39
 3 2 4 2047.1 66.99
 3 2 4 2161.68 66.79
 -4 -1 -3 23.1 5.7
 -4 -1 -3 13.4 6.2
 -4 -1 -3 9.4 4.2
 4 1 3 10.4 4
 4 1 3 22.8 5.4
 -5 0 -2 81.19 7.3
 -5 0 -2 82.49 10.2
 -5 0 -2 77.99 9.4
 5 0 2 78.09 8.5
 5 0 2 76.29 6.6
 -6 1 -1 696.23 26.9
 -6 1 -1 663.93 25.4
 -6 1 -1 641.94 24.1
 6 -1 1 686.43 22
 6 -1 1 672.83 24.9
 6 -1 1 650.93 26.6
 -7 2 0 301.47 17.8
 7 -2 0 326.17 14.2
 7 -2 0 320.57 15.1
 7 -2 0 316.17 15.3
 7 -2 0 318.67 12.3
 -8 3 1 191.88 11.5
 -8 3 1 179.58 15.7
 8 -3 -1 190.48 13.4
 8 -3 -1 189.88 12.6
 8 -3 -1 182.08 11.5
 8 -3 -1 184.08 9.8
 -9 4 2 60.39 8.3
 -9 4 2 55.19 11.8
 9 -4 -2 83.89 10.5
 9 -4 -2 69.79 8.7
 9 -4 -2 64.19 7
 9 -4 -2 71.09 9.8
 -10 5 3 37.3 7.3
 -10 5 3 37.7 13.3
 10 -5 -3 41.1 9.5
 10 -5 -3 35.9 8.4
 10 -5 -3 43.9 6
 10 -5 -3 32.6 8.7
 -11 6 4 13.4 6.9
 -11 6 4 13.9 14
 11 -6 -4 14.9 5.5
 11 -6 -4 14 9.1
 11 -6 -4 12 9.9
 11 -6 -4 -4.3 10.5
 -12 7 5 51.59 9.8
 -12 7 5 78.69 23.4
 12 -7 -5 54.19 7.4
 12 -7 -5 39.7 14.3
 12 -7 -5 62.29 12.3
 -13 8 6 557.24 26.4
 13 -8 -6 530.95 22.7
 13 -8 -6 506.65 28.6
 -14 9 7 9 10.2
 -14 9 7 1.1 9.8
 14 -9 -7 -9.4 7.1
 14 -9 -7 5.1 15.1
 -15 10 8 -12.8 12.4
 -15 10 8 -15.8 12.5
 15 -10 -8 -17.5 17.3
 15 -10 -8 5.8 9
 16 -11 -9 13.9 10.8
 16 -11 -9 -19.8 20.7
 17 -12 -10 6.3 11.7
 18 -13 -11 12.4 15.9
 19 -14 -12 37 19.1
 13 -17 -18 -20.9 18
 12 -16 -17 27.9 15.5
 11 -15 -16 20.6 13.9
 10 -14 -15 19.2 12
 9 -13 -14 44.9 10
 9 -13 -14 41.7 18.6
 8 -12 -13 4.7 7
 7 -11 -12 35.3 8.2
 -7 11 12 41.7 10.4
 6 -10 -11 74.19 8.2
 5 -9 -10 2.9 4.4
 4 -8 -9 297.27 13.9
 3 -7 -8 -0.4 3.9
 2 -6 -7 8.2 5
 1 -5 -6 149.09 13.5
 1 -5 -6 156.58 8.9
 -1 5 6 154.88 8.5
 0 -4 -5 140.49 9.8
 0 -4 -5 138.59 7.4
 0 4 5 151.28 7.3
 -1 -3 -4 244.58 12.7
 -1 -3 -4 260.97 11.5
 -1 -3 -4 254.57 9.6
 1 3 4 254.27 11.7
 1 3 4 242.08 10.2
 -2 -2 -3 3200.38 99.99
 -2 -2 -3 3015.2 98.69
 -2 -2 -3 3171.08 100.39
 2 2 3 3285.97 100.39
 2 2 3 3301.37 100.19
 2 2 3 3028.3 98.59
 -3 -1 -2 148.89 8.8
 -3 -1 -2 151.08 7.8
 -3 -1 -2 154.58 9.4
 3 1 2 166.98 10.1
 3 1 2 152.88 8.7
 -4 0 -1 361.86 14.2
 -4 0 -1 361.66 13.3
 -4 0 -1 343.87 15.2
 4 0 1 286.37 16.1
 4 0 1 308.07 14.8
 4 0 1 370.96 13.3
 -5 1 0 1708.83 56.69
 -5 1 0 1694.63 55.99
 -5 1 0 1732.23 57.59
 5 -1 0 1686.43 57.69
 5 -1 0 1744.13 56.49
 5 -1 0 1832.82 55.99
 -6 2 1 274.67 15.3
 6 -2 -1 288.67 12.5
 6 -2 -1 274.17 16.6
 6 -2 -1 284.47 13.5
 6 -2 -1 283.57 11
 -7 3 2 665.43 24.5
 -7 3 2 691.63 27.3
 7 -3 -2 672.83 25.1
 7 -3 -2 568.84 27.9
 7 -3 -2 692.23 24.8
 7 -3 -2 665.03 23.2
 -8 4 3 425.66 18.4
 -8 4 3 419.36 22.1
 8 -4 -3 461.05 19.5
 8 -4 -3 428.26 17.5
 8 -4 -3 431.76 20.6
 8 -4 -3 432.36 19.4
 -9 5 4 51.69 11
 -9 5 4 44.7 7
 9 -5 -4 41.3 8.2
 9 -5 -4 38.7 5.9
 9 -5 -4 37.8 8.5
 9 -5 -4 38.9 9.1
 -10 6 5 35.1 7.2
 -10 6 5 27.4 12.9
 10 -6 -5 29.9 9
 10 -6 -5 22.1 9
 10 -6 -5 28.1 9.5
 10 -6 -5 28.8 5.5
 -11 7 6 165.18 19.5
 -11 7 6 174.18 14.6
 11 -7 -6 159.68 19.7
 11 -7 -6 167.28 20.7
 11 -7 -6 144.89 16.6
 11 -7 -6 155.78 11.1
 -12 8 7 -4.5 8.4
 -12 8 7 -12.9 8.2
 -12 8 7 -14.8 22.5
 12 -8 -7 15.1 11.6
 12 -8 -7 -0.4 5.7
 -13 9 8 107.39 11.6
 -13 9 8 109.09 13.6
 13 -9 -8 129.89 18
 13 -9 -8 109.29 12.1
 14 -10 -9 6.8 8.1
 14 -10 -9 -13.8 15.6
 15 -11 -10 26 21.4
 15 -11 -10 9.7 10.4
 16 -12 -11 4.9 24.5
 16 -12 -11 35.1 11.4
 17 -13 -12 27.9 19.9
 18 -14 -13 15.3 16.5
 14 -17 -17 19.4 19.3
 13 -16 -16 39.5 17.3
 12 -15 -15 43.9 14.1
 12 -15 -15 26.1 23.2
 11 -14 -14 6.8 21
 11 -14 -14 16.5 11
 -11 14 14 56.79 13.4
 10 -13 -13 18.8 10.1
 10 -13 -13 60.89 18.6
 -10 13 13 52.79 11.8
 9 -12 -12 26.9 15.2
 9 -12 -12 24.4 7.9
 -9 12 12 35.1 10.1
 8 -11 -11 1.8 17.4
 8 -11 -11 8.2 7.2
 -8 11 11 6.2 8.5
 7 -10 -10 6.7 14.7
 7 -10 -10 8.5 14.5
 7 -10 -10 6.1 5.8
 -7 10 10 13.1 7.8
 6 -9 -9 -0.7 4.3
 6 -9 -9 -7.8 10.6
 6 -9 -9 0.8 9.1
 -6 9 9 7.2 5.9
 5 -8 -8 54.69 6.8
 4 -7 -7 92.99 7.6
 3 -6 -6 28.8 5.5
 -3 6 6 35 5
 2 -5 -5 17.5 4.4
 -2 5 5 24.2 4.4
 1 -4 -4 445.66 16.3
 -1 4 4 468.55 16.3
 0 -3 -3 296.97 12.4
 0 -3 -3 295.97 10.9
 -1 -2 -2 364.46 12.6
 -1 -2 -2 365.66 14.2
 -1 -2 -2 376.06 13.8
 1 2 2 384.56 13.8
 1 2 2 376.06 12.5
 -2 -1 -1 1279.77 41.6
 -2 -1 -1 1349.16 42.1
 -2 -1 -1 1281.57 42
 2 1 1 1264.67 42
 2 1 1 1315.47 41.7
 -3 0 0 8.8 3.1
 -3 0 0 8.4 3.4
 -3 0 0 5.1 4.3
 3 0 0 5.4 4.6
 3 0 0 8.3 3
 3 0 0 12.3 3.5
 -4 1 1 314.27 13.7
 -4 1 1 300.47 12.7
 -4 1 1 303.57 12.3
 4 -1 -1 290.57 14
 4 -1 -1 310.97 12.4
 4 -1 -1 319.97 12.3
 -5 2 2 615.84 23.3
 -5 2 2 594.94 22.2
 5 -2 -2 625.04 22
 5 -2 -2 584.94 23.8
 -6 3 3 1167.58 40.8
 -6 3 3 1141.09 39.7
 6 -3 -3 1128.39 38.2
 6 -3 -3 1213.38 39.5
 6 -3 -3 1173.38 39.4
 6 -3 -3 1134.49 41.4
 -7 4 4 1605.44 55.19
 -7 4 4 1607.14 53.49
 7 -4 -4 1590.84 52.79
 7 -4 -4 1628.84 53.99
 7 -4 -4 1620.84 53.99
 -8 5 5 346.67 16.1
 -8 5 5 358.56 19.9
 8 -5 -5 330.17 14.4
 8 -5 -5 326.97 17.4
 8 -5 -5 328.17 18
 -9 6 6 93.09 11
 -9 6 6 95.49 13.5
 9 -6 -6 100.49 11.1
 9 -6 -6 95.89 8.2
 9 -6 -6 97.99 12.1
 -10 7 7 98.99 10.2
 -10 7 7 127.29 15.7
 -10 7 7 101.69 9.9
 10 -7 -7 99.59 12.6
 10 -7 -7 112.89 9.1
 10 -7 -7 75.29 12
 -11 8 8 151.28 14.9
 -11 8 8 158.78 11.9
 -11 8 8 181.98 20.3
 11 -8 -8 168.78 12.2
 11 -8 -8 166.28 17
 -12 9 9 28.7 32.7
 12 -9 -9 0.7 6.7
 12 -9 -9 -20.3 12.6
 13 -10 -10 23.1 16.8
 13 -10 -10 20.6 8.3
 14 -11 -11 41 10.3
 14 -11 -11 66.79 20.8
 15 -12 -12 19.8 24
 15 -12 -12 -14.1 10.7
 16 -13 -13 21.2 13.7
 16 -13 -13 -3.1 28.3
 17 -14 -14 45.1 35.7
 17 -14 -14 25 16.4
 15 -17 -16 42.4 19.5
 14 -16 -15 16.6 17.4
 13 -15 -14 -0.4 12.2
 12 -14 -13 12.5 20.9
 12 -14 -13 -15.2 10.2
 -12 14 13 -18.5 14.2
 11 -13 -12 12.8 17.6
 11 -13 -12 12.2 9
 -11 13 12 0.3 13.2
 10 -12 -11 17.8 7.6
 10 -12 -11 7.4 16.4
 -10 12 11 13.5 11.8
 9 -11 -10 20.7 7.5
 9 -11 -10 -9.9 13.1
 -9 11 10 1.1 10.2
 8 -10 -9 29.6 16.2
 8 -10 -9 16.3 6
 -8 10 9 43.2 10.3
 7 -9 -8 64.29 12.1
 7 -9 -8 81.39 14.7
 7 -9 -8 72.59 7.5
 -7 9 8 72.19 9.5
 6 -8 -7 -3.7 3.9
 6 -8 -7 0.3 7.7
 6 -8 -7 5.9 9.6
 -6 8 7 7.1 6.5
 5 -7 -6 43.9 5.7
 5 -7 -6 47.1 8.1
 -5 7 6 61.29 7
 -5 7 6 53.69 6.6
 4 -6 -5 71.19 8.4
 -4 6 5 79.89 7.9
 -4 6 5 72.89 8.4
 3 -5 -4 57.49 6.4
 3 -5 -4 53.59 5.4
 -3 5 4 55.99 5.2
 2 -4 -3 339.07 13
 -2 4 3 349.96 12.9
 1 -3 -2 1165.08 36.3
 1 -3 -2 1135.79 36.9
 0 -2 -1 7.8 1.7
 0 -2 -1 8.8 2.3
 0 -2 -1 11.5 1.8
 0 2 1 10.6 2.7
 0 2 1 7.1 1.6
 -1 -1 0 1356.76 41.6
 -1 -1 0 1350.76 42.2
 -1 -1 0 1302.47 42.3
 -1 -1 0 1363.86 42.2
 1 1 0 1300.87 42.2
 1 1 0 1329.17 42.2
 1 1 0 1303.87 42.1
 1 1 0 1330.67 41.6
 -2 0 1 9.9 2.5
 -2 0 1 7.7 2.2
 -2 0 1 9.1 3.3
 2 0 -1 11 2.3
 2 0 -1 8.6 3.5
 2 0 -1 11.9 2.3
 -3 1 2 394.26 14.6
 -3 1 2 388.66 14.4
 -3 1 2 429.46 15.7
 3 -1 -2 389.26 15.5
 -4 2 3 3271.07 104.49
 -4 2 3 3389.76 105.39
 4 -2 -3 3160.58 105.29
 4 -2 -3 3379.96 104.59
 4 -2 -3 3350.86 104.69
 -5 3 4 2157.58 69.69
 -5 3 4 2110.89 68.79
 5 -3 -4 2077.79 69.79
 5 -3 -4 2183.98 68.79
 -6 4 5 1395.46 47.4
 -6 4 5 1445.56 45.4
 -6 4 5 1395.26 48.3
 6 -4 -5 1368.76 48.8
 6 -4 -5 1409.36 47.2
 6 -4 -5 1419.66 46.5
 -7 5 6 475.05 19.8
 -7 5 6 492.65 22.5
 -7 5 6 497.15 17.7
 7 -5 -6 475.85 20.9
 7 -5 -6 508.35 19
 -8 6 7 32.6 5.3
 -8 6 7 37.3 7.1
 -8 6 7 45.9 10.8
 8 -6 -7 29.1 8.3
 8 -6 -7 22 7.8
 8 -6 -7 28 5.4
 -9 7 8 15.1 7
 -9 7 8 10.2 11.6
 9 -7 -8 1.9 4.8
 9 -7 -8 12.7 10.5
 9 -7 -8 11.8 8.5
 -10 8 9 196.88 18.6
 10 -8 -9 210.58 12.7
 10 -8 -9 193.18 17.2
 10 -8 -9 182.88 22.8
 -11 9 10 134.39 18.2
 11 -9 -10 105.49 14.5
 11 -9 -10 110.89 11.9
 12 -10 -11 42.2 15.9
 12 -10 -11 28 7.7
 13 -11 -12 -16.6 17.9
 13 -11 -12 17.2 8.6
 14 -12 -13 52.29 22.5
 14 -12 -13 46.8 12.3
 15 -13 -14 5.5 27.1
 16 -14 -15 -3.8 31.7
 16 -14 -15 -2.1 15.4
 17 -15 -16 -7.4 17.2
 17 -15 -16 111.39 39.5
 16 -17 -15 12.1 20.8
 15 -16 -14 31.9 15.4
 14 -15 -13 -10.1 12.4
 13 -14 -12 21.5 12
 -13 14 12 1 25.6
 12 -13 -11 53.09 18.9
 12 -13 -11 62.69 10.8
 -12 13 11 41.2 16.7
 11 -12 -10 39.3 9
 11 -12 -10 77.59 17.2
 -11 12 10 63.89 14.3
 10 -11 -9 10.4 7
 10 -11 -9 -0.7 13
 -10 11 9 25.2 12.5
 9 -10 -8 80.49 8.8
 9 -10 -8 91.39 14
 -9 10 8 95.29 12.6
 8 -9 -7 29.9 10.8
 8 -9 -7 33.4 5.8
 -8 9 7 33.2 10.4
 7 -8 -6 142.09 9.2
 7 -8 -6 139.39 14.4
 7 -8 -6 133.79 13.9
 -7 8 6 128.59 13.4
 6 -7 -5 1245.48 44.6
 6 -7 -5 1271.87 44.7
 6 -7 -5 1360.96 43.8
 -6 7 5 1258.97 43.6
 -6 7 5 1316.67 44
 5 -6 -4 8.1 6
 5 -6 -4 0 6.7
 -5 6 4 4.6 5.9
 -5 6 4 3.2 4
 4 -5 -3 11.9 5.1
 4 -5 -3 7.7 3.9
 4 -5 -3 10.5 5.3
 -4 5 3 6.3 3.8
 3 -4 -2 916.11 31.7
 3 -4 -2 945.01 31.6
 -3 4 2 1000.7 31.6
 -3 4 2 986.3 31.7
 2 -3 -1 1610.64 51.09
 2 -3 -1 1581.74 50.69
 2 -3 -1 1599.24 50.19
 -2 3 1 1641.44 50.79
 1 -2 0 1352.36 41.7
 1 -2 0 1359.56 42.2
 1 -2 0 1217.68 41.2
 -1 2 0 1368.36 41.7
 -1 2 0 1298.37 41.3
 -2 1 3 736.13 23.6
 -2 1 3 702.73 23.1
 -2 1 3 704.93 24.2
 2 -1 -3 716.83 23.1
 2 -1 -3 753.32 23.6
 2 -1 -3 707.93 24.4
 -3 2 4 4497.55 143.89
 -3 2 4 4550.84 143.29
 -3 2 4 4606.34 142.49
 3 -2 -4 4646.14 144.19
 3 -2 -4 4598.74 143.39
 -4 3 5 5494.05 172.78
 -4 3 5 5652.13 170.88
 -4 3 5 5374.46 172.18
 4 -3 -5 5457.35 172.88
 -5 4 6 371.46 17.1
 -5 4 6 373.46 16.8
 5 -4 -6 374.66 15.4
 5 -4 -6 387.96 16.2
 5 -4 -6 367.56 18.1
 -6 5 7 86.29 10.1
 -6 5 7 67.19 7.3
 6 -5 -7 79.49 8.4
 6 -5 -7 71.09 6.7
 6 -5 -7 61.49 11.1
 -7 6 8 -7.2 8.5
 7 -6 -8 3.8 6.1
 7 -6 -8 -1.3 6.8
 7 -6 -8 2 3.8
 -8 7 9 66.49 11.8
 8 -7 -9 59.89 6.7
 8 -7 -9 58.59 11
 8 -7 -9 65.69 10.9
 -9 8 10 195.48 19
 9 -8 -10 173.48 20.3
 9 -8 -10 221.58 12.5
 9 -8 -10 197.68 15.9
 -10 9 11 45.1 14.1
 10 -9 -11 60.39 8.6
 10 -9 -11 50.29 12.5
 -11 10 12 138.49 18.4
 11 -10 -12 164.88 17.4
 11 -10 -12 118.19 13.1
 12 -11 -13 56.79 18
 12 -11 -13 37 9.5
 13 -12 -14 15.8 10.3
 13 -12 -14 25.9 21.8
 14 -13 -15 15.6 13.6
 14 -13 -15 2 26.8
 15 -14 -16 -36.1 31
 15 -14 -16 -19.7 13.9
 16 -15 -17 -3.3 37
 16 -15 -17 -5.5 17.1
 16 -16 -13 44.8 17
 15 -15 -12 -6.8 13.7
 14 -14 -11 29.2 11.8
 13 -13 -10 48 11.4
 -13 13 10 85.69 29.6
 12 -12 -9 78.09 17.5
 12 -12 -9 73.39 10.7
 -12 12 9 90.19 18.3
 11 -11 -8 26.4 7.6
 11 -11 -8 41.7 13.6
 -11 11 8 60.19 14.8
 10 -10 -7 28.5 6.8
 10 -10 -7 55.79 12.9
 -10 10 7 45.5 13.6
 9 -9 -6 65.49 11.6
 9 -9 -6 63.59 6.9
 9 -9 -6 45.7 11.8
 -9 9 6 58.09 12.4
 8 -8 -5 80.19 8.1
 8 -8 -5 85.19 11.4
 -8 8 5 88.39 11.3
 7 -7 -4 391.56 16.1
 7 -7 -4 367.06 20.7
 7 -7 -4 390.06 18.8
 -7 7 4 379.06 18.5
 -7 7 4 373.56 16.6
 6 -6 -3 304.97 15.4
 6 -6 -3 302.47 16.4
 -6 6 3 298.97 15.2
 -6 6 3 310.77 13.8
 5 -5 -2 89.59 9
 5 -5 -2 91.99 8.9
 5 -5 -2 78.49 7.7
 -5 5 2 90.79 7.1
 -5 5 2 97.99 8.6
 -5 5 2 77.29 4.9
 4 -4 -1 312.87 14
 4 -4 -1 333.07 13.1
 -4 4 1 353.56 14.3
 -4 4 1 330.57 12.9
 -4 4 1 371.76 12
 3 -3 0 10.1 3.5
 3 -3 0 3.3 2.4
 -3 3 0 8.8 2.4
 -3 3 0 7.6 3.2
 -3 3 0 9.9 2.3
 -3 3 0 11.5 4
 2 -2 1 5.2 1.7
 2 -2 1 11.6 1.9
 2 -2 1 10.8 2.5
 -2 2 -1 11.9 1.9
 -2 2 -1 7.1 1.7
 -2 2 -1 8.1 2.4
 0 0 3 285.67 10
 0 0 3 306.17 9.8
 0 0 -3 269.77 9.5
 0 0 -3 272.87 10
 -1 1 4 1939.71 59.79
 -1 1 4 1870.71 60.39
 1 -1 -4 1898.71 59.99
 1 -1 -4 1975.6 59.79
 1 -1 -4 1884.51 60.49
 -2 2 5 3748.43 116.99
 2 -2 -5 3779.62 118.39
 2 -2 -5 3774.72 116.99
 2 -2 -5 3751.82 117.99
 -3 3 6 1509.45 48.8
 3 -3 -6 1506.45 48.6
 3 -3 -6 1478.45 49.3
 -4 4 7 507.35 19.8
 4 -4 -7 485.05 20.5
 4 -4 -7 496.65 19.2
 -5 5 8 968.9 34.5
 5 -5 -8 981.2 33.8
 5 -5 -8 960.6 36
 5 -5 -8 1023.3 34.9
 -6 6 9 553.34 23.4
 6 -6 -9 588.74 22.1
 6 -6 -9 599.74 24.3
 6 -6 -9 569.84 25.4
 -7 7 10 252.27 16.6
 7 -7 -10 252.87 17.9
 7 -7 -10 266.37 16.4
 7 -7 -10 246.48 12.8
 -8 8 11 71.19 11.6
 8 -8 -11 64.79 13.1
 8 -8 -11 70.19 11.4
 8 -8 -11 70.99 7.7
 -9 9 12 2.5 11.2
 9 -9 -12 -3.7 11.2
 9 -9 -12 -3.6 6.2
 -10 10 13 11.7 13.4
 10 -10 -13 21.8 13.2
 10 -10 -13 19.8 8.3
 -11 11 14 24.2 16.9
 11 -11 -14 23 16.5
 11 -11 -14 11.4 8.2
 12 -12 -15 18.9 10.1
 12 -12 -15 25.8 21.6
 13 -13 -16 -13.8 12.5
 13 -13 -16 -37.8 24.6
 14 -14 -17 15.5 14.6
 14 -14 -17 -41.6 29.6
 15 -15 -18 -25.7 16.7
 15 -15 -18 -18.4 34.1
 17 -16 -12 55.09 17.9
 16 -15 -11 74.29 16.6
 15 -14 -10 48.7 12.5
 14 -13 -9 118.39 13.8
 13 -12 -8 114.49 12.5
 -13 12 8 91.99 32.8
 12 -11 -7 75.39 9.4
 -12 11 7 62.99 18.2
 11 -10 -6 2.5 11.4
 11 -10 -6 9.6 6.9
 -11 10 6 2.6 13.9
 10 -9 -5 129.99 15.1
 10 -9 -5 138.99 10.4
 10 -9 -5 177.78 15.1
 -10 9 5 152.48 15.1
 9 -8 -4 121.09 14.8
 9 -8 -4 121.29 9.3
 9 -8 -4 131.09 13.2
 -9 8 4 143.89 13.9
 8 -7 -3 205.18 11.2
 8 -7 -3 201.38 14.7
 -8 7 3 220.88 12.5
 -8 7 3 208.38 9.9
 -8 7 3 207.78 16.2
 7 -6 -2 148.59 9.1
 7 -6 -2 159.78 12.4
 7 -6 -2 178.38 15.4
 -7 6 2 167.88 10.1
 -7 6 2 166.98 8.3
 -7 6 2 157.88 10.7
 -7 6 2 168.88 13.2
 6 -5 -1 156.18 10.9
 6 -5 -1 151.68 9.5
 -6 5 1 163.28 7.7
 -6 5 1 160.48 11.2
 -6 5 1 142.59 8.7
 -6 5 1 149.59 11.3
 5 -4 0 36.8 5.4
 5 -4 0 27.4 4.1
 -5 4 0 35.6 4
 -5 4 0 36.4 6.4
 -5 4 0 38.1 4.1
 -5 4 0 37.3 6.3
 4 -3 1 2267.87 71.69
 4 -3 1 2296.87 72.39
 -4 3 -1 2375.26 73.09
 -4 3 -1 2153.78 71.59
 -4 3 -1 2329.37 71.69
 -4 3 -1 2211.78 72.39
 3 -2 2 1180.98 36.9
 3 -2 2 1084.39 36.2
 -3 2 -2 1145.19 36.2
 -3 2 -2 1143.89 36.6
 2 -1 3 17 2.4
 2 -1 3 16 1.8
 -2 1 -3 18.1 1.8
 -2 1 -3 14.6 2.5
 -2 1 -3 13.1 2.2
 1 0 4 1964.6 60.59
 -1 0 -4 1881.21 60.49
 0 1 5 146.99 6.2
 0 -1 -5 142.69 7.3
 0 -1 -5 142.59 6
 -1 2 6 57.49 4
 -1 2 6 53.39 6.1
 1 -2 -6 48.8 3.7
 1 -2 -6 51.29 5.7
 -2 3 7 572.34 20.2
 -2 3 7 576.74 19
 2 -3 -7 586.84 20.9
 3 -4 -8 274.27 12.5
 3 -4 -8 298.17 14.4
 -4 5 9 182.28 10.4
 4 -5 -9 169.08 12.1
 4 -5 -9 168.18 14.1
 4 -5 -9 171.78 9.4
 -5 6 10 45.3 7.1
 5 -6 -10 43.7 5.6
 5 -6 -10 36.2 11.8
 5 -6 -10 36.9 8.6
 -6 7 11 51.19 8.3
 6 -7 -11 22.3 5.1
 6 -7 -11 23.2 7.2
 6 -7 -11 8.2 9
 -7 8 12 7.3 8.5
 7 -8 -12 16.3 9.8
 7 -8 -12 1.7 12
 7 -8 -12 12 5.5
 -8 9 13 23.2 10.7
 8 -9 -13 14.7 17.1
 8 -9 -13 17.4 10.3
 8 -9 -13 8.7 6.3
 -9 10 14 2.9 11
 9 -10 -14 11.3 7.8
 9 -10 -14 4.5 13.3
 -10 11 15 60.69 14.1
 10 -11 -15 87.59 17.8
 10 -11 -15 47.6 10
 11 -12 -16 33.8 10.7
 11 -12 -16 56.49 20.6
 12 -13 -17 -23.6 23.5
 12 -13 -17 6.9 11.6
 13 -14 -18 2.8 14.5
 13 -14 -18 4.4 28
 14 -15 -19 -0.4 16.6
 14 -15 -19 35.9 34.9
 18 -16 -11 8 18.5
 17 -15 -10 58.99 16.4
 16 -14 -9 -8.3 12.4
 15 -13 -8 46.3 12.6
 14 -12 -7 39.4 9.4
 13 -11 -6 125.39 12.9
 12 -10 -5 42.9 8
 -12 10 5 40.5 16.8
 -12 10 5 58.89 8.9
 11 -9 -4 347.77 16
 -11 9 4 309.07 24.4
 -11 9 4 312.77 15.9
 10 -8 -3 94.39 12.2
 10 -8 -3 69.09 7.6
 -10 8 3 102.89 10.8
 -10 8 3 81.49 9.6
 -10 8 3 79.69 13.3
 9 -7 -2 53.59 6.6
 9 -7 -2 54.29 9.2
 -9 7 2 46.9 10.8
 -9 7 2 56.69 7.5
 -9 7 2 50.49 7.4
 -9 7 2 68.99 7.6
 8 -6 -1 95.79 11.3
 8 -6 -1 77.59 6.5
 -8 6 1 101.89 11.5
 -8 6 1 105.09 10.2
 -8 6 1 89.99 8.3
 -8 6 1 84.59 8.8
 7 -5 0 86.59 10.2
 7 -5 0 100.39 8.5
 -7 5 0 115.39 10.7
 -7 5 0 77.89 7.5
 -7 5 0 100.79 7.7
 6 -4 1 246.18 10.8
 6 -4 1 256.07 12.7
 -6 4 -1 269.27 14.3
 -6 4 -1 243.08 13.6
 5 -3 2 45.9 4.9
 5 -3 2 60.69 7.3
 -5 3 -2 60.29 4.9
 -5 3 -2 71.89 7.5
 -5 3 -2 64.69 6.5
 4 -2 3 379.66 12.5
 4 -2 3 367.86 13.7
 4 -2 3 329.57 12.4
 -4 2 -3 355.66 13.9
 -4 2 -3 354.26 12.4
 3 -1 4 8.8 2
 3 -1 4 5.4 3.2
 -3 1 -4 3.5 3.1
 -3 1 -4 7.4 1.9
 2 0 5 3590.04 114.19
 -2 0 -5 3708.83 114.19
 -1 -1 -6 761.32 26.1
 -1 -1 -6 815.92 26.1
 0 -2 -7 1687.53 54.69
 0 -2 -7 1755.42 55.39
 1 -3 -8 139.99 6.6
 1 -3 -8 147.89 8.6
 2 -4 -9 48.6 4.7
 2 -4 -9 47.2 6.4
 -3 5 10 155.48 10.1
 3 -5 -10 153.68 9
 3 -5 -10 135.79 12.5
 -4 6 11 97.59 9.1
 4 -6 -11 91.89 7.8
 4 -6 -11 93.19 11.3
 4 -6 -11 104.09 12.5
 -5 7 12 25 7.4
 5 -7 -12 27.8 9.4
 5 -7 -12 9.3 4.7
 -6 8 13 55.89 9.2
 6 -8 -13 58.79 11.6
 6 -8 -13 52.59 12.1
 6 -8 -13 50.29 7.9
 -7 9 14 130.09 14.7
 7 -9 -14 119.89 11.2
 7 -9 -14 147.99 15
 7 -9 -14 75.59 17.1
 -8 10 15 -8.2 9.7
 8 -10 -15 -8.2 13.3
 8 -10 -15 7.4 7.5
 -9 11 16 160.48 19.7
 9 -11 -16 184.08 20.6
 9 -11 -16 176.38 15
 -10 12 17 49.7 17.3
 10 -12 -17 25.8 19.9
 10 -12 -17 45.9 10.9
 11 -13 -18 40.8 12.9
 11 -13 -18 18.8 23.8
 12 -14 -19 50.69 15.5
 12 -14 -19 -3.8 27.8
 13 -15 -20 -23.5 34.1
 13 -15 -20 40.3 17.7
 18 -15 -9 36.1 18
 16 -13 -7 3.7 12
 15 -12 -6 -1.2 9.1
 -15 12 6 5.9 5.7
 14 -11 -5 14 8.6
 -14 11 5 15.6 6.1
 13 -10 -4 23.3 7.6
 -13 10 4 18.1 5.8
 12 -9 -3 58.09 7.7
 -12 9 3 70.39 7
 -12 9 3 64.69 10.5
 -12 9 3 66.09 18.7
 11 -8 -2 9.9 5.3
 11 -8 -2 -11.1 11.2
 -11 8 2 -5.1 4.4
 -11 8 2 -3.1 6.4
 -11 8 2 19.8 14.3
 10 -7 -1 60.79 7.1
 10 -7 -1 45.7 10.3
 -10 7 1 65.09 12.8
 -10 7 1 70.29 8.8
 9 -6 0 192.08 9.3
 -9 6 0 164.48 15.9
 -9 6 0 172.38 12.3
 -9 6 0 194.28 11.2
 8 -5 1 60.99 6.7
 8 -5 1 45.8 7.1
 -8 5 -1 67.09 6.2
 -8 5 -1 64.79 7.6
 -8 5 -1 64.39 10.9
 7 -4 2 191.18 11.4
 7 -4 2 190.68 9.3
 -7 4 -2 183.08 14.4
 6 -3 3 207.38 9.2
 6 -3 3 216.48 11.5
 6 -3 3 248.48 10.2
 -6 3 -3 221.38 9.3
 -6 3 -3 220.28 13.8
 -6 3 -3 226.68 12.7
 5 -2 4 56.49 4.7
 5 -2 4 51.09 4.2
 5 -2 4 61.69 7.2
 -5 2 -4 53.69 4.3
 -5 2 -4 60.59 7.4
 4 -1 5 8.6 3.9
 -4 1 -5 6.9 2.2
 -4 1 -5 6.3 4.2
 3 0 6 1434.26 46.8
 -3 0 -6 1480.95 45.5
 -3 0 -6 1421.56 46.8
 -2 -1 -7 283.17 11.9
 -2 -1 -7 274.37 11.1
 -1 -2 -8 443.46 16.9
 -1 -2 -8 427.16 16
 0 -3 -9 69.59 8
 0 -3 -9 75.19 6.3
 1 -4 -10 101.19 6.9
 1 -4 -10 102.59 9.3
 2 -5 -11 138.49 11.7
 2 -5 -11 121.89 7.2
 2 -5 -11 128.39 8.4
 -3 6 12 19.3 7.7
 3 -6 -12 26 4.8
 3 -6 -12 12.6 10.2
 -4 7 13 119.29 11.1
 4 -7 -13 113.19 18.2
 4 -7 -13 115.19 9.2
 -5 8 14 224.88 15.9
 5 -8 -14 226.28 13.4
 5 -8 -14 241.28 18.1
 5 -8 -14 213.88 19.7
 -6 9 15 142.19 13.2
 6 -9 -15 154.18 15.8
 6 -9 -15 83.29 17
 6 -9 -15 128.29 11.7
 -7 10 16 21.5 12.7
 7 -10 -16 -1.6 14.2
 7 -10 -16 1.9 7.6
 -8 11 17 97.99 15.7
 8 -11 -17 73.79 10.6
 8 -11 -17 63.59 16.4
 -9 12 18 20.9 17.7
 9 -12 -18 40.4 19.5
 9 -12 -18 24 10.4
 10 -13 -19 36.9 23.9
 10 -13 -19 32.5 13.9
 11 -14 -20 50.89 28.5
 11 -14 -20 9.5 14.4
 12 -15 -21 -27.2 32.5
 12 -15 -21 29.1 17.1
 19 -15 -8 19.7 17.7
 18 -14 -7 -15.8 14.2
 17 -13 -6 8.3 11.9
 -17 13 6 0.8 7.3
 16 -12 -5 25.6 10.3
 -16 12 5 17.6 7.7
 15 -11 -4 45.9 10.3
 -15 11 4 28.8 7.3
 14 -10 -3 4.2 8.1
 -14 10 3 14.5 6.8
 -14 10 3 9.1 10.2
 13 -9 -2 88.99 9.7
 -13 9 2 103.79 9.8
 -13 9 2 105.59 13
 12 -8 -1 12.6 6.1
 -12 8 1 9.9 15.8
 -12 8 1 13.2 6.4
 -12 8 1 -1.8 8.3
 11 -7 0 2.7 5.5
 11 -7 0 -10.7 7.9
 11 -7 0 7.9 9.7
 -11 7 0 6.9 12.9
 -11 7 0 -8 6.4
 10 -6 1 131.49 12.9
 10 -6 1 135.99 8.4
 10 -6 1 128.79 14.3
 -10 6 -1 133.19 11.4
 -10 6 -1 144.09 16.2
 9 -5 2 12.3 5.9
 9 -5 2 12 7.7
 9 -5 2 7 6.3
 -9 5 -2 -0.6 6
 -9 5 -2 1.5 10.7
 -9 5 -2 8 5
 8 -4 3 69.79 6.3
 8 -4 3 55.59 5.7
 8 -4 3 72.49 8.8
 -8 4 -3 78.99 12.2
 -8 4 -3 56.19 7.3
 7 -3 4 52.69 6.8
 7 -3 4 55.59 5.3
 7 -3 4 47.6 5.4
 -7 3 -4 57.59 10.3
 -7 3 -4 54.19 9
 -7 3 -4 50.99 5.5
 6 -2 5 80.09 7.5
 6 -2 5 64.79 4.7
 6 -2 5 72.89 5.8
 -6 2 -5 73.99 9.2
 -6 2 -5 71.19 4.9
 5 -1 6 152.38 9.4
 -5 1 -6 139.79 10.2
 -4 0 -7 458.15 17.8
 3 1 8 1960.1 62.19
 -3 -1 -8 1916.11 62.29
 -3 -1 -8 1892.31 61.29
 -2 -2 -9 103.99 8.3
 -2 -2 -9 103.59 8.8
 -1 -3 -10 16 5.4
 -1 -3 -10 12.5 7.1
 0 -4 -11 0.3 7
 0 -4 -11 3 5.3
 1 -5 -12 53.09 6.2
 1 -5 -12 67.19 9.1
 1 -5 -12 66.59 7.9
 2 -6 -13 142.99 9.1
 2 -6 -13 129.69 8.8
 2 -6 -13 139.99 13.7
 3 -7 -14 31.1 9.1
 3 -7 -14 6.9 5.2
 4 -8 -15 5.9 5.8
 4 -8 -15 16.7 11
 5 -9 -16 -13.2 12.5
 5 -9 -16 12.3 6.6
 5 -9 -16 7.4 15.8
 6 -10 -17 12.1 8.3
 6 -10 -17 9.6 15
 7 -11 -18 -21.8 15.4
 7 -11 -18 20.7 8.8
 8 -12 -19 15.6 9.4
 8 -12 -19 -0.3 18.8
 9 -13 -20 15.2 22.1
 9 -13 -20 37.1 12.7
 10 -14 -21 20.3 27.1
 10 -14 -21 13.4 15.4
 11 -15 -22 9.3 18.2
 11 -15 -22 35.5 54.59
 20 -15 -7 56.69 19.1
 19 -14 -6 32.5 16.8
 18 -13 -5 -15 12.7
 -18 13 5 -12.1 8
 17 -12 -4 30.2 11.2
 -17 12 4 36.5 8.4
 16 -11 -3 27.9 10
 -16 11 3 33.3 15.8
 -16 11 3 35.3 8.3
 15 -10 -2 127.39 11.6
 -15 10 2 120.79 15.3
 -15 10 2 94.39 11
 14 -9 -1 91.29 9.5
 -14 9 1 129.79 11.2
 -14 9 1 119.19 14.1
 13 -8 0 678.23 31.7
 13 -8 0 758.02 27.8
 -13 8 0 747.03 31.5
 -13 8 0 728.73 27.5
 12 -7 1 97.49 11.6
 12 -7 1 84.89 9.5
 -12 7 -1 97.19 11.2
 -12 7 -1 79.49 18.7
 11 -6 2 46.9 11.8
 11 -6 2 42.3 8.7
 11 -6 2 38.7 5.6
 -11 6 -2 47.6 8.6
 -11 6 -2 29.6 13
 10 -5 3 190.28 15
 10 -5 3 206.88 12.7
 10 -5 3 193.28 12.1
 -10 5 -3 179.88 12.8
 -10 5 -3 165.78 19.9
 9 -4 4 421.26 19.5
 9 -4 4 419.26 16.3
 9 -4 4 446.76 17.3
 -9 4 -4 446.76 18.9
 -9 4 -4 417.76 24.4
 -9 4 -4 367.96 18.4
 8 -3 5 398.06 14.9
 8 -3 5 350.56 17.2
 8 -3 5 368.36 13.9
 -8 3 -5 374.36 13.9
 -8 3 -5 370.76 21.2
 -8 3 -5 376.16 16.9
 7 -2 6 51.09 7.6
 6 -1 7 101.09 10.2
 -6 1 -7 95.89 11.7
 5 0 8 935.21 33.1
 -5 0 -8 939.61 33.4
 4 1 9 2551.84 80.89
 -4 -1 -9 2466.85 80.89
 -3 -2 -10 2.5 5.1
 -3 -2 -10 2.4 7.1
 -2 -3 -11 372.46 17
 -2 -3 -11 330.47 17
 -2 -3 -11 337.57 16.7
 -1 -4 -12 251.87 13
 -1 -4 -12 235.48 13.4
 -1 -4 -12 264.67 17.6
 -1 -4 -12 253.37 17.9
 -1 -4 -12 238.98 14.8
 0 -5 -13 186.48 12.7
 0 -5 -13 186.18 16
 0 -5 -13 193.48 10.5
 1 -6 -14 117.69 9.2
 1 -6 -14 93.69 10.9
 1 -6 -14 96.19 10.8
 2 -7 -15 236.38 13.4
 2 -7 -15 251.17 15
 2 -7 -15 237.28 13.2
 3 -8 -16 103.89 10.2
 3 -8 -16 101.69 12.5
 4 -9 -17 342.27 23.5
 4 -9 -17 325.37 17.1
 5 -10 -18 63.89 10.4
 5 -10 -18 41.6 16.4
 6 -11 -19 -11.3 8
 6 -11 -19 8.5 17.8
 7 -12 -20 94.99 21.2
 7 -12 -20 53.59 11.5
 8 -13 -21 79.09 24.4
 8 -13 -21 52.39 12.9
 9 -14 -22 22 27.3
 9 -14 -22 -0.6 14.9
 10 -15 -23 10.2 17.9
 20 -14 -5 90.79 19.1
 19 -13 -4 3.7 13.9
 -19 13 4 -14 9.3
 18 -12 -3 8.6 11.1
 -18 12 3 5.3 9.3
 17 -11 -2 44.8 10.8
 -17 11 2 72.79 17
 -17 11 2 70.19 10.3
 16 -10 -1 183.38 15.4
 -16 10 1 227.38 14.6
 -16 10 1 208.18 22.4
 15 -9 0 39.4 7.7
 -15 9 0 31.9 13.8
 -15 9 0 26.9 8.5
 14 -8 1 6.3 6
 14 -8 1 15.7 11
 -14 8 -1 19 7.5
 -14 8 -1 3.4 9.7
 13 -7 2 165.18 16.5
 13 -7 2 186.28 11.7
 -13 7 -2 179.28 16.7
 12 -6 3 40.1 5.6
 12 -6 3 44.7 8.5
 -12 6 -3 43.9 9.8
 11 -5 4 132.49 11.8
 11 -5 4 127.19 11.3
 11 -5 4 123.49 15.5
 -11 5 -4 124.49 12.6
 -11 5 -4 113.59 18.8
 10 -4 5 37 6.6
 10 -4 5 43.5 5.9
 10 -4 5 51.09 9.4
 -10 4 -5 35 8
 -10 4 -5 48.7 14.1
 9 -3 6 44.2 6.3
 9 -3 6 40.6 4.6
 9 -3 6 47.4 8.9
 -9 3 -6 44.1 7.2
 -9 3 -6 56.29 13.5
 8 -2 7 11.1 7.1
 8 -2 7 3.7 4.6
 -8 2 -7 4.5 4.8
 7 -1 8 132.29 12.2
 -7 1 -8 124.09 8.7
 -7 1 -8 133.29 10.4
 6 0 9 585.14 24.2
 5 1 10 809.52 30.4
 -5 -1 -10 826.42 30.9
 -4 -2 -11 46.3 9.6
 -4 -2 -11 31.3 6.7
 -3 -3 -12 111.99 12.8
 -3 -3 -12 126.79 14.1
 -2 -4 -13 13 5.8
 -2 -4 -13 23.4 8.9
 -2 -4 -13 23.4 5.9
 -2 -4 -13 18.9 6.4
 -1 -5 -14 13.1 6.8
 -1 -5 -14 12.5 5.5
 -1 -5 -14 9.2 6.8
 -1 -5 -14 18 8.1
 -1 -5 -14 12.4 5.2
 0 -6 -15 91.89 9.1
 0 -6 -15 88.29 10.6
 0 -6 -15 87.89 9.6
 0 -6 -15 85.49 8.8
 1 -7 -16 21.9 7
 1 -7 -16 34.5 9
 2 -8 -17 4.7 10.7
 2 -8 -17 9 6.7
 2 -8 -17 5.1 9.3
 3 -9 -18 0.1 7.4
 3 -9 -18 5 13
 4 -10 -19 -11.7 15.8
 4 -10 -19 6.1 8.9
 5 -11 -20 -9.4 18.6
 5 -11 -20 24.3 10.6
 6 -12 -21 47.7 13.7
 6 -12 -21 70.69 22.3
 7 -13 -22 -0.4 14.3
 7 -13 -22 50.89 23.1
 8 -14 -23 3.4 16.9
 8 -14 -23 45.8 29.9
 9 -15 -24 34.7 19.5
 20 -13 -3 39.3 15.3
 -20 13 3 -10.8 11.1
 19 -12 -2 21.7 12.9
 -19 12 2 17.2 23.2
 -19 12 2 16 11.7
 18 -11 -1 82.69 12.7
 -18 11 1 79.59 20.2
 -18 11 1 101.29 12.3
 17 -10 0 90.69 11.5
 -17 10 0 107.49 18.5
 -17 10 0 116.39 12
 16 -9 1 54.29 8.5
 -16 9 -1 39.5 15.5
 -16 9 -1 60.29 10.5
 15 -8 2 13.8 12.5
 15 -8 2 8.5 6.3
 -15 8 -2 0.5 11.7
 -15 8 -2 -4.1 8
 14 -7 3 7.9 6.2
 14 -7 3 5.1 9
 -14 7 -3 20.8 10.7
 13 -6 4 170.88 15
 13 -6 4 146.69 9.2
 -13 6 -4 139.59 16.7
 12 -5 5 106.49 9.5
 12 -5 5 94.39 9.9
 -12 5 -5 132.79 14.1
 11 -4 6 27.5 6.9
 11 -4 6 29.7 11
 -11 4 -6 21.7 7.8
 10 -3 7 111.49 10.1
 10 -3 7 117.19 12.6
 -10 3 -7 116.99 19
 -10 3 -7 103.19 11.9
 9 -2 8 90.89 11.6
 -9 2 -8 67.99 14.8
 -9 2 -8 49.9 6.9
 8 -1 9 60.59 10.1
 -8 1 -9 63.99 8.7
 7 0 10 227.18 17
 -7 0 -10 243.18 14.4
 6 1 11 343.27 19.2
 -6 -1 -11 374.16 17.4
 -5 -2 -12 59.49 8.4
 -5 -2 -12 70.79 8.5
 -4 -3 -13 28.3 9.4
 -4 -3 -13 32.3 6
 -4 -3 -13 41.9 8.3
 -3 -4 -14 10.1 7.2
 -3 -4 -14 15.8 7
 -3 -4 -14 6.6 5
 -3 -4 -14 -1.7 9.5
 -2 -5 -15 39.6 8.5
 -2 -5 -15 46.2 7.1
 -2 -5 -15 49.2 8.9
 -2 -5 -15 38 8.8
 -2 -5 -15 38.4 6.6
 -1 -6 -16 49.6 9.7
 -1 -6 -16 24.4 8.3
 -1 -6 -16 21.7 6.5
 -1 -6 -16 20.7 7.3
 -1 -6 -16 25.4 8.2
 0 -7 -17 18 7
 0 -7 -17 0 11.1
 0 -7 -17 1.5 7.4
 0 -7 -17 3.1 8.5
 0 -7 -17 -2 7.2
 1 -8 -18 7.7 10.5
 1 -8 -18 3.4 7.4
 1 -8 -18 -1.5 7.4
 1 -8 -18 -6.8 6.4
 2 -9 -19 13.2 7.8
 2 -9 -19 20.4 13
 2 -9 -19 1.6 8.3
 2 -9 -19 7.4 12.4
 3 -10 -20 16.9 9.5
 3 -10 -20 9.9 14.1
 3 -10 -20 6.3 15.9
 4 -11 -21 -1.3 9.6
 4 -11 -21 17.3 16.7
 4 -11 -21 29.7 19.6
 5 -12 -22 -2.5 22.1
 5 -12 -22 -15.8 12.9
 5 -12 -22 26.1 21
 6 -13 -23 1.1 25.5
 6 -13 -23 -0.1 14.7
 7 -14 -24 -12.5 28
 7 -14 -24 38.5 18.1
 21 -13 -2 30.9 15.9
 -21 13 2 17.7 14.6
 20 -12 -1 34.3 14.8
 -20 12 1 29 15.1
 -20 12 1 2.6 26.6
 19 -11 0 85.09 13
 -19 11 0 83.99 14.1
 -19 11 0 54.79 23.7
 18 -10 1 99.39 12
 -18 10 -1 80.09 29.5
 -18 10 -1 136.59 14.9
 17 -9 2 46 8.5
 -17 9 -2 26.4 11
 -17 9 -2 39.5 17
 16 -8 3 22.5 14
 16 -8 3 31.6 7.6
 -16 8 -3 41.5 10.3
 -16 8 -3 17.7 14.3
 15 -7 4 33.3 11
 15 -7 4 38.3 7.5
 -15 7 -4 31.1 12.2
 14 -6 5 5.7 8.7
 14 -6 5 13.9 5.6
 -14 6 -5 33.4 11.2
 13 -5 6 45.7 8.1
 13 -5 6 29 8.4
 -13 5 -6 52.99 11.8
 12 -4 7 7.6 7.5
 -12 4 -7 -8.6 8.8
 11 -3 8 18.4 7.3
 11 -3 8 22.7 13.1
 -11 3 -8 16.5 8.1
 10 -2 9 14.3 11.5
 -10 2 -9 12.9 6.5
 9 -1 10 137.59 14.5
 -9 1 -10 135.49 12.9
 8 0 11 84.69 12.7
 -8 0 -11 63.99 8.7
 7 1 12 85.89 12.2
 -7 -1 -12 106.39 12.5
 -6 -2 -13 320.17 18.9
 -6 -2 -13 327.77 17.4
 -5 -3 -14 21.1 8.2
 -5 -3 -14 21.6 10.7
 -5 -3 -14 29.4 6.6
 -4 -4 -15 35.2 8.5
 -4 -4 -15 44.8 7.1
 -4 -4 -15 33 8.9
 -3 -5 -16 28.3 9.9
 -3 -5 -16 37.1 8.1
 -3 -5 -16 31.8 6.9
 -3 -5 -16 28.8 9.2
 -2 -6 -17 2.6 6.1
 -2 -6 -17 2.8 7.1
 -2 -6 -17 1.8 8.8
 -2 -6 -17 0.6 8.9
 -2 -6 -17 -5.4 8.6
 -1 -7 -18 19.8 9.9
 -1 -7 -18 20.9 10.4
 -1 -7 -18 29.4 7.9
 -1 -7 -18 41.8 11.6
 -1 -7 -18 52.39 9.2
 0 -8 -19 23 9.3
 0 -8 -19 22.7 10.8
 0 -8 -19 37.9 8.9
 0 -8 -19 46.1 13.5
 0 -8 -19 35.2 11.7
 1 -9 -20 1.6 11
 1 -9 -20 32 17.4
 1 -9 -20 23 9.7
 1 -9 -20 22 13.1
 1 -9 -20 8.5 9.1
 2 -10 -21 46.9 11
 2 -10 -21 59.99 14.6
 2 -10 -21 85.79 17.5
 2 -10 -21 70.39 11.4
 3 -11 -22 6.2 19.1
 3 -11 -22 5.9 11
 3 -11 -22 13.9 13.5
 4 -12 -23 27.3 15.1
 4 -12 -23 -33.9 22.2
 4 -12 -23 3.2 15.7
 5 -13 -24 42.3 17
 5 -13 -24 -46 26.7
 5 -13 -24 -14.2 18
 6 -14 -25 -0.9 23
 6 -14 -25 -37.4 18.5
 21 -12 0 -1.4 15.5
 -21 12 0 8.1 16
 -21 12 0 37.7 28.9
 20 -11 1 54.39 12.9
 -20 11 -1 74.69 16.1
 -20 11 -1 43.8 24.9
 19 -10 2 69.89 11.4
 -19 10 -2 51.59 24.7
 -19 10 -2 46.4 13.2
 18 -9 3 2.8 8.5
 -18 9 -3 33.3 11.6
 17 -8 4 22.2 8
 -17 8 -4 13.8 10.7
 -17 8 -4 6.3 17
 16 -7 5 25.3 7.4
 16 -7 5 -13.6 12
 -16 7 -5 18 10.4
 -16 7 -5 27.7 15.6
 15 -6 6 34.9 10.9
 -15 6 -6 49.8 14
 14 -5 7 1.6 8.4
 -14 5 -7 21.8 12.7
 13 -4 8 4.6 8.9
 -13 4 -8 -3.2 10.5
 12 -3 9 12.9 8.9
 -12 3 -9 0.9 9.9
 11 -2 10 28.1 17.5
 -11 2 -10 6 7.3
 10 -1 11 4.7 13.9
 -10 1 -11 -3.5 8
 9 0 12 14.8 12.8
 -9 0 -12 -5.4 8.4
 8 1 13 98.89 14.8
 -8 -1 -13 119.09 12.2
 -7 -2 -14 172.78 15.3
 -6 -3 -15 -13.2 8.6
 -6 -3 -15 -8.1 12.6
 -5 -4 -16 53.89 10
 -5 -4 -16 67.99 9.5
 -5 -4 -16 79.29 11.4
 -5 -4 -16 84.39 10.8
 -4 -5 -17 37.2 7.7
 -4 -5 -17 40.1 8.4
 -4 -5 -17 61.79 12.4
 -4 -5 -17 46.9 11.4
 -3 -6 -18 79.29 9.6
 -3 -6 -18 119.79 13
 -3 -6 -18 106.99 12.8
 -3 -6 -18 93.69 13.2
 -3 -6 -18 103.99 12.9
 -2 -7 -19 160.68 20.2
 -2 -7 -19 140.89 13.5
 -2 -7 -19 153.18 17.9
 -2 -7 -19 119.49 14.1
 -2 -7 -19 138.99 14.7
 -1 -8 -20 136.29 16.9
 -1 -8 -20 168.78 15.7
 -1 -8 -20 155.58 18.3
 -1 -8 -20 149.09 15.8
 -1 -8 -20 222.38 24.3
 0 -9 -21 19.7 10.2
 0 -9 -21 21.2 18.4
 0 -9 -21 27.2 14.6
 0 -9 -21 22.7 14
 0 -9 -21 39 10.9
 1 -10 -22 31.9 21.6
 1 -10 -22 16.4 10.9
 1 -10 -22 3.6 16.5
 1 -10 -22 -1.1 11
 1 -10 -22 12.7 16
 2 -11 -23 21.8 14.8
 2 -11 -23 -1.3 17.5
 2 -11 -23 2.4 25.2
 2 -11 -23 11.7 20.1
 3 -12 -24 40.9 16.9
 3 -12 -24 -14.4 23.3
 3 -12 -24 32.9 20.6
 3 -12 -24 -11.3 29.5
 4 -13 -25 48.9 23.4
 4 -13 -25 10.3 18.9
 21 -11 2 3 12.7
 -21 11 -2 17 17.6
 -21 11 -2 46.3 31.1
 20 -10 3 12.4 10.7
 -20 10 -3 4.8 27.5
 -20 10 -3 -2.3 26.2
 19 -9 4 -5 8.9
 -19 9 -4 11.1 24.5
 -19 9 -4 38.2 14.6
 18 -8 5 10 8.3
 -18 8 -5 14.7 13.3
 -17 7 -6 28.4 19
 -17 7 -6 61.89 13.5
 16 -6 7 9 10.8
 -16 6 -7 -8 16.4
 -16 6 -7 -1 11.4
 15 -5 8 208.28 19.5
 -15 5 -8 207.48 24.4
 -14 4 -9 39.4 14.2
 -13 3 -10 -0.2 12.5
 -12 2 -11 30.4 10.6
 -11 1 -12 -2.7 10.5
 10 0 13 -19.9 23.4
 -10 0 -13 5 10.3
 9 1 14 6.7 17.4
 -9 -1 -14 8.9 12.5
 -8 -2 -15 5.9 10.1
 -7 -3 -16 1.3 9.8
 -7 -3 -16 12.1 14.5
 -7 -3 -16 -0.4 8.6
 -6 -4 -17 101.89 13.5
 -6 -4 -17 100.59 13.1
 -6 -4 -17 87.29 11.3
 -5 -5 -18 14.6 10.3
 -5 -5 -18 13.5 11.8
 -5 -5 -18 -5.5 12.5
 -5 -5 -18 21.8 7.7
 -4 -6 -19 46.4 11.2
 -4 -6 -19 53.29 14.1
 -4 -6 -19 13.4 13.6
 -4 -6 -19 31.8 8.4
 -4 -6 -19 43.4 14.8
 -3 -7 -20 82.39 15.3
 -3 -7 -20 54.39 12.5
 -3 -7 -20 44.2 9.9
 -3 -7 -20 90.09 17.4
 -3 -7 -20 49.1 13.3
 -2 -8 -21 32.6 10.7
 -2 -8 -21 16.6 13.9
 -2 -8 -21 25.4 17.8
 -2 -8 -21 12.8 12.4
 -2 -8 -21 50.09 15.1
 -1 -9 -22 4.4 11.7
 -1 -9 -22 42.9 19.4
 -1 -9 -22 3.8 12.4
 -1 -9 -22 20.6 16.1
 -1 -9 -22 12.3 15.6
 0 -10 -23 30 22.1
 0 -10 -23 25.1 17.5
 0 -10 -23 7.7 12.7
 0 -10 -23 29.2 18
 0 -10 -23 3.4 13.5
 1 -11 -24 27.4 28.9
 1 -11 -24 2.3 16
 1 -11 -24 -6.8 21.3
 1 -11 -24 -14.4 20.4
 1 -11 -24 9 13.8
 2 -12 -25 38.8 18.3
 2 -12 -25 23.4 29.1
 2 -12 -25 31.3 31.4
 2 -12 -25 102.89 27.1
 3 -13 -26 14.9 21.6
 3 -13 -26 35.7 37.5
 3 -13 -26 11.7 28.4
 -21 10 -4 118.79 21.3
 -21 10 -4 117.39 34.2
 -20 9 -5 60.59 30.4
 -20 9 -5 128.29 18.9
 -19 8 -6 42.5 26.2
 -19 8 -6 75.39 17.1
 -18 7 -7 -25.8 17.8
 -18 7 -7 29.8 25.2
 -17 6 -8 37.5 21
 -17 6 -8 53.49 15.6
 -16 5 -9 36.9 12.9
 -16 5 -9 12.6 19.2
 -15 4 -10 41 16.5
 -14 3 -11 85.39 17.3
 -13 2 -12 12.3 14
 -12 1 -13 -13 11.5
 -11 0 -14 4.6 13.3
 -10 -1 -15 31.3 13.7
 -9 -2 -16 250.67 18.6
 -9 -2 -16 248.28 22.7
 -8 -3 -17 330.77 24.1
 -8 -3 -17 284.77 19.2
 -7 -4 -18 57.79 12.5
 -7 -4 -18 74.79 13.8
 -7 -4 -18 58.39 14.9
 -6 -5 -19 21.9 15
 -6 -5 -19 18.8 12.2
 -6 -5 -19 23.4 13.4
 -5 -6 -20 39 9.4
 -5 -6 -20 66.89 14.3
 -5 -6 -20 50.89 16.5
 -5 -6 -20 33.3 17.2
 -4 -7 -21 76.29 14.5
 -4 -7 -21 61.39 18.6
 -4 -7 -21 53.39 10.4
 -4 -7 -21 87.39 17.3
 -4 -7 -21 76.89 20.2
 -3 -8 -22 43.5 17.8
 -3 -8 -22 53.79 16.3
 -3 -8 -22 22.1 11
 -3 -8 -22 41.4 21.2
 -3 -8 -22 30 15.5
 -2 -9 -23 48.8 23.5
 -2 -9 -23 8.4 14.7
 -2 -9 -23 2.2 12.8
 -2 -9 -23 1.5 17.6
 -2 -9 -23 6.3 17.6
 -1 -10 -24 -5.2 15.4
 -1 -10 -24 -2.7 14.5
 -1 -10 -24 -10.8 28.4
 -1 -10 -24 -4.5 19
 -1 -10 -24 -7.2 19.8
 0 -11 -25 48.7 28.9
 0 -11 -25 46.6 17.8
 0 -11 -25 19.4 24.3
 0 -11 -25 15.4 23.4
 0 -11 -25 14 16
 1 -12 -26 6.9 33.6
 1 -12 -26 50.59 30.7
 -20 8 -7 5.7 34.1
 -20 8 -7 -9 18.7
 -19 7 -8 -30.9 15.9
 -19 7 -8 10.4 28.3
 -18 6 -9 89.99 18.5
 -18 6 -9 62.39 25.9
 -17 5 -10 -15.6 22
 -17 5 -10 14.5 14.7
 -16 4 -11 46.5 24.4
 -16 4 -11 49.99 20.9
 -15 3 -12 47.2 20.8
 -15 3 -12 33.6 14.5
 -14 2 -13 2.2 18
 -13 1 -14 1.4 16
 -12 0 -15 25.8 17.1
 -12 0 -15 34.6 14.8
 -11 -1 -16 15.9 16.3
 -11 -1 -16 34.8 14.3
 -10 -2 -17 47.6 16.9
 -10 -2 -17 37 13.1
 -9 -3 -18 4.1 13.2
 -9 -3 -18 23.2 16.7
 -8 -4 -19 -10.6 17
 -8 -4 -19 1.3 13
 -7 -5 -20 17.6 15.5
 -7 -5 -20 -12.3 17.3
 -7 -5 -20 25.6 14.7
 -6 -6 -21 4.3 9.9
 -6 -6 -21 18.5 19.2
 -6 -6 -21 22.1 14.9
 -6 -6 -21 -4 16.6
 -5 -7 -22 11.3 19.8
 -5 -7 -22 32.5 16.5
 -5 -7 -22 10.4 10.3
 -5 -7 -22 -23 19.1
 -5 -7 -22 -14.7 21.1
 -4 -8 -23 15.2 12.1
 -4 -8 -23 -20.5 23.6
 -4 -8 -23 -2.9 23.7
 -4 -8 -23 20.1 21.1
 -4 -8 -23 -10.6 17.5
 -3 -9 -24 -6.9 17.6
 -3 -9 -24 1.9 20.6
 -3 -9 -24 -4.5 27.4
 -3 -9 -24 30.4 14.1
 -3 -9 -24 46.6 27.4
 -2 -10 -25 -19.7 28.9
 -2 -10 -25 -4.9 19
 -2 -10 -25 -4.3 22.4
 -2 -10 -25 5.2 20.9
 -2 -10 -25 30 15.9
 -1 -11 -26 27.9 20.9
 -1 -11 -26 39.4 19.6
 -1 -11 -26 83.49 29.8
 -1 -11 -26 10.6 35.7
 -1 -11 -26 5.9 25.4
 -20 7 -9 -19.8 33.8
 -20 7 -9 22.9 20.9
 -19 6 -10 51.09 20.9
 -19 6 -10 43.6 30.4
 -18 5 -11 -13.4 17.6
 -18 5 -11 6.2 28.3
 -17 4 -12 47.5 18.4
 -17 4 -12 53.79 39.8
 -16 3 -13 8.1 23.5
 -16 3 -13 15.2 17.7
 -15 2 -14 5.2 23.6
 -15 2 -14 -22.6 15.6
 -14 1 -15 -17.2 20.8
 -14 1 -15 3.3 15.8
 -13 0 -16 -14.9 19.5
 -13 0 -16 -15.7 16.2
 -12 -1 -17 -19.8 20.4
 -11 -2 -18 40.6 20.8
 -11 -2 -18 35.6 16.8
 -10 -3 -19 10.9 19.9
 -10 -3 -19 -1.1 16.1
 -9 -4 -20 1.8 17.7
 -9 -4 -20 -15.3 20.4
 -8 -5 -21 6.9 18.3
 -8 -5 -21 25.5 21.7
 -7 -6 -22 9.7 17.2
 -7 -6 -22 -1.6 17.9
 -7 -6 -22 -3.6 22.4
 -6 -7 -23 17.4 20.1
 -6 -7 -23 24 33
 -6 -7 -23 41.2 21.9
 -6 -7 -23 41.8 23.3
 -5 -8 -24 28.3 26.7
 -5 -8 -24 24.6 24.2
 -5 -8 -24 26.1 24.9
 -5 -8 -24 24.5 21.4
 -5 -8 -24 11.5 16.4
 -4 -9 -25 18.9 30.7
 -4 -9 -25 21.1 29.7
 -4 -9 -25 -5.1 14.5
 -4 -9 -25 14.1 24.7
 -4 -9 -25 9.7 21.9
 -3 -10 -26 -32.8 26.6
 -3 -10 -26 -19.4 35.8
 -3 -10 -26 7.1 17.4
 -3 -10 -26 9.5 22.9
 -3 -10 -26 44.8 35.3
 -19 5 -12 32.8 33.5
 -19 5 -12 -7.2 22.9
 -18 4 -13 55.59 22.9
 -18 4 -13 -17 30.8
 -17 3 -14 42.2 21.1
 -17 3 -14 2.2 29.6
 -16 2 -15 26.3 22.5
 -15 1 -16 -12.8 19
 -15 1 -16 18.9 27.1
 -14 0 -17 -14.8 21.1
 -14 0 -17 5.1 25
 -13 -1 -18 -0.2 19.8
 -13 -1 -18 31 25.9
 -12 -2 -19 1.6 20.4
 -12 -2 -19 29.6 25.9
 -11 -3 -20 -8.4 21.9
 -11 -3 -20 35.7 25.2
 -10 -4 -21 13.1 22.4
 -10 -4 -21 12.3 25
 -9 -5 -22 23.5 22.1
 -9 -5 -22 36.5 26.4
 -8 -6 -23 -7 22.4
 -8 -6 -23 51.09 26.9
 -7 -7 -24 38.8 24.2
 -7 -7 -24 -5.7 28.1
 -7 -7 -24 25.8 27.9
 -6 -8 -25 31.6 32.7
 -6 -8 -25 -7.2 30.6
 -6 -8 -25 74.89 26
 -17 2 -16 25.8 24.6
 -17 2 -16 33.2 32.7
 -16 1 -17 16.3 27.4
 -16 1 -17 -4.2 38.3
 -15 0 -18 -6.1 32.1
 -15 0 -18 -1.5 24.4
 -14 -1 -19 -3.7 25.3
 -13 -2 -20 56.79 25.6
 -13 -2 -20 32.3 31.1
 -12 -3 -21 -1.7 30.9
 -12 -3 -21 13.9 31.1
 -11 -4 -22 -9.4 25.8
 -11 -4 -22 -27.4 30.4
 -10 -5 -23 42.8 32.9
 -10 -5 -23 25.8 26.3
 -9 -6 -24 2 27.6
 -9 -6 -24 -48.1 32.5
 -8 -9 -20 50.49 29.5
 -8 -9 -20 38.1 38.6
 -9 -8 -19 -11.6 31.6
 -9 -8 -19 15.9 23.9
 -10 -7 -18 33.5 31.1
 -10 -7 -18 -8.8 21.1
 -11 -6 -17 26.5 19.8
 -11 -6 -17 18.4 29.6
 -12 -5 -16 45.4 29.6
 -12 -5 -16 23.2 18
 -13 -4 -15 -1 29.8
 -13 -4 -15 -4.6 16.6
 -14 -3 -14 -1.1 18.6
 -14 -3 -14 71.69 30
 -15 -2 -13 64.89 32.2
 -16 -1 -12 23.1 30.4
 -17 0 -11 -24.1 31
 -18 1 -10 -24.3 31.1
 -5 -11 -21 66.39 35.3
 -5 -11 -21 14.2 25.1
 -5 -11 -21 15.7 37.6
 -6 -10 -20 -22.2 31.2
 -6 -10 -20 78.39 33.5
 -6 -10 -20 -15.9 29.1
 -6 -10 -20 48.4 24.4
 -7 -9 -19 -13.8 24
 -7 -9 -19 -107.39 51.89
 -8 -8 -18 13.4 30.5
 -8 -8 -18 17.9 21.1
 -9 -7 -17 49.7 20.2
 -9 -7 -17 55.89 26.3
 -10 -6 -16 83.29 24.5
 -10 -6 -16 47.7 23.2
 -11 -5 -15 -13.4 16.3
 -11 -5 -15 4.4 23.5
 -12 -4 -14 -3.6 14.7
 -12 -4 -14 5.6 23.1
 -13 -3 -13 -10.6 25.9
 -13 -3 -13 -1.6 13.8
 -14 -2 -12 -10.7 35.4
 -14 -2 -12 0.8 13.2
 -15 -1 -11 40.1 26.7
 -15 -1 -11 21 13.5
 -16 0 -10 44.2 24.7
 -17 1 -9 42 28.5
 -18 2 -8 3.7 27.6
 -19 3 -7 -57.69 30.3
 -2 -13 -22 -17.7 38.2
 -2 -13 -22 -15.3 38.6
 -2 -13 -22 36.3 22.5
 -3 -12 -21 -16.6 35.5
 -3 -12 -21 -0.1 21.7
 -3 -12 -21 41.4 35.1
 -3 -12 -21 27.8 18.7
 -4 -11 -20 48 30.5
 -4 -11 -20 22.9 21.2
 -4 -11 -20 -10.6 15.2
 -5 -10 -19 -55.99 26
 -5 -10 -19 -2 13.3
 -5 -10 -19 25.8 20
 -5 -10 -19 -26.8 33.2
 -6 -9 -18 41.8 25.5
 -6 -9 -18 11 23.8
 -7 -8 -17 46.6 23.6
 -7 -8 -17 8.9 19.9
 -8 -7 -16 17.4 18.1
 -8 -7 -16 7.9 20.6
 -9 -6 -15 11.9 19.7
 -9 -6 -15 -5.7 15.9
 -10 -5 -14 23.2 15.4
 -10 -5 -14 57.89 20
 -11 -4 -13 32 14.3
 -11 -4 -13 3.6 18.6
 -12 -3 -12 5 12.9
 -12 -3 -12 -29 17.8
 -13 -2 -11 31.2 19.5
 -13 -2 -11 23.4 12.7
 -14 -1 -10 58.59 13.5
 -14 -1 -10 77.39 21.5
 -15 0 -9 56.99 19
 -16 1 -8 14.4 23.1
 -17 2 -7 -1.2 22.6
 -18 3 -6 -0.8 23.1
 -19 4 -5 23.1 26.6
 -20 5 -4 -5 29.2
 0 -14 -22 -0.7 39.8
 0 -14 -22 10.2 26.3
 0 -14 -22 -40.6 37.1
 -1 -13 -21 -8.2 21.5
 -1 -13 -21 -4 19.1
 -1 -13 -21 29.9 33.3
 -2 -12 -20 24.8 17.2
 -2 -12 -20 10.4 18.2
 -2 -12 -20 -1.4 29.1
 -2 -12 -20 -12.9 30.2
 -3 -11 -19 19.4 15.3
 -3 -11 -19 -11.4 26.2
 -3 -11 -19 14.4 27
 -3 -11 -19 26.5 18.2
 -4 -10 -18 -8.5 13.7
 -4 -10 -18 -18.9 22.8
 -4 -10 -18 -27 22.2
 -4 -10 -18 28.3 16.3
 -5 -9 -17 -3.3 19.7
 -5 -9 -17 6.2 19.7
 -5 -9 -17 16 12.4
 -6 -8 -16 3.7 19.1
 -6 -8 -16 -5.8 17.8
 -7 -7 -15 -30.3 15.1
 -7 -7 -15 23.5 16.1
 -8 -6 -14 17.7 14.6
 -8 -6 -14 51.79 16.6
 -9 -5 -13 126.59 15.8
 -9 -5 -13 105.79 17.5
 -10 -4 -12 96.49 17
 -10 -4 -12 108.19 15.6
 10 4 12 91.29 19.7
 -11 -3 -11 35.3 12
 -11 -3 -11 49.1 15.5
 11 3 11 24.7 17.7
 -12 -2 -10 175.48 19.5
 -12 -2 -10 167.38 19.6
 12 2 10 167.28 18.2
 -13 -1 -9 110.49 18.6
 -13 -1 -9 130.49 14.4
 13 1 9 123.99 16.9
 -14 0 -8 77.09 17.7
 -14 0 -8 58.19 12.2
 14 0 8 57.59 16.3
 -15 1 -7 25.5 15.1
 15 -1 7 39.9 17.4
 -16 2 -6 -11.7 17.5
 -17 3 -5 5 20
 -18 4 -4 14.7 22.5
 -19 5 -3 0.4 25.1
 -20 6 -2 50.19 27.6
 2 -15 -22 -23.9 25.8
 2 -15 -22 3.8 26.7
 2 -15 -22 -28.5 39.9
 1 -14 -21 -9.8 26.6
 1 -14 -21 12.6 22.7
 1 -14 -21 -23.3 33.1
 0 -13 -20 33.3 19.8
 0 -13 -20 2.4 20.7
 0 -13 -20 8 16.7
 0 -13 -20 18.7 29.2
 -1 -12 -19 -2.1 16.8
 -1 -12 -19 1.6 15.7
 -1 -12 -19 17.4 24.4
 -1 -12 -19 30.5 19
 -2 -11 -18 36.8 21.7
 -2 -11 -18 19.3 14.8
 -2 -11 -18 27.3 23.1
 -3 -10 -17 7.4 18.7
 -3 -10 -17 -4 30.4
 -3 -10 -17 5.8 14.2
 -3 -10 -17 -21.2 18.5
 -3 -10 -17 -10.4 12.4
 -4 -9 -16 1 10.8
 -4 -9 -16 28.7 16.6
 -4 -9 -16 7.6 27.3
 -4 -9 -16 -15.9 17.2
 -5 -8 -15 -13.1 14.8
 -5 -8 -15 0.4 9.9
 -5 -8 -15 -23.9 14.9
 -5 -8 -15 38 26.2
 -6 -7 -14 54.79 14.4
 -6 -7 -14 10.9 27.5
 -6 -7 -14 29.4 15.4
 -7 -6 -13 176.78 22.1
 -7 -6 -13 131.49 34.5
 -7 -6 -13 238.48 21.9
 -8 -5 -12 418.66 25.8
 -8 -5 -12 437.16 24.7
 8 5 12 411.76 29.5
 -9 -4 -11 158.28 17.4
 -9 -4 -11 157.58 15.8
 9 4 11 154.98 17.9
 -10 -3 -10 15.6 12.3
 -10 -3 -10 3.4 11.1
 10 3 10 4 13
 -11 -2 -9 130.89 15.5
 -11 -2 -9 112.19 13.4
 11 2 9 132.89 14.9
 -12 -1 -8 121.59 15.2
 -12 -1 -8 88.69 12.7
 12 1 8 91.09 14.3
 -13 0 -7 140.79 17.2
 -13 0 -7 136.39 16.4
 13 0 7 149.99 16.5
 -14 1 -6 46.8 12.3
 14 -1 6 30.7 14.4
 -15 2 -5 14.6 13.4
 15 -2 5 5 16.8
 -16 3 -4 44.2 16.8
 -17 4 -3 73.69 24.7
 -18 5 -2 0.5 25.7
 -19 6 -1 51.39 23.4
 -20 7 0 57.29 26.7
 -21 8 1 -16.5 30.1
 3 -15 -21 -8.5 39
 3 -15 -21 2.3 22.9
 3 -15 -21 16.6 25.4
 2 -14 -20 -6.9 21.7
 2 -14 -20 7.8 58.89
 2 -14 -20 1.5 19.6
 1 -13 -19 6.1 14
 1 -13 -19 25.1 18.4
 1 -13 -19 44.4 29.5
 1 -13 -19 46.2 17.3
 0 -12 -18 23.3 14.9
 0 -12 -18 43.7 13.4
 0 -12 -18 31.6 23
 0 -12 -18 21.5 16.1
 -1 -11 -17 26.5 13.2
 -1 -11 -17 10.2 23.8
 -1 -11 -17 43.7 15.5
 -1 -11 -17 8.2 18.2
 -2 -10 -16 21.7 14.6
 -2 -10 -16 16.3 11
 -2 -10 -16 36.2 16
 -3 -9 -15 32.4 14.1
 -3 -9 -15 17.8 12.7
 -3 -9 -15 47.2 22.1
 -3 -9 -15 33.1 15
 -3 -9 -15 28.9 11
 -4 -8 -14 11.3 12.7
 -4 -8 -14 19.8 21.1
 -4 -8 -14 6.4 9.1
 -4 -8 -14 2.7 11.9
 -5 -7 -13 66.79 13.1
 -5 -7 -13 64.99 12.5
 -5 -7 -13 66.29 13.7
 -5 -7 -13 63.69 21.2
 -6 -6 -12 3.5 20.3
 -6 -6 -12 23.2 11.4
 -6 -6 -12 23.3 10.9
 -7 -5 -11 20.3 10.1
 -7 -5 -11 11.3 19.9
 -7 -5 -11 1.5 9.7
 7 5 11 6.1 13.8
 -8 -4 -10 11.6 10.3
 -8 -4 -10 -15 21.5
 -8 -4 -10 -1.2 10.8
 8 4 10 9.8 13.1
 -9 -3 -9 3.8 9
 -9 -3 -9 9.4 9.3
 9 3 9 5.1 11
 -10 -2 -8 129.39 15.5
 -10 -2 -8 133.69 16.9
 10 2 8 135.09 13.8
 -11 -1 -7 69.89 11.4
 -11 -1 -7 64.29 12.3
 11 1 7 47.8 12.1
 -12 0 -6 36.1 10.5
 -12 0 -6 41.1 12.2
 12 0 6 56.89 12
 -13 1 -5 51.19 10.6
 -13 1 -5 55.89 10.4
 13 -1 5 76.59 13.9
 -14 2 -4 89.09 13.2
 14 -2 4 124.89 15.2
 -15 3 -3 111.49 15.9
 15 -3 3 91.39 25.5
 -16 4 -2 57.29 16.6
 -17 5 -1 -2.2 15.6
 -18 6 0 6.7 20.2
 18 -6 0 -3.1 8.3
 -19 7 1 23.4 21.7
 19 -7 -1 -7.7 9.4
 -20 8 2 7.1 25.9
 20 -8 -2 21.9 10.8
 -21 9 3 -15.4 29.7
 21 -9 -3 -18.7 13
 5 -16 -21 26.3 23.1
 5 -16 -21 55.99 28
 4 -15 -20 15.4 23.3
 4 -15 -20 -19 21.3
 3 -14 -19 -1.5 17.8
 3 -14 -19 10.3 26.2
 2 -13 -18 25 14.5
 2 -13 -18 27.6 18
 1 -12 -17 19.6 21.5
 1 -12 -17 14.4 18.7
 1 -12 -17 42 12.1
 1 -12 -17 20.9 14.3
 1 -12 -17 13.4 13.1
 0 -11 -16 11.6 15.6
 0 -11 -16 13.3 13.3
 0 -11 -16 9 16.5
 0 -11 -16 -14.1 10.5
 -1 -10 -15 15.6 10.8
 -1 -10 -15 3.4 9.6
 -1 -10 -15 -6.8 14.4
 -2 -9 -14 6.9 10
 -2 -9 -14 -2.6 11.3
 -2 -9 -14 8.5 9.2
 -3 -8 -13 16.5 17.2
 -3 -8 -13 47 11.1
 -3 -8 -13 47.2 9.3
 -3 -8 -13 56.09 11.9
 -4 -7 -12 163.68 16.5
 -4 -7 -12 156.68 16.8
 -4 -7 -12 121.09 18.6
 -4 -7 -12 146.69 15.1
 -5 -6 -11 12.8 10.1
 -5 -6 -11 21.2 15.9
 -5 -6 -11 23 9.1
 -6 -5 -10 194.28 16.6
 -6 -5 -10 168.58 19.8
 -6 -5 -10 172.38 16.3
 6 5 10 206.58 21.2
 -7 -4 -9 345.77 19.2
 -7 -4 -9 342.87 19
 -7 -4 -9 295.07 27.1
 7 4 9 320.07 31.4
 7 4 9 368.46 22.4
 -8 -3 -8 167.38 15.4
 -8 -3 -8 193.88 15.5
 -8 -3 -8 146.99 19.7
 8 3 8 165.08 17
 8 3 8 149.29 18.8
 -9 -2 -7 4.1 18.4
 -9 -2 -7 -8.5 8.5
 -9 -2 -7 1.1 7.5
 9 2 7 8.4 9.7
 -10 -1 -6 0.9 7.8
 -10 -1 -6 7.3 7.8
 10 1 6 0.1 9.4
 -11 0 -5 8.5 8.9
 -11 0 -5 22.1 8.3
 11 0 5 22.1 10.3
 -12 1 -4 8.5 8.9
 -12 1 -4 10.3 8.3
 12 -1 4 37.4 10.5
 -13 2 -3 7 8.4
 13 -2 3 7.9 10.8
 -14 3 -2 8 10.2
 14 -3 2 8.6 11.7
 -15 4 -1 -4.2 11.5
 15 -4 1 2.4 13
 -16 5 0 47 15.4
 16 -5 0 30.9 7.8
 -17 6 1 28.8 16.3
 17 -6 -1 14.4 7.6
 -18 7 2 71.59 20.9
 18 -7 -2 76.29 10.7
 -19 8 3 73.49 24.5
 19 -8 -3 120.09 13.4
 -20 9 4 20.2 26.7
 20 -9 -4 13.2 12.9
 -21 10 5 -14.9 28.6
 21 -10 -5 4.4 15.7
 6 -16 -20 -15.8 24.8
 6 -16 -20 12.8 20.3
 5 -15 -19 6.4 19.6
 5 -15 -19 42.7 34.4
 4 -14 -18 0.9 13.7
 4 -14 -18 2.5 16.2
 3 -13 -17 22.5 11
 3 -13 -17 16.1 15.7
 2 -12 -16 15.3 13.9
 2 -12 -16 -13.9 13.1
 2 -12 -16 11.6 11
 2 -12 -16 9.2 10
 1 -11 -15 10.2 11.4
 1 -11 -15 -6.2 12.6
 1 -11 -15 20.7 9
 0 -10 -14 10.5 7.2
 0 -10 -14 4.3 10.4
 0 -10 -14 21.2 14.1
 0 -10 -14 -2.5 12
 -1 -9 -13 2.6 7
 -1 -9 -13 -7.4 8.1
 -1 -9 -13 15.7 11.2
 -2 -8 -12 16.1 8.3
 -2 -8 -12 25.5 7.8
 -2 -8 -12 42.5 10
 -3 -7 -11 87.29 10.4
 -3 -7 -11 102.59 11.1
 -4 -6 -10 52.39 8.7
 -4 -6 -10 45.3 9.2
 -4 -6 -10 41.2 13.6
 -4 -6 -10 44.2 8.4
 -5 -5 -9 151.28 14.1
 -5 -5 -9 160.68 16.9
 -5 -5 -9 148.49 14
 5 5 9 152.18 17.9
 -6 -4 -8 226.88 21.2
 -6 -4 -8 246.58 15.6
 -6 -4 -8 239.58 15.6
 6 4 8 231.48 22.5
 6 4 8 236.18 18.4
 -7 -3 -7 109.29 15.9
 -7 -3 -7 102.59 12.1
 -7 -3 -7 100.49 11.4
 7 3 7 103.09 14.1
 7 3 7 101.39 11.5
 -8 -2 -6 6.3 13.4
 -8 -2 -6 15.4 7.3
 -8 -2 -6 10.8 6.7
 8 2 6 17.3 8.8
 8 2 6 10.7 11.1
 -9 -1 -5 134.49 12.5
 -9 -1 -5 154.38 19
 -9 -1 -5 121.69 12.4
 9 1 5 138.59 14.6
 9 1 5 149.29 17.2
 -10 0 -4 22.8 17.5
 -10 0 -4 19.9 7.5
 -10 0 -4 10.4 7
 10 0 4 10.9 14.3
 10 0 4 9.7 8.7
 -11 1 -3 52.29 9
 -11 1 -3 65.29 8.7
 11 -1 3 54.09 9.6
 -12 2 -2 31.6 8.1
 12 -2 2 64.29 10.2
 -13 3 -1 50.69 10.5
 13 -3 1 26.7 10.4
 13 -3 1 44.7 8.5
 -14 4 0 65.79 12
 14 -4 0 80.69 8.4
 14 -4 0 72.79 14
 -15 5 1 190.08 20.2
 15 -5 -1 215.58 13.1
 -16 6 2 -6.3 13
 16 -6 -2 7.8 6.8
 -17 7 3 66.69 16.8
 17 -7 -3 68.69 9.6
 -18 8 4 62.19 19.5
 18 -8 -4 49.9 10.3
 -19 9 5 13.6 21.7
 19 -9 -5 6.8 11.1
 -20 10 6 -40.2 23.5
 20 -10 -6 5.2 13.9
 8 -17 -20 7.3 25.3
 8 -17 -20 22.2 21.1
 7 -16 -19 -8 21.6
 7 -16 -19 2.8 15.8
 6 -15 -18 6.1 20.3
 5 -14 -17 -8.9 12.1
 5 -14 -17 10.1 15.3
 4 -13 -16 -3.2 9.5
 4 -13 -16 -2.2 13.9
 3 -12 -15 -7.5 13.1
 3 -12 -15 12.1 8.3
 2 -11 -14 20.2 10.4
 2 -11 -14 10.3 7.6
 2 -11 -14 9.1 10.2
 1 -10 -13 15 9.8
 1 -10 -13 19.5 7.1
 1 -10 -13 7.4 9.8
 0 -9 -12 -2.8 5.8
 0 -9 -12 10.7 7.3
 -1 -8 -11 23.6 6.9
 -1 -8 -11 9.1 6.6
 -1 -8 -11 28.8 9.1
 -2 -7 -10 19.7 6
 -2 -7 -10 26.1 7.2
 -2 -7 -10 15.7 8
 -3 -6 -9 69.89 8.6
 -3 -6 -9 62.69 8.8
 -3 -6 -9 55.09 7.6
 -3 -6 -9 70.89 12.3
 -4 -5 -8 38.2 6.1
 -4 -5 -8 18.3 6.3
 -4 -5 -8 31.4 11.2
 -4 -5 -8 27.7 7.2
 4 5 8 13.4 9.4
 -5 -4 -7 424.96 23
 -5 -4 -7 427.96 18.9
 -5 -4 -7 420.56 20.1
 5 4 7 453.55 21.6
 -6 -3 -6 89.99 9.9
 -6 -3 -6 69.59 10.2
 -6 -3 -6 65.89 12.3
 6 3 6 119.49 12.4
 6 3 6 105.39 10.5
 -7 -2 -5 2 5.9
 -7 -2 -5 12.4 11.2
 -7 -2 -5 -10.3 7.3
 7 2 5 0.8 6.9
 7 2 5 2.3 9.2
 -8 -1 -4 156.38 16.1
 -8 -1 -4 93.99 9.8
 -8 -1 -4 117.09 11.1
 8 1 4 144.19 13.2
 8 1 4 143.49 13.5
 -9 0 -3 81.29 8.7
 -9 0 -3 82.09 14.3
 -9 0 -3 92.39 10.1
 9 0 3 80.89 11.8
 9 0 3 89.39 9.8
 -10 1 -2 385.46 18.8
 -10 1 -2 383.46 27.4
 -10 1 -2 408.16 18.3
 10 -1 2 363.66 22.8
 10 -1 2 394.36 19.3
 -11 2 -1 359.76 42.3
 -11 2 -1 263.77 15.5
 11 -2 1 232.08 23.4
 11 -2 1 274.47 17.1
 11 -2 1 272.77 12.9
 -12 3 0 95.59 11.3
 12 -3 0 83.79 9.4
 12 -3 0 65.99 10.6
 -13 4 1 55.69 11.4
 13 -4 -1 50.19 11.6
 13 -4 -1 69.29 7.2
 -14 5 2 102.59 13.4
 14 -5 -2 106.19 9.3
 -15 6 3 12.8 12.6
 15 -6 -3 -4.4 6
 -16 7 4 15 13
 16 -7 -4 20.5 7.4
 -17 8 5 34.9 17.8
 17 -8 -5 9.9 8.4
 -18 9 6 -21.9 19.3
 18 -9 -6 11.5 10.7
 -19 10 7 46.3 21.8
 19 -10 -7 72.59 13.8
 -20 11 8 -9.4 12.4
 -20 11 8 4 25.4
 20 -11 -8 41.2 23.1
 9 -17 -19 34.2 26.1
 9 -17 -19 -10.7 17.8
 8 -16 -18 -6.2 15
 8 -16 -18 11.2 20.6
 7 -15 -17 42.1 15.1
 7 -15 -17 78.39 20
 6 -14 -16 32.8 11.8
 6 -14 -16 26.7 15.7
 5 -13 -15 6.8 10.1
 5 -13 -15 18 12.7
 4 -12 -14 -0.5 8.2
 4 -12 -14 6 8.9
 3 -11 -13 9.9 10.3
 3 -11 -13 6 6.9
 2 -10 -12 22.6 8.8
 2 -10 -12 24.4 6.4
 2 -10 -12 25.1 8.3
 1 -9 -11 7.2 5.3
 1 -9 -11 2.1 7.7
 1 -9 -11 9.3 7.7
 0 -8 -10 24.2 8
 0 -8 -10 31.2 5.8
 -1 -7 -9 -18.4 6.8
 -1 -7 -9 0.7 3.8
 -1 -7 -9 3.1 5.8
 -2 -6 -8 56.39 8.4
 -2 -6 -8 61.39 8.3
 -2 -6 -8 58.89 7.6
 -3 -5 -7 36.2 6.7
 -3 -5 -7 56.39 6.9
 -3 -5 -7 50.29 5.9
 -3 -5 -7 53.29 10.1
 3 5 7 57.59 9.4
 -4 -4 -6 504.35 22.9
 -4 -4 -6 520.85 23.5
 -4 -4 -6 508.45 18.2
 -4 -4 -6 545.85 22.5
 4 4 6 531.25 22.8
 -5 -3 -5 323.77 17.4
 -5 -3 -5 319.37 18.2
 -5 -3 -5 322.17 17.5
 5 3 5 308.57 17.2
 5 3 5 329.57 16.5
 -6 -2 -4 86.79 11.3
 -6 -2 -4 86.89 9.6
 -6 -2 -4 95.99 10.1
 6 2 4 82.99 10.2
 6 2 4 91.39 9
 -7 -1 -3 220.88 17.2
 -7 -1 -3 212.48 12.9
 -7 -1 -3 205.18 14.2
 7 1 3 198.18 13.2
 7 1 3 216.28 16.1
 -8 0 -2 214.08 12.9
 -8 0 -2 219.78 18.1
 8 0 2 207.48 16.2
 8 0 2 206.58 13.3
 -9 1 -1 214.58 20
 -9 1 -1 222.48 12.8
 -9 1 -1 228.68 12.5
 9 -1 1 204.18 15.9
 9 -1 1 204.28 13.7
 -10 2 0 150.58 16.8
 -10 2 0 137.39 11.9
 -10 2 0 146.49 10.7
 10 -2 0 159.48 16.3
 10 -2 0 144.59 9.5
 10 -2 0 139.39 13.6
 10 -2 0 156.18 13
 -11 3 1 51.29 18.1
 -11 3 1 53.69 8.4
 11 -3 -1 45.4 8.7
 11 -3 -1 66.99 12.9
 11 -3 -1 63.39 8.1
 11 -3 -1 80.99 11.5
 -12 4 2 -0.8 7.6
 12 -4 -2 4.6 5.4
 12 -4 -2 15.2 8.9
 12 -4 -2 3.1 10.5
 -13 5 3 -3.6 8.8
 13 -5 -3 -2.4 5.6
 13 -5 -3 -9.1 12
 13 -5 -3 -3.8 11.5
 -14 6 4 75.79 12.4
 14 -6 -4 55.29 14.6
 14 -6 -4 68.79 8
 -15 7 5 15.2 12
 15 -7 -5 -9.3 14.4
 15 -7 -5 31.9 7.3
 -16 8 6 123.29 17.2
 16 -8 -6 85.79 10.8
 16 -8 -6 115.79 22.7
 -17 9 7 124.49 21.5
 17 -9 -7 139.99 14.2
 -18 10 8 51.59 21.3
 18 -10 -8 54.99 12.3
 -19 11 9 -11.5 23.2
 -19 11 9 -21.5 11.2
 19 -11 -9 11.5 13.5
 20 -12 -10 -16.2 18.4
 10 -17 -18 13.4 24.4
 10 -17 -18 41.5 18.7
 9 -16 -17 27.5 15.3
 9 -16 -17 24.1 19
 8 -15 -16 61.09 14.4
 7 -14 -15 -27.5 14.5
 7 -14 -15 12.7 11.5
 6 -13 -14 -1.4 8.8
 6 -13 -14 21 13.8
 5 -12 -13 52.19 9.3
 5 -12 -13 33.2 10.2
 4 -11 -12 205.68 17.2
 4 -11 -12 182.68 13.6
 3 -10 -11 82.19 8.6
 3 -10 -11 66.29 11
 2 -9 -10 140.49 10.2
 2 -9 -10 116.29 10
 2 -9 -10 112.49 12.2
 1 -8 -9 88.49 8.4
 1 -8 -9 98.79 11.4
 1 -8 -9 95.19 9.5
 0 -7 -8 703.03 28.2
 0 -7 -8 718.73 25.3
 0 7 8 710.93 25.8
 -1 -6 -7 676.73 27.3
 -1 -6 -7 695.63 26.5
 -1 -6 -7 641.44 24.7
 1 6 7 703.23 24.3
 -2 -5 -6 152.78 11.5
 -2 -5 -6 149.19 9.3
 -2 -5 -6 151.38 11.4
 2 5 6 171.88 13.3
 -3 -4 -5 524.75 20.7
 -3 -4 -5 516.95 21
 -3 -4 -5 516.55 18.2
 -3 -4 -5 497.65 22.1
 3 4 5 531.15 18
 3 4 5 527.45 21.7
 -4 -3 -4 1648.14 53.89
 -4 -3 -4 1580.64 53.49
 -4 -3 -4 1580.44 53.89
 4 3 4 1575.34 54.09
 4 3 4 1618.54 53.59
 -5 -2 -3 76.19 7.5
 -5 -2 -3 85.79 10.5
 -5 -2 -3 80.89 8.3
 5 2 3 74.99 9.4
 5 2 3 76.79 8.6
 -6 -1 -2 161.78 12
 -6 -1 -2 166.08 14
 -6 -1 -2 169.28 10.3
 6 1 2 162.68 13.2
 6 1 2 158.18 11
 -7 0 -1 1049.09 37.8
 -7 0 -1 1068.09 37.7
 -7 0 -1 1087.39 39.9
 7 0 1 1102.19 37.3
 7 0 1 1025.1 38.8
 7 0 1 1104.79 38.6
 -8 1 0 639.24 28.5
 -8 1 0 659.43 25.4
 8 -1 0 655.03 22.2
 8 -1 0 628.94 26.8
 8 -1 0 648.14 26.2
 8 -1 0 675.23 25
 -9 2 1 65.49 7.7
 -9 2 1 53.19 12.7
 -9 2 1 49.1 6.6
 9 -2 -1 56.99 6.3
 9 -2 -1 73.79 10.1
 9 -2 -1 58.19 9.6
 9 -2 -1 89.59 8.7
 -10 3 2 3.8 6.5
 -10 3 2 18.8 12.4
 10 -3 -2 10.5 6.2
 10 -3 -2 0.3 7
 10 -3 -2 2.1 7.6
 10 -3 -2 -6.9 6.4
 -11 4 3 95.89 11
 -11 4 3 78.59 17.2
 11 -4 -3 59.99 11.6
 11 -4 -3 81.69 12.6
 11 -4 -3 84.29 8.4
 11 -4 -3 94.69 11.2
 -12 5 4 580.14 26.1
 12 -5 -4 616.34 28.6
 12 -5 -4 578.74 22.6
 12 -5 -4 558.04 28.1
 -13 6 5 843.12 35.3
 13 -6 -5 926.61 32.4
 13 -6 -5 871.61 38.3
 -14 7 6 -7.6 9.8
 -14 7 6 12.4 12
 14 -7 -6 -3.7 6.3
 14 -7 -6 -4 13.5
 -15 8 7 167.18 18.3
 -15 8 7 183.88 20.5
 15 -8 -7 188.88 21.9
 15 -8 -7 181.38 14.4
 -16 9 8 143.79 19.1
 -16 9 8 92.19 16.9
 16 -9 -8 168.58 14.9
 16 -9 -8 172.98 24.6
 -17 10 9 24.3 30.5
 17 -10 -9 45 11.4
 17 -10 -9 25.7 26.3
 -18 11 10 9.3 20.8
 -18 11 10 7.8 9.8
 18 -11 -10 0.3 11.4
 19 -12 -11 34.4 15.8
 11 -17 -17 12.2 17.7
 11 -17 -17 19 27.3
 10 -16 -16 1.7 22.9
 10 -16 -16 -5 14.6
 9 -15 -15 14.4 11.4
 9 -15 -15 26 20.4
 8 -14 -14 36.9 18
 8 -14 -14 13 9.2
 7 -13 -13 -0.1 8.3
 6 -12 -12 -1.2 10.7
 6 -12 -12 -3.9 7
 5 -11 -11 32.1 7.2
 5 -11 -11 31.8 11
 4 -10 -10 77.29 8.1
 4 -10 -10 117.19 14.3
 3 -9 -9 209.38 11.6
 2 -8 -8 155.18 9.1
 2 -8 -8 185.68 10.5
 2 -8 -8 165.08 12.6
 -2 8 8 185.48 11.8
 1 -7 -7 58.29 7.7
 1 -7 -7 61.09 6.2
 -1 7 7 54.99 6.8
 0 -6 -6 79.79 7.3
 0 -6 -6 66.79 7.9
 0 6 6 71.89 7.5
 -1 -5 -5 8.9 4.2
 -1 -5 -5 10.5 6.6
 1 5 5 15.2 7.1
 -2 -4 -4 251.57 14.5
 -2 -4 -4 238.88 12.2
 -2 -4 -4 239.38 10.2
 -2 -4 -4 232.08 13.8
 2 4 4 253.77 13.5
 2 4 4 249.38 9.9
 -3 -3 -3 1097.59 39.3
 -3 -3 -3 1153.38 38.6
 -3 -3 -3 1124.19 38.7
 -3 -3 -3 1138.99 36.2
 3 3 3 1105.49 36.2
 3 3 3 1136.59 39.3
 3 3 3 1163.28 38.6
 -4 -2 -2 249.68 13.6
 -4 -2 -2 246.58 12.2
 -4 -2 -2 236.88 14
 4 2 2 249.08 12
 4 2 2 259.97 13.2
 -5 -1 -1 142.29 11.1
 -5 -1 -1 161.18 12.4
 -5 -1 -1 143.29 10.3
 5 1 1 152.98 9.5
 5 1 1 164.28 12.9
 5 1 1 157.18 11.4
 -6 0 0 102.09 11.5
 -6 0 0 85.99 10.4
 6 0 0 77.69 9.8
 6 0 0 87.49 11.1
 6 0 0 92.49 8.6
 -7 1 1 364.76 19.4
 -7 1 1 356.46 16.7
 -7 1 1 364.66 16.1
 7 -1 -1 361.86 16.1
 7 -1 -1 355.26 17.4
 7 -1 -1 379.66 17.8
 -8 2 2 3.6 4.4
 -8 2 2 7.4 9.4
 8 -2 -2 4.4 5.4
 8 -2 -2 -10.5 6.7
 8 -2 -2 7.8 5.7
 -9 3 3 1.4 4.8
 -9 3 3 1.3 11.1
 9 -3 -3 -1.2 6.4
 9 -3 -3 -0.8 6.1
 9 -3 -3 -3.4 5.2
 9 -3 -3 11 6.9
 -10 4 4 4.2 6.1
 -10 4 4 7.1 12.1
 10 -4 -4 11.2 7.9
 10 -4 -4 10.1 8.5
 10 -4 -4 13.2 8.6
 10 -4 -4 9.1 5.1
 -11 5 5 10.6 7.8
 -11 5 5 18.9 15.7
 11 -5 -5 15.3 9.7
 11 -5 -5 1.5 10.9
 11 -5 -5 9.1 5.6
 11 -5 -5 -1.8 10
 -12 6 6 12.3 8.1
 -12 6 6 22.3 9.1
 12 -6 -6 24.4 22
 12 -6 -6 39.3 6.3
 12 -6 -6 30.9 11.8
 -13 7 7 126.29 13.2
 -13 7 7 131.59 15.1
 13 -7 -7 150.48 18.1
 13 -7 -7 131.09 11.8
 -14 8 8 165.38 17.3
 -14 8 8 167.68 17.5
 14 -8 -8 153.88 13.7
 14 -8 -8 213.28 23.7
 -15 9 9 17.6 12.7
 -15 9 9 23.1 12.9
 15 -9 -9 44.7 18.9
 15 -9 -9 29.3 8.4
 -16 10 10 14 17.3
 16 -10 -10 -14.4 9.9
 16 -10 -10 -0.3 21.9
 17 -11 -11 2.7 11.8
 17 -11 -11 -8.9 26.8
 18 -12 -12 1.7 31.8
 18 -12 -12 31.5 15
 19 -13 -13 14.1 18.9
 13 -18 -17 63.19 35.4
 12 -17 -16 5.9 16.4
 11 -16 -15 27.9 14.7
 10 -15 -14 27.5 11.6
 9 -14 -13 152.68 16.5
 8 -13 -12 29.6 9.1
 7 -12 -11 11 6.7
 6 -11 -10 42.1 8
 5 -10 -9 168.88 11.5
 4 -9 -8 596.34 22.9
 -4 9 8 574.74 23.9
 3 -8 -7 0.4 6.3
 3 -8 -7 2.6 4.3
 -3 8 7 0.1 5.6
 2 -7 -6 102.99 7
 2 -7 -6 79.29 9.6
 2 -7 -6 96.29 6.9
 -2 7 6 110.59 8.9
 1 -6 -5 53.59 6
 1 -6 -5 60.49 6.8
 -1 6 5 50.09 5.4
 0 -5 -4 292.97 11.7
 0 -5 -4 288.37 12.1
 0 -5 -4 288.37 15.1
 0 5 4 302.37 11.9
 -1 -4 -3 146.29 11
 -1 -4 -3 107.19 6.7
 -1 -4 -3 102.79 9.4
 1 4 3 114.29 6.2
 1 4 3 120.49 9.2
 -2 -3 -2 582.84 21.4
 -2 -3 -2 591.64 21.4
 -2 -3 -2 592.44 19.2
 2 3 2 521.65 22.8
 2 3 2 575.74 19.1
 -3 -2 -1 297.07 12.6
 -3 -2 -1 286.57 10.2
 -3 -2 -1 279.27 13.6
 -3 -2 -1 293.07 13.4
 3 2 1 293.07 13.5
 3 2 1 300.77 10.4
 3 2 1 309.27 12.8
 3 2 1 302.57 13.1
 -4 -1 0 28.6 7.6
 -4 -1 0 31.2 4.9
 -4 -1 0 34.5 6
 4 1 0 24 7.1
 4 1 0 34.5 3.3
 4 1 0 52.59 6.6
 4 1 0 39.9 5.5
 -5 0 1 98.69 8.7
 -5 0 1 77.09 7.2
 -5 0 1 78.89 9.2
 5 0 -1 81.09 7.2
 5 0 -1 66.89 8.2
 5 0 -1 79.09 10
 -6 1 2 12.3 5.3
 -6 1 2 10.2 5.6
 -6 1 2 20.1 8.3
 6 -1 -2 6.6 8.4
 6 -1 -2 3.2 5.2
 6 -1 -2 9 4.9
 -7 2 3 804.02 32
 -7 2 3 843.02 29.6
 7 -2 -3 833.22 29.7
 7 -2 -3 798.62 29.7
 -8 3 4 257.67 18
 -8 3 4 235.48 13
 8 -3 -4 246.78 14.3
 8 -3 -4 233.68 13.5
 8 -3 -4 212.48 15.1
 -9 4 5 208.98 12.8
 -9 4 5 199.38 20.1
 9 -4 -5 181.58 14.8
 9 -4 -5 157.88 14.5
 9 -4 -5 195.38 10.2
 9 -4 -5 199.18 14.6
 -10 5 6 188.28 13.1
 -10 5 6 182.78 21.7
 -10 5 6 191.38 13.1
 10 -5 -6 178.78 16.3
 10 -5 -6 184.08 10.8
 10 -5 -6 193.68 15.6
 10 -5 -6 170.48 16.7
 -11 6 7 285.87 17.1
 -11 6 7 249.78 27.9
 -11 6 7 290.97 16.1
 11 -6 -7 258.47 23.7
 11 -6 -7 286.37 19.4
 11 -6 -7 303.97 14.5
 11 -6 -7 278.67 23.5
 -12 7 8 157.38 14.5
 -12 7 8 164.38 16.2
 12 -7 -8 166.28 12.1
 12 -7 -8 175.88 18.4
 -13 8 9 53.59 11
 -13 8 9 8.5 10.5
 13 -8 -9 50.09 16.3
 13 -8 -9 33.6 8
 -14 9 10 4.8 11.9
 -14 9 10 6.7 10.6
 14 -9 -10 -5.4 7.4
 14 -9 -10 -8.2 18.4
 15 -10 -11 22.7 21.5
 15 -10 -11 8.6 8.6
 16 -11 -12 17.7 24.5
 16 -11 -12 -30.3 11.3
 17 -12 -13 5.9 14
 17 -12 -13 33.8 29.8
 18 -13 -14 3.6 15.7
 18 -13 -14 -77.49 34.7
 13 -17 -15 -4.8 17.4
 12 -16 -14 21.4 15.3
 11 -15 -13 28.2 11.9
 10 -14 -12 117.79 13.4
 9 -13 -11 9.2 8.8
 8 -12 -10 15.8 7.6
 7 -11 -9 3.1 6.1
 6 -10 -8 40.5 6.3
 5 -9 -7 19.3 5.3
 -5 9 7 15.8 7.1
 4 -8 -6 78.99 8
 -4 8 6 91.49 8.4
 3 -7 -5 3.4 3.2
 -3 7 5 3.4 4.6
 2 -6 -4 6.6 5.7
 2 -6 -4 2.7 5
 2 -6 -4 -1.5 3.2
 -2 6 4 3.4 4
 1 -5 -3 87.59 6.9
 1 -5 -3 92.29 9.8
 1 -5 -3 116.29 7.1
 -1 5 3 91.09 6.3
 0 -4 -2 392.36 14.9
 0 -4 -2 425.36 14.8
 0 -4 -2 422.06 16.6
 0 4 2 405.66 14.7
 -1 -3 -1 308.97 11.2
 -1 -3 -1 293.77 11.8
 -1 -3 -1 306.27 13
 -1 -3 -1 320.37 11.9
 -1 -3 -1 297.47 13.4
 1 3 1 306.57 11.2
 1 3 1 287.47 11.6
 1 3 1 329.17 13.1
 -2 -2 0 540.95 19.4
 -2 -2 0 544.05 19.2
 -2 -2 0 555.14 18.8
 -2 -2 0 460.15 20
 -2 -2 0 544.45 17.6
 2 2 0 525.05 19.3
 2 2 0 529.75 19.3
 2 2 0 564.44 19.4
 2 2 0 556.84 17.7
 -3 -1 1 2260.87 72.09
 -3 -1 1 2355.96 72.79
 -3 -1 1 2196.88 72.19
 3 1 -1 2323.27 70.79
 3 1 -1 2259.27 72.39
 3 1 -1 2146.39 72.49
 3 1 -1 2280.67 72.09
 -4 0 2 408.56 16
 -4 0 2 421.76 16.2
 4 0 -2 412.66 15.9
 4 0 -2 405.36 17.4
 -5 1 3 97.69 9.1
 -5 1 3 111.29 11.1
 -5 1 3 104.69 8.1
 5 -1 -3 119.29 8.2
 5 -1 -3 104.79 11.6
 5 -1 -3 112.19 8.2
 -6 2 4 244.18 13.8
 -6 2 4 249.88 11.2
 -6 2 4 235.58 15.6
 6 -2 -4 247.98 12.6
 6 -2 -4 259.97 12.8
 6 -2 -4 234.38 15.6
 -7 3 5 540.15 20.6
 -7 3 5 534.25 24.2
 -7 3 5 512.75 19.7
 7 -3 -5 540.75 21.9
 7 -3 -5 507.75 22.2
 7 -3 -5 547.95 21.7
 -8 4 6 563.64 20.9
 -8 4 6 559.44 22.3
 -8 4 6 554.64 25.9
 8 -4 -6 555.14 24
 8 -4 -6 515.35 22.9
 8 -4 -6 525.15 23.7
 -9 5 7 435.76 19.4
 -9 5 7 439.86 17.8
 -9 5 7 424.06 24.6
 9 -5 -7 414.66 17.3
 9 -5 -7 422.86 22.2
 9 -5 -7 425.76 21.1
 9 -5 -7 421.86 20.9
 -10 6 8 241.18 15.2
 -10 6 8 235.78 23.3
 -10 6 8 234.08 13.7
 10 -6 -8 204.68 17.1
 10 -6 -8 233.88 18.4
 10 -6 -8 245.88 12.7
 10 -6 -8 233.98 20
 -11 7 9 373.46 19.4
 -11 7 9 305.67 30.1
 11 -7 -9 337.47 21.7
 11 -7 -9 372.66 17.2
 -12 8 10 3.7 9.2
 -12 8 10 11.6 9.1
 12 -8 -10 -3.7 12.5
 12 -8 -10 13.4 7.3
 13 -9 -11 119.49 12.2
 13 -9 -11 169.48 19.5
 14 -10 -12 113.79 13.1
 14 -10 -12 92.09 22.7
 15 -11 -13 4.9 10.9
 15 -11 -13 -50.89 22
 16 -12 -14 -1.4 12.7
 16 -12 -14 23.2 30.6
 17 -13 -15 3.1 16.9
 17 -13 -15 -10.4 35.4
 14 -17 -14 3.8 17
 13 -16 -13 3.8 13.6
 12 -15 -12 -19.9 10.3
 11 -14 -11 57.79 10.7
 -11 14 11 42.1 13.4
 10 -13 -10 25.6 8.1
 -10 13 10 3.1 11.6
 9 -12 -9 36.9 8.1
 8 -11 -8 11.1 16.2
 8 -11 -8 21.8 6.6
 -8 11 8 22.7 9.3
 7 -10 -7 149.29 10.5
 7 -10 -7 115.29 14.9
 -7 10 7 114.29 11.8
 6 -9 -6 31.3 5
 -6 9 6 49.5 8.2
 5 -8 -5 377.86 16
 -5 8 5 369.06 16.8
 4 -7 -4 46.1 5.1
 -4 7 4 53.19 6.3
 3 -6 -3 219.08 11.6
 3 -6 -3 241.98 8.8
 -3 6 3 246.18 11.3
 2 -5 -2 59.79 4.4
 2 -5 -2 63.49 6.1
 2 -5 -2 38.5 5.5
 -2 5 2 52.89 4.8
 -2 5 2 61.79 5.6
 1 -4 -1 2269.07 72.39
 1 -4 -1 2288.47 74.09
 1 -4 -1 2266.77 72.99
 -1 4 1 2351.86 72.99
 -1 4 1 2322.97 73.99
 -1 4 1 2327.67 72.59
 0 -3 0 4.8 2.6
 0 -3 0 7.8 2.8
 0 -3 0 5.9 3.8
 0 3 0 6.5 3.3
 0 3 0 7 3.2
 0 3 0 7.2 3.6
 -1 -2 1 1594.84 51.79
 -1 -2 1 1640.54 51.89
 -1 -2 1 1621.94 50.89
 -1 -2 1 1626.34 51.49
 1 2 -1 1616.84 51.49
 1 2 -1 1689.83 50.99
 1 2 -1 1493.25 54.39
 1 2 -1 1639.34 51.49
 -2 -1 2 1151.28 39.2
 -2 -1 2 1165.38 39.1
 -2 -1 2 1338.77 39.4
 2 1 -2 1249.18 38.3
 2 1 -2 1163.58 39.6
 2 1 -2 1156.88 39
 2 1 -2 1224.08 39.3
 -3 0 3 320.97 12.5
 -3 0 3 322.37 13.2
 -3 0 3 315.87 14.3
 -3 0 3 326.67 12.7
 3 0 -3 323.57 14.3
 3 0 -3 344.47 12.8
 3 0 -3 331.27 13
 -4 1 4 272.97 11
 -4 1 4 253.27 11.5
 -4 1 4 277.37 14
 -4 1 4 254.57 12.1
 4 -1 -4 282.97 12.9
 4 -1 -4 265.47 14
 4 -1 -4 270.77 11.5
 -5 2 5 60.19 8.9
 -5 2 5 55.89 6
 -5 2 5 52.49 6.6
 5 -2 -5 65.89 6.9
 5 -2 -5 54.79 9.2
 5 -2 -5 64.49 6.6
 -6 3 6 550.24 23.7
 -6 3 6 566.54 19.9
 -6 3 6 527.75 22.2
 6 -3 -6 567.24 21.6
 6 -3 -6 582.44 22.8
 6 -3 -6 540.95 24.3
 -7 4 7 382.16 14.7
 -7 4 7 358.66 16.3
 -7 4 7 351.96 19.4
 7 -4 -7 372.96 17.9
 7 -4 -7 360.96 17.3
 7 -4 -7 355.56 18.5
 -8 5 8 343.17 16.1
 -8 5 8 311.67 20.1
 8 -5 -8 325.27 18
 8 -5 -8 335.17 14.5
 8 -5 -8 318.47 18
 8 -5 -8 322.97 18.7
 -9 6 9 285.77 22.2
 -9 6 9 322.87 16
 9 -6 -9 264.77 19
 9 -6 -9 313.17 14.2
 9 -6 -9 270.17 17.9
 -10 7 10 357.56 26.3
 -10 7 10 374.96 18.9
 10 -7 -10 356.66 17
 10 -7 -10 320.87 24.4
 10 -7 -10 357.06 20.7
 -11 8 11 31.5 19
 11 -8 -11 38.7 7.4
 11 -8 -11 50.09 12.5
 12 -9 -12 386.56 19.7
 12 -9 -12 360.26 27.3
 13 -10 -13 137.59 15.2
 13 -10 -13 101.89 19.8
 14 -11 -14 49.4 22.2
 14 -11 -14 45 10.9
 15 -12 -15 21.8 26.5
 15 -12 -15 11.8 12.4
 16 -13 -16 -12.1 31.9
 16 -13 -16 -21.5 14.6
 17 -14 -17 10.2 18.3
 17 -14 -17 -33.1 44.2
 15 -17 -13 24 16.8
 14 -16 -12 -6 13.5
 13 -15 -11 48 13.2
 12 -14 -10 -4.6 9.5
 -12 14 10 10.2 15.9
 11 -13 -9 35.2 9.3
 -11 13 9 50.89 13.5
 10 -12 -8 24.6 7.9
 -10 12 8 38.4 12.2
 9 -11 -7 29.3 7.2
 -9 11 7 44.6 11.9
 8 -10 -6 165.18 10.6
 8 -10 -6 129.69 15.2
 -8 10 6 143.99 15.7
 -8 10 6 164.78 15.8
 7 -9 -5 367.46 20.5
 7 -9 -5 373.46 16.1
 -7 9 5 336.67 17.7
 -7 9 5 380.36 18.5
 6 -8 -4 1485.75 51.19
 6 -8 -4 1498.25 49.99
 -6 8 4 1492.15 50.19
 -6 8 4 1487.15 49.5
 5 -7 -3 53.09 5.4
 -5 7 3 58.69 6.7
 -5 7 3 56.09 7.1
 4 -6 -2 139.89 9.1
 -4 6 2 141.29 8.9
 -4 6 2 141.89 8.5
 3 -5 -1 70.59 4.3
 3 -5 -1 61.69 6.3
 -3 5 1 67.29 4.5
 -3 5 1 69.29 5.8
 2 -4 0 576.04 18.3
 2 -4 0 532.25 19.2
 2 -4 0 558.44 20.2
 -2 4 0 555.94 19.1
 -2 4 0 545.45 18.3
 1 -3 1 1316.27 41.2
 1 -3 1 1289.37 42.2
 1 -3 1 1326.67 41.6
 -1 3 -1 1264.27 41.2
 0 -2 2 809.22 25.2
 0 -2 2 766.02 25.6
 0 -2 2 789.72 25
 0 -2 2 756.72 25
 0 2 -2 780.92 25.6
 0 2 -2 777.62 25
 0 2 -2 761.12 25
 0 2 -2 769.12 25.2
 -1 -1 3 15.5 2.7
 -1 -1 3 12.5 2.5
 -1 -1 3 13.9 2.9
 -1 -1 3 13.5 2.9
 1 1 -3 15.5 3.2
 1 1 -3 11.1 2.5
 1 1 -3 12.6 2.4
 1 1 -3 16.5 2.1
 1 1 -3 16 2.9
 -2 0 4 190.18 8.6
 -2 0 4 186.88 7.8
 -2 0 4 180.58 9.2
 -2 0 4 175.28 7.6
 2 0 -4 169.48 9.7
 2 0 -4 198.28 8.6
 2 0 -4 187.68 7.7
 2 0 -4 179.48 7.8
 -3 1 5 51.09 5.7
 -3 1 5 61.19 7.2
 -3 1 5 40.3 6.4
 3 -1 -5 52.79 7.4
 3 -1 -5 52.99 5.5
 3 -1 -5 54.79 6.3
 3 -1 -5 48.9 5.1
 -4 2 6 517.75 20.1
 -4 2 6 505.05 19
 -4 2 6 536.75 19
 4 -2 -6 479.65 17.6
 4 -2 -6 522.95 19.6
 4 -2 -6 517.75 21.2
 4 -2 -6 481.45 18.8
 -5 3 7 515.45 17.6
 -5 3 7 512.55 20.3
 -5 3 7 500.05 21.2
 5 -3 -7 492.15 19.6
 5 -3 -7 502.45 22.8
 -6 4 8 44.8 9.4
 -6 4 8 41.9 4.7
 6 -4 -8 29.3 9
 6 -4 -8 35.2 7.2
 -7 5 9 301.77 15.3
 -7 5 9 319.97 12.6
 -7 5 9 313.67 18.5
 7 -5 -9 318.97 17.2
 7 -5 -9 335.87 17.6
 -8 6 10 414.96 22.5
 -8 6 10 410.96 18.7
 8 -6 -10 389.26 20.4
 8 -6 -10 412.96 21.4
 8 -6 -10 422.46 17.6
 -9 7 11 357.86 23.4
 9 -7 -11 366.16 16.9
 9 -7 -11 331.97 22.7
 9 -7 -11 383.46 21
 -10 8 12 32.9 14.8
 10 -8 -12 25.2 7.5
 10 -8 -12 44 11.8
 11 -9 -13 229.58 15.9
 11 -9 -13 253.97 22.1
 12 -10 -14 3.5 17.2
 12 -10 -14 19 8.9
 13 -11 -15 2 21.3
 13 -11 -15 14.7 11
 14 -12 -16 21.9 25.7
 14 -12 -16 -0.3 13.1
 15 -13 -17 20 13.9
 15 -13 -17 -13.6 31.1
 16 -14 -18 11.8 16.8
 16 -14 -18 -27 37.2
 16 -17 -12 71.59 17.4
 15 -16 -11 33.6 14.4
 14 -15 -10 16.7 20.1
 13 -14 -9 30.8 12.1
 -13 14 9 78.39 19.6
 12 -13 -8 268.47 18.5
 -12 13 8 314.17 26.9
 11 -12 -7 61.79 10
 -11 12 7 87.99 15.6
 10 -11 -6 71.19 9.9
 -10 11 6 74.89 14.9
 9 -10 -5 54.29 7
 9 -10 -5 69.39 14
 -9 10 5 78.39 12.2
 -9 10 5 57.99 10.7
 8 -9 -4 8.8 8.9
 8 -9 -4 7.8 4.6
 -8 9 4 8.3 8.8
 -8 9 4 6.8 6.9
 7 -8 -3 16 4.5
 7 -8 -3 11.1 8.4
 -7 8 3 27.1 8.4
 -7 8 3 19 6.5
 6 -7 -2 32.7 8.1
 6 -7 -2 22.6 4.5
 -6 7 2 35.8 3.8
 -6 7 2 23 5.5
 5 -6 -1 704.83 25.3
 5 -6 -1 667.93 24.6
 -5 6 1 704.73 24.4
 -5 6 1 689.23 24.8
 -5 6 1 657.73 22.5
 4 -5 0 1700.13 55.99
 4 -5 0 1544.25 55.39
 4 -5 0 1727.53 56.39
 -4 5 0 1667.23 54.89
 -4 5 0 2020 58.29
 -4 5 0 1774.42 55.99
 3 -4 1 316.07 11.2
 3 -4 1 304.67 12
 -3 4 -1 310.07 11.1
 -3 4 -1 316.77 11.9
 2 -3 2 403.76 13.7
 2 -3 2 373.26 14
 2 -3 2 386.86 14.5
 -2 3 -2 398.46 13.7
 -2 3 -2 451.05 14.5
 -2 3 -2 390.96 14.5
 1 -2 3 675.83 23.1
 1 -2 3 751.32 23.1
 1 -2 3 685.43 23
 -1 2 -3 710.03 23
 -1 2 -3 694.73 23.2
 -1 2 -3 731.33 23.1
 0 -1 4 1871.11 61.99
 0 -1 4 2031.7 62.49
 0 -1 4 1948.01 61.99
 0 1 -4 2052.89 61.99
 0 1 -4 1989.5 62.49
 0 1 -4 1948.11 61.99
 0 1 -4 1963.9 62.09
 -1 0 5 140.29 6.1
 -1 0 5 140.09 7.1
 -1 0 5 158.88 7.4
 1 0 -5 142.99 7.4
 1 0 -5 138.09 6.2
 1 0 -5 139.09 7.1
 -2 1 6 834.92 27.3
 -2 1 6 851.11 26.9
 -2 1 6 812.32 28.1
 2 -1 -6 843.32 28.1
 2 -1 -6 821.42 27.2
 2 -1 -6 824.22 27
 2 -1 -6 828.12 28.7
 -3 2 7 315.77 13.8
 -3 2 7 302.57 10.8
 -3 2 7 279.37 12.1
 3 -2 -7 282.37 11
 3 -2 -7 310.77 12.3
 3 -2 -7 292.97 14.7
 -4 3 8 2034.2 64.99
 -4 3 8 2040.1 62.69
 -4 3 8 1893.91 63.99
 4 -3 -8 1928.01 62.79
 4 -3 -8 2041.1 64.19
 4 -3 -8 1977.2 65.79
 -5 4 9 2656.83 84.49
 5 -4 -9 2474.45 81.89
 5 -4 -9 2640.34 83.99
 5 -4 -9 2647.14 85.69
 -6 5 10 841.42 31.9
 6 -5 -10 883.21 32.6
 6 -5 -10 847.02 31.8
 -7 6 11 372.96 19.7
 7 -6 -11 357.76 19.3
 7 -6 -11 373.86 16.2
 7 -6 -11 354.16 19.5
 -8 7 12 97.89 13.2
 8 -7 -12 91.09 13.2
 8 -7 -12 114.09 9.6
 8 -7 -12 115.19 12.6
 -9 8 13 118.99 15.3
 9 -8 -13 98.49 13.6
 9 -8 -13 120.09 11.2
 9 -8 -13 102.79 17.1
 -10 9 14 -16.2 15.2
 10 -9 -14 -18.4 15.2
 10 -9 -14 3.6 7.3
 11 -10 -15 2 15.5
 11 -10 -15 -3.1 7.7
 12 -11 -16 21 10.9
 12 -11 -16 15.1 20
 13 -12 -17 -2.2 25
 13 -12 -17 2.6 14.4
 14 -13 -18 9.8 14.2
 14 -13 -18 35.7 29.7
 15 -14 -19 17.9 36.5
 15 -14 -19 -0.6 16.9
 17 -17 -11 2.8 16.8
 16 -16 -10 37.8 16.6
 14 -14 -8 83.69 12.9
 13 -13 -7 154.38 15.8
 -13 13 7 185.28 23.7
 12 -12 -6 59.79 9.8
 -12 12 6 78.69 16.8
 11 -11 -5 16 7.4
 -11 11 5 21.6 13.9
 10 -10 -4 12.6 5.7
 -10 10 4 21.6 11.8
 -10 10 4 11.5 10.2
 9 -9 -3 93.89 12.5
 9 -9 -3 89.09 8.6
 -9 9 3 76.09 12.3
 -9 9 3 67.69 7.6
 -9 9 3 99.89 10.7
 8 -8 -2 201.98 11.3
 8 -8 -2 226.38 16
 -8 8 2 215.28 13.3
 -8 8 2 208.78 10.2
 -8 8 2 232.38 15.7
 7 -7 -1 1096.09 39.2
 7 -7 -1 1108.79 37.7
 -7 7 1 1068.89 36.1
 -7 7 1 1127.59 37.8
 -7 7 1 1124.19 39.1
 6 -6 0 95.29 10.2
 6 -6 0 77.99 8.3
 -6 6 0 78.89 6.1
 -6 6 0 83.39 8
 -6 6 0 90.99 9.8
 5 -5 1 60.39 5.8
 5 -5 1 80.99 7.3
 -5 5 -1 71.59 6.2
 -5 5 -1 58.59 5.4
 -5 5 -1 77.29 7.6
 4 -4 2 429.56 15
 4 -4 2 383.36 15.2
 4 -4 2 441.46 16
 -4 4 -2 427.56 15.3
 -4 4 -2 420.06 15
 3 -3 3 300.07 11.8
 3 -3 3 347.87 12
 3 -3 3 309.47 12.2
 -3 3 -3 336.27 12.3
 -3 3 -3 323.27 11.9
 -3 3 -3 314.17 11.9
 2 -2 4 198.08 7.4
 2 -2 4 180.78 7.3
 2 -2 4 150.38 6.8
 2 -2 4 186.48 7.6
 -2 2 -4 186.98 7.6
 -2 2 -4 174.38 6.9
 -2 2 -4 180.58 7.3
 -2 2 -4 181.78 7.2
 1 -1 5 151.48 6.5
 1 -1 5 139.39 5.9
 -1 1 -5 134.69 6.4
 -1 1 -5 142.19 5.8
 -1 1 -5 145.69 6.2
 0 0 6 9216.68 284.27
 0 0 6 9999 284.57
 0 0 -6 8777.72 283.47
 0 0 -6 8776.72 283.57
 0 0 -6 8875.51 284.27
 -1 1 7 1079.29 34.5
 1 -1 -7 1046 34.5
 1 -1 -7 978.9 33.3
 -2 2 8 468.95 19
 2 -2 -8 465.65 18.8
 2 -2 -8 544.35 18.2
 2 -2 -8 477.05 16.7
 -3 3 9 412.36 15.4
 -3 3 9 430.06 16.7
 3 -3 -9 429.46 18.3
 3 -3 -9 425.16 14.7
 3 -3 -9 376.06 16.2
 -4 4 10 832.22 30.2
 4 -4 -10 868.51 32.6
 4 -4 -10 872.21 30.4
 4 -4 -10 835.22 27.9
 -5 5 11 58.79 8.3
 5 -5 -11 49.4 7.7
 5 -5 -11 50.79 8.8
 -6 6 12 1.5 7.8
 6 -6 -12 10.2 8.6
 6 -6 -12 8.2 4.2
 6 -6 -12 1.3 9.1
 -7 7 13 96.19 11.4
 7 -7 -13 88.39 12.1
 7 -7 -13 91.99 12.8
 7 -7 -13 89.39 8.7
 -8 8 14 86.99 12.8
 8 -8 -14 94.39 15.7
 8 -8 -14 84.59 9.5
 8 -8 -14 98.59 13.3
 -9 9 15 74.39 14.2
 9 -9 -15 91.29 14.6
 9 -9 -15 77.19 9.9
 -10 10 16 76.69 23.7
 10 -10 -16 82.59 10.3
 10 -10 -16 80.09 17.8
 11 -11 -17 18.8 20.3
 11 -11 -17 -9.9 9.7
 12 -12 -18 4.8 24.1
 12 -12 -18 14 19
 13 -13 -19 -5.6 14.1
 13 -13 -19 -40.9 29.7
 14 -14 -20 -10.6 34.4
 14 -14 -20 2.5 17
 18 -17 -10 -1.8 18.1
 17 -16 -9 59.19 18.1
 16 -15 -8 28.3 12.8
 15 -14 -7 99.99 14.6
 14 -13 -6 171.18 16.4
 13 -12 -5 168.28 15.1
 -13 12 5 188.58 22.3
 12 -11 -4 68.79 9.2
 -12 11 4 80.99 17
 -12 11 4 51.79 8.8
 11 -10 -3 7.5 6
 -11 10 3 21.5 14.1
 -11 10 3 7.7 6.9
 -11 10 3 7.8 12.1
 10 -9 -2 86.09 12.5
 10 -9 -2 87.99 9.2
 -10 9 2 78.19 13.6
 -10 9 2 111.29 9.3
 -10 9 2 98.89 10.6
 9 -8 -1 503.05 19
 9 -8 -1 432.16 22.1
 -9 8 1 452.25 18.2
 -9 8 1 457.65 20.1
 -9 8 1 491.15 23.6
 8 -7 0 1197.08 41.8
 8 -7 0 1209.38 40.1
 -8 7 0 1167.18 39.3
 -8 7 0 1114.19 40.9
 -8 7 0 1197.68 42.7
 -8 7 0 1189.58 40.3
 7 -6 1 9 4.8
 7 -6 1 9.4 6.1
 -7 6 -1 5.2 5
 -7 6 -1 5.9 8
 -7 6 -1 18 4.9
 -7 6 -1 15.5 5.2
 6 -5 2 111.29 9.7
 6 -5 2 103.99 8
 -6 5 -2 104.39 10.8
 -6 5 -2 105.89 7.6
 -6 5 -2 110.69 7.3
 -6 5 -2 107.59 10.7
 5 -4 3 97.39 7.5
 5 -4 3 92.29 6.7
 -5 4 -3 96.69 6.2
 -5 4 -3 95.39 6.9
 -5 4 -3 87.49 8.9
 4 -3 4 469.75 16.9
 4 -3 4 433.76 16.3
 -4 3 -4 478.15 17
 -4 3 -4 493.35 16.4
 -4 3 -4 467.85 17.3
 3 -2 5 13 2.9
 3 -2 5 14.5 2.8
 3 -2 5 18.2 3.5
 -3 2 -5 14.1 3.8
 -3 2 -5 16.2 5.1
 -3 2 -5 9.9 3.3
 2 -1 6 54.79 5
 -2 1 -6 54.69 5
 1 0 7 1027.5 33.1
 -1 0 -7 995.2 33.1
 0 1 8 613.54 20.4
 0 -1 -8 593.44 21.6
 0 -1 -8 574.34 20.3
 -1 2 9 317.97 13.3
 -1 2 9 304.17 11.6
 1 -2 -9 283.87 13.4
 1 -2 -9 288.97 11.4
 -2 3 10 76.79 5.8
 -2 3 10 91.19 9
 2 -3 -10 83.79 9.9
 2 -3 -10 78.49 5.8
 -3 4 11 139.09 11.2
 -3 4 11 146.09 7.6
 3 -4 -11 139.49 14
 3 -4 -11 151.38 10.9
 3 -4 -11 148.39 7.6
 -4 5 12 135.09 11.3
 4 -5 -12 115.69 13.3
 4 -5 -12 118.49 12.6
 -5 6 13 -4 7.3
 5 -6 -13 1.5 8.8
 5 -6 -13 7.2 9
 -6 7 14 24.9 9
 6 -7 -14 11.2 10.2
 6 -7 -14 21.5 11.6
 6 -7 -14 24.4 6
 -7 8 15 102.69 12.1
 7 -8 -15 120.89 14.9
 7 -8 -15 104.99 11.4
 7 -8 -15 94.59 15.6
 -8 9 16 -0.5 11.8
 8 -9 -16 4.3 12.7
 8 -9 -16 19.3 8.2
 -9 10 17 108.89 17.4
 9 -10 -17 172.28 14.6
 9 -10 -17 161.58 19.5
 10 -11 -18 33 20.4
 10 -11 -18 4.6 9.9
 11 -12 -19 54.19 24.5
 11 -12 -19 31.6 20.3
 12 -13 -20 4.5 13.9
 12 -13 -20 22.8 30.2
 13 -14 -21 -33.8 33.9
 13 -14 -21 12.6 17.7
 18 -16 -8 24.8 18.2
 17 -15 -7 6.6 13.7
 16 -14 -6 41.1 11.9
 15 -13 -5 46.8 10.9
 14 -12 -4 100.09 11.2
 -14 12 4 80.19 8.4
 13 -11 -3 26.7 7.8
 -13 11 3 29.8 23.8
 -13 11 3 22.6 5.9
 12 -10 -2 3.8 6.1
 -12 10 2 3.6 15.5
 -12 10 2 3.3 4.5
 11 -9 -1 -4.6 15.7
 11 -9 -1 2 5.4
 -11 9 1 -0.9 4
 -11 9 1 6.3 9.3
 -11 9 1 -14.9 12.8
 10 -8 0 175.08 10.5
 10 -8 0 137.99 16
 -10 8 0 180.38 18
 -10 8 0 169.18 12.9
 -10 8 0 140.59 12.8
 -10 8 0 164.08 12.4
 9 -7 1 563.24 21.3
 9 -7 1 573.04 24.5
 -9 7 -1 562.84 21.9
 -9 7 -1 535.55 22.6
 -9 7 -1 586.24 25.7
 -9 7 -1 531.95 21.4
 8 -6 2 -2.6 4.7
 8 -6 2 -2.5 6.2
 -8 6 -2 1.6 5.4
 -8 6 -2 1.4 4.8
 -8 6 -2 -1.3 6.1
 -8 6 -2 -0.3 8.7
 7 -5 3 196.98 12.2
 7 -5 3 180.08 10.2
 -7 5 -3 200.58 14
 -7 5 -3 191.98 10.1
 -7 5 -3 176.28 10.7
 6 -4 4 2 3.6
 6 -4 4 -0.8 4.8
 -6 4 -4 -3.5 4.7
 -6 4 -4 0.2 6
 -6 4 -4 1.5 3.3
 5 -3 5 13.7 6.6
 5 -3 5 18.6 3.5
 -5 3 -5 23.5 4.9
 -5 3 -5 26.4 3.6
 -5 3 -5 23.7 5.3
 4 -2 6 811.62 26.7
 4 -2 6 767.62 25.8
 -4 2 -6 791.12 27.2
 -4 2 -6 806.62 26.9
 3 -1 7 578.84 20.3
 -3 1 -7 668.53 20.5
 -3 1 -7 559.94 20.2
 -3 1 -7 569.94 21.1
 -2 0 -8 463.25 17.2
 -1 -1 -9 53.19 6.1
 0 -2 -10 7.7 3.9
 0 -2 -10 9.2 6.1
 1 -3 -11 148.29 11.6
 1 -3 -11 138.69 8.1
 -2 4 12 213.48 13.4
 2 -4 -12 195.58 13.6
 2 -4 -12 206.88 10
 -3 5 13 62.39 9
 3 -5 -13 68.19 8.2
 3 -5 -13 54.09 6.1
 -4 6 14 60.19 10.2
 4 -6 -14 38.5 9.6
 4 -6 -14 47.8 10
 -5 7 15 129.99 15.5
 5 -7 -15 118.89 13.6
 5 -7 -15 150.78 16.3
 5 -7 -15 128.99 10.3
 -6 8 16 66.29 12.9
 6 -8 -16 57.89 8.7
 6 -8 -16 90.79 13.3
 6 -8 -16 60.39 14.8
 -7 9 17 10.9 13
 7 -9 -17 3.9 7
 7 -9 -17 -11 13.5
 7 -9 -17 17.7 26.1
 -8 10 18 39.1 17
 8 -10 -18 30.5 9.4
 8 -10 -18 33 16.1
 9 -11 -19 26.8 19.9
 9 -11 -19 44.9 11.4
 10 -12 -20 72.09 25
 11 -13 -21 -25.2 27.6
 11 -13 -21 23.2 14.1
 12 -14 -22 0.1 16
 12 -14 -22 -37.2 34.1
 19 -16 -7 16.3 16.9
 18 -15 -6 25.2 15.5
 17 -14 -5 5.6 12.2
 16 -13 -4 1.4 10.4
 -16 13 4 21.7 7.4
 15 -12 -3 29.9 9.4
 -15 12 3 65.79 8.1
 14 -11 -2 11.2 8.1
 -14 11 2 11.8 6.3
 13 -10 -1 105.69 10.7
 -13 10 1 88.49 9.8
 -13 10 1 97.19 12.8
 12 -9 0 13.2 6.2
 -12 9 0 29.8 10.1
 -12 9 0 98.29 19.2
 -12 9 0 33 7
 -12 9 0 29.2 10.2
 11 -8 1 3.9 10.5
 11 -8 1 36.4 6.3
 -11 8 -1 3.3 7.2
 -11 8 -1 11.3 5.3
 -11 8 -1 -4.7 12.8
 -11 8 -1 8.3 8
 10 -7 2 11.6 9.3
 10 -7 2 0.8 4.6
 -10 7 -2 20.2 5.7
 -10 7 -2 17 7
 -10 7 -2 5.6 6.2
 -10 7 -2 24.8 12.6
 9 -6 3 -0.6 5
 9 -6 3 -5.6 6.6
 -9 6 -3 1.9 4.8
 -9 6 -3 0.9 10
 -9 6 -3 5.4 5.5
 -9 6 -3 10.2 6.6
 8 -5 4 1.5 5.1
 8 -5 4 0.8 5.9
 -8 5 -4 -2.9 8.5
 -8 5 -4 2.4 4.6
 -8 5 -4 10.2 5.6
 -8 5 -4 3.4 3.7
 7 -4 5 9.3 5.4
 7 -4 5 6.1 4.1
 7 -4 5 13.3 4.2
 -7 4 -5 1.3 4.3
 -7 4 -5 3.4 3.1
 -7 4 -5 2.5 6.8
 6 -3 6 35.5 5.9
 6 -3 6 31.1 4
 -6 3 -6 27.3 6.8
 -6 3 -6 31.9 4.1
 5 -2 7 440.46 15.9
 -5 2 -7 465.85 18
 -5 2 -7 491.95 16.3
 -5 2 -7 449.76 18
 4 -1 8 297.77 12.6
 -4 1 -8 283.67 13.3
 -4 1 -8 291.67 12.7
 -4 1 -8 297.67 11
 3 0 9 441.56 16.4
 -3 0 -9 456.45 15.5
 -3 0 -9 433.66 16.4
 -3 0 -9 423.66 17.4
 -2 -1 -10 212.08 11.6
 -1 -2 -11 4 5.8
 -1 -2 -11 -0.6 5.5
 -1 -2 -11 7.2 7.8
 0 -3 -12 169.38 12.6
 0 -3 -12 150.88 9.8
 1 -4 -13 230.18 11.6
 2 -5 -14 299.77 15.1
 2 -5 -14 312.17 13.7
 3 -6 -15 1.5 5.8
 3 -6 -15 6 8
 3 -6 -15 1.2 5
 4 -7 -16 5.7 11.4
 4 -7 -16 -4.5 9.2
 4 -7 -16 1.7 4.8
 -5 8 17 38.7 12.7
 5 -8 -17 35.2 7.8
 5 -8 -17 40.7 12.6
 5 -8 -17 28.6 14.3
 -6 9 18 47.2 14
 6 -9 -18 29 21.9
 6 -9 -18 36.7 8.5
 6 -9 -18 27.3 15.2
 -7 10 19 8.5 16.9
 7 -10 -19 10.9 17.2
 7 -10 -19 3.1 8
 8 -11 -20 77.69 20.9
 9 -12 -21 4.5 16.6
 9 -12 -21 33.8 24.1
 10 -13 -22 -0.3 28.6
 10 -13 -22 23.6 13.5
 11 -14 -23 1.1 15.2
 11 -14 -23 44.8 34.9
 19 -15 -5 126.39 18.9
 18 -14 -4 81.19 14.9
 17 -13 -3 94.99 14.1
 -17 13 3 85.29 9.6
 16 -12 -2 196.78 16.7
 -16 12 2 125.49 11.9
 15 -11 -1 224.68 16.1
 -15 11 1 204.58 13.2
 14 -10 0 84.49 9.9
 -14 10 0 85.99 10.5
 -14 10 0 94.39 12.8
 13 -9 1 153.58 12.1
 -13 9 -1 157.08 16
 -13 9 -1 165.18 11.8
 12 -8 2 24.5 6.3
 -12 8 -2 18.5 6
 -12 8 -2 25.7 9.1
 -12 8 -2 9.5 17.6
 -12 8 -2 25.1 9.5
 11 -7 3 126.49 9.5
 11 -7 3 137.79 13.9
 11 -7 3 118.49 13.5
 -11 7 -3 102.99 12.8
 -11 7 -3 131.09 10.2
 -11 7 -3 124.29 11.9
 -11 7 -3 110.69 17.5
 10 -6 4 217.08 13.4
 10 -6 4 211.88 16.3
 -10 6 -4 217.48 20.8
 -10 6 -4 209.78 12.4
 -10 6 -4 207.28 11.5
 -10 6 -4 199.98 13.6
 9 -5 5 6.2 4.7
 9 -5 5 11.5 5.6
 9 -5 5 5.4 7.2
 -9 5 -5 -7 11.2
 -9 5 -5 18.8 4.8
 -9 5 -5 7.8 5.3
 -9 5 -5 8.4 6.1
 8 -4 6 75.29 7.4
 8 -4 6 73.59 8.6
 8 -4 6 71.19 7.3
 -8 4 -6 77.49 7.5
 -8 4 -6 83.49 8.3
 7 -3 7 84.99 6.6
 7 -3 7 80.69 9.7
 -7 3 -7 102.09 6.9
 -7 3 -7 94.59 7.9
 -7 3 -7 91.39 11.2
 6 -2 8 38.5 4
 6 -2 8 37.5 6.5
 -6 2 -8 33.5 5.3
 -6 2 -8 37.8 4.3
 -6 2 -8 29.3 6.9
 5 -1 9 175.58 10.8
 -5 1 -9 156.28 9.3
 -5 1 -9 180.78 8
 -5 1 -9 166.48 11.6
 -4 0 -10 851.51 27.9
 -4 0 -10 820.22 29.5
 -4 0 -10 865.71 29.6
 -3 -1 -11 19.3 4
 -3 -1 -11 20.8 4.9
 -3 -1 -11 27.1 6.2
 -2 -2 -12 1146.49 38.6
 -2 -2 -12 1116.99 39.3
 -1 -3 -13 753.12 28.5
 -1 -3 -13 759.72 27.5
 -1 -3 -13 725.73 28.5
 0 -4 -14 544.65 21.7
 0 -4 -14 509.75 20.5
 1 -5 -15 257.67 14.4
 1 -5 -15 247.88 13.9
 2 -6 -16 239.18 14.1
 2 -6 -16 248.88 15.2
 2 -6 -16 239.98 13.1
 3 -7 -17 85.99 9.6
 3 -7 -17 102.09 11.7
 3 -7 -17 75.59 9.4
 4 -8 -18 133.69 12.2
 4 -8 -18 78.09 16.3
 4 -8 -18 136.49 15.5
 5 -9 -19 8.1 7.9
 5 -9 -19 -4.2 21.3
 5 -9 -19 15.2 15.4
 6 -10 -20 31.5 17.8
 6 -10 -20 11.5 9.4
 7 -11 -21 58.39 13
 7 -11 -21 114.69 22.8
 8 -12 -22 5.3 12.8
 8 -12 -22 22.8 24.3
 9 -13 -23 6.9 14.1
 9 -13 -23 -8.9 28.1
 10 -14 -24 14.6 34.7
 10 -14 -24 -11.6 16.7
 20 -15 -4 -9.8 17.8
 19 -14 -3 35.6 14.5
 -19 14 3 -10.7 9.2
 18 -13 -2 101.79 14.1
 -18 13 2 69.09 10.5
 17 -12 -1 131.29 14.9
 -17 12 1 127.39 12.7
 16 -11 0 60.19 10.3
 -16 11 0 47.4 9.3
 -16 11 0 43.7 14.4
 15 -10 1 77.59 9.5
 -15 10 -1 64.29 13.2
 -15 10 -1 73.49 9.7
 14 -9 2 92.69 13
 14 -9 2 93.59 10.5
 -14 9 -2 112.19 14.2
 -14 9 -2 86.29 10.1
 13 -8 3 18.6 6.3
 13 -8 3 8.4 9.8
 -13 8 -3 32.3 6.8
 -13 8 -3 4.9 9
 12 -7 4 551.94 24.4
 12 -7 4 638.64 39.1
 12 -7 4 579.04 22
 -12 7 -4 542.55 22.8
 -12 7 -4 561.94 23.5
 -12 7 -4 535.65 25.3
 11 -6 5 353.16 17.6
 11 -6 5 354.66 21.2
 -11 6 -5 317.47 27.4
 -11 6 -5 360.86 16.3
 -11 6 -5 358.16 16.4
 -11 6 -5 343.27 18
 10 -5 6 -3.7 6.4
 10 -5 6 8.9 8.2
 10 -5 6 8.7 5.2
 -10 5 -6 -0.6 6.8
 -10 5 -6 11.5 5.2
 -10 5 -6 17.3 13.8
 -10 5 -6 5.4 5
 9 -4 7 12.8 7.1
 9 -4 7 9.7 4.8
 -9 4 -7 9 5
 -9 4 -7 12.4 7
 8 -3 8 49.2 7.9
 8 -3 8 50.89 5.4
 -8 3 -8 60.79 7.2
 -8 3 -8 61.59 6.7
 -8 3 -8 53.59 7.7
 7 -2 9 101.59 11.6
 -7 2 -9 95.09 8.5
 -7 2 -9 124.29 7.3
 6 -1 10 48.3 7.7
 -6 1 -10 46 6.1
 -6 1 -10 45.4 9.5
 5 0 11 46.9 7.8
 -5 0 -11 46.6 6.2
 -5 0 -11 51.59 4.9
 -5 0 -11 52.89 9
 -4 -1 -12 -5.9 4.4
 -4 -1 -12 1.3 7.8
 -3 -2 -13 467.65 19.9
 -3 -2 -13 474.35 21.7
 -3 -2 -13 498.55 19.2
 -2 -3 -14 3.9 9.9
 -2 -3 -14 10.2 5.5
 -2 -3 -14 4.7 9.4
 -1 -4 -15 169.98 17.9
 -1 -4 -15 165.68 12.5
 -1 -4 -15 175.78 10.8
 0 -5 -16 151.58 12.3
 0 -5 -16 151.98 10.1
 1 -6 -17 12.6 5.8
 1 -6 -17 21.6 8.2
 1 -6 -17 23.9 5.9
 2 -7 -18 5.8 13.1
 2 -7 -18 7.2 6
 2 -7 -18 -2 9.2
 3 -8 -19 11.2 7.3
 3 -8 -19 -5.6 11.5
 4 -9 -20 74.59 11.2
 4 -9 -20 105.09 17
 4 -9 -20 37.6 29.8
 5 -10 -21 53.89 10.5
 5 -10 -21 44.3 19.1
 6 -11 -22 22 12.7
 6 -11 -22 67.29 23.1
 7 -12 -23 23.8 25.7
 7 -12 -23 21.8 14.3
 8 -13 -24 33.1 15.2
 8 -13 -24 34 28.2
 9 -14 -25 -16.2 19
 -20 14 2 15.3 11
 19 -13 -1 46.9 13.9
 -19 13 1 79.89 11.5
 18 -12 0 60.69 12.2
 -18 12 0 18.6 19.4
 -18 12 0 14.7 9.8
 17 -11 1 18.2 9.4
 -17 11 -1 -2.9 8.6
 -17 11 -1 6.5 16.1
 16 -10 2 5.2 7.9
 -16 10 -2 26.8 14.1
 -16 10 -2 8.5 8.5
 15 -9 3 64.29 13
 15 -9 3 60.49 8.5
 -15 9 -3 62.59 10
 -15 9 -3 51.99 14.6
 14 -8 4 415.76 22.8
 14 -8 4 489.35 19.8
 -14 8 -4 472.05 21.5
 13 -7 5 348.97 15.6
 13 -7 5 334.87 18.5
 -13 7 -5 311.47 21
 -13 7 -5 329.07 17.4
 12 -6 6 121.19 16.7
 12 -6 6 138.69 12.5
 -12 6 -6 121.69 11.2
 -12 6 -6 157.78 15.3
 -12 6 -6 119.49 12.6
 11 -5 7 13.2 7
 11 -5 7 4.8 6
 11 -5 7 9.7 9.9
 -11 5 -7 5.6 5.4
 -11 5 -7 0.8 7.7
 -11 5 -7 9.3 5.8
 10 -4 8 25.6 9.4
 10 -4 8 25 5.8
 -10 4 -8 25.8 6.9
 -10 4 -8 18.2 15.8
 -10 4 -8 19.2 7.8
 9 -3 9 19.9 8.5
 -9 3 -9 -2.9 5
 -9 3 -9 -0.3 7.1
 8 -2 10 8.5 8.2
 -8 2 -10 3.5 5.5
 -8 2 -10 -5.6 4.2
 7 -1 11 22.3 8.8
 -7 1 -11 21.5 6.7
 -7 1 -11 23.7 5.3
 6 0 12 8 8.1
 -6 0 -12 1.7 4.7
 5 1 13 135.29 15.2
 -5 -1 -13 128.29 9.6
 -5 -1 -13 125.19 14.3
 -4 -2 -14 83.49 8.4
 -4 -2 -14 67.99 10.8
 -3 -3 -15 124.59 19.1
 -3 -3 -15 135.79 16.3
 -3 -3 -15 133.99 10.3
 -2 -4 -16 71.09 8.8
 -2 -4 -16 84.39 9.5
 -2 -4 -16 80.89 9.2
 -2 -4 -16 64.19 8.1
 -1 -5 -17 41.8 9.9
 -1 -5 -17 41.2 10.5
 -1 -5 -17 53.49 9.3
 -1 -5 -17 53.39 7.7
 -1 -5 -17 51.19 6.5
 0 -6 -18 11.3 7.2
 0 -6 -18 6.1 8.4
 0 -6 -18 -10.5 5.2
 0 -6 -18 1.4 10.7
 1 -7 -19 22.5 10.2
 1 -7 -19 17.2 7.6
 1 -7 -19 19.7 7.9
 2 -8 -20 27.1 12.6
 2 -8 -20 26.2 9
 2 -8 -20 17.2 8.7
 3 -9 -21 2.3 8.5
 3 -9 -21 17.3 15.3
 4 -10 -22 6.6 18.3
 4 -10 -22 11 11
 5 -11 -23 3.8 12.8
 5 -11 -23 5.5 22.3
 6 -12 -24 28.6 26.7
 6 -12 -24 31.6 15.4
 7 -13 -25 26.7 30.1
 7 -13 -25 23.6 17.4
 20 -13 0 19.9 14.9
 -20 13 0 -0.7 12.6
 19 -12 1 -0.6 12.4
 -19 12 -1 -7.5 11.9
 -19 12 -1 30 22.8
 18 -11 2 13.1 10.3
 -18 11 -2 29.9 11.2
 -18 11 -2 18.7 21.6
 17 -10 3 66.59 9.7
 -17 10 -3 64.59 12
 -17 10 -3 74.39 18.2
 16 -9 4 14.7 12.9
 16 -9 4 37.7 7.8
 -16 9 -4 39 16
 -16 9 -4 31.4 9.6
 15 -8 5 251.77 19.7
 15 -8 5 285.47 14.6
 -15 8 -5 306.07 17.8
 -15 8 -5 256.77 23.7
 14 -7 6 29.9 6.4
 14 -7 6 17.1 8.9
 -14 7 -6 10.1 11.1
 -14 7 -6 23.1 8.5
 13 -6 7 -2.9 9.1
 13 -6 7 18.6 8.4
 -13 6 -7 6.1 10.6
 -13 6 -7 19.5 7.8
 12 -5 8 6.6 7.2
 12 -5 8 12.7 20.2
 -12 5 -8 4.6 9.1
 -12 5 -8 7 6.9
 -12 5 -8 8.3 6.5
 11 -4 9 18.7 12.1
 -11 4 -9 -7.1 6.8
 -11 4 -9 -13.2 8
 10 -3 10 7 10.5
 -10 3 -10 1.1 7.9
 -10 3 -10 1.3 6.3
 9 -2 11 11.5 10.2
 -9 2 -11 5.2 6.4
 -9 2 -11 11.8 6.8
 8 -1 12 10.4 10.2
 -8 1 -12 1.6 7.4
 -8 1 -12 10.4 5.6
 7 0 13 99.69 12.1
 -7 0 -13 90.89 10.3
 -7 0 -13 103.29 9.6
 -7 0 -13 77.79 7.7
 6 1 14 329.37 21
 -6 -1 -14 317.17 17.3
 -6 -1 -14 299.07 15.1
 -5 -2 -15 2.9 6
 -5 -2 -15 5.3 8.1
 -4 -3 -16 68.29 9.9
 -4 -3 -16 69.99 11.9
 -4 -3 -16 69.59 8.6
 -3 -4 -17 0.4 5.7
 -3 -4 -17 -2.1 8.7
 -3 -4 -17 -9 6.8
 -3 -4 -17 5.5 9.4
 -3 -4 -17 9.3 7.6
 -2 -5 -18 7.5 8.5
 -2 -5 -18 3.4 7.4
 -2 -5 -18 5.3 8.9
 -2 -5 -18 8.7 10.1
 -2 -5 -18 8.9 5.9
 -1 -6 -19 67.19 12.6
 -1 -6 -19 77.69 11.5
 -1 -6 -19 58.99 9
 -1 -6 -19 51.59 10.4
 -1 -6 -19 60.39 8.4
 0 -7 -20 6.5 9
 0 -7 -20 4 13.7
 0 -7 -20 24.3 11.5
 0 -7 -20 -1.9 8
 0 -7 -20 7.7 8.7
 1 -8 -21 19.5 12.5
 1 -8 -21 8.6 9
 1 -8 -21 -19.9 15.4
 1 -8 -21 6.1 8.9
 1 -8 -21 -3.5 12.6
 2 -9 -22 61.69 17
 2 -9 -22 46.6 16.5
 2 -9 -22 34.4 11
 2 -9 -22 45.2 11.4
 3 -10 -23 -11.2 19.1
 3 -10 -23 8.5 12.8
 3 -10 -23 -6.8 17.2
 4 -11 -24 19 14.4
 4 -11 -24 14.9 23.5
 4 -11 -24 -8.8 23.2
 5 -12 -25 20.5 25
 5 -12 -25 30.1 27.8
 5 -12 -25 39.3 16.7
 6 -13 -26 13.6 18.8
 6 -13 -26 -38.6 27.7
 6 -13 -26 -1.8 36.2
 21 -13 1 32.8 16.7
 -21 13 -1 18.7 14.7
 20 -12 2 42.4 14.3
 -20 12 -2 27.4 14.7
 -20 12 -2 27 26.1
 19 -11 3 49.6 11.4
 -19 11 -3 62.19 23.4
 -19 11 -3 25.1 13.5
 18 -10 4 66.69 10.5
 -18 10 -4 74.39 12.6
 17 -9 5 11 8.1
 17 -9 5 2.4 13.3
 -17 9 -5 2.9 10.6
 -17 9 -5 21 18.2
 16 -8 6 14.9 7.5
 16 -8 6 7.7 11.4
 -16 8 -6 28.9 11.1
 -16 8 -6 20.2 16
 15 -7 7 11.6 10.2
 15 -7 7 12.1 7
 -15 7 -7 17.1 14
 -15 7 -7 10.4 10.2
 14 -6 8 19.6 9.1
 14 -6 8 18.4 9.5
 -14 6 -8 16.1 8.5
 -14 6 -8 -1.7 12.1
 -13 5 -9 16 7.7
 -13 5 -9 -0.9 11.2
 -12 4 -10 3.9 10
 -12 4 -10 4.8 6.8
 11 -3 11 14.1 13.5
 -11 3 -11 7.5 7.4
 -11 3 -11 19.2 9.6
 10 -2 12 17.3 13.1
 -10 2 -12 8.3 7.9
 -10 2 -12 -2.5 6.3
 9 -1 13 17.5 13
 -9 1 -13 16 7.4
 -9 1 -13 5.1 8.4
 8 0 14 83.39 12.9
 -8 0 -14 88.99 10.5
 -8 0 -14 101.49 11.3
 7 1 15 74.79 14.9
 -7 -1 -15 67.99 8.7
 -7 -1 -15 51.09 9.7
 -6 -2 -16 20.3 7.3
 -6 -2 -16 21.9 7.7
 -6 -2 -16 28 8.8
 -5 -3 -17 41.5 8.7
 -5 -3 -17 60.49 10.9
 -5 -3 -17 51.19 13.6
 -5 -3 -17 50.99 9.1
 -4 -4 -18 -0.1 6.6
 -4 -4 -18 -6.8 8.9
 -4 -4 -18 -1.1 7.4
 -4 -4 -18 9.5 11.5
 -3 -5 -19 108.39 11.8
 -3 -5 -19 75.19 11.8
 -3 -5 -19 110.79 14.1
 -3 -5 -19 74.99 9.5
 -3 -5 -19 96.99 12.4
 -2 -6 -20 93.09 10.8
 -2 -6 -20 81.79 12.5
 -2 -6 -20 81.79 14.1
 -2 -6 -20 77.19 9.7
 -2 -6 -20 107.59 13.9
 -1 -7 -21 24 11.6
 -1 -7 -21 41.7 14.7
 -1 -7 -21 49 13.2
 -1 -7 -21 43.4 9.7
 -1 -7 -21 32.5 10.2
 0 -8 -22 37.5 11.5
 0 -8 -22 22.4 10.4
 0 -8 -22 35.3 17.5
 0 -8 -22 74.19 15
 0 -8 -22 31.9 14.1
 1 -9 -23 85.49 18.6
 1 -9 -23 58.99 23.7
 1 -9 -23 43.1 12.5
 1 -9 -23 40.2 15.6
 1 -9 -23 43.5 11.4
 2 -10 -24 -10.8 12.4
 2 -10 -24 -45 22.4
 2 -10 -24 30.3 16.5
 2 -10 -24 12.6 20.6
 2 -10 -24 20.9 12.5
 3 -11 -25 32.4 28.1
 3 -11 -25 28.1 24.8
 3 -11 -25 -0.5 14.9
 3 -11 -25 19 19.5
 4 -12 -26 21 19.1
 4 -12 -26 55.09 29.1
 4 -12 -26 14.5 20
 5 -13 -27 1.8 24.3
 21 -12 3 19.8 14
 -21 12 -3 1.7 18.2
 -21 12 -3 7.7 29.3
 20 -11 4 0.7 11
 -20 11 -4 -15 16.4
 -20 11 -4 -9.4 26.2
 19 -10 5 33.3 10.9
 -19 10 -5 17.2 25.3
 -19 10 -5 27.9 14.2
 18 -9 6 6.8 8.5
 -18 9 -6 24.2 13.9
 17 -8 7 9.7 7.8
 -17 8 -7 -6.9 18.7
 -17 8 -7 12.2 12.4
 16 -7 8 40.9 11.2
 -16 7 -8 44.4 18
 -16 7 -8 92.29 13.8
 15 -6 9 109.99 12.9
 -15 6 -9 166.28 16.9
 -15 6 -9 120.49 18
 -14 5 -10 30.8 15.4
 -14 5 -10 29.9 10
 -13 4 -11 16.6 9.5
 -13 4 -11 10.9 13.2
 -12 3 -12 51.29 13.2
 -12 3 -12 43 9.6
 11 -2 13 10.2 19
 -11 2 -13 19.3 8.7
 -11 2 -13 1.2 10.2
 10 -1 14 -0.7 16.4
 -10 1 -14 7.8 7.7
 -10 1 -14 -6.4 9.8
 9 0 15 78.79 15.6
 -9 0 -15 96.19 13.1
 -9 0 -15 87.29 10.7
 8 1 16 35.9 17.1
 -8 -1 -16 14.5 10.3
 -8 -1 -16 28.3 8.5
 -7 -2 -17 13.8 9.1
 -7 -2 -17 12 10.7
 -6 -3 -18 1.9 8.8
 -6 -3 -18 -5.4 9.1
 -6 -3 -18 2.6 10.6
 -6 -3 -18 2.2 9.5
 -5 -4 -19 -2.7 10.9
 -5 -4 -19 -13.3 11.8
 -5 -4 -19 -5.7 9.3
 -5 -4 -19 5.1 7.4
 -4 -5 -20 28.2 8.1
 -4 -5 -20 56.99 11.3
 -4 -5 -20 34.8 14.3
 -4 -5 -20 38.8 13.1
 -4 -5 -20 20.6 11.4
 -3 -6 -21 47.3 11.7
 -3 -6 -21 62.29 9.6
 -3 -6 -21 75.99 15.1
 -3 -6 -21 84.29 16.6
 -3 -6 -21 57.69 12.8
 -2 -7 -22 41.2 17.4
 -2 -7 -22 16 11.8
 -2 -7 -22 31.1 14
 -2 -7 -22 28 10.3
 -2 -7 -22 24 14.7
 -1 -8 -23 36.1 21.5
 -1 -8 -23 22.8 11.6
 -1 -8 -23 21.6 12.5
 -1 -8 -23 48.4 16.5
 -1 -8 -23 16.2 15.5
 0 -9 -24 42.1 12.9
 0 -9 -24 48.2 18.5
 0 -9 -24 37.5 21.2
 0 -9 -24 30.8 13.5
 0 -9 -24 4.3 17.3
 1 -10 -25 17.1 13.4
 1 -10 -25 20.8 19.3
 1 -10 -25 59.69 26
 1 -10 -25 15.8 14.7
 1 -10 -25 63.89 22.2
 2 -11 -26 2.7 21.1
 2 -11 -26 -40.7 27.3
 2 -11 -26 9.8 25.7
 2 -11 -26 6.3 16.8
 3 -12 -27 23.7 24.9
 3 -12 -27 -11.7 35.3
 3 -12 -27 -39.9 35
 3 -12 -27 -29.5 25.2
 -21 11 -5 -4.1 32
 -21 11 -5 9.2 19.8
 -20 10 -6 49 18.5
 -20 10 -6 68.79 31.7
 19 -9 7 -15.3 8.9
 -19 9 -7 35.1 16
 -19 9 -7 -9.6 25.8
 -18 8 -8 10.9 16.6
 -17 7 -9 116.29 23.2
 -17 7 -9 145.19 18.1
 -16 6 -10 56.59 15
 -16 6 -10 58.09 19.5
 -15 5 -11 141.89 20.2
 -15 5 -11 151.58 17.5
 -14 4 -12 127.69 19.1
 -14 4 -12 101.49 14.2
 -13 3 -13 57.59 12.8
 -13 3 -13 62.09 15.6
 -12 2 -14 23.1 11.3
 -12 2 -14 13 14.1
 -11 1 -15 53.09 10.3
 -11 1 -15 59.89 13
 -10 0 -16 89.99 14.7
 -10 0 -16 61.79 10.5
 9 1 17 133.09 23.7
 -9 -1 -17 132.69 15.8
 -9 -1 -17 104.29 12.9
 -8 -2 -18 96.79 12.9
 -8 -2 -18 72.19 14.6
 -7 -3 -19 1.5 12.5
 -7 -3 -19 8 10
 -6 -4 -20 16.5 14.8
 -6 -4 -20 29.4 11
 -6 -4 -20 24.9 8.3
 -6 -4 -20 18.9 11.6
 -5 -5 -21 36.8 9.2
 -5 -5 -21 71.79 16.2
 -5 -5 -21 50.29 12.8
 -5 -5 -21 56.79 15.1
 -5 -5 -21 50.69 15.7
 -4 -6 -22 13.3 12.9
 -4 -6 -22 40.7 16.1
 -4 -6 -22 18.2 17.8
 -4 -6 -22 43.5 17.6
 -4 -6 -22 17.8 9.3
 -3 -7 -23 11.4 17.2
 -3 -7 -23 14.5 10.6
 -3 -7 -23 18.6 19.7
 -3 -7 -23 3.2 13.2
 -3 -7 -23 -2.9 15.2
 -2 -8 -24 4.4 11.9
 -2 -8 -24 6.8 16.8
 -2 -8 -24 -10.1 17.6
 -2 -8 -24 21.5 14.6
 -2 -8 -24 -4.8 20.6
 -1 -9 -25 6.4 18.9
 -1 -9 -25 11.9 15.3
 -1 -9 -25 4.3 19.8
 -1 -9 -25 56.69 24.2
 -1 -9 -25 1.3 13.4
 0 -10 -26 39.7 24.2
 0 -10 -26 59.19 27.7
 0 -10 -26 22 21.5
 0 -10 -26 2.7 16.4
 0 -10 -26 27.2 16.5
 1 -11 -27 3.4 32
 1 -11 -27 -26.7 29.5
 1 -11 -27 -30.1 24.3
 1 -11 -27 1.9 29.2
 -20 9 -8 -6.9 31
 -20 9 -8 17.1 19.9
 -19 8 -9 5 29.4
 -19 8 -9 18.1 18.1
 -18 7 -10 95.49 19.3
 -18 7 -10 5.2 27.3
 -17 6 -11 22.4 16.9
 -17 6 -11 3.7 23.8
 -16 5 -12 103.79 23.8
 -15 4 -13 66.19 19.6
 -15 4 -13 25.7 15.4
 -14 3 -14 19 13.6
 -14 3 -14 10.5 17.6
 -13 2 -15 81.29 15.7
 -13 2 -15 88.59 19.2
 -12 1 -16 72.19 13.8
 -12 1 -16 41 16.3
 -11 0 -17 7.6 12.4
 -11 0 -17 -0.2 15.5
 -10 -1 -18 -2.6 12.3
 -10 -1 -18 -22.9 15.6
 -9 -2 -19 -3.7 12.4
 -9 -2 -19 16.4 16.4
 -8 -3 -20 -1.5 12.3
 -8 -3 -20 0.1 16.4
 -7 -4 -21 18.4 13.8
 -7 -4 -21 52.89 18.4
 -6 -5 -22 12.2 16.6
 -6 -5 -22 -8.6 13.8
 -6 -5 -22 -4.3 18.7
 -6 -5 -22 -6 9.6
 -6 -5 -22 11 18.5
 -5 -6 -23 -16.2 17.6
 -5 -6 -23 -12.5 9.9
 -5 -6 -23 -15.4 14.9
 -5 -6 -23 22.9 20.2
 -5 -6 -23 -17.1 18.5
 -4 -7 -24 8.3 21.7
 -4 -7 -24 33.8 21.1
 -4 -7 -24 9.6 12
 -4 -7 -24 7.5 16.4
 -4 -7 -24 59.49 21.6
 -3 -8 -25 10.1 13
 -3 -8 -25 7.7 24
 -3 -8 -25 24.3 17.9
 -3 -8 -25 11 19
 -3 -8 -25 -22.8 21
 -2 -9 -26 13 20.9
 -2 -9 -26 36.5 22.6
 -2 -9 -26 41 28.5
 -2 -9 -26 11 18.1
 -2 -9 -26 36.7 15.6
 -1 -10 -27 15 26.3
 -1 -10 -27 32.9 18
 -1 -10 -27 20.6 19.4
 -1 -10 -27 25.9 32.2
 -1 -10 -27 30.5 23.5
 -20 8 -10 53.59 22.3
 -20 8 -10 -0.3 40.1
 -19 7 -11 22.1 30.5
 -19 7 -11 42 19.3
 -18 6 -12 -9.7 16.9
 -18 6 -12 -26.5 28.5
 -17 5 -13 40.1 28.2
 -17 5 -13 23.1 17.3
 -16 4 -14 -25.3 15.4
 -16 4 -14 -2.9 24.8
 -15 3 -15 32.7 16.2
 -15 3 -15 12.4 23.8
 -14 2 -16 42.6 22.2
 -14 2 -16 16.2 15.3
 -13 1 -17 21.2 21.3
 -13 1 -17 -6.3 18.4
 -12 0 -18 -7.7 24.1
 -12 0 -18 -24.6 18.8
 -11 -1 -19 16.1 20.2
 -11 -1 -19 10.8 15.4
 -10 -2 -20 22.9 19.1
 -10 -2 -20 0.9 15.7
 -9 -3 -21 49.9 20.1
 -9 -3 -21 -4.4 15.8
 -8 -4 -22 27 20.4
 -8 -4 -22 0.6 17.6
 -7 -5 -23 31.4 18.7
 -7 -5 -23 -5.6 20.3
 -6 -6 -24 12.1 19
 -6 -6 -24 -15.4 22.4
 -6 -6 -24 46 21.1
 -6 -6 -24 29.7 23
 -5 -7 -25 11.8 12
 -5 -7 -25 1 22.9
 -5 -7 -25 7.7 24.4
 -5 -7 -25 27.3 24.5
 -5 -7 -25 12.9 19.3
 -4 -8 -26 -6.9 27.5
 -4 -8 -26 11.3 14.5
 -4 -8 -26 8.6 20.5
 -4 -8 -26 -3.3 25.4
 -4 -8 -26 6.4 27.6
 -3 -9 -27 9.5 33
 -3 -9 -27 -20.3 21.6
 -3 -9 -27 14.1 17.5
 -3 -9 -27 20.5 31.6
 -3 -9 -27 -5.6 27.7
 -19 6 -13 -1.9 33.6
 -19 6 -13 18.9 21.1
 -18 5 -14 27.6 32.7
 -18 5 -14 -7.7 20.3
 -17 4 -15 38.8 22.2
 -17 4 -15 7.6 30.4
 -16 3 -16 38.6 28.1
 -16 3 -16 4.4 19.7
 -15 2 -17 -16.3 25.9
 -15 2 -17 -15.5 19.8
 -14 1 -18 -17.2 26.4
 -14 1 -18 -12.7 19
 -13 0 -19 40.6 25.1
 -13 0 -19 -3.7 20.9
 -12 -1 -20 -4.4 18.9
 -12 -1 -20 26.4 24.9
 -11 -2 -21 28.7 25
 -11 -2 -21 1.3 19.4
 -10 -3 -22 84.79 25
 -10 -3 -22 16.5 20
 -9 -4 -23 -14.5 23.5
 -9 -4 -23 8.5 22.7
 -8 -5 -24 -3.4 25
 -8 -5 -24 38.4 23.1
 -7 -6 -25 19 26.2
 -7 -6 -25 29.5 23.6
 -7 -6 -25 7.3 27.8
 -6 -7 -26 -27.9 29.1
 -6 -7 -26 -8.7 24
 -6 -7 -26 13.1 28.8
 -17 3 -17 -31.4 33.5
 -17 3 -17 7.8 24.7
 -16 2 -18 43 33.8
 -16 2 -18 26 24
 -15 1 -19 4 32.5
 -15 1 -19 14.4 22.8
 -14 0 -20 -30.2 20.8
 -14 0 -20 54.59 31.9
 -13 -1 -21 -35.6 22.1
 -13 -1 -21 -15.2 28.5
 -12 -2 -22 13.6 23.3
 -12 -2 -22 24.8 29.6
 -11 -3 -23 5.7 26.9
 -11 -3 -23 -0.2 29.4
 -10 -4 -24 7 30.2
 -10 -4 -24 14 27.6
 -9 -5 -25 14 32
 -9 -5 -25 -24.5 26.2
 -9 -9 -18 -25.5 27.9
 -9 -9 -18 -4.1 33.7
 -10 -8 -17 -5.4 36.3
 -10 -8 -17 22.2 32.4
 -11 -7 -16 20 31.7
 -11 -7 -16 -20.8 23.4
 -12 -6 -15 -27.4 30.2
 -12 -6 -15 31.9 20.5
 -13 -5 -14 21.2 19
 -13 -5 -14 17.7 31.4
 -14 -4 -13 12.5 18.3
 -14 -4 -13 5.6 31
 -15 -3 -12 -30.4 32.2
 -15 -3 -12 -7.4 18.6
 -16 -2 -11 8.6 32.8
 -17 -1 -10 -40.3 31.9
 -6 -11 -19 31 33.5
 -6 -11 -19 8.5 34.7
 -7 -10 -18 -4 31.9
 -7 -10 -18 6.9 28.4
 -8 -9 -17 67.69 30.8
 -8 -9 -17 106.19 25.5
 -9 -8 -16 -2.2 27.2
 -9 -8 -16 1.3 21.8
 -10 -7 -15 2.8 20.6
 -10 -7 -15 27.7 26.7
 -11 -6 -14 -24.3 19.4
 -11 -6 -14 8.5 26.3
 -12 -5 -13 -1.3 18.3
 -12 -5 -13 -35.3 24.5
 -13 -4 -12 2.5 26.1
 -13 -4 -12 25.1 17.6
 -14 -3 -11 21.8 24.9
 -14 -3 -11 27.8 16.2
 -15 -2 -10 41.9 16.5
 -15 -2 -10 62.89 27.1
 -16 -1 -9 53.09 25.7
 -16 -1 -9 45.8 17.1
 -17 0 -8 65.19 27.9
 -18 1 -7 28.4 31.1
 -19 2 -6 17.7 30.7
 -3 -13 -20 -6 35.8
 -3 -13 -20 14.5 25
 -3 -13 -20 13 38.1
 -3 -13 -20 9.2 25
 -4 -12 -19 -7 33.6
 -4 -12 -19 -5.5 18.5
 -4 -12 -19 35.3 33.3
 -5 -11 -18 29.3 29.7
 -5 -11 -18 8.1 30.2
 -5 -11 -18 9.3 18.6
 -6 -10 -17 18.4 26.1
 -7 -9 -16 22.6 21.8
 -7 -9 -16 -7.2 24.4
 -8 -8 -15 -17.8 24
 -8 -8 -15 10.7 20.3
 -9 -7 -14 -2.1 17.6
 -9 -7 -14 -11.3 20.7
 -10 -6 -13 2.3 20.4
 -10 -6 -13 26.2 18
 -11 -5 -12 11.7 16.8
 -11 -5 -12 21 20.7
 -12 -4 -11 -7.4 15.6
 -12 -4 -11 -23 20.2
 -13 -3 -10 18.7 14.7
 -13 -3 -10 24.8 19.2
 -14 -2 -9 41.5 29.3
 -14 -2 -9 10.3 14.4
 -15 -1 -8 -4.5 21.5
 -15 -1 -8 -9.9 14.2
 -16 0 -7 33.6 20.5
 -17 1 -6 42.9 23.8
 -18 2 -5 73.69 28.5
 -19 3 -4 48.9 27.8
 -20 4 -3 39.5 29.6
 -1 -14 -20 -14 38.9
 -1 -14 -20 -6.9 35.1
 -1 -14 -20 28.1 21.4
 -1 -14 -20 11 21.8
 -2 -13 -19 56.49 22.2
 -2 -13 -19 18.8 40.9
 -2 -13 -19 -2.1 32.2
 -2 -13 -19 42.5 19.2
 -3 -12 -18 56.79 16.7
 -3 -12 -18 28.9 29
 -4 -11 -17 16.1 24.6
 -4 -11 -17 14.2 13.9
 -4 -11 -17 -21.4 24.5
 -5 -10 -16 4.7 12.1
 -5 -10 -16 -28.5 23.2
 -5 -10 -16 2 21.8
 -6 -9 -15 -4.3 20.1
 -6 -9 -15 4.1 22
 -7 -8 -14 5.2 18.9
 -7 -8 -14 24.1 17.7
 -8 -7 -13 15.4 16.7
 -8 -7 -13 -1.4 16.1
 -9 -6 -12 43.8 15.2
 -9 -6 -12 76.69 18.4
 -10 -5 -11 13.3 14.9
 -10 -5 -11 18.4 15.9
 -11 -4 -10 3.2 16
 -11 -4 -10 8.1 13.6
 11 4 10 24.5 24.2
 -12 -3 -9 43.4 16.2
 -12 -3 -9 9.5 12.9
 12 3 9 0.9 20.5
 -13 -2 -8 23.5 16.5
 -13 -2 -8 5.1 12.6
 -14 -1 -7 79.69 14.7
 -14 -1 -7 77.89 17.8
 -15 0 -6 72.69 14.7
 -15 0 -6 80.89 18.2
 -16 1 -5 53.69 27.4
 -17 2 -4 111.29 23.8
 -18 3 -3 -1.1 22.1
 -19 4 -2 6.3 25.8
 -20 5 -1 12.9 27.2
 1 -15 -20 -53.49 35.5
 1 -15 -20 -0.4 22.5
 1 -15 -20 18.4 26
 0 -14 -19 34.4 17.5
 0 -14 -19 1.2 33
 0 -14 -19 -10.2 31.1
 0 -14 -19 28.5 19.9
 -1 -13 -18 -0.6 28.3
 -1 -13 -18 15.6 17.9
 -1 -13 -18 49.3 47.5
 -2 -12 -17 49.7 15.9
 -2 -12 -17 15.8 24.1
 -2 -12 -17 -9.3 25.3
 -3 -11 -16 -11.4 19.9
 -3 -11 -16 38 13.6
 -3 -11 -16 -0.2 21.4
 -4 -10 -15 48.3 19.9
 -4 -10 -15 66.49 13
 -4 -10 -15 45.4 18.1
 -5 -9 -14 15.7 10.8
 -5 -9 -14 -0.6 25.7
 -5 -9 -14 15.4 16.5
 -5 -9 -14 7.1 17.1
 -6 -8 -13 22.6 25.1
 -6 -8 -13 60.19 16.5
 -6 -8 -13 46.1 16.7
 -7 -7 -12 18.3 30
 -7 -7 -12 17.5 14.3
 -7 -7 -12 1.7 14.3
 -8 -6 -11 53.89 13.6
 -8 -6 -11 62.79 15.2
 8 6 11 27.8 20.4
 -9 -5 -10 20 12.8
 -9 -5 -10 4.1 11.7
 9 5 10 36.1 18.2
 -10 -4 -9 12.9 12.3
 -10 -4 -9 -5.6 11.7
 10 4 9 46.3 16.4
 -11 -3 -8 53.09 12.7
 -11 -3 -8 69.49 14.9
 11 3 8 28.9 16.4
 -12 -2 -7 45.2 11.7
 -12 -2 -7 29.6 12.9
 12 2 7 45.6 16.2
 -13 -1 -6 176.48 18.9
 -13 -1 -6 152.78 15.3
 13 1 6 156.28 19.7
 -14 0 -5 147.79 18
 -14 0 -5 129.39 15.3
 -15 1 -4 99.59 15.6
 -16 2 -3 50.99 17.9
 -17 3 -2 43.5 18.7
 -18 4 -1 12.9 20.2
 -19 5 0 16.8 24.5
 -20 6 1 31.1 26.6
 3 -16 -20 58.69 27.1
 3 -16 -20 -2.2 24.8
 3 -16 -20 79.39 41.6
 2 -15 -19 -18.4 21.3
 2 -15 -19 15.3 36
 2 -15 -19 18 21.5
 1 -14 -18 30.2 19.4
 1 -14 -18 90.89 38.8
 1 -14 -18 44.5 15.4
 0 -13 -17 -15.4 16.5
 0 -13 -17 0.2 19.6
 0 -13 -17 24.4 26.9
 -1 -12 -16 2.1 19.8
 -1 -12 -16 4.5 13.5
 -1 -12 -16 30.2 20.6
 -2 -11 -15 16.7 17.7
 -2 -11 -15 45.6 12
 -2 -11 -15 11.1 15.1
 -3 -10 -14 65.89 11.3
 -3 -10 -14 56.59 17.4
 -3 -10 -14 19.7 15
 -4 -9 -13 57.89 20.8
 -4 -9 -13 61.09 15.4
 -4 -9 -13 62.69 11
 -4 -9 -13 22.9 13.4
 -5 -8 -12 15.4 12.7
 -5 -8 -12 1.9 20.3
 -5 -8 -12 19.9 13.3
 -5 -8 -12 3.1 12.7
 -6 -7 -11 169.48 23.2
 -6 -7 -11 189.08 19.8
 -6 -7 -11 159.98 20.2
 -7 -6 -10 42.7 12.3
 -7 -6 -10 57.39 21.3
 -7 -6 -10 29 11.3
 7 6 10 24.4 17
 -8 -5 -9 31.6 23.9
 -8 -5 -9 48.8 10.9
 -8 -5 -9 11.5 10.4
 8 5 9 61.89 15.9
 -9 -4 -8 77.59 12.2
 -9 -4 -8 109.09 13.6
 9 4 8 91.59 14.6
 -10 -3 -7 111.29 12.7
 -10 -3 -7 94.99 14.1
 10 3 7 84.79 14.2
 -11 -2 -6 98.59 14.5
 -11 -2 -6 116.49 12.9
 11 2 6 113.39 15.5
 -12 -1 -5 175.08 17.4
 -12 -1 -5 191.48 18.6
 12 1 5 203.28 23.3
 -13 0 -4 264.07 19
 -13 0 -4 243.18 20.3
 13 0 4 253.17 27
 -14 1 -3 222.88 19.9
 -14 1 -3 223.18 20.1
 -15 2 -2 7.8 13.3
 -16 3 -1 12.1 16.3
 -18 5 1 20.7 20.4
 18 -5 -1 6.7 8.5
 -19 6 2 -5.6 23
 19 -6 -2 2.7 8.9
 -20 7 3 37.4 25.9
 20 -7 -3 11.9 10.8
 -21 8 4 26.5 30.9
 4 -16 -19 13.6 23.5
 4 -16 -19 19.2 24.4
 3 -15 -18 -0.9 19
 3 -15 -18 28.8 21.8
 2 -14 -17 43.9 17
 2 -14 -17 75.69 30.4
 2 -14 -17 44.2 17.5
 1 -13 -16 57.29 17.9
 1 -13 -16 33.7 23.4
 1 -13 -16 32.7 14.2
 0 -12 -15 90.09 18.7
 0 -12 -15 126.59 18.2
 0 -12 -15 166.78 22.6
 0 -12 -15 146.99 15.7
 -1 -11 -14 299.47 27.4
 -1 -11 -14 260.97 23.2
 -1 -11 -14 208.48 26.1
 -1 -11 -14 261.77 18.8
 -2 -10 -13 62.19 18.5
 -2 -10 -13 90.49 15.2
 -2 -10 -13 100.99 11.9
 -2 -10 -13 87.29 15.2
 -3 -9 -12 22.3 10.2
 -3 -9 -12 16.4 11.9
 -3 -9 -12 0.1 16.5
 -4 -8 -11 121.29 13.8
 -4 -8 -11 88.49 17.5
 -4 -8 -11 88.89 11.9
 -4 -8 -11 102.59 11.5
 -5 -7 -10 90.39 10.8
 -5 -7 -10 100.69 17.8
 -5 -7 -10 89.89 12.1
 -5 -7 -10 106.89 13.3
 5 7 10 82.09 17.5
 -6 -6 -9 59.69 10.1
 -6 -6 -9 51.09 10.8
 -6 -6 -9 54.19 16.6
 6 6 9 36.1 14.9
 -7 -5 -8 165.48 16.3
 -7 -5 -8 169.68 20.2
 -7 -5 -8 156.08 15.7
 7 5 8 164.88 16.2
 -8 -4 -7 10.9 16.9
 -8 -4 -7 -1.5 8.5
 -8 -4 -7 -3 9.1
 8 4 7 -5.5 10.8
 -9 -3 -6 89.69 11.8
 -9 -3 -6 79.19 11.1
 -9 -3 -6 60.29 21.6
 9 3 6 70.99 12.6
 -10 -2 -5 53.69 10.2
 -10 -2 -5 48.8 10.7
 10 2 5 58.49 12
 -11 -1 -4 67.79 10.4
 -11 -1 -4 66.69 11.2
 11 1 4 65.79 13.3
 -12 0 -3 86.09 11.1
 -12 0 -3 63.29 10.9
 12 0 3 44.8 13.6
 -13 1 -2 3.4 7.8
 -13 1 -2 -5.2 8.7
 13 -1 2 -10.8 12.7
 -14 2 -1 25.5 10.7
 -15 3 0 16.1 13.1
 -16 4 1 27.7 15.2
 16 -4 -1 33.5 7.8
 -17 5 2 24.2 17.7
 17 -5 -2 16.4 7.8
 -18 6 3 66.09 21.5
 18 -6 -3 74.89 10.4
 -19 7 4 93.19 22.5
 19 -7 -4 105.79 12.7
 -20 8 5 -2.8 25.9
 20 -8 -5 40.3 12.9
 6 -17 -19 7.6 28
 6 -17 -19 -16.1 21.9
 5 -16 -18 31.6 20.1
 5 -16 -18 20 23.5
 4 -15 -17 36 17.4
 4 -15 -17 18 20
 3 -14 -16 21 14.1
 3 -14 -16 65.09 18.5
 2 -13 -15 24.8 15.6
 2 -13 -15 47.9 16.3
 2 -13 -15 44.7 13
 1 -12 -14 87.69 15.6
 1 -12 -14 67.89 14.2
 1 -12 -14 104.59 12.7
 0 -11 -13 84.99 14.2
 0 -11 -13 108.89 18.1
 0 -11 -13 89.79 11.5
 0 -11 -13 78.69 14.4
 -1 -10 -12 -17.4 9.5
 -1 -10 -12 -0.1 12.3
 -1 -10 -12 -0.1 8.5
 -1 -10 -12 6.6 11.5
 -2 -9 -11 17.7 8.9
 -2 -9 -11 13.9 10
 -2 -9 -11 19 10.5
 -2 -9 -11 26.5 12.4
 -3 -8 -10 41.7 13.8
 -3 -8 -10 50.09 10.7
 -3 -8 -10 57.19 8.5
 -3 -8 -10 64.29 10.4
 -4 -7 -9 5.1 6.7
 -4 -7 -9 8 9.6
 -4 -7 -9 15.1 7.6
 -4 -7 -9 14.2 12.9
 4 7 9 19.2 14.1
 -5 -6 -8 109.99 13.2
 -5 -6 -8 96.19 10.3
 -5 -6 -8 104.69 10.7
 -5 -6 -8 103.99 14.9
 5 6 8 128.39 15.5
 -6 -5 -7 307.87 18
 -6 -5 -7 283.57 17.1
 -6 -5 -7 284.87 22.7
 6 5 7 272.27 20.9
 -7 -4 -6 142.39 13.8
 -7 -4 -6 142.79 13.8
 -7 -4 -6 195.98 18.8
 7 4 6 156.88 17.4
 7 4 6 154.68 18.6
 -8 -3 -5 158.48 18.1
 -8 -3 -5 118.69 13.3
 -8 -3 -5 143.49 13.5
 8 3 5 152.28 17.1
 8 3 5 134.59 16.3
 -9 -2 -4 303.57 18.3
 -9 -2 -4 307.47 27.1
 -9 -2 -4 321.47 16.9
 9 2 4 289.97 19.9
 -10 -1 -3 -1.3 7.4
 -10 -1 -3 0.2 20.6
 -10 -1 -3 9.7 7.4
 10 1 3 3.7 9.7
 -11 0 -2 153.38 15
 -11 0 -2 117.39 13.6
 11 0 2 144.09 14.3
 -12 1 -1 69.59 12.1
 -12 1 -1 45.5 9
 12 -1 1 60.69 12.3
 -13 2 0 44.8 9.7
 13 -2 0 54.79 14
 -14 3 1 105.99 13.9
 14 -3 -1 88.49 8.8
 -15 4 2 75.39 14
 15 -4 -2 89.49 8.8
 -16 5 3 -1.2 14.7
 16 -5 -3 -5.1 6.8
 -17 6 4 29.6 16.3
 17 -6 -4 46.4 8.8
 -18 7 5 17.3 19.2
 -19 8 6 73.99 24.5
 -20 9 7 40.6 27.2
 20 -9 -7 77.99 14.6
 7 -17 -18 23.1 24.5
 7 -17 -18 25.9 20
 6 -16 -17 62.39 18.6
 6 -16 -17 38.3 21
 5 -15 -16 -38.7 27.5
 5 -15 -16 14.6 14.7
 4 -14 -15 7.2 11.4
 4 -14 -15 -0.6 15.3
 3 -13 -14 5.3 12.7
 3 -13 -14 35.8 10.8
 2 -12 -13 45.5 9.9
 2 -12 -13 17.6 11.4
 2 -12 -13 33 12.6
 1 -11 -12 14.3 9.3
 1 -11 -12 14.3 10.5
 1 -11 -12 26.9 8
 0 -10 -11 -9.7 6.8
 0 -10 -11 -9.5 7.2
 0 -10 -11 12 9.9
 -1 -9 -10 26.9 9.5
 -1 -9 -10 20.7 9.9
 -1 -9 -10 39.1 9.5
 -1 -9 -10 22.4 7.6
 -2 -8 -9 18.1 7.4
 -2 -8 -9 32.2 9
 -2 -8 -9 20.8 7.1
 -3 -7 -8 52.49 9.5
 -3 -7 -8 46.7 11.6
 -3 -7 -8 61.59 9.7
 -3 -7 -8 56.39 8.2
 3 7 8 47.9 12.6
 -4 -6 -7 15 6.4
 -4 -6 -7 21 11.1
 -4 -6 -7 23.7 7.7
 -4 -6 -7 21.1 6.7
 4 6 7 20.7 5.4
 4 6 7 32.6 10.9
 -5 -5 -6 198.18 13.8
 -5 -5 -6 194.98 9.9
 -5 -5 -6 200.38 18.3
 -5 -5 -6 196.08 14.3
 5 5 6 182.88 9.6
 5 5 6 222.48 17.1
 -6 -4 -5 25.8 11.5
 -6 -4 -5 24.3 6.8
 -6 -4 -5 22.9 7.3
 6 4 5 14.1 8.7
 6 4 5 48.7 12.1
 -7 -3 -4 -1 6
 -7 -3 -4 4.6 6.4
 -7 -3 -4 15.8 11.7
 7 3 4 1.2 7.7
 7 3 4 4.7 9.6
 -8 -2 -3 91.99 14.8
 -8 -2 -3 73.99 8.7
 -8 -2 -3 76.49 9
 8 2 3 93.89 10.7
 8 2 3 109.79 13.8
 -9 -1 -2 86.39 11
 -9 -1 -2 89.69 9
 -9 -1 -2 108.09 15.5
 9 1 2 73.79 13.8
 9 1 2 91.09 10.7
 -10 0 -1 330.37 17.3
 -10 0 -1 331.37 17.6
 -10 0 -1 313.87 27.1
 10 0 1 312.97 18.9
 10 0 1 331.07 25.3
 -11 1 0 114.19 11.7
 -11 1 0 98.09 11.1
 11 -1 0 89.39 11
 -12 2 1 93.19 11.5
 12 -2 -1 77.69 12.3
 12 -2 -1 100.69 14.9
 12 -2 -1 95.59 9.5
 -13 3 2 89.09 12.4
 13 -3 -2 92.79 15.1
 13 -3 -2 79.89 16.4
 13 -3 -2 93.59 9.2
 -14 4 3 100.49 13.9
 14 -4 -3 137.79 10.5
 14 -4 -3 145.09 17.4
 -15 5 4 14.2 12.4
 15 -5 -4 21.9 15.5
 15 -5 -4 16.2 6.7
 -16 6 5 5.3 14.3
 16 -6 -5 -7.5 17.3
 16 -6 -5 -5.4 7.4
 -17 7 6 23.2 17
 17 -7 -6 19.7 9.2
 -18 8 7 32.2 19.9
 18 -8 -7 15.3 10.6
 -19 9 8 -46.8 22.5
 19 -9 -8 37 12.8
 -20 10 9 38.1 25.8
 20 -10 -9 -11.1 17.5
 9 -18 -18 -4.3 20.2
 9 -18 -18 -10.4 27.7
 8 -17 -17 17.4 23.2
 8 -17 -17 35.6 18
 7 -16 -16 89.19 17.3
 7 -16 -16 52.79 20.5
 6 -15 -15 9.6 13.3
 6 -15 -15 20.9 15.6
 5 -14 -14 -4.2 12.7
 5 -14 -14 -2.8 11.4
 4 -13 -13 24.1 10.1
 4 -13 -13 19 11
 3 -12 -12 50.09 9.1
 3 -12 -12 36.7 11.4
 2 -11 -11 74.49 12.1
 2 -11 -11 72.09 10.2
 2 -11 -11 103.99 11.3
 1 -10 -10 17 8.6
 1 -10 -10 13.1 8.3
 1 -10 -10 8.4 6.2
 0 -9 -9 -0.4 6.4
 0 -9 -9 4.7 7.9
 0 -9 -9 -0.7 5.6
 0 9 9 5.3 7.2
 -1 -8 -8 -4.7 6
 -1 -8 -8 -0.8 7.3
 -1 -8 -8 4.2 5.7
 -1 -8 -8 -5.9 7.3
 1 8 8 -5 6.6
 -2 -7 -7 34.1 7.4
 -2 -7 -7 38.3 8.1
 -2 -7 -7 47.9 8.5
 2 7 7 33.5 11.1
 2 7 7 35.5 6.2
 -3 -6 -6 25.4 6.3
 -3 -6 -6 33.5 6.9
 -3 -6 -6 25.6 9.4
 -3 -6 -6 21.8 7.1
 3 6 6 28 5.4
 3 6 6 37.6 10
 -4 -5 -5 201.78 15.7
 -4 -5 -5 178.48 9.9
 -4 -5 -5 196.08 12.7
 -4 -5 -5 201.88 13
 4 5 5 190.28 9.3
 4 5 5 200.88 15
 -5 -4 -4 46.9 10.6
 -5 -4 -4 43.3 7.7
 -5 -4 -4 36.3 6.5
 5 4 4 44 11
 5 4 4 45.5 8.7
 -6 -3 -3 53.29 7.5
 -6 -3 -3 74.79 8
 -6 -3 -3 68.19 11.9
 6 3 3 68.29 10.7
 6 3 3 52.89 8.5
 -7 -2 -2 44.1 7
 -7 -2 -2 34.4 10.8
 -7 -2 -2 37.7 7
 7 2 2 58.09 10.5
 7 2 2 47 8.2
 -8 -1 -1 457.85 20
 -8 -1 -1 494.45 25.1
 -8 -1 -1 458.95 20
 8 1 1 465.55 23.6
 8 1 1 458.35 20.9
 8 1 1 473.85 22
 -9 0 0 297.77 23.3
 -9 0 0 295.87 15.9
 9 0 0 321.57 18.7
 9 0 0 322.57 20
 9 0 0 324.27 17.7
 9 0 0 359.26 12.5
 -10 1 1 302.37 26
 -10 1 1 310.07 15.8
 -10 1 1 286.77 16.5
 10 -1 -1 319.47 21
 10 -1 -1 287.77 17.9
 10 -1 -1 315.57 18.6
 -11 2 2 192.38 13.9
 11 -2 -2 231.48 28.4
 11 -2 -2 176.48 15.9
 11 -2 -2 162.98 15.7
 11 -2 -2 158.08 12.1
 -12 3 3 39.4 9.7
 12 -3 -3 49.7 13
 12 -3 -3 52.59 6.8
 12 -3 -3 40.1 11.2
 -13 4 4 40.5 10.1
 13 -4 -4 22.7 6.4
 13 -4 -4 30.5 13.2
 -14 5 5 57.09 12.1
 14 -5 -5 100.19 16.8
 14 -5 -5 57.29 8.2
 -15 6 6 -0.9 12.3
 15 -6 -6 20.6 16.1
 15 -6 -6 11 7
 -16 7 7 110.09 17.9
 16 -7 -7 167.78 24.6
 16 -7 -7 119.19 10.9
 -17 8 8 165.68 22.9
 17 -8 -8 106.99 12.7
 17 -8 -8 102.29 24.7
 -18 9 9 62.49 22.4
 18 -9 -9 -14.2 11
 18 -9 -9 -0.4 27.2
 -19 10 10 -26.9 23.5
 19 -10 -10 -8.4 12.6
 -20 11 11 45.5 28.6
 20 -11 -11 13.9 17.9
 10 -18 -17 52.89 26.1
 10 -18 -17 -1.7 19.1
 9 -17 -16 43.4 16.7
 9 -17 -16 49.99 21.7
 8 -16 -15 47.2 15.8
 8 -16 -15 37.2 21.2
 7 -15 -14 32.5 13.8
 7 -15 -14 57.69 12.9
 6 -14 -13 45.5 14.4
 6 -14 -13 81.99 11.8
 5 -13 -12 219.98 20.8
 5 -13 -12 202.48 16.3
 4 -12 -11 181.58 17.7
 4 -12 -11 157.98 13.6
 3 -11 -10 151.38 12.1
 3 -11 -10 161.58 16.5
 2 -10 -9 246.18 13.5
 2 -10 -9 252.77 17.4
 2 -10 -9 248.48 13.5
 -2 10 9 232.28 16.4
 1 -9 -8 6.8 6.8
 1 -9 -8 3.4 6.2
 1 -9 -8 10.8 5.5
 -1 9 8 2.9 7
 0 -8 -7 22.5 7
 0 -8 -7 16.4 6
 0 -8 -7 30.4 7
 0 8 7 24.7 6.9
 -1 -7 -6 40.9 7
 -1 -7 -6 31.9 8.2
 -1 -7 -6 33.4 6.9
 -1 -7 -6 42.6 7.7
 1 7 6 40.9 6.2
 -2 -6 -5 -4.8 5.7
 -2 -6 -5 12.6 7.1
 -2 -6 -5 6.3 5.4
 -2 -6 -5 8.8 6.7
 2 6 5 -0.3 8.2
 2 6 5 3.4 4.5
 -3 -5 -4 218.18 12.7
 -3 -5 -4 252.07 13.4
 -3 -5 -4 246.08 11.2
 -3 -5 -4 243.18 13.8
 3 5 4 250.07 15.1
 3 5 4 244.28 10.3
 -4 -4 -3 415.36 14.8
 -4 -4 -3 434.46 18.8
 -4 -4 -3 440.16 19.5
 -4 -4 -3 329.07 19.6
 4 4 3 401.96 20.9
 4 4 3 421.46 19.2
 4 4 3 420.16 14.8
 -5 -3 -2 397.06 19.1
 -5 -3 -2 363.96 17.1
 5 3 2 371.76 17.8
 5 3 2 344.17 17.9
 -6 -2 -1 106.99 9.7
 -6 -2 -1 69.59 8
 -6 -2 -1 89.69 11.1
 6 2 1 85.89 9.4
 6 2 1 108.69 11.2
 6 2 1 94.39 10.5
 -7 -1 0 1130.19 39.9
 -7 -1 0 1114.79 40.4
 -7 -1 0 1179.68 43
 7 1 0 1265.37 37.3
 7 1 0 1136.29 40.3
 7 1 0 1148.79 42
 7 1 0 1099.79 41.7
 -8 0 1 176.78 12
 -8 0 1 190.68 12.3
 -8 0 1 190.48 18.1
 8 0 -1 186.58 14.3
 8 0 -1 189.78 13.1
 8 0 -1 186.38 15
 -9 1 2 669.03 25.7
 -9 1 2 659.13 26.1
 -9 1 2 653.13 30.8
 9 -1 -2 655.53 27.9
 9 -1 -2 673.13 28.4
 -10 2 3 286.07 15.4
 -10 2 3 301.47 23.6
 10 -2 -3 277.37 18.2
 10 -2 -3 278.67 17.3
 10 -2 -3 283.57 19.9
 -11 3 4 155.38 13.2
 -11 3 4 169.58 25.3
 11 -3 -4 151.98 16.4
 11 -3 -4 155.68 9.7
 11 -3 -4 198.08 18.6
 11 -3 -4 148.09 17.1
 -12 4 5 216.48 18.4
 -12 4 5 242.08 16.5
 12 -4 -5 213.48 12.3
 12 -4 -5 222.48 22.8
 12 -4 -5 253.67 20.8
 -13 5 6 85.49 11.7
 -13 5 6 62.79 14.4
 13 -5 -6 82.69 8.5
 13 -5 -6 101.19 15.5
 -14 6 7 3.8 10.2
 -14 6 7 37.4 15.1
 14 -6 -7 21 6.7
 14 -6 -7 49.4 15.9
 -15 7 8 146.69 17.6
 -15 7 8 125.59 18.1
 15 -7 -8 153.98 13.6
 15 -7 -8 140.99 21.2
 -16 8 9 47.8 19.4
 -16 8 9 113.69 18.2
 16 -8 -9 117.49 11.5
 16 -8 -9 128.79 22
 -17 9 10 -3 33.4
 17 -9 -10 -25.3 22.4
 17 -9 -10 23.1 10.9
 -18 10 11 -5.9 20.9
 18 -10 -11 -17.4 11.6
 18 -10 -11 -12.7 29.4
 19 -11 -12 -34.8 15.7
 19 -11 -12 -20.5 33
 11 -18 -16 -28.3 27.4
 11 -18 -16 16.6 17.4
 10 -17 -15 -0.7 14.4
 10 -17 -15 4.5 20.3
 9 -16 -14 11.3 12.8
 9 -16 -14 0.4 17.2
 8 -15 -13 90.19 17.4
 8 -15 -13 111.29 13.9
 7 -14 -12 5.9 11.5
 7 -14 -12 -1.1 8.8
 6 -13 -11 15.3 9.8
 6 -13 -11 15.6 8.6
 5 -12 -10 -2 9.2
 5 -12 -10 8.2 6.9
 4 -11 -9 166.88 12.4
 4 -11 -9 194.38 16
 -4 11 9 201.18 20.2
 3 -10 -8 172.78 14.3
 3 -10 -8 157.68 11.8
 3 -10 -8 173.88 11.4
 -3 10 8 149.69 14.6
 2 -9 -7 17.7 6.8
 2 -9 -7 11.7 4.7
 2 -9 -7 6.7 5.8
 -2 9 7 20.1 6.8
 1 -8 -6 30.5 5.4
 1 -8 -6 36.4 6.4
 1 -8 -6 26.6 7
 -1 8 6 40.8 6.8
 0 -7 -5 10.3 5.9
 0 -7 -5 8.4 6
 0 -7 -5 4.2 5.4
 0 7 5 -3.8 5
 -1 -6 -4 565.94 21.1
 -1 -6 -4 537.55 21
 -1 -6 -4 554.74 23.2
 -1 -6 -4 553.94 22.4
 1 6 4 575.94 24
 1 6 4 555.44 20.3
 -2 -5 -3 803.82 28
 -2 -5 -3 799.42 29
 -2 -5 -3 713.73 34.7
 -2 -5 -3 784.92 26.9
 -2 -5 -3 792.12 27.8
 2 5 3 815.82 29.7
 -3 -4 -2 554.34 24.8
 -3 -4 -2 656.53 24.6
 -3 -4 -2 660.03 25.5
 -3 -4 -2 679.33 22
 3 4 2 688.23 25.3
 3 4 2 643.24 21.9
 -4 -3 -1 64.69 5
 -4 -3 -1 67.59 7.7
 -4 -3 -1 65.19 8.1
 -4 -3 -1 93.39 9.5
 4 3 1 81.89 8.3
 4 3 1 78.69 8.5
 4 3 1 74.59 9.2
 -5 -2 0 91.99 7.5
 -5 -2 0 131.19 12.2
 -5 -2 0 102.79 9.5
 5 2 0 117.09 11.6
 5 2 0 78.99 9.5
 5 2 0 98.39 11.2
 -6 -1 1 20.9 7
 -6 -1 1 5.2 8.8
 -6 -1 1 9.8 4.7
 6 1 -1 6.2 5
 6 1 -1 9.4 6.8
 6 1 -1 12 3.3
 6 1 -1 11.9 5.7
 -7 0 2 217.78 11.6
 -7 0 2 189.38 11.9
 -7 0 2 197.88 16.4
 7 0 -2 194.98 14.1
 7 0 -2 220.38 13.8
 7 0 -2 217.08 13
 -8 1 3 357.26 16.5
 -8 1 3 350.76 16.2
 -8 1 3 357.86 21
 8 -1 -3 341.17 18.5
 8 -1 -3 355.66 18.4
 8 -1 -3 359.16 17.2
 -9 2 4 170.88 17.3
 -9 2 4 166.98 11.6
 -9 2 4 158.48 12.6
 9 -2 -4 167.28 13.9
 9 -2 -4 149.79 13.9
 9 -2 -4 133.59 14.3
 -10 3 5 15.8 13.6
 -10 3 5 -2.6 6.5
 -10 3 5 12.4 8.3
 10 -3 -5 16.5 9.4
 10 -3 -5 0.5 7.6
 10 -3 -5 16.5 7.7
 -11 4 6 35 19.4
 -11 4 6 22.2 9.3
 -11 4 6 17.7 7.7
 11 -4 -6 6.6 11.2
 11 -4 -6 18 10.4
 11 -4 -6 19.7 10.6
 11 -4 -6 10.6 4.9
 -12 5 7 3.9 8.4
 -12 5 7 1.5 10.3
 12 -5 -7 -5.6 11.2
 12 -5 -7 -11.6 5.5
 -13 6 8 15.6 11.1
 -13 6 8 43.4 10.9
 13 -6 -8 24.6 13.4
 13 -6 -8 16.3 7
 -14 7 9 159.08 20
 14 -7 -9 235.08 22.3
 14 -7 -9 176.48 13.8
 -15 8 10 89.19 16.7
 15 -8 -10 115.59 12
 15 -8 -10 163.98 22.9
 -16 9 11 -10.8 15.6
 16 -9 -11 5.2 24.1
 16 -9 -11 -14 9.2
 -17 10 12 65.59 20.4
 17 -10 -12 104.49 28.8
 17 -10 -12 62.39 13
 18 -11 -13 29.5 32.2
 18 -11 -13 36.8 15.3
 19 -12 -14 31.1 19
 19 -12 -14 76.29 39.5
 12 -18 -15 1.5 16.6
 12 -18 -15 46.8 27.3
 11 -17 -14 59.59 16.5
 11 -17 -14 54.09 24.1
 10 -16 -13 81.99 16.9
 10 -16 -13 99.69 22.2
 9 -15 -12 205.08 19
 9 -15 -12 168.98 22
 8 -14 -11 11.7 12.9
 8 -14 -11 25.5 9.3
 7 -13 -10 90.49 11.2
 7 -13 -10 88.59 14.9
 6 -12 -9 240.28 20.3
 6 -12 -9 234.58 15.2
 5 -11 -8 271.07 14.9
 5 -11 -8 270.87 17.5
 -5 11 8 272.17 20.9
 4 -10 -7 16.8 6.3
 4 -10 -7 13.2 5.1
 -4 10 7 11.8 8.2
 3 -9 -6 129.79 11.8
 3 -9 -6 126.49 8.4
 3 -9 -6 136.59 9.5
 -3 9 6 132.39 11.6
 2 -8 -5 1.6 4.8
 2 -8 -5 1.7 6.9
 2 -8 -5 5.5 4
 -2 8 5 -4.4 5
 1 -7 -4 41 5.2
 1 -7 -4 32.5 7.5
 1 -7 -4 42.4 6.6
 -1 7 4 36 5.8
 0 -6 -3 332.57 13.6
 0 -6 -3 322.27 14.5
 0 6 3 343.47 13.7
 0 6 3 333.87 17.2
 -1 -5 -2 8.4 4.3
 -1 -5 -2 16.1 8
 -1 -5 -2 18.9 6.5
 -1 -5 -2 10 4.5
 1 5 2 12.7 5.9
 -2 -4 -1 283.87 12.4
 -2 -4 -1 274.17 14.5
 -2 -4 -1 273.27 14.5
 -2 -4 -1 274.07 12.8
 -2 -4 -1 276.27 11
 2 4 1 259.67 12.5
 2 4 1 269.27 13.7
 2 4 1 278.57 10.8
 -3 -3 0 46 4.6
 -3 -3 0 46 6
 -3 -3 0 46.4 7.5
 -3 -3 0 43.1 6.6
 -3 -3 0 35.9 6
 3 3 0 44.8 7.3
 3 3 0 40.4 6.2
 3 3 0 48.2 4.8
 3 3 0 40.8 5.8
 -4 -2 1 248.88 12.1
 -4 -2 1 259.57 14
 -4 -2 1 248.28 13.6
 -4 -2 1 232.78 13.6
 4 2 -1 258.17 9.7
 4 2 -1 245.58 14.3
 4 2 -1 247.68 13.3
 4 2 -1 256.67 12.6
 -5 -1 2 109.69 10.5
 -5 -1 2 101.49 10.2
 -5 -1 2 108.19 9
 -5 -1 2 119.39 12
 5 1 -2 121.99 12.9
 5 1 -2 109.19 6.1
 5 1 -2 106.69 10
 5 1 -2 106.29 9.1
 -6 0 3 376.36 17.3
 -6 0 3 359.46 15.2
 -6 0 3 339.67 18.5
 -6 0 3 302.07 17.1
 6 0 -3 361.26 15.8
 6 0 -3 289.87 15.4
 6 0 -3 338.47 16.3
 -7 1 4 535.35 21.4
 -7 1 4 549.15 21.9
 -7 1 4 593.04 25.9
 -7 1 4 581.64 21.8
 7 -1 -4 535.45 23.6
 7 -1 -4 559.44 22.6
 7 -1 -4 548.85 22.4
 -8 2 5 1.8 5.4
 -8 2 5 -0.7 6
 -8 2 5 2.1 10.3
 8 -2 -5 5.4 6.6
 8 -2 -5 3.2 6.3
 8 -2 -5 -1.3 6.2
 -9 3 6 28.9 8
 -9 3 6 23.9 6.8
 -9 3 6 27.8 12.9
 9 -3 -6 24.1 7.9
 9 -3 -6 17.4 8.9
 9 -3 -6 27 9.2
 -10 4 7 22.3 13.6
 -10 4 7 10.6 6.9
 -10 4 7 24.8 8.4
 10 -4 -7 16.9 8.9
 10 -4 -7 2.1 9.6
 10 -4 -7 17.7 8.2
 -11 5 8 110.29 13.2
 -11 5 8 149.99 33.1
 11 -5 -8 114.79 15.7
 11 -5 -8 109.89 17.2
 11 -5 -8 121.89 17.6
 11 -5 -8 98.99 9.6
 -12 6 9 42.5 10.2
 -12 6 9 21.4 9.9
 12 -6 -9 38.1 7.8
 12 -6 -9 67.29 14.4
 -13 7 10 15.2 11.4
 -13 7 10 9.1 10.7
 13 -7 -10 15.5 14.2
 13 -7 -10 43.3 8.6
 -14 8 11 16.2 11.4
 -14 8 11 25 12.9
 14 -8 -11 46.9 9.7
 14 -8 -11 47.3 16.7
 -15 9 12 74.69 15.9
 -15 9 12 1.9 12
 15 -9 -12 44.1 10.9
 15 -9 -12 22.2 22.9
 16 -10 -13 58.49 26.9
 16 -10 -13 41.1 11.9
 17 -11 -14 -12.1 13.4
 18 -12 -15 73.69 37.9
 18 -12 -15 0.3 16.4
 13 -18 -14 33.7 28.7
 13 -18 -14 35.9 18.9
 12 -17 -13 37 24.9
 12 -17 -13 47.9 15.9
 11 -16 -12 149.99 24.7
 11 -16 -12 88.59 15.3
 10 -15 -11 122.29 15.4
 9 -14 -10 23.6 9.1
 8 -13 -9 8.7 7.8
 7 -12 -8 10.9 6.5
 6 -11 -7 -4.1 9.5
 6 -11 -7 -2.2 5.4
 -6 11 7 -2.4 11.2
 5 -10 -6 15 5.3
 5 -10 -6 6.2 7.4
 -5 10 6 2.6 7.4
 4 -9 -5 13.6 5.2
 4 -9 -5 9.9 4.6
 -4 9 5 9 6.5
 3 -8 -4 4.9 4.2
 3 -8 -4 5.3 5.2
 3 -8 -4 -1.6 3.9
 -3 8 4 1.2 5
 2 -7 -3 196.48 9.2
 2 -7 -3 196.28 11.9
 -2 7 3 193.68 10.9
 1 -6 -2 106.69 8.7
 1 -6 -2 102.19 10.8
 1 -6 -2 110.69 6.8
 -1 6 2 114.89 11.7
 -1 6 2 102.19 7.8
 0 -5 -1 72.59 6.3
 0 -5 -1 72.39 6.6
 0 -5 -1 83.69 8.5
 0 5 1 62.29 5.8
 0 5 1 67.39 7.1
 0 5 1 72.29 6.8
 -1 -4 0 1696.63 54.19
 -1 -4 0 1696.43 55.89
 -1 -4 0 1698.23 54.19
 -1 -4 0 1648.14 55.89
 1 4 0 1743.43 55.99
 1 4 0 1761.52 54.19
 1 4 0 1650.73 54.29
 1 4 0 1664.13 54.79
 -2 -3 1 70.49 5
 -2 -3 1 71.09 6.4
 -2 -3 1 75.49 7.5
 -2 -3 1 71.09 6.6
 -2 -3 1 77.79 7.1
 2 3 -1 67.69 5.2
 2 3 -1 102.99 8.3
 2 3 -1 61.59 7.2
 2 3 -1 62.59 7.7
 -3 -2 2 56.19 6.6
 -3 -2 2 63.29 6.7
 -3 -2 2 65.89 7.2
 -3 -2 2 65.19 7.9
 3 2 -2 69.59 7
 3 2 -2 67.69 7.4
 3 2 -2 56.99 4.8
 3 2 -2 59.29 7.3
 -4 -1 3 89.39 7.6
 -4 -1 3 88.79 8.9
 -4 -1 3 97.59 8.5
 -4 -1 3 93.49 10.6
 4 1 -3 94.69 8.1
 4 1 -3 96.49 8.7
 4 1 -3 99.29 11.1
 -5 0 4 316.77 13.8
 -5 0 4 304.77 14.7
 -5 0 4 307.47 17
 5 0 -4 311.47 17.5
 5 0 -4 322.07 14.5
 5 0 -4 309.17 14.4
 -6 1 5 12.3 4.5
 -6 1 5 17.1 5.3
 -6 1 5 14.3 8.4
 -6 1 5 9.2 5.3
 6 -1 -5 11.4 5.2
 6 -1 -5 15.7 5.7
 6 -1 -5 11.4 5.7
 -7 2 6 149.88 10.7
 -7 2 6 164.68 11
 -7 2 6 148.19 16.1
 7 -2 -6 160.18 12.2
 7 -2 -6 171.68 13.2
 7 -2 -6 161.38 12
 -8 3 7 42.9 7.2
 -8 3 7 54.39 7.2
 -8 3 7 49.99 12.3
 8 -3 -7 45.3 7.8
 8 -3 -7 39.4 9
 8 -3 -7 49.5 9
 -9 4 8 22 12.8
 -9 4 8 23.5 7.3
 -9 4 8 33.1 7.1
 9 -4 -8 38.5 9.5
 9 -4 -8 31.6 9.1
 9 -4 -8 29.3 9.5
 -10 5 9 166.98 13.2
 -10 5 9 159.88 12.8
 -10 5 9 157.78 18.1
 10 -5 -9 126.79 14.8
 10 -5 -9 162.08 18.2
 -11 6 10 170.88 14.4
 -11 6 10 203.78 16.8
 11 -6 -10 181.78 12.3
 11 -6 -10 206.88 18.5
 -12 7 11 3.1 8.9
 -12 7 11 23.6 10.3
 12 -7 -11 -5.3 11.9
 12 -7 -11 0.7 6.4
 -13 8 12 431.36 24.7
 13 -8 -12 414.46 30.5
 13 -8 -12 428.46 21.2
 14 -9 -13 134.79 23.3
 14 -9 -13 86.99 11.9
 15 -10 -14 55.09 12.5
 15 -10 -14 80.39 26.1
 16 -11 -15 -3.9 13.5
 16 -11 -15 -8.2 29.8
 17 -12 -16 13.4 35.3
 17 -12 -16 34.5 17.2
 14 -18 -13 24.3 30.7
 14 -18 -13 -7.4 17
 13 -17 -12 39.5 15.1
 12 -16 -11 73.59 14.5
 11 -15 -10 4.4 10.7
 10 -14 -9 46.7 10.5
 9 -13 -8 3.9 7.8
 8 -12 -7 16.7 7.5
 7 -11 -6 32.4 6.6
 -7 11 6 21.1 14.7
 6 -10 -5 32.9 5.9
 -6 10 5 50.29 8.8
 5 -9 -4 445.86 18.4
 5 -9 -4 464.85 21.3
 -5 9 4 457.15 19.8
 4 -8 -3 58.39 6.2
 4 -8 -3 59.99 5.6
 4 -8 -3 83.59 9.7
 -4 8 3 49.99 6.9
 3 -7 -2 183.68 10.9
 3 -7 -2 208.78 8.5
 -3 7 2 196.88 10.6
 -3 7 2 179.58 9.1
 2 -6 -1 256.87 14.6
 2 -6 -1 253.17 12
 2 -6 -1 249.78 10.3
 -2 6 1 237.78 10.5
 -2 6 1 263.37 11.3
 1 -5 0 35.8 4.4
 1 -5 0 23.6 4.6
 1 -5 0 33.1 6
 -1 5 0 40 4.8
 -1 5 0 23.2 3.9
 -1 5 0 32.2 5.9
 0 -4 1 334.87 13.2
 0 -4 1 363.16 12.3
 0 -4 1 360.76 13.3
 0 -4 1 349.96 14.8
 0 4 -1 341.47 13
 0 4 -1 335.07 13.4
 0 4 -1 335.97 13
 -1 -3 2 1004.4 31.7
 -1 -3 2 849.41 31.7
 -1 -3 2 966.8 32.5
 -1 -3 2 927.81 32.2
 -1 -3 2 954.6 31
 1 3 -2 951.3 31.8
 1 3 -2 993.8 31.1
 1 3 -2 998.7 32.4
 1 3 -2 926.61 32
 -2 -2 3 351.36 12.6
 -2 -2 3 369.66 13.7
 -2 -2 3 347.07 14.2
 -2 -2 3 353.06 14.8
 -2 -2 3 339.27 14.1
 2 2 -3 336.17 15.1
 2 2 -3 367.76 13.9
 2 2 -3 346.47 13.8
 2 2 -3 364.56 14.1
 2 2 -3 367.86 12.8
 -3 -1 4 464.45 17.3
 -3 -1 4 476.05 17.9
 -3 -1 4 401.46 19.6
 3 1 -4 517.95 18.3
 3 1 -4 461.55 19.3
 3 1 -4 457.45 17.3
 3 1 -4 489.35 17.7
 -4 0 5 158.48 8.6
 -4 0 5 151.18 10.5
 -4 0 5 139.99 9.5
 -4 0 5 148.19 11.8
 4 0 -5 151.38 12.6
 4 0 -5 190.08 12.5
 4 0 -5 143.39 8.9
 4 0 -5 161.38 9.8
 -5 1 6 10.4 5.3
 -5 1 6 2.8 4.1
 -5 1 6 6.2 7.5
 -5 1 6 -2.9 5.9
 5 -1 -6 1.8 4.8
 5 -1 -6 4.3 4.8
 5 -1 -6 0.2 7.9
 -6 2 7 572.04 20.5
 -6 2 7 564.24 24.4
 -6 2 7 533.35 21.7
 6 -2 -7 544.15 21.7
 6 -2 -7 571.04 22.4
 6 -2 -7 528.45 22.8
 -7 3 8 151.28 10.9
 -7 3 8 152.68 10
 -7 3 8 160.78 15.9
 7 -3 -8 147.39 12.4
 7 -3 -8 144.09 12.8
 7 -3 -8 148.69 13.4
 -8 4 9 7.7 6.2
 -8 4 9 9.2 6.1
 -8 4 9 -7.2 10.7
 8 -4 -9 0.3 8.1
 8 -4 -9 -7.9 8.4
 8 -4 -9 15.6 8.5
 -9 5 10 140.29 12.5
 -9 5 10 149.59 15.7
 -9 5 10 102.59 10.5
 9 -5 -10 130.19 16
 9 -5 -10 123.69 14.2
 9 -5 -10 119.09 14.2
 -10 6 11 160.98 14
 -10 6 11 152.78 18.2
 -10 6 11 118.39 11.6
 10 -6 -11 137.49 10.9
 10 -6 -11 131.19 15.6
 10 -6 -11 137.19 15.8
 -11 7 12 18.5 8.1
 -11 7 12 -3.8 9.1
 11 -7 -12 14.1 12.9
 11 -7 -12 4 6.2
 12 -8 -13 420.36 28.3
 12 -8 -13 411.36 21
 13 -9 -14 116.89 12.5
 13 -9 -14 166.18 23.1
 14 -10 -15 92.69 13.5
 14 -10 -15 83.69 24.2
 15 -11 -16 64.59 14.5
 15 -11 -16 57.19 27.6
 16 -12 -17 -13.6 33.3
 16 -12 -17 3.3 14.7
 17 -13 -18 19.7 18.8
 17 -13 -18 19.9 40.2
 15 -18 -12 -3.8 18.7
 14 -17 -11 -19.2 13.7
 13 -16 -10 -13.5 11.6
 12 -15 -9 4.1 10.8
 -12 15 9 15.3 15.1
 11 -14 -8 86.69 12.2
 -11 14 8 83.89 14.2
 10 -13 -7 0.3 7.3
 -10 13 7 8.7 12.2
 9 -12 -6 39 7.6
 -9 12 6 49.5 12.1
 8 -11 -5 141.59 11.6
 7 -10 -4 563.24 22.2
 7 -10 -4 537.25 25.9
 -7 10 4 569.14 24.3
 6 -9 -3 441.06 18
 -6 9 3 439.06 19.3
 5 -8 -2 -2.9 4.1
 5 -8 -2 0.8 3
 -5 8 2 -2.3 4
 -5 8 2 -3.1 5.2
 4 -7 -1 244.78 11.4
 4 -7 -1 268.97 10.2
 -4 7 1 268.57 12.3
 -4 7 1 250.47 10.5
 3 -6 0 47.6 4.9
 3 -6 0 42.3 5.6
 3 -6 0 34.4 6.6
 -3 6 0 49.2 5.3
 -3 6 0 33.2 5
 2 -5 1 320.67 11.4
 2 -5 1 289.47 12.5
 2 -5 1 308.77 13.9
 -2 5 -1 297.17 13.6
 -2 5 -1 285.67 11.6
 -2 5 -1 313.77 12.3
 1 -4 2 162.98 7.3
 1 -4 2 144.89 9.1
 1 -4 2 153.98 7.9
 -1 4 -2 162.18 7.1
 -1 4 -2 150.58 7.5
 -1 4 -2 148.69 8.7
 -1 4 -2 157.68 7.7
 0 -3 3 21 4.2
 0 -3 3 23.7 3.4
 0 -3 3 30.5 3.9
 0 -3 3 21.8 3.6
 0 3 -3 28.3 4.1
 0 3 -3 40.9 4.5
 0 3 -3 26.4 4.4
 -1 -2 4 6.6 4.2
 -1 -2 4 4 3.6
 -1 -2 4 3.1 2.7
 -1 -2 4 8.6 3.6
 -1 -2 4 3.7 2.9
 1 2 -4 8.4 3.2
 1 2 -4 -5.3 4.6
 1 2 -4 2.5 3.4
 1 2 -4 10.4 3.7
 1 2 -4 3.2 3.3
 -2 -1 5 15.7 3.5
 -2 -1 5 17.2 4.3
 -2 -1 5 25.7 4.2
 -2 -1 5 14.4 5.7
 2 1 -5 17.6 4.4
 2 1 -5 14.2 4
 -3 0 6 104.89 6.8
 -3 0 6 102.69 7.1
 -3 0 6 104.99 8.7
 -3 0 6 86.49 8.8
 3 0 -6 97.19 10.5
 3 0 -6 112.49 7.9
 3 0 -6 102.09 7.4
 3 0 -6 111.59 7.2
 -4 1 7 118.29 8.6
 -4 1 7 120.39 7.3
 -4 1 7 137.09 10.7
 4 -1 -7 127.99 13
 4 -1 -7 115.19 8.1
 4 -1 -7 128.69 9.2
 -5 2 8 441.06 17.9
 -5 2 8 392.56 17.5
 -5 2 8 393.26 19.2
 5 -2 -8 390.46 15.9
 5 -2 -8 413.86 17.1
 5 -2 -8 418.96 18
 -6 3 9 -4.7 8.8
 -6 3 9 8.2 7.2
 -6 3 9 10.3 6
 6 -3 -9 8.1 7.5
 6 -3 -9 7.5 6.4
 6 -3 -9 1.3 6.9
 -7 4 10 30.3 6.7
 -7 4 10 22.7 5.3
 -7 4 10 24.8 10
 7 -4 -10 33.5 9.3
 7 -4 -10 29.9 7.8
 7 -4 -10 17.8 8.6
 -8 5 11 11.2 5.4
 -8 5 11 5.9 6.3
 -8 5 11 27.5 11.3
 8 -5 -11 0.8 9
 8 -5 -11 6.6 9.5
 8 -5 -11 18.1 8.2
 -9 6 12 213.68 21.7
 -9 6 12 233.48 15
 -9 6 12 201.58 11.3
 9 -6 -12 196.88 20.3
 9 -6 -12 212.78 17.2
 -10 7 13 105.49 20
 10 -7 -13 140.89 17.3
 10 -7 -13 90.39 9.6
 10 -7 -13 85.29 19.5
 11 -8 -14 84.29 16.3
 11 -8 -14 84.19 10.9
 12 -9 -15 90.99 18.5
 12 -9 -15 73.49 11.2
 13 -10 -16 46.6 10.8
 13 -10 -16 49.5 22.2
 14 -11 -17 24.5 16.3
 14 -11 -17 6.6 26.1
 15 -12 -18 -29 31.2
 15 -12 -18 -33.4 13.2
 16 -13 -19 1.5 15.7
 16 -13 -19 -17.8 63.09
 16 -18 -11 31.6 18.5
 15 -17 -10 16.9 15
 14 -16 -9 17.6 12.3
 13 -15 -8 91.79 14.1
 -13 15 8 127.39 19.2
 12 -14 -7 273.67 19.1
 -12 14 7 252.97 26.6
 11 -13 -6 44.8 9.9
 -11 13 6 47.8 15.2
 10 -12 -5 10.3 7
 -10 12 5 38.6 13.1
 9 -11 -4 22.8 6.2
 -9 11 4 15.4 11.1
 8 -10 -3 317.87 15.3
 8 -10 -3 326.87 21.2
 -8 10 3 337.27 18.5
 -8 10 3 321.57 18.2
 7 -9 -2 187.68 10.7
 7 -9 -2 190.28 15.7
 -7 9 2 202.08 13.4
 -7 9 2 169.78 12.9
 -7 9 2 177.18 9
 6 -8 -1 271.47 11
 6 -8 -1 260.27 12.5
 6 -8 -1 277.37 15.5
 -6 8 1 266.07 13.7
 -6 8 1 252.07 10.9
 -6 8 1 262.97 13.4
 5 -7 0 345.07 12.4
 5 -7 0 310.97 13.2
 -5 7 0 310.67 12.4
 -5 7 0 327.87 14.3
 -5 7 0 328.07 14.7
 4 -6 1 273.77 12.8
 4 -6 1 262.47 13.9
 4 -6 1 289.37 11
 -4 6 -1 272.27 10.9
 -4 6 -1 294.47 12.5
 3 -5 2 597.34 22.3
 3 -5 2 579.84 21.3
 3 -5 2 605.84 20.4
 -3 5 -2 594.74 20.4
 -3 5 -2 626.44 21.3
 2 -4 3 3172.48 102.89
 2 -4 3 3458.85 102.69
 2 -4 3 3199.18 103.39
 -2 4 -3 3295.37 103.39
 -2 4 -3 3278.87 102.59
 -2 4 -3 3201.38 102.89
 1 -3 4 4247.98 138.49
 1 -3 4 4591.54 138.19
 1 -3 4 4294.57 138.09
 -1 3 -4 4385.66 138.19
 -1 3 -4 4482.45 138.19
 -1 3 -4 4517.55 138.39
 0 -2 5 3565.84 118.89
 0 -2 5 3723.93 119.29
 0 -2 5 3932.91 119.59
 0 -2 5 3938.91 119.19
 0 2 -5 3827.82 119.19
 0 2 -5 3762.42 119.39
 0 2 -5 3862.61 118.99
 -1 -1 6 50.79 5.3
 -1 -1 6 45.6 4.9
 -1 -1 6 67.19 6.8
 1 1 -6 49.8 4.9
 1 1 -6 63.19 7.2
 1 1 -6 54.99 5.5
 -2 0 7 1804.02 55.29
 -2 0 7 1701.53 56.09
 -2 0 7 1672.63 54.89
 -2 0 7 1768.02 56.19
 2 0 -7 1729.83 56.69
 2 0 -7 1732.63 55.39
 2 0 -7 1712.03 54.99
 -3 1 8 447.46 17.1
 -3 1 8 459.85 16.4
 -3 1 8 458.35 18.4
 3 -1 -8 500.95 18.7
 3 -1 -8 473.45 17.1
 3 -1 -8 467.05 20.1
 3 -1 -8 453.25 16.8
 -4 2 9 123.59 10.7
 -4 2 9 111.59 6.8
 -4 2 9 118.29 9.8
 4 -2 -9 116.89 11.1
 4 -2 -9 108.59 7.9
 4 -2 -9 108.39 13.4
 -5 3 10 0.4 3.8
 -5 3 10 -1.5 7.2
 -5 3 10 3 7.3
 5 -3 -10 2.8 6.5
 5 -3 -10 2.7 5.1
 5 -3 -10 -6.3 6.2
 5 -3 -10 2.9 6
 -6 4 11 34.5 4.8
 -6 4 11 36.5 9.3
 -6 4 11 40.3 6
 6 -4 -11 50.59 8.3
 6 -4 -11 31.8 8.4
 6 -4 -11 34.2 6.4
 6 -4 -11 31.5 8.6
 -7 5 12 68.69 7.1
 -7 5 12 88.29 11.9
 7 -5 -12 68.29 10.2
 7 -5 -12 82.39 11
 7 -5 -12 42.8 8.3
 -8 6 13 296.37 21.5
 8 -6 -13 307.37 20.5
 8 -6 -13 305.27 19.4
 -9 7 14 134.29 17.3
 9 -7 -14 163.78 12.1
 9 -7 -14 202.48 17.6
 9 -7 -14 134.39 17.1
 10 -8 -15 -18.9 12.6
 10 -8 -15 1.9 6.8
 11 -9 -16 246.48 17.7
 11 -9 -16 229.48 27.8
 12 -10 -17 103.59 23.8
 12 -10 -17 68.79 12.1
 13 -11 -18 16.3 27.2
 13 -11 -18 -4.3 21.1
 14 -12 -19 -4.1 14.8
 14 -12 -19 2.7 31.6
 15 -13 -20 12.7 16.6
 15 -13 -20 17.9 37
 17 -18 -10 26.5 19.9
 16 -17 -9 -10.3 16.6
 15 -16 -8 -0.4 14.2
 -14 15 7 125.19 33.6
 13 -14 -6 44.4 10.9
 -13 14 6 32.6 20
 12 -13 -5 54.39 9.6
 -12 13 5 66.29 16.3
 11 -12 -4 27.2 8.3
 -11 12 4 18.2 13
 10 -11 -3 41.2 7.3
 -10 11 3 54.29 12.5
 9 -10 -2 392.46 23.4
 9 -10 -2 418.66 17.9
 -9 10 2 408.76 20.3
 -9 10 2 392.96 15.9
 -9 10 2 403.56 21.9
 8 -9 -1 195.18 16
 8 -9 -1 205.68 11.5
 -8 9 1 217.28 13.8
 -8 9 1 196.48 15.3
 -8 9 1 199.78 10.1
 7 -8 0 702.53 25.1
 7 -8 0 642.44 26.9
 -7 8 0 706.93 25.7
 -7 8 0 661.23 23.4
 -7 8 0 673.63 26.6
 6 -7 1 367.26 14.7
 6 -7 1 377.16 17.3
 6 -7 1 357.06 15.2
 -6 7 -1 389.86 15.6
 -6 7 -1 363.06 14.2
 -6 7 -1 356.46 16.6
 5 -6 2 5.5 5
 5 -6 2 18.6 5.7
 -5 6 -2 12 4
 -5 6 -2 11.9 4.4
 4 -5 3 108.79 7.7
 4 -5 3 106.49 8.3
 4 -5 3 103.49 8
 4 -5 3 107.09 6.3
 -4 5 -3 123.69 7.5
 -4 5 -3 113.59 6.9
 3 -4 4 248.28 10.4
 3 -4 4 259.97 10
 3 -4 4 245.78 10.8
 -3 4 -4 223.18 10.7
 -3 4 -4 260.37 12
 -3 4 -4 254.57 10.3
 2 -3 5 67.79 5.9
 2 -3 5 56.89 5
 2 -3 5 65.29 5.5
 -2 3 -5 71.99 5.2
 -2 3 -5 58.29 5.1
 -2 3 -5 71.19 5.7
 1 -2 6 818.12 26.9
 1 -2 6 857.71 27.3
 1 -2 6 789.82 26.9
 -1 2 -6 844.92 27
 -1 2 -6 802.12 26.9
 -1 2 -6 793.72 28
 -1 2 -6 821.62 27.2
 0 -1 7 1029.6 34
 0 -1 7 974.9 34.1
 0 -1 7 1110.09 36.5
 0 1 -7 1026.2 34.1
 0 1 -7 1079.79 35.1
 -1 0 8 623.84 21.8
 -1 0 8 603.84 20.4
 1 0 -8 603.74 21.1
 1 0 -8 578.24 21.8
 1 0 -8 565.94 20.4
 -2 1 9 63.19 6.9
 -2 1 9 65.79 5.4
 2 -1 -9 59.19 6
 2 -1 -9 61.49 8.2
 2 -1 -9 62.29 6.5
 2 -1 -9 59.49 5.9
 -3 2 10 202.28 8.9
 -3 2 10 192.18 11.7
 3 -2 -10 187.58 13.7
 3 -2 -10 204.48 10.4
 3 -2 -10 205.98 9.7
 3 -2 -10 207.08 12.2
 -4 3 11 25.8 7.1
 -4 3 11 22.4 4.5
 4 -3 -11 25.6 5.4
 4 -3 -11 32.4 6.3
 4 -3 -11 28.3 6.3
 -5 4 12 -3.5 6.9
 -5 4 12 -2.9 4.1
 5 -4 -12 2.1 5.9
 5 -4 -12 2.1 7
 5 -4 -12 3.1 7.6
 -6 5 13 133.99 13.8
 6 -5 -13 127.19 14.5
 6 -5 -13 133.89 13.8
 6 -5 -13 128.79 9.5
 -7 6 14 307.07 19.1
 7 -6 -14 309.07 19.6
 7 -6 -14 259.57 20.1
 -8 7 15 78.89 13.8
 8 -7 -15 78.89 13
 8 -7 -15 71.29 9.3
 8 -7 -15 49.8 14.2
 -9 8 16 14 15.8
 9 -8 -16 28.7 7.9
 9 -8 -16 39.4 13.4
 10 -9 -17 101.69 12
 10 -9 -17 116.09 18
 11 -10 -18 14 19.6
 11 -10 -18 6.5 10.1
 12 -11 -19 31.1 25.9
 13 -12 -20 -14.6 14.8
 13 -12 -20 1.9 31.8
 14 -13 -21 -9 36.2
 14 -13 -21 1.4 16.3
 17 -17 -8 79.99 18.5
 16 -16 -7 24.2 14.6
 15 -15 -6 79.69 13.8
 14 -14 -5 151.78 15.3
 13 -13 -4 262.27 17.6
 -13 13 4 264.07 30.2
 12 -12 -3 83.29 9.8
 -12 12 3 70.19 16.9
 -12 12 3 77.99 9.1
 11 -11 -2 121.89 11.6
 -11 11 2 106.89 11.2
 -11 11 2 138.29 16.5
 10 -10 -1 356.26 24.7
 10 -10 -1 367.46 16.7
 -10 10 1 351.16 22.2
 -10 10 1 338.67 19.9
 -10 10 1 333.67 15.8
 9 -9 0 354.96 20.5
 9 -9 0 345.37 15.6
 -9 9 0 330.47 15.3
 -9 9 0 338.37 17.4
 -9 9 0 336.37 20.1
 8 -8 1 190.38 10.9
 8 -8 1 194.38 15.5
 -8 8 -1 191.88 11.1
 -8 8 -1 208.88 16.1
 -8 8 -1 204.48 12.7
 7 -7 2 202.98 13.8
 7 -7 2 213.18 10.2
 -7 7 -2 198.98 10.8
 -7 7 -2 219.68 11.5
 -7 7 -2 203.08 14.6
 6 -6 3 325.77 14.9
 6 -6 3 346.97 15.9
 6 -6 3 352.26 14.3
 -6 6 -3 341.57 14.6
 -6 6 -3 332.87 13.9
 5 -5 4 287.77 13.1
 5 -5 4 331.37 13.9
 5 -5 4 311.17 12.7
 5 -5 4 310.07 13.9
 -5 5 -4 305.37 12.8
 -5 5 -4 314.37 13
 4 -4 5 151.18 8.1
 4 -4 5 158.88 8.8
 4 -4 5 143.19 7.9
 4 -4 5 153.28 8.2
 -4 4 -5 148.09 8.2
 3 -3 6 98.89 5.8
 3 -3 6 99.49 6.2
 3 -3 6 106.59 6.6
 3 -3 6 112.39 6.5
 -3 3 -6 100.19 6.3
 -3 3 -6 96.99 5.8
 -3 3 -6 103.39 6.7
 2 -2 7 1662.43 54.79
 2 -2 7 1695.53 55.29
 2 -2 7 1769.62 55.89
 -2 2 -7 1752.82 54.89
 -2 2 -7 1806.02 55.39
 -2 2 -7 1743.63 55.89
 1 -1 8 550.94 19.6
 1 -1 8 604.34 20.9
 -1 1 -8 563.84 20.2
 -1 1 -8 584.84 21.6
 -1 1 -8 589.74 19.8
 -1 1 -8 587.54 20.6
 0 0 -9 18 4.1
 0 0 -9 17.5 6.3
 0 0 -9 12 3.6
 -1 1 10 52.69 7.2
 1 -1 -10 63.69 7.6
 1 -1 -10 61.69 6.3
 1 -1 -10 49.6 6.1
 -2 2 11 11.2 6.2
 -2 2 11 16.5 4.5
 2 -2 -11 6.1 4
 2 -2 -11 11.7 7.4
 -3 3 12 100.79 11.1
 -3 3 12 108.09 7.1
 3 -3 -12 103.79 9.2
 3 -3 -12 119.19 8
 -4 4 13 16.7 7.4
 -4 4 13 15.6 4.6
 4 -4 -13 6.9 5.8
 4 -4 -13 7.2 7.4
 4 -4 -13 11.9 7.2
 -5 5 14 78.59 7.6
 -5 5 14 79.39 10.3
 5 -5 -14 102.09 11.4
 5 -5 -14 85.69 10.6
 -6 6 15 48.6 10.5
 6 -6 -15 43.6 10.9
 6 -6 -15 36.3 11.1
 -7 7 16 14 11.4
 7 -7 -16 22.9 12.1
 7 -7 -16 18.2 6.9
 7 -7 -16 18.1 13.4
 -8 8 17 1.1 13.8
 8 -8 -17 -12.6 18.1
 8 -8 -17 -12.4 13.9
 8 -8 -17 16.4 7.5
 9 -9 -18 131.09 14.3
 9 -9 -18 151.88 18.9
 10 -10 -19 34.7 19.9
 10 -10 -19 41.9 10.6
 11 -11 -20 80.59 26.6
 12 -12 -21 -5.7 30.2
 12 -12 -21 7.9 15.3
 13 -13 -22 51.29 36.8
 13 -13 -22 -16.1 16
 18 -17 -7 -1.7 17.4
 17 -16 -6 28 15.6
 16 -15 -5 -5 12.6
 15 -14 -4 29.3 11.3
 14 -13 -3 143.09 13.2
 -14 13 3 103.09 9.3
 13 -12 -2 15.7 8.2
 -13 12 2 -5.9 19.7
 -13 12 2 23.5 6
 12 -11 -1 89.69 9.6
 -12 11 1 87.59 8.6
 -12 11 1 88.69 16.5
 11 -10 0 111.99 10.9
 -11 10 0 140.39 13.9
 -11 10 0 138.79 17.7
 -11 10 0 121.49 8.8
 10 -9 1 174.38 17.2
 10 -9 1 186.88 11.3
 -10 9 -1 178.48 14
 -10 9 -1 183.38 9.9
 -10 9 -1 168.18 18.1
 9 -8 2 40.1 9.4
 9 -8 2 38.1 5.9
 -9 8 -2 53.69 5.6
 -9 8 -2 43.7 7.7
 -9 8 -2 52.89 11.7
 8 -7 3 1.3 6.9
 8 -7 3 3.9 4.1
 -8 7 -3 4.9 6
 -8 7 -3 1.3 5.2
 -8 7 -3 -6.3 9
 7 -6 4 32.2 6.2
 7 -6 4 35.6 6.9
 -7 6 -4 48.6 5.6
 -7 6 -4 28.5 5.7
 -7 6 -4 37.6 6.1
 6 -5 5 64.29 6.8
 6 -5 5 56.19 6.2
 -6 5 -5 66.99 8.2
 -6 5 -5 67.39 6.8
 -6 5 -5 64.49 6.1
 5 -4 6 178.18 9.9
 5 -4 6 150.88 8.3
 5 -4 6 156.08 8.4
 -5 4 -6 159.58 10.2
 -5 4 -6 167.78 8.4
 -5 4 -6 148.39 9.3
 4 -3 7 4.4 4.2
 4 -3 7 8.7 3.5
 4 -3 7 3.7 3.3
 -4 3 -7 -0.5 4.1
 -4 3 -7 3.2 3.2
 -4 3 -7 3.6 4.4
 3 -2 8 146.59 8.4
 3 -2 8 156.78 7.4
 -3 2 -8 145.99 9
 -3 2 -8 156.78 7.3
 2 -1 9 300.17 12.4
 -2 1 -9 283.37 12.4
 1 0 10 52.19 5.5
 -1 0 -10 62.79 8.4
 -1 0 -10 49.1 6.1
 -1 0 -10 49.2 5.1
 0 1 11 10.5 4.5
 0 -1 -11 9 4.7
 0 -1 -11 2.1 6.7
 -1 2 12 79.09 7.3
 1 -2 -12 88.99 7.4
 -2 3 13 160.58 9.2
 -2 3 13 171.58 12.9
 2 -3 -13 174.88 10.9
 2 -3 -13 160.28 10
 -3 4 14 -0.5 7.8
 -3 4 14 16.1 5.1
 3 -4 -14 5.4 7.3
 3 -4 -14 21.3 7.6
 3 -4 -14 21.5 6.2
 -4 5 15 117.39 14.4
 4 -5 -15 85.39 11
 4 -5 -15 95.39 10
 4 -5 -15 82.89 11
 -5 6 16 80.29 12.5
 5 -6 -16 77.99 12.4
 5 -6 -16 78.89 11.5
 -6 7 17 104.79 14.9
 6 -7 -17 81.99 14.6
 6 -7 -17 76.29 13.4
 6 -7 -17 57.09 8.1
 -7 8 18 77.19 16.5
 7 -8 -18 56.09 8.4
 7 -8 -18 75.99 15.3
 7 -8 -18 59.99 18.7
 8 -9 -19 9.9 8.1
 8 -9 -19 11.6 16.7
 9 -10 -20 69.09 12.7
 9 -10 -20 92.09 21.9
 10 -11 -21 21.2 19.6
 10 -11 -21 16.8 24.2
 11 -12 -22 6.4 30.5
 11 -12 -22 -9.9 14.4
 12 -13 -23 6.3 18.5
 12 -13 -23 -5.2 36.3
 19 -17 -6 -1.5 18.9
 18 -16 -5 5.4 16.9
 17 -15 -4 -15.9 12.9
 16 -14 -3 -6.8 11.7
 -16 14 3 29.1 6.1
 15 -13 -2 59.79 11.5
 -15 13 2 52.39 7.6
 14 -12 -1 -4.6 8.5
 -14 12 1 14 5.8
 13 -11 0 -11 7.7
 -13 11 0 -9 5.4
 12 -10 1 38.7 7.4
 -12 10 -1 26.3 11.7
 -12 10 -1 48.1 7
 -12 10 -1 21.7 16.5
 11 -9 2 105.79 14.2
 11 -9 2 118.59 10.2
 -11 9 -2 122.99 12.7
 -11 9 -2 123.29 9.5
 -11 9 -2 131.79 16.4
 -11 9 -2 141.29 14.1
 10 -8 3 1.8 8.8
 10 -8 3 -2.6 5
 -10 8 -3 4 12
 -10 8 -3 12.5 7.2
 -10 8 -3 18.1 6.8
 -10 8 -3 11.9 5.1
 9 -7 4 121.29 9
 9 -7 4 109.79 13.3
 -9 7 -4 124.89 11.1
 -9 7 -4 133.09 13.9
 -9 7 -4 124.09 9.1
 -9 7 -4 111.39 10.8
 8 -6 5 1.9 6.6
 8 -6 5 -2.1 5.1
 -8 6 -5 -3.8 4.9
 -8 6 -5 -3.2 4.1
 -8 6 -5 1.4 5.9
 7 -5 6 99.49 8.7
 7 -5 6 96.99 9.9
 -7 5 -6 103.69 8.3
 -7 5 -6 89.19 9.5
 -7 5 -6 86.09 7.4
 6 -4 7 10.2 4.3
 6 -4 7 13.6 5.2
 -6 4 -7 12 6.8
 -6 4 -7 18.7 4.2
 -6 4 -7 13.7 4.3
 5 -3 8 146.49 8.1
 5 -3 8 154.88 8.9
 -5 3 -8 152.48 10.2
 -5 3 -8 162.78 8.4
 4 -2 9 53.69 6.4
 -4 2 -9 47.6 5.4
 3 -1 10 76.09 8.8
 -3 1 -10 81.19 7.6
 -3 1 -10 76.59 6.2
 2 0 11 16 5.8
 -2 0 -11 10.3 5
 -2 0 -11 13.8 5.3
 1 1 12 248.98 12.5
 -1 -1 -12 230.08 11.9
 -1 -1 -12 236.58 11.9
 0 2 13 48.9 7.3
 0 -2 -13 35.1 6.7
 0 -2 -13 41.5 7.3
 1 -3 -14 23.3 6.5
 1 -3 -14 24.2 6.7
 2 -4 -15 139.49 11
 2 -4 -15 145.29 11.5
 2 -4 -15 132.99 12.7
 -3 5 16 110.29 13.3
 3 -5 -16 89.59 10.2
 3 -5 -16 80.39 10.7
 3 -5 -16 92.69 11.1
 -4 6 17 154.58 18.1
 4 -6 -17 154.48 18.2
 4 -6 -17 170.08 13.5
 4 -6 -17 186.18 15.9
 -5 7 18 188.48 20.8
 5 -7 -18 190.98 13.4
 5 -7 -18 201.28 22.5
 5 -7 -18 226.58 19.6
 -6 8 19 76.09 15.9
 6 -8 -19 67.19 9.3
 6 -8 -19 77.09 15.1
 6 -8 -19 54.69 18.5
 7 -9 -20 -1.8 16.9
 7 -9 -20 -4 8.5
 8 -10 -21 66.09 12.5
 8 -10 -21 75.89 21.2
 9 -11 -22 10.4 22.8
 9 -11 -22 6.2 13.3
 10 -12 -23 21 29.3
 10 -12 -23 60.99 16.1
 11 -13 -24 18 36.4
 11 -13 -24 10.1 17.2
 19 -16 -4 93.49 18
 -18 15 3 -3.6 7.1
 17 -14 -2 68.69 14
 -17 14 2 56.29 8.3
 16 -13 -1 164.38 17
 -16 13 1 136.79 11.6
 15 -12 0 363.16 19.2
 -15 12 0 314.87 15.8
 14 -11 1 126.09 12.9
 -14 11 -1 111.49 10.3
 13 -10 2 53.49 8.5
 -13 10 -2 38.9 13.4
 -13 10 -2 53.49 7.6
 -13 10 -2 42.3 10.4
 12 -9 3 65.09 7.6
 -12 9 -3 54.49 10.4
 -12 9 -3 66.59 10.7
 -12 9 -3 44.6 18.3
 -12 9 -3 77.79 8.5
 11 -8 4 27.5 10.6
 11 -8 4 41.7 6.4
 -11 8 -4 47.2 8.7
 -11 8 -4 64.69 9
 -11 8 -4 70.29 7.9
 -11 8 -4 73.89 16.7
 10 -7 5 85.19 8.7
 10 -7 5 67.39 10
 -10 7 -5 89.99 9.2
 -10 7 -5 80.99 8.5
 -10 7 -5 85.19 9.3
 -10 7 -5 113.19 15.9
 9 -6 6 132.49 12.8
 9 -6 6 105.59 9.8
 -9 6 -6 132.49 9
 -9 6 -6 118.09 10.3
 -9 6 -6 114.09 11.3
 8 -5 7 -4.8 5.5
 8 -5 7 -7 6.4
 -8 5 -7 -0.7 4.9
 -8 5 -7 2.1 5.7
 -8 5 -7 6.7 5
 7 -4 8 9.7 6.1
 7 -4 8 4.2 4.7
 -7 4 -8 6.2 4.8
 -7 4 -8 5.7 8.3
 -7 4 -8 6.2 4.6
 6 -3 9 34.8 4.9
 6 -3 9 29.7 5.8
 -6 3 -9 32 7.6
 -6 3 -9 39.6 6.2
 5 -2 10 147.99 9.6
 -5 2 -10 159.38 10.8
 -5 2 -10 152.48 9.4
 -4 1 -11 148.89 8.2
 -4 1 -11 145.79 9.3
 -3 0 -12 109.59 8.2
 -2 -1 -13 646.04 23.5
 -1 -2 -14 10.3 6.2
 -1 -2 -14 0.9 3.8
 0 -3 -15 52.19 8.4
 0 -3 -15 30.4 4.8
 1 -4 -16 329.67 16.9
 2 -5 -17 131.19 12.4
 2 -5 -17 148.29 12.1
 3 -6 -18 69.29 12.4
 3 -6 -18 82.89 11.4
 3 -6 -18 84.79 11.4
 4 -7 -19 34.3 14
 4 -7 -19 34.6 8.4
 4 -7 -19 40.4 12.3
 5 -8 -20 2.9 7.2
 5 -8 -20 6.9 13.9
 5 -8 -20 1.2 17.5
 6 -9 -21 3 7.8
 6 -9 -21 1.6 17.4
 7 -10 -22 69.89 12.3
 7 -10 -22 63.99 22.5
 8 -11 -23 -10.1 24.5
 8 -11 -23 -14.5 12.1
 9 -12 -24 -8.1 29.3
 9 -12 -24 10.9 15.1
 10 -13 -25 -26.6 16
 10 -13 -25 -28.4 34.1
 20 -16 -3 6.8 17.6
 19 -15 -2 -3.5 15.4
 -19 15 2 -0.7 8.8
 18 -14 -1 77.19 14.7
 -18 14 1 79.79 10.5
 17 -13 0 137.19 15
 -17 13 0 106.09 12.4
 16 -12 1 122.19 12.7
 -16 12 -1 106.09 11.5
 15 -11 2 1.5 8.5
 -15 11 -2 6.2 12
 -15 11 -2 8.8 6.8
 14 -10 3 63.39 8.9
 -14 10 -3 79.79 16.4
 -14 10 -3 77.59 12.9
 -14 10 -3 92.19 10.2
 13 -9 4 247.88 14.2
 13 -9 4 258.27 18.1
 -13 9 -4 255.57 18.6
 -13 9 -4 227.08 18.5
 -13 9 -4 244.68 14.4
 12 -8 5 198.18 11.8
 12 -8 5 178.98 15.5
 -12 8 -5 180.98 12.4
 -12 8 -5 169.58 14.9
 -12 8 -5 181.18 16.7
 11 -7 6 51.19 8.5
 11 -7 6 41.3 6.5
 11 -7 6 32.9 11.7
 -11 7 -6 33.6 17.3
 -11 7 -6 39.3 9.1
 -11 7 -6 66.09 8.3
 -11 7 -6 49.3 8.5
 10 -6 7 13.4 5.9
 10 -6 7 11.3 5.8
 10 -6 7 20.9 9.6
 -10 6 -7 18 6.8
 -10 6 -7 26.3 6
 -10 6 -7 7.8 6.7
 9 -5 8 578.74 24.5
 9 -5 8 568.14 22
 -9 5 -8 580.14 22.7
 -9 5 -8 613.14 22
 8 -4 9 305.67 15.8
 8 -4 9 282.27 13
 -8 4 -9 299.27 13.3
 -8 4 -9 297.77 13.9
 7 -3 10 150.48 8.7
 7 -3 10 117.19 11.9
 -7 3 -10 150.18 9.6
 -7 3 -10 172.58 11.6
 -7 3 -10 136.69 14.2
 6 -2 11 89.09 8.7
 -6 2 -11 78.59 7.9
 -6 2 -11 76.59 9.3
 5 -1 12 120.89 10.4
 -5 1 -12 135.49 12.1
 -5 1 -12 129.29 9
 -5 1 -12 123.09 8.5
 -4 0 -13 10.8 5.3
 -4 0 -13 13.3 5.7
 -3 -1 -14 25.1 5.6
 -2 -2 -15 17.9 5.5
 -2 -2 -15 19.4 6.5
 -1 -3 -16 131.09 9.6
 -1 -3 -16 89.39 10.9
 0 -4 -17 267.27 15.1
 0 -4 -17 265.57 13.3
 0 -4 -17 261.57 22.6
 1 -5 -18 144.69 10.9
 1 -5 -18 149.39 13.3
 2 -6 -19 104.49 12
 2 -6 -19 109.49 11
 3 -7 -20 90.49 15.8
 3 -7 -20 80.59 9.7
 3 -7 -20 116.39 14.2
 4 -8 -21 152.08 18.1
 4 -8 -21 149.59 14.1
 4 -8 -21 85.39 19.2
 5 -9 -22 53.69 11.3
 5 -9 -22 88.09 19.7
 6 -10 -23 35.5 22.7
 6 -10 -23 68.19 13.7
 7 -11 -24 41 25.9
 7 -11 -24 22.7 13.2
 8 -12 -25 24.5 29.2
 8 -12 -25 53.29 16.5
 9 -13 -26 44.3 19.9
 9 -13 -26 28.2 37.5
 20 -15 -1 109.19 20.1
 19 -14 0 24.8 15
 -19 14 0 28 10.7
 18 -13 1 40.1 12.6
 -18 13 -1 52.89 10.8
 17 -12 2 161.58 16.8
 -17 12 -2 133.19 14
 16 -11 3 132.69 12.3
 -16 11 -3 142.89 19.2
 -16 11 -3 140.69 13.6
 15 -10 4 65.19 13.7
 15 -10 4 117.59 10.8
 -15 10 -4 103.89 15.9
 -15 10 -4 103.59 12.7
 14 -9 5 32.6 7.3
 14 -9 5 29.7 10.3
 -14 9 -5 29.7 12
 -14 9 -5 10.9 10.9
 -14 9 -5 37.7 9.5
 13 -8 6 -2.9 8.2
 13 -8 6 1.5 5.8
 -13 8 -6 17.7 8.9
 -13 8 -6 -4.2 10.1
 -13 8 -6 -8.4 7.4
 12 -7 7 87.79 9.4
 12 -7 7 94.59 9.6
 12 -7 7 90.09 16.2
 -12 7 -7 114.99 14.4
 -12 7 -7 113.39 10.3
 -12 7 -7 104.89 11
 11 -6 8 257.67 15.3
 11 -6 8 306.77 20.3
 -11 6 -8 274.07 15.2
 -11 6 -8 280.97 17.4
 -11 6 -8 294.47 14.9
 10 -5 9 136.69 11.8
 10 -5 9 131.09 15.2
 -10 5 -9 151.98 10.6
 -10 5 -9 124.89 13.2
 -10 5 -9 143.69 10.9
 9 -4 10 7.8 6.2
 9 -4 10 9.2 8.1
 -9 4 -10 -7.5 6.8
 -9 4 -10 6.7 5.3
 -9 4 -10 6.3 5.6
 8 -3 11 17.9 8.5
 -8 3 -11 8.6 6.2
 -8 3 -11 12.1 5.4
 -8 3 -11 7.3 6.5
 7 -2 12 25.4 8.4
 -7 2 -12 27.5 5.4
 6 -1 13 -1.2 7.6
 -6 1 -13 4.1 4.7
 -6 1 -13 4.8 9.4
 -6 1 -13 -3.4 5.3
 -5 0 -14 73.89 11.1
 -5 0 -14 74.69 7.6
 -5 0 -14 69.29 8.3
 -4 -1 -15 87.09 8.7
 -3 -2 -16 0.8 5.6
 -3 -2 -16 3.8 8.1
 -2 -3 -17 2.5 7
 -2 -3 -17 5.5 5.3
 -1 -4 -18 24.5 8.8
 -1 -4 -18 23.1 6.4
 0 -5 -19 35 7.5
 0 -5 -19 56.09 11.9
 0 -5 -19 50.59 9.4
 1 -6 -20 13.6 6.3
 1 -6 -20 18.4 8.1
 1 -6 -20 16.2 9.6
 2 -7 -21 3.8 8.9
 2 -7 -21 6.4 11.9
 2 -7 -21 -16.5 6.7
 3 -8 -22 -3.8 10.6
 3 -8 -22 -2.5 19.8
 3 -8 -22 -26 14.4
 3 -8 -22 5.7 8.7
 4 -9 -23 -6.2 10.2
 4 -9 -23 -6 18.5
 5 -10 -24 -5.8 11.7
 5 -10 -24 19 24
 6 -11 -25 77.79 26.7
 6 -11 -25 59.79 15.9
 7 -12 -26 -19.6 30
 7 -12 -26 -4.5 16.3
 20 -14 1 7.6 15.7
 -20 14 -1 -2.9 12.5
 19 -13 2 37.6 13.6
 -19 13 -2 64.89 12.3
 18 -12 3 115.19 13.6
 -18 12 -3 124.59 13.9
 -18 12 -3 139.59 23.1
 17 -11 4 66.69 10.2
 -17 11 -4 51.59 11.4
 -17 11 -4 61.29 18
 16 -10 5 9 7.2
 16 -10 5 13.6 12.2
 -16 10 -5 8.5 9.2
 -16 10 -5 -10.7 14.9
 15 -9 6 -0.9 10
 15 -9 6 2.2 6.5
 -15 9 -6 4.7 8.8
 -15 9 -6 23.3 15
 14 -8 7 18 6.3
 14 -8 7 18.7 8.5
 -14 8 -7 21.9 11.2
 -14 8 -7 32.3 9.2
 -14 8 -7 27.1 12.4
 13 -7 8 227.48 16.6
 13 -7 8 252.57 13.3
 -13 7 -8 275.07 16.8
 -13 7 -8 274.17 16
 -13 7 -8 264.27 20.7
 12 -6 9 204.28 23.6
 -12 6 -9 233.68 18.3
 -12 6 -9 245.48 15.1
 -12 6 -9 222.18 14.2
 11 -5 10 45.9 12.4
 11 -5 10 28.3 8.1
 -11 5 -10 39.2 8.3
 -11 5 -10 36.8 7.3
 -11 5 -10 32.3 9.6
 10 -4 11 75.59 12
 10 -4 11 87.79 7.9
 -10 4 -11 107.59 13.3
 -10 4 -11 87.09 9.6
 -10 4 -11 90.49 10
 9 -3 12 37.9 9.9
 -9 3 -12 21.4 8.6
 -9 3 -12 23.7 6.8
 8 -2 13 54.49 11.2
 -8 2 -13 55.79 9.2
 -8 2 -13 44.4 7.3
 7 -1 14 20.5 10
 -7 1 -14 25.4 6.3
 -7 1 -14 21.5 6.2
 -7 1 -14 31.2 8
 6 0 15 42.7 11.6
 -6 0 -15 40.7 6.6
 -6 0 -15 41.7 7.2
 -5 -1 -16 26.9 7.4
 -5 -1 -16 27.8 7.2
 -5 -1 -16 28.5 11.5
 -4 -2 -17 26.8 6.9
 -3 -3 -18 17.5 7
 -3 -3 -18 17.4 8
 -3 -3 -18 13.7 11.6
 -2 -4 -19 5.3 6.7
 -2 -4 -19 -2.8 8.2
 -2 -4 -19 12.8 8.2
 -2 -4 -19 9.3 10.6
 -1 -5 -20 10.3 11
 -1 -5 -20 18.2 10.9
 -1 -5 -20 14.7 7.4
 0 -6 -21 -17 12.6
 0 -6 -21 15.5 10.3
 0 -6 -21 1.6 7
 0 -6 -21 4.5 8
 1 -7 -22 13.1 9.4
 1 -7 -22 -4.7 8.4
 1 -7 -22 -5.8 15
 1 -7 -22 -8.1 11.9
 2 -8 -23 21 10.7
 2 -8 -23 31.7 10.7
 2 -8 -23 21.3 16.3
 3 -9 -24 11.6 13.2
 3 -9 -24 14.7 11.8
 3 -9 -24 -7.9 19.2
 4 -10 -25 7.6 22.6
 4 -10 -25 4.3 13.5
 5 -11 -26 64.49 28.2
 5 -11 -26 14.2 16.8
 6 -12 -27 0.1 32.7
 6 -12 -27 -13.5 17.6
 20 -13 3 45.6 15.1
 -20 13 -3 77.29 15.7
 19 -12 4 78.09 12.7
 -19 12 -4 79.39 14.2
 -19 12 -4 69.19 25.2
 18 -11 5 42.1 10
 -18 11 -5 50.59 13.3
 17 -10 6 4.8 8.5
 -17 10 -6 15.4 11.4
 -17 10 -6 18.3 19.6
 16 -9 7 14.9 7.7
 16 -9 7 12.1 11.5
 -16 9 -7 6.8 9.4
 -16 9 -7 -9.8 15.4
 15 -8 8 12.3 9.2
 15 -8 8 26.9 7.5
 -15 8 -8 38 15.5
 -15 8 -8 27.8 9.6
 14 -7 9 208.08 12.5
 -14 7 -9 181.78 17.6
 -14 7 -9 213.38 22.2
 -14 7 -9 219.38 15.8
 13 -6 10 66.19 10.5
 -13 6 -10 77.19 14.2
 -13 6 -10 101.29 12.4
 -13 6 -10 95.49 10.2
 12 -5 11 -12.3 16.2
 -12 5 -11 7.9 7.3
 -12 5 -11 4.4 10.6
 11 -4 12 62.09 13.7
 -11 4 -12 30.1 8.5
 -11 4 -12 34.9 10.8
 10 -3 13 26.2 13
 -10 3 -13 51.19 10.7
 -10 3 -13 47.1 8.4
 9 -2 14 131.49 14.7
 -9 2 -14 146.99 12.3
 -9 2 -14 140.59 15.2
 8 -1 15 65.29 12.7
 -8 1 -15 83.59 9.5
 -8 1 -15 89.59 11.3
 7 0 16 28.6 12.5
 -7 0 -16 37.4 10.2
 -7 0 -16 31.5 7.9
 -7 0 -16 17.9 7.9
 -6 -1 -17 7.3 9.7
 -6 -1 -17 33.3 8.2
 -6 -1 -17 13.8 7.4
 -5 -2 -18 15.8 8.4
 -5 -2 -18 12.5 8.8
 -5 -2 -18 16.1 10.2
 -4 -3 -19 1.5 7.6
 -4 -3 -19 16.7 9.5
 -4 -3 -19 15.5 12.5
 -4 -3 -19 1.9 10.2
 -3 -4 -20 14.6 9.8
 -3 -4 -20 22 8.3
 -3 -4 -20 38 13
 -3 -4 -20 22.7 10.4
 -2 -5 -21 15.6 7.2
 -2 -5 -21 16.5 11.1
 -2 -5 -21 31.4 9.4
 -2 -5 -21 16.4 13.1
 -2 -5 -21 23.3 11.3
 -1 -6 -22 19.5 11
 -1 -6 -22 21.4 14.1
 -1 -6 -22 19.7 9.7
 -1 -6 -22 0.8 8.4
 -1 -6 -22 30.3 12.1
 0 -7 -23 25.3 11.7
 0 -7 -23 39.8 10.3
 0 -7 -23 51.19 16.6
 0 -7 -23 32.3 14.7
 0 -7 -23 16.4 10.6
 1 -8 -24 41.1 17
 1 -8 -24 27.4 18.1
 1 -8 -24 27.5 11.7
 1 -8 -24 40.5 12
 1 -8 -24 32 17.2
 2 -9 -25 21.5 12.9
 2 -9 -25 10.9 19.5
 2 -9 -25 -9.4 22.4
 2 -9 -25 15.4 12.6
 2 -9 -25 13.3 20.7
 3 -10 -26 12.8 24.9
 3 -10 -26 37.6 21.1
 3 -10 -26 46.9 27
 3 -10 -26 -0.7 14.3
 4 -11 -27 69.29 39.9
 4 -11 -27 33.1 29.9
 4 -11 -27 22.5 18.1
 5 -12 -28 25 19.5
 5 -12 -28 1.8 35.1
 5 -12 -28 -0.7 27.5
 -21 13 -4 -15.8 16.7
 20 -12 5 12.7 12.5
 -20 12 -5 62.49 29.7
 -20 12 -5 50.79 20.2
 19 -11 6 31.5 11.4
 -19 11 -6 40.1 14.6
 -19 11 -6 34.5 25.5
 18 -10 7 6.3 9
 -18 10 -7 4.5 13.4
 17 -9 8 -9.1 7.7
 -17 9 -8 -12 11.7
 -17 9 -8 -29.4 21.2
 16 -8 9 56.19 8.7
 -16 8 -9 83.99 13.4
 -16 8 -9 71.29 19.7
 15 -7 10 28.5 7.1
 -15 7 -10 20.6 16.2
 -15 7 -10 30.7 10.9
 -14 6 -11 42.3 14.9
 -14 6 -11 39.4 10
 -13 5 -12 10.4 9.9
 -13 5 -12 8.1 13.6
 -12 4 -13 6.3 12.6
 -12 4 -13 17.1 9.1
 11 -3 14 -32.9 15.5
 -11 3 -14 5.8 8
 -11 3 -14 -14.9 10.4
 10 -2 15 16.4 15.1
 -10 2 -15 2.9 11.3
 -10 2 -15 -0.6 7.8
 9 -1 16 15.7 12.7
 -9 1 -16 15.1 7.7
 -9 1 -16 14.1 9.6
 8 0 17 6.8 14.3
 -8 0 -17 -4.3 8
 -8 0 -17 -11.3 7.4
 -8 0 -17 4.2 11.5
 -7 -1 -18 5.4 9
 -7 -1 -18 14.5 8
 -7 -1 -18 33.8 12.1
 -6 -2 -19 1.8 8.5
 -6 -2 -19 -2.4 9.7
 -6 -2 -19 0.2 11.9
 -5 -3 -20 0.4 9.2
 -5 -3 -20 -12.4 12.2
 -4 -4 -21 15.2 12.3
 -4 -4 -21 -7.3 12.2
 -4 -4 -21 14.3 11.6
 -4 -4 -21 5.2 7.8
 -4 -4 -21 5.1 10.2
 -3 -5 -22 2.7 12.8
 -3 -5 -22 5 8.9
 -3 -5 -22 17.5 14.5
 -3 -5 -22 11.8 10.3
 -3 -5 -22 4.4 11.5
 -2 -6 -23 45.4 16.8
 -2 -6 -23 20.9 10.3
 -2 -6 -23 24.7 13.9
 -2 -6 -23 24.3 14.6
 -2 -6 -23 10.6 11.1
 -1 -7 -24 27 23
 -1 -7 -24 17.7 15.7
 -1 -7 -24 37.8 18.5
 -1 -7 -24 21.2 11.1
 -1 -7 -24 7.9 14.1
 0 -8 -25 -6.8 12.9
 0 -8 -25 5 12.2
 0 -8 -25 8.7 15
 0 -8 -25 -21.6 19.8
 0 -8 -25 1.3 17.5
 1 -9 -26 -2.6 13.6
 1 -9 -26 -7 17.8
 1 -9 -26 20.8 22.2
 1 -9 -26 14.1 22.4
 1 -9 -26 22.2 15.3
 2 -10 -27 -13.5 20.8
 2 -10 -27 1.9 19.9
 2 -10 -27 -11.2 25.6
 2 -10 -27 0.3 25.1
 2 -10 -27 -32.2 16.6
 3 -11 -28 15.4 33.5
 3 -11 -28 31.9 45.8
 3 -11 -28 -5.9 17.6
 3 -11 -28 9.3 22
 20 -11 7 13.3 14
 -20 11 -7 7 29.1
 -20 11 -7 39.5 19.8
 19 -10 8 41.7 10
 -19 10 -8 21.7 15.8
 -19 10 -8 -23.6 27.9
 18 -9 9 -1.7 8.9
 -18 9 -9 -11.3 20.5
 -17 8 -10 39 23.9
 -17 8 -10 60.19 13.5
 -16 7 -11 61.09 13.7
 -16 7 -11 9.5 19.5
 -15 6 -12 238.08 28.9
 -15 6 -12 204.88 19.9
 -14 5 -13 130.09 19.8
 -14 5 -13 194.68 18
 -13 4 -14 62.69 12.3
 -13 4 -14 56.89 16.3
 -12 3 -15 92.39 15.6
 -12 3 -15 93.69 12.5
 11 -2 16 134.79 26.4
 -11 2 -16 137.09 14.7
 -11 2 -16 180.38 22.4
 10 -1 17 108.99 19.2
 -10 1 -17 161.28 15.2
 -10 1 -17 161.28 20.3
 9 0 18 144.89 20.5
 -9 0 -18 136.49 16.5
 -9 0 -18 143.99 15.7
 -8 -1 -19 91.59 14.7
 -8 -1 -19 71.39 11.8
 -7 -2 -20 -22.1 12.4
 -7 -2 -20 -26.8 11
 -7 -2 -20 -15.6 9.9
 -6 -3 -21 14.6 12.1
 -6 -3 -21 38.2 14.2
 -6 -3 -21 39.8 9
 -6 -3 -21 24 11.4
 -5 -4 -22 16.3 11.8
 -5 -4 -22 1.7 14.7
 -5 -4 -22 7.9 8.5
 -5 -4 -22 -5.6 13.4
 -4 -5 -23 -13.8 12.3
 -4 -5 -23 2.6 9.1
 -4 -5 -23 -15.4 12.3
 -4 -5 -23 -7.1 15.3
 -4 -5 -23 -18.1 14.5
 -3 -6 -24 35.7 18.3
 -3 -6 -24 6.4 13.7
 -3 -6 -24 10.6 17
 -3 -6 -24 -4.9 13.6
 -3 -6 -24 15.8 10.9
 -2 -7 -25 -10.4 15.6
 -2 -7 -25 -11.3 17.8
 -2 -7 -25 8.2 19.9
 -2 -7 -25 4.6 11.9
 -2 -7 -25 15.2 14.7
 -1 -8 -26 -21 17.8
 -1 -8 -26 -8.6 19.8
 -1 -8 -26 3.7 23.9
 -1 -8 -26 13.2 14.7
 -1 -8 -26 -2.3 14
 0 -9 -27 27.5 20.2
 0 -9 -27 5.5 16.7
 0 -9 -27 5.7 16.4
 0 -9 -27 1 22.6
 0 -9 -27 -11.5 25.4
 1 -10 -28 -12.3 27.8
 1 -10 -28 32.2 30.9
 1 -10 -28 -21.9 23.3
 -20 10 -9 51.49 42.5
 -20 10 -9 42.8 20.3
 -19 9 -10 -42 29
 -19 9 -10 -4.1 17
 -18 8 -11 29.7 17.8
 -18 8 -11 -47.4 39.4
 -17 7 -12 60.39 15.4
 -17 7 -12 15.4 24.6
 -16 6 -13 68.79 23.6
 -15 5 -14 40.1 21.2
 -15 5 -14 4.3 12.4
 -14 4 -15 27.1 20
 -14 4 -15 40.2 14.1
 -13 3 -16 73.39 18.4
 -13 3 -16 83.19 13.8
 -12 2 -17 71.19 18.4
 -11 1 -18 19.7 11.9
 -11 1 -18 39 16.5
 -10 0 -19 35.1 15.7
 -10 0 -19 30.3 12.8
 -9 -1 -20 78.69 17.5
 -9 -1 -20 61.09 13.4
 -8 -2 -21 11.7 12.9
 -8 -2 -21 12.1 16.1
 -7 -3 -22 23.3 16.2
 -7 -3 -22 21.8 14.5
 -7 -3 -22 3.5 9.1
 -6 -4 -23 9.8 16.9
 -6 -4 -23 25.6 17
 -6 -4 -23 25.7 9.5
 -6 -4 -23 28.8 14.1
 -5 -5 -24 0.1 17.7
 -5 -5 -24 8.6 10
 -5 -5 -24 16.4 15.9
 -5 -5 -24 -30.3 17.4
 -4 -6 -25 41.4 20.2
 -4 -6 -25 59.79 20.6
 -4 -6 -25 16.9 15.7
 -4 -6 -25 25.6 20.4
 -4 -6 -25 7.8 11.7
 -3 -7 -26 -18.3 17
 -3 -7 -26 22.2 13.5
 -3 -7 -26 9.9 21.6
 -3 -7 -26 -14.4 24.1
 -3 -7 -26 40.6 19
 -2 -8 -27 15.7 15.2
 -2 -8 -27 7.7 17.2
 -2 -8 -27 14.7 23.2
 -2 -8 -27 45.7 25.8
 -2 -8 -27 12.6 19
 -1 -9 -28 5.7 21.5
 -1 -9 -28 -47.1 28.8
 -1 -9 -28 -1.4 16.9
 -1 -9 -28 27.3 27.3
 -1 -9 -28 19.9 18.8
 -20 9 -11 43.8 21.4
 -20 9 -11 -30.5 33.3
 -19 8 -12 8.4 19.2
 -19 8 -12 3.8 33.1
 -18 7 -13 46.3 30.9
 -18 7 -13 71.59 18.5
 -17 6 -14 23.5 26.5
 -17 6 -14 67.79 17.8
 -16 5 -15 49.3 25.7
 -16 5 -15 12.1 17.1
 -15 4 -16 37.6 16.6
 -15 4 -16 28.8 23.8
 -14 3 -17 72.89 22.1
 -14 3 -17 -4.4 14.1
 -13 2 -18 -1.9 17.4
 -13 2 -18 18.2 20.2
 -12 1 -19 83.49 21.3
 -12 1 -19 68.29 26.2
 -11 0 -20 62.19 16.8
 -11 0 -20 36.4 19.1
 -10 -1 -21 46.4 20.9
 -10 -1 -21 64.39 16.1
 -9 -2 -22 6.4 18.9
 -9 -2 -22 -8.1 16.2
 -8 -3 -23 4.6 16.3
 -8 -3 -23 34 20.4
 -7 -4 -24 7 20.2
 -7 -4 -24 15.8 17.9
 -7 -4 -24 7.3 22.7
 -6 -5 -25 -18.4 22.6
 -6 -5 -25 36.2 18.2
 -6 -5 -25 8.6 10.9
 -6 -5 -25 5.4 21.3
 -5 -6 -26 10.2 22.8
 -5 -6 -26 9.2 20.1
 -5 -6 -26 24.1 24.6
 -5 -6 -26 -5.6 11.5
 -5 -6 -26 18.9 21.5
 -4 -7 -27 -19.6 24.8
 -4 -7 -27 -8.1 25.8
 -4 -7 -27 -16.2 25.5
 -4 -7 -27 -14.5 13.3
 -4 -7 -27 -13.2 20.3
 -3 -8 -28 -18.2 30.5
 -3 -8 -28 -13.6 27.8
 -3 -8 -28 -30.5 20.7
 -3 -8 -28 -15.4 28.6
 -3 -8 -28 -0.3 16.1
 -19 7 -14 46.2 21.2
 -19 7 -14 90.49 34.8
 -18 6 -15 4.4 20.4
 -18 6 -15 28.1 32.9
 -17 5 -16 2 47.2
 -17 5 -16 23 19.5
 -16 4 -17 -12.8 28.2
 -16 4 -17 8.9 19
 -15 3 -18 -9.5 17.8
 -15 3 -18 -10.2 25.8
 -14 2 -19 -2.5 17.5
 -14 2 -19 51.29 25.4
 -13 1 -20 -1 19.2
 -13 1 -20 3.4 24.6
 -12 0 -21 27.9 23.5
 -12 0 -21 26.9 20.7
 -11 -1 -22 33.5 23.9
 -11 -1 -22 3.9 19.4
 -10 -2 -23 17.1 23.9
 -10 -2 -23 10 20
 -9 -3 -24 -5.9 20.9
 -9 -3 -24 15.6 22.5
 -8 -4 -25 15.9 21.5
 -8 -4 -25 6.1 23.2
 -8 -4 -25 37.8 41.4
 -7 -5 -26 2.3 23
 -7 -5 -26 80.99 25.1
 -7 -5 -26 61.19 36.3
 -6 -6 -27 24.4 24.3
 -6 -6 -27 45.2 27.7
 -6 -6 -27 -33.9 50.69
 -5 -7 -28 35.8 24.6
 -17 4 -18 -9.9 33.8
 -17 4 -18 -5.3 24.5
 -16 3 -19 -26.3 33.4
 -16 3 -19 7.6 23
 -15 2 -20 48.3 24.2
 -15 2 -20 11.8 30
 -14 1 -21 -20.4 21.3
 -14 1 -21 30.9 29.5
 -13 0 -22 -5.8 22.5
 -13 0 -22 7 29.2
 -12 -1 -23 2.9 27.4
 -12 -1 -23 4.3 22.8
 -11 -2 -24 -19.9 24.3
 -11 -2 -24 -5 27.2
 -10 -3 -25 11.7 26.9
 -10 -3 -25 -33.4 31.8
 -9 -4 -26 -21.6 24.7
 -9 -4 -26 15.8 29.1
 -9 -4 -26 0.4 35.3
 -8 -5 -27 -26.8 32.8
 -11 -8 -15 23.4 40.4
 -11 -8 -15 -10.1 28
 -12 -7 -14 75.39 25.3
 -12 -7 -14 35.1 34.3
 -13 -6 -13 32.5 34.3
 -13 -6 -13 14.8 23.8
 -14 -5 -12 -21.3 23.2
 -14 -5 -12 -14.1 32.2
 -15 -4 -11 -11.2 20.5
 -15 -4 -11 31 33.4
 -16 -3 -10 -47.1 32.9
 -7 -11 -17 30.9 31.6
 -7 -11 -17 31.8 34.9
 -8 -10 -16 25.5 31.4
 -8 -10 -16 10 29
 -9 -9 -15 -0.1 25.5
 -9 -9 -15 3.9 29.8
 -10 -8 -14 17.3 29.4
 -10 -8 -14 21.8 24.4
 -11 -7 -13 51.59 23.2
 -11 -7 -13 42.2 26
 -12 -6 -12 -4.7 27.2
 -12 -6 -12 2.5 20.1
 -13 -5 -11 -34.7 25.9
 -13 -5 -11 -7.9 18.9
 -14 -4 -10 35.3 18.9
 -14 -4 -10 40 28.6
 -15 -3 -9 78.69 28.1
 -15 -3 -9 31.7 18.9
 -16 -2 -8 17.6 18.5
 -16 -2 -8 32 28.8
 -17 -1 -7 28.8 29.2
 -18 0 -6 64.89 31.1
 -4 -13 -18 21.2 34.9
 -4 -13 -18 1.3 36.5
 -5 -12 -17 4.6 32.5
 -5 -12 -17 -17 31
 -6 -11 -16 -15.6 29.7
 -6 -11 -16 24.2 28.9
 -7 -10 -15 19.7 28.4
 -7 -10 -15 39.4 25.9
 -8 -9 -14 -5.7 22.4
 -8 -9 -14 5.7 25.2
 -9 -8 -13 72.59 43.3
 -9 -8 -13 41.3 20.9
 -10 -7 -12 91.49 21.9
 -11 -6 -11 -13.6 19.1
 -12 -5 -10 12.5 17.3
 -12 -5 -10 4.5 32.8
 -13 -4 -9 -3.6 16
 -13 -4 -9 6.3 21.5
 -14 -3 -8 -7.8 21.2
 -14 -3 -8 16.7 16.3
 -15 -2 -7 11.3 16.7
 -15 -2 -7 5.4 22.5
 -16 -1 -6 19.9 16.4
 -16 -1 -6 11.5 24.4
 -17 0 -5 7 22.4
 -18 1 -4 9.4 27.2
 -19 2 -3 -11.5 28.7
 -2 -14 -18 8.3 34.7
 -2 -14 -18 52.79 21.6
 -2 -14 -18 79.59 36.8
 -3 -13 -17 7.5 46.2
 -3 -13 -17 13 30.7
 -3 -13 -17 -5 16.4
 -4 -12 -16 -6 27.8
 -4 -12 -16 22.7 14.2
 -4 -12 -16 -13.5 28.4
 -5 -11 -15 -8.8 25.1
 -5 -11 -15 33.5 12.2
 -6 -10 -14 -15 21.4
 -6 -10 -14 7.9 22.5
 -7 -9 -13 70.29 20.8
 -7 -9 -13 24.3 21.1
 -8 -8 -12 41 19.6
 -8 -8 -12 17.6 18.4
 -9 -7 -11 14.5 17
 -9 -7 -11 4.8 18.7
 -10 -6 -10 8.4 16.6
 -10 -6 -10 42.9 18.3
 -11 -5 -9 -21.5 15.7
 -11 -5 -9 -10.6 14.8
 -12 -4 -8 -9.5 15.9
 -12 -4 -8 15.5 16.2
 -13 -3 -7 -30.2 16.6
 -13 -3 -7 31 14.1
 -14 -2 -6 48.6 19.8
 -14 -2 -6 35.8 15.1
 -15 -1 -5 17.1 15.2
 -15 -1 -5 14.3 25.1
 -16 0 -4 17.5 19
 -17 1 -3 20.1 22.6
 -18 2 -2 -0.3 23
 -19 3 -1 32.5 25.7
 -20 4 0 49.2 29.1
 0 -15 -18 54.99 33.7
 0 -15 -18 1.3 36.3
 0 -15 -18 38 22.6
 0 -15 -18 47.6 21.9
 -1 -14 -17 27.1 29.9
 -1 -14 -17 17.2 33.1
 -1 -14 -17 4.9 18.1
 -2 -13 -16 43.3 16.5
 -2 -13 -16 20.2 30.6
 -2 -13 -16 47.7 28.9
 -3 -12 -15 22.4 25
 -3 -12 -15 4.7 21.2
 -3 -12 -15 38.1 14.6
 -4 -11 -14 19.8 18.7
 -4 -11 -14 -14.9 21.7
 -4 -11 -14 10.5 12.3
 -5 -10 -13 -29.3 27.7
 -5 -10 -13 21.4 19.4
 -5 -10 -13 12.6 10.8
 -5 -10 -13 7.2 18.9
 -6 -9 -12 95.09 19.3
 -6 -9 -12 100.19 20.6
 -6 -9 -12 51.49 27.2
 -7 -8 -11 23.8 29.7
 -7 -8 -11 73.69 16.8
 -7 -8 -11 34 16.4
 -8 -7 -10 100.19 17.6
 -8 -7 -10 112.49 17.1
 -9 -6 -9 22 14.4
 -9 -6 -9 29.5 14.1
 -10 -5 -8 20.1 13.3
 -10 -5 -8 7.4 13.8
 -11 -4 -7 3.2 14.3
 -11 -4 -7 3.3 12.5
 -12 -3 -6 -12.9 14.4
 -12 -3 -6 0.8 12.2
 -13 -2 -5 49.2 15.7
 -13 -2 -5 35.8 13.3
 -14 -1 -4 31.6 14.2
 -14 -1 -4 -8.6 14.1
 -15 0 -3 51.69 14.3
 -15 0 -3 8.9 13.3
 -16 1 -2 -3.5 24.2
 -17 2 -1 133.09 22.1
 -18 3 0 10.1 21.2
 -19 4 1 37.9 30.4
 -20 5 2 46.6 27.1
 2 -16 -18 17.9 38.3
 2 -16 -18 16.8 25.9
 2 -16 -18 35.2 37.8
 1 -15 -17 103.69 35.7
 1 -15 -17 40.7 32.1
 1 -15 -17 64.79 20.6
 0 -14 -16 -24.3 29.1
 0 -14 -16 24.1 17.7
 0 -14 -16 -23 26.9
 -1 -13 -15 88.49 26.5
 -1 -13 -15 48.4 15.9
 -1 -13 -15 43.2 22.4
 -2 -12 -14 18.8 19.4
 -2 -12 -14 50.09 20.2
 -2 -12 -14 65.29 14.6
 -3 -11 -13 47 19.1
 -3 -11 -13 31.3 16
 -3 -11 -13 43.2 12
 -4 -10 -12 82.49 16.1
 -4 -10 -12 85.29 11.7
 -4 -10 -12 99.39 18.5
 -5 -9 -11 124.89 17.7
 -5 -9 -11 93.39 22.3
 -5 -9 -11 129.99 11.5
 -5 -9 -11 120.59 16.3
 -6 -8 -10 54.49 21.6
 -6 -8 -10 62.69 14.6
 -6 -8 -10 75.49 14.2
 -7 -7 -9 170.18 24.5
 -7 -7 -9 223.08 21.9
 -7 -7 -9 199.98 21
 -8 -6 -8 111.19 26.5
 -8 -6 -8 156.68 19.4
 -8 -6 -8 153.98 19
 -9 -5 -7 10.8 11.6
 -9 -5 -7 -5.3 10
 9 5 7 -12 16.9
 -10 -4 -6 -2.8 9.8
 -10 -4 -6 6.2 11.2
 10 4 6 1.5 15.7
 -11 -3 -5 12 11
 -11 -3 -5 11.9 11.8
 11 3 5 2.2 20.9
 -12 -2 -4 100.59 13.8
 -12 -2 -4 102.39 14.5
 -13 -1 -3 101.39 15
 -13 -1 -3 132.79 15.2
 -14 0 -2 79.39 14.9
 -14 0 -2 81.49 13.8
 -15 1 -1 21.2 12.8
 -16 2 0 132.09 18.8
 -17 3 1 54.69 19.5
 -18 4 2 24.4 20.6
 18 -4 -2 21.2 8.6
 -19 5 3 23.2 25
 19 -5 -3 44.1 10
 -20 6 4 91.89 26.6
 4 -17 -18 -3.4 26.4
 4 -17 -18 -7.3 22
 3 -16 -17 12.3 27.2
 3 -16 -17 -6.9 35.9
 3 -16 -17 20 23.4
 2 -15 -16 35.3 31.3
 2 -15 -16 26.2 19.5
 2 -15 -16 11.3 17.8
 1 -14 -15 22.6 18.7
 1 -14 -15 72.59 25.1
 1 -14 -15 49.7 16.2
 0 -13 -14 204.68 26.8
 0 -13 -14 202.08 21.4
 0 -13 -14 117.39 23
 0 -13 -14 237.38 27.6
 -1 -12 -13 162.28 21.1
 -1 -12 -13 138.19 20.1
 -1 -12 -13 140.89 15.2
 -2 -11 -12 17.6 15.3
 -2 -11 -12 27.8 14.4
 -2 -11 -12 28.6 10.5
 -3 -10 -11 27.8 12.1
 -3 -10 -11 33.6 10.3
 -3 -10 -11 33.5 13.2
 -4 -9 -10 53.39 11.5
 -4 -9 -10 74.79 13.8
 -4 -9 -10 63.49 17.8
 -4 -9 -10 60.29 9.8
 -5 -8 -9 163.98 15.4
 -5 -8 -9 151.08 18.7
 -5 -8 -9 176.48 19.1
 -5 -8 -9 153.48 20.4
 -6 -7 -8 20.6 11.1
 -6 -7 -8 43.1 11
 -6 -7 -8 13.8 17.3
 6 7 8 -5.1 17.5
 -7 -6 -7 150.08 16.3
 -7 -6 -7 139.79 20.1
 -7 -6 -7 131.49 15.6
 7 6 7 142.49 18.4
 -8 -5 -6 554.74 25.3
 -8 -5 -6 490.45 33
 -8 -5 -6 537.15 26.7
 8 5 6 490.85 30
 -9 -4 -5 90.09 24.4
 -9 -4 -5 91.29 12.3
 9 4 5 81.69 15
 -10 -3 -4 15.4 9.9
 -10 -3 -4 13.1 9.1
 10 3 4 19.1 14.5
 -11 -2 -3 41.6 11.3
 -11 -2 -3 26.2 10
 11 2 3 49.1 14.8
 -12 -1 -2 30.5 10.2
 -12 -1 -2 13.8 10.3
 12 1 2 12.1 19.7
 -13 0 -1 18.4 10.6
 -13 0 -1 -14.1 9.1
 -14 1 0 25.7 11.5
 -14 1 0 40.5 17.4
 -15 2 1 87.19 16.5
 -16 3 2 30.4 15.1
 16 -3 -2 32.3 8.1
 17 -4 -3 21 7.9
 -18 5 4 26.3 20
 18 -5 -4 7.6 9.5
 -19 6 5 71.79 23.7
 19 -6 -5 48.8 12
 -20 7 6 0.4 27.8
 20 -7 -6 -8.1 12.6
 5 -17 -17 18.9 22.3
 5 -17 -17 28.3 25.4
 4 -16 -16 -14.9 19.9
 4 -16 -16 37.1 21.4
 3 -15 -15 -16.9 25
 3 -15 -15 -17.2 15.3
 2 -14 -14 61.69 16.7
 2 -14 -14 84.29 14.8
 1 -13 -13 84.69 22.1
 1 -13 -13 62.29 13.5
 1 -13 -13 58.59 15.6
 1 -13 -13 61.29 13.1
 0 -12 -12 76.19 12.1
 0 -12 -12 38.6 11.9
 0 -12 -12 32.9 15.2
 0 -12 -12 68.89 17.1
 -1 -11 -11 9.5 12.7
 -1 -11 -11 24.4 12.4
 -1 -11 -11 8.2 13.9
 -1 -11 -11 22.5 8.8
 -2 -10 -10 103.49 16.2
 -2 -10 -10 143.39 16
 -2 -10 -10 152.38 14.3
 -2 -10 -10 163.28 17.3
 -3 -9 -9 242.58 18.7
 -3 -9 -9 226.78 23
 -3 -9 -9 241.68 18.9
 -3 -9 -9 217.88 15.3
 -4 -8 -8 290.17 24.8
 -4 -8 -8 327.97 19.8
 -4 -8 -8 375.36 20.5
 -4 -8 -8 339.77 24.3
 4 8 8 349.27 31.1
 4 8 8 360.66 16.8
 -5 -7 -7 -8.7 8.1
 -5 -7 -7 7.6 13.5
 -5 -7 -7 -8 8.6
 -5 -7 -7 -3.5 8
 5 7 7 9.8 13.9
 5 7 7 10.7 6.4
 -6 -6 -6 17.6 9.2
 -6 -6 -6 19.8 14.2
 -6 -6 -6 27 9.2
 6 6 6 20.6 11.7
 -7 -5 -5 60.09 15.5
 -7 -5 -5 58.59 9.4
 -7 -5 -5 64.59 10.7
 7 5 5 60.59 13
 -8 -4 -4 85.09 18.1
 -8 -4 -4 100.59 11.9
 -8 -4 -4 111.09 11.5
 8 4 4 98.19 14
 -9 -3 -3 57.39 9.2
 -9 -3 -3 56.19 10
 -9 -3 -3 57.69 19.4
 9 3 3 43.8 12.4
 -10 -2 -2 -9.3 7.8
 -10 -2 -2 7.5 8
 10 2 2 -7.3 11.1
 -11 -1 -1 92.29 12.7
 -11 -1 -1 82.49 10.1
 11 1 1 73.99 13.3
 -12 0 0 76.19 10.4
 -12 0 0 48.8 10.1
 12 0 0 65.99 14.9
 -13 1 1 56.59 10.7
 -13 1 1 47.3 10
 13 -1 -1 46.3 6.9
 13 -1 -1 47.4 9.4
 -14 2 2 32.1 12.1
 14 -2 -2 13.7 6.2
 -15 3 3 26.2 12.4
 15 -3 -3 69.29 7.8
 -16 4 4 7.6 14.7
 16 -4 -4 13.3 6.9
 -17 5 5 40.2 25.4
 17 -5 -5 71.39 10.3
 -18 6 6 82.39 23.6
 18 -6 -6 97.09 11.7
 -19 7 7 29.2 23.5
 19 -7 -7 19.5 12.2
 -20 8 8 81.39 27
 20 -8 -8 45.1 15.5
 7 -18 -17 -10.5 21.9
 7 -18 -17 -17.6 25.1
 6 -17 -16 9 22.2
 6 -17 -16 -20.6 18.2
 5 -16 -15 12.4 16.5
 5 -16 -15 -7.8 19
 4 -15 -14 -8.8 13.4
 4 -15 -14 28.9 17.1
 3 -14 -13 19.2 13.7
 3 -14 -13 37.8 12.6
 3 -14 -13 40.4 13.5
 2 -13 -12 12.6 10.7
 2 -13 -12 4.5 11.5
 2 -13 -12 2.8 12.9
 1 -12 -11 31.6 11.9
 1 -12 -11 43.9 8.9
 1 -12 -11 33 10.5
 0 -11 -10 -2.1 11.9
 0 -11 -10 13.3 7.5
 0 -11 -10 -2 9.1
 0 -11 -10 26.7 11.1
 -1 -10 -9 106.29 11.5
 -1 -10 -9 83.79 12.5
 -1 -10 -9 103.59 14
 -1 -10 -9 80.29 12.2
 1 10 9 73.29 10.3
 -2 -9 -8 89.39 13.1
 -2 -9 -8 119.29 12.6
 -2 -9 -8 128.79 14.7
 -2 -9 -8 111.99 11.3
 2 9 8 68.59 9.7
 -3 -8 -7 66.39 9.9
 -3 -8 -7 69.79 7.7
 -3 -8 -7 66.29 12.6
 -3 -8 -7 66.89 9.6
 3 8 7 78.69 8.5
 3 8 7 73.99 15
 -4 -7 -6 3.7 10.8
 -4 -7 -6 10.2 7.9
 -4 -7 -6 4.2 6.6
 -4 -7 -6 19.2 7.9
 -4 -7 -6 8.7 10.2
 4 7 6 16.7 6.2
 4 7 6 3.6 12.9
 -5 -6 -5 16.1 6.9
 -5 -6 -5 14.1 11.6
 -5 -6 -5 8.2 6.1
 -5 -6 -5 20.4 7.7
 5 6 5 14.6 9.9
 5 6 5 15.2 4.9
 -6 -5 -4 10.1 6.5
 -6 -5 -4 4 11.5
 -6 -5 -4 15.1 6.9
 6 5 4 14.1 15.1
 6 5 4 2.9 9.9
 -7 -4 -3 31.6 7.4
 -7 -4 -3 21.1 7.5
 -7 -4 -3 2.6 12.4
 7 4 3 16.1 9.8
 7 4 3 1.1 12.1
 -8 -3 -2 18 13.6
 -8 -3 -2 4.4 6.3
 -8 -3 -2 5.6 6.8
 8 3 2 8.8 9.3
 8 3 2 -8 13.3
 -9 -2 -1 8.1 6.8
 -9 -2 -1 5.8 15.7
 -9 -2 -1 -7.1 6.7
 9 2 1 9.7 9.9
 9 2 1 12.1 20.3
 -10 -1 0 105.69 21.3
 -10 -1 0 117.69 13
 -10 -1 0 115.29 13.2
 10 1 0 137.89 13.9
 10 1 0 142.29 15.4
 -11 0 1 155.48 14.4
 -11 0 1 150.58 13.7
 11 0 -1 159.38 9.3
 11 0 -1 166.98 17
 11 0 -1 143.39 14.9
 -12 1 2 115.99 13.4
 -12 1 2 118.29 13.6
 12 -1 -2 130.79 15.8
 12 -1 -2 154.18 17.8
 12 -1 -2 115.59 11.8
 -13 2 3 56.59 11.2
 13 -2 -3 54.09 15.2
 13 -2 -3 79.09 7.5
 -14 3 4 144.79 18.5
 14 -3 -4 155.58 11.2
 14 -3 -4 183.48 21.1
 -15 4 5 15.1 13.4
 15 -4 -5 4.3 16
 15 -4 -5 18.5 6.8
 -16 5 6 33.8 16.1
 16 -5 -6 37 19.3
 16 -5 -6 30.2 7.9
 -17 6 7 52.89 22.2
 17 -6 -7 63.29 10.4
 -18 7 8 17.8 21.7
 18 -7 -8 26.2 28.2
 18 -7 -8 18.8 10.4
 -19 8 9 -8.2 22.4
 19 -8 -9 -13.7 12.8
 19 -8 -9 33.8 31.3
 -20 9 10 -18.8 26.8
 20 -9 -10 -6.1 24.3
 8 -18 -16 53.89 20.3
 8 -18 -16 43.6 27
 7 -17 -15 -3.9 21.1
 7 -17 -15 25.3 17.3
 6 -16 -14 4.9 14.5
 6 -16 -14 0.7 17.6
 5 -15 -13 -18.6 14.1
 5 -15 -13 21.6 12.7
 4 -14 -12 40.2 11.2
 4 -14 -12 13.1 14.1
 3 -13 -11 18.4 9.1
 3 -13 -11 21.9 10.2
 3 -13 -11 29.6 11.7
 2 -12 -10 124.99 13.3
 2 -12 -10 123.19 14.6
 2 -12 -10 111.59 11.7
 1 -11 -9 22.4 9
 1 -11 -9 27.9 9.8
 1 -11 -9 27.8 6.9
 -1 11 9 34.1 11.2
 0 -10 -8 18.6 9.5
 0 -10 -8 28.9 6.9
 0 -10 -8 18.5 7.9
 0 10 8 19.8 8.8
 -1 -9 -7 101.69 11.1
 -1 -9 -7 103.89 12.2
 -1 -9 -7 95.29 11.9
 -1 -9 -7 101.69 10.5
 1 9 7 115.89 10.4
 -2 -8 -6 2.2 5.3
 -2 -8 -6 7.7 6.6
 -2 -8 -6 12.5 8.6
 -2 -8 -6 25.1 7.9
 2 8 6 8.6 6.1
 2 8 6 20.2 12.2
 -3 -7 -5 5.9 5.9
 -3 -7 -5 2.6 5.3
 -3 -7 -5 16.9 9.2
 -3 -7 -5 6.9 8.4
 -3 -7 -5 4.1 7.7
 3 7 5 0.9 10.5
 3 7 5 0 5.5
 -4 -6 -4 4.5 8.2
 -4 -6 -4 8.3 6.6
 -4 -6 -4 8 5.9
 -4 -6 -4 10.9 9.8
 -4 -6 -4 15.3 6
 4 6 4 17.4 8.8
 4 6 4 16.9 4.7
 -5 -5 -3 34.9 11.1
 -5 -5 -3 49.5 9.2
 -5 -5 -3 39.7 7.5
 -5 -5 -3 29.5 6.6
 -5 -5 -3 43.5 5.3
 5 5 3 38.8 10
 5 5 3 38.3 4.5
 -6 -4 -2 19.5 11
 -6 -4 -2 -1.8 5.6
 -6 -4 -2 9.1 6.1
 6 4 2 12.8 9.8
 6 4 2 9.3 3.9
 6 4 2 5.7 8.1
 -7 -3 -1 55.29 7.7
 -7 -3 -1 69.29 8.4
 -7 -3 -1 71.49 13.4
 7 3 1 65.99 12
 7 3 1 71.19 10.2
 7 3 1 65.39 9.6
 -8 -2 0 166.38 12.2
 -8 -2 0 171.08 20.2
 -8 -2 0 156.08 12
 8 2 0 151.38 17.9
 8 2 0 164.88 15.5
 8 2 0 135.99 13.9
 8 2 0 165.78 8.6
 -9 -1 1 190.78 12.9
 -9 -1 1 213.18 20.2
 -9 -1 1 160.58 12.4
 9 1 -1 169.28 16.2
 9 1 -1 164.48 14.4
 9 1 -1 173.98 19.5
 -10 0 2 474.15 21.2
 -10 0 2 463.15 20.6
 -10 0 2 425.46 23.6
 -10 0 2 400.16 30.6
 10 0 -2 411.06 27.6
 10 0 -2 445.36 23.6
 10 0 -2 417.46 22.9
 -11 1 3 106.79 11.8
 -11 1 3 88.79 14.9
 -11 1 3 129.29 12
 11 -1 -3 140.39 15.1
 11 -1 -3 96.59 13.5
 -12 2 4 72.49 10.8
 12 -2 -4 120.39 15.4
 -13 3 5 89.59 12.2
 13 -3 -5 109.99 17
 13 -3 -5 121.09 9.9
 -14 4 6 16 12.4
 14 -4 -6 33.4 7.5
 14 -4 -6 30.1 15.2
 -15 5 7 22.9 13.7
 15 -5 -7 -7.3 16.5
 15 -5 -7 35.3 7.9
 -16 6 8 83.59 17
 16 -6 -8 81.89 10.5
 16 -6 -8 70.39 20.3
 17 -7 -9 77.89 11.9
 -18 8 10 -21 21.1
 18 -8 -10 25.4 26.8
 18 -8 -10 7.3 11.6
 -19 9 11 57.49 26.2
 19 -9 -11 3.8 32.5
 19 -9 -11 17.3 13.8
 9 -18 -15 36.7 25.4
 9 -18 -15 3.2 18.5
 8 -17 -14 45.2 22.4
 8 -17 -14 11.1 15.7
 7 -16 -13 50.09 14.4
 6 -15 -12 53.69 12.8
 6 -15 -12 45.1 16.4
 5 -14 -11 73.29 12.1
 5 -14 -11 63.69 13.8
 4 -13 -10 88.19 11.5
 4 -13 -10 83.99 13.5
 3 -12 -9 72.29 9.3
 3 -12 -9 89.49 10
 3 -12 -9 98.49 13.7
 2 -11 -8 159.38 16.6
 2 -11 -8 161.48 12.4
 2 -11 -8 146.59 12.9
 -2 11 8 164.98 17.3
 1 -10 -7 62.39 8.9
 1 -10 -7 53.19 8.9
 1 -10 -7 72.29 7.7
 -1 10 7 65.39 9.7
 0 -9 -6 104.19 9.9
 0 -9 -6 86.69 9.9
 0 -9 -6 80.79 8.2
 0 9 6 85.69 9.1
 -1 -8 -5 69.69 9.4
 -1 -8 -5 68.59 7.4
 -1 -8 -5 66.69 8.8
 -1 -8 -5 86.69 11.1
 1 8 5 66.49 11.2
 1 8 5 61.09 7.3
 -2 -7 -4 153.68 12.3
 -2 -7 -4 168.48 12.6
 -2 -7 -4 139.59 12.2
 -2 -7 -4 179.98 12.9
 2 7 4 174.78 10.3
 2 7 4 163.88 16.5
 -3 -6 -3 7.1 8.1
 -3 -6 -3 4.3 5.8
 -3 -6 -3 3.3 6.7
 -3 -6 -3 -2.1 4.2
 -3 -6 -3 2.8 5.8
 3 6 3 0.8 4.4
 3 6 3 -0.3 7.7
 -4 -5 -2 75.09 6.4
 -4 -5 -2 82.49 9
 -4 -5 -2 67.99 7.8
 -4 -5 -2 59.99 7.8
 -4 -5 -2 72.99 10.4
 4 5 2 68.59 9.1
 -5 -4 -1 113.59 12.2
 -5 -4 -1 75.89 6.8
 -5 -4 -1 105.59 10.6
 -5 -4 -1 85.69 8.5
 -5 -4 -1 93.09 9.9
 5 4 1 90.19 10.4
 5 4 1 84.19 10.9
 5 4 1 79.59 6.3
 -6 -3 0 177.08 12
 -6 -3 0 167.58 12
 -6 -3 0 179.18 16.6
 -6 -3 0 163.38 13.4
 6 3 0 184.88 8.6
 6 3 0 181.18 13.9
 6 3 0 165.78 13.2
 6 3 0 156.38 15
 -7 -2 1 545.15 26.3
 -7 -2 1 567.24 22.3
 -7 -2 1 531.05 22.2
 -7 -2 1 549.35 23.6
 7 2 -1 540.65 25.6
 7 2 -1 578.74 19.3
 7 2 -1 539.75 24
 7 2 -1 550.64 23.5
 -8 -1 2 34.1 13
 -8 -1 2 43.8 7.4
 -8 -1 2 39 6.8
 -8 -1 2 36.2 9.2
 8 1 -2 45.4 9.9
 8 1 -2 48.2 10
 8 1 -2 47.1 4.9
 8 1 -2 40.7 8.1
 -9 0 3 386.66 25.7
 -9 0 3 386.96 18.8
 -9 0 3 381.36 18.4
 -9 0 3 386.36 20.2
 9 0 -3 381.46 21.9
 9 0 -3 392.46 20.3
 9 0 -3 426.46 21.5
 -10 1 4 11.6 16.7
 -10 1 4 36.5 7.6
 -10 1 4 11.2 10.3
 -10 1 4 17.5 5.7
 10 -1 -4 24.9 11.4
 10 -1 -4 20.6 8.6
 10 -1 -4 39.8 10.3
 -11 2 5 56.69 9.4
 -11 2 5 80.99 12.8
 11 -2 -5 82.89 13.4
 11 -2 -5 71.59 12.7
 -12 3 6 84.29 14.9
 -12 3 6 78.89 11.5
 12 -3 -6 103.79 15.6
 -13 4 7 43.1 16
 -13 4 7 45.6 11.1
 13 -4 -7 63.89 16.1
 13 -4 -7 65.29 7.6
 -14 5 8 26.6 11.5
 14 -5 -8 31.3 15.6
 14 -5 -8 22.9 7.3
 -15 6 9 101.59 16
 15 -6 -9 151.88 22.2
 15 -6 -9 102.59 11.1
 -16 7 10 63.79 17.3
 16 -7 -10 105.59 23.6
 16 -7 -10 79.99 11.8
 -17 8 11 -7 23.1
 17 -8 -11 23 11.5
 -18 9 12 33 22.5
 18 -9 -12 34 13.1
 18 -9 -12 41 30.9
 -19 10 13 25.1 25.6
 19 -10 -13 -0.3 15.4
 19 -10 -13 -11.7 35.9
 11 -19 -15 21.6 31.1
 11 -19 -15 17.2 20.6
 10 -18 -14 2.9 17.6
 10 -18 -14 -13.3 24.9
 9 -17 -13 17.9 19.5
 9 -17 -13 -10.8 14.8
 8 -16 -12 30 17.2
 8 -16 -12 27.3 13
 7 -15 -11 3 10
 7 -15 -11 6.1 13.3
 6 -14 -10 -4 10
 6 -14 -10 1.8 8.6
 5 -13 -9 149.88 13.7
 5 -13 -9 153.58 18.5
 4 -12 -8 358.66 22.4
 4 -12 -8 355.66 18.2
 4 -12 -8 341.67 15.6
 3 -11 -7 307.57 14.7
 3 -11 -7 302.17 15.6
 3 -11 -7 328.37 20
 -3 11 7 304.27 19.7
 2 -10 -6 126.29 12.9
 2 -10 -6 117.39 10.4
 2 -10 -6 107.59 9.6
 -2 10 6 117.59 13
 1 -9 -5 147.29 12.8
 1 -9 -5 174.88 10.5
 1 -9 -5 169.18 11.2
 -1 9 5 172.48 12.4
 0 -8 -4 416.76 19.8
 0 -8 -4 408.06 18
 0 -8 -4 423.86 17.5
 0 8 4 439.56 18.1
 0 8 4 445.96 23.7
 -1 -7 -3 352.36 16.1
 -1 -7 -3 365.86 16.3
 -1 -7 -3 354.86 17.6
 -1 -7 -3 359.76 18.2
 1 7 3 367.76 19.8
 1 7 3 344.47 15.2
 -2 -6 -2 1 6.6
 -2 -6 -2 5.4 5.8
 -2 -6 -2 0.3 5.8
 -2 -6 -2 -0.8 5
 -2 -6 -2 4.8 5.8
 2 6 2 -5.2 6.4
 2 6 2 3.5 4.4
 -3 -5 -1 217.98 12.7
 -3 -5 -1 205.88 12.4
 -3 -5 -1 200.08 12.1
 -3 -5 -1 205.78 12.5
 -3 -5 -1 203.68 10.2
 3 5 1 179.58 13.3
 3 5 1 206.68 14.2
 3 5 1 196.98 9.3
 -4 -4 0 37.4 5.8
 -4 -4 0 34.6 7.4
 -4 -4 0 37.8 8.7
 -4 -4 0 49.5 5
 -4 -4 0 35.3 6.9
 4 4 0 46.3 8.1
 4 4 0 39.3 8.5
 4 4 0 44.2 10
 4 4 0 45.2 4.6
 -5 -3 1 64.79 8.2
 -5 -3 1 48 6.9
 -5 -3 1 61.29 9.9
 -5 -3 1 57.79 6.9
 5 3 -1 54.99 7.6
 5 3 -1 61.19 8.7
 5 3 -1 80.19 11.7
 5 3 -1 69.39 5.8
 -6 -2 2 4.8 9.9
 -6 -2 2 -0.7 6
 -6 -2 2 5.6 5.1
 -6 -2 2 -1.3 4.6
 6 2 -2 -3.2 7.6
 6 2 -2 11.8 7.4
 6 2 -2 -1.7 5.7
 6 2 -2 2.7 5.2
 -7 -1 3 4.4 5.9
 -7 -1 3 0.2 10.5
 -7 -1 3 4.5 7.3
 -7 -1 3 3.9 5.3
 7 1 -3 4.6 7.2
 7 1 -3 2.4 6.3
 7 1 -3 6.6 3.9
 7 1 -3 -7.4 7.7
 -8 0 4 421.06 19.1
 -8 0 4 455.55 20.1
 -8 0 4 402.86 18.8
 -8 0 4 447.26 24.5
 8 0 -4 420.76 21.2
 8 0 -4 432.56 21.3
 8 0 -4 424.46 20.4
 -9 1 5 46.8 14.4
 -9 1 5 38.2 6.6
 -9 1 5 74.39 8.6
 -9 1 5 65.99 10.2
 9 -1 -5 54.89 10.7
 9 -1 -5 62.19 9.8
 9 -1 -5 76.79 11.8
 -10 2 6 10.3 6.5
 -10 2 6 -0.8 15.1
 -10 2 6 7.2 9.4
 10 -2 -6 11.1 10.5
 10 -2 -6 10.5 9.4
 10 -2 -6 -0.3 8.8
 -11 3 7 80.09 13.3
 -11 3 7 64.19 9.7
 11 -3 -7 67.39 14.5
 11 -3 -7 73.19 13.5
 -12 4 8 355.36 20.3
 12 -4 -8 341.67 24.6
 -13 5 9 168.98 17.8
 -13 5 9 90.39 13.7
 13 -5 -9 126.29 11.6
 -14 6 10 50.19 14.4
 -14 6 10 64.49 13.3
 14 -6 -10 65.69 9.5
 14 -6 -10 90.69 18.2
 -15 7 11 32.3 16.5
 -15 7 11 41.7 16.2
 15 -7 -11 67.29 19.8
 15 -7 -11 51.79 10.1
 -16 8 12 7 16.5
 16 -8 -12 29.6 10.6
 16 -8 -12 1 24.8
 17 -9 -13 87.89 28.3
 17 -9 -13 74.49 13.4
 -18 10 14 30.6 23.9
 18 -10 -14 51.59 35.4
 18 -10 -14 -6.2 15.3
 19 -11 -15 30.3 38.6
 19 -11 -15 21.3 17.7
 12 -19 -14 65.29 22
 12 -19 -14 74.29 32.2
 11 -18 -13 34.9 23.9
 11 -18 -13 57.89 18.7
 10 -17 -12 0.8 19.6
 10 -17 -12 26.6 19.6
 9 -16 -11 32.1 15.1
 9 -16 -11 20.3 11.8
 8 -15 -10 28.6 14.7
 8 -15 -10 23.6 9.8
 7 -14 -9 202.58 16.1
 7 -14 -9 205.88 19.8
 6 -13 -8 243.68 19.4
 6 -13 -8 235.18 15.4
 5 -12 -7 109.99 11.4
 5 -12 -7 94.79 12.4
 4 -11 -6 46.2 6.5
 4 -11 -6 39.8 9.2
 4 -11 -6 46 6.3
 -4 11 6 41.5 10.3
 3 -10 -5 77.19 7.5
 3 -10 -5 85.79 9.7
 3 -10 -5 97.69 8.9
 -3 10 5 88.79 9.9
 2 -9 -4 123.09 9
 2 -9 -4 128.59 9.8
 2 -9 -4 127.39 11.5
 -2 9 4 128.99 11.1
 1 -8 -3 -5.7 4.1
 1 -8 -3 2.6 4.9
 1 -8 -3 1 5.3
 -1 8 3 -4 4.9
 0 -7 -2 232.38 12
 0 -7 -2 210.78 11.2
 0 -7 -2 184.88 12.9
 0 7 2 206.78 10.8
 0 7 2 193.68 15.1
 -1 -6 -1 345.37 17.2
 -1 -6 -1 368.96 15.6
 -1 -6 -1 367.16 16.6
 -1 -6 -1 360.96 15.4
 1 6 1 371.36 17.8
 1 6 1 355.36 14.6
 -2 -5 0 308.67 14.2
 -2 -5 0 326.17 14.3
 -2 -5 0 329.67 13.1
 -2 -5 0 254.37 16.2
 -2 -5 0 300.47 14.3
 2 5 0 306.27 14.8
 2 5 0 334.77 16.3
 2 5 0 323.07 12.6
 -3 -4 1 271.97 13.1
 -3 -4 1 254.17 13.5
 -3 -4 1 251.07 10.6
 3 4 -1 249.58 13.9
 3 4 -1 237.88 15.6
 3 4 -1 224.78 12.5
 3 4 -1 265.07 14.4
 -4 -3 2 213.08 11.7
 -4 -3 2 202.98 13.8
 4 3 -2 181.58 9.1
 4 3 -2 184.08 12.2
 4 3 -2 185.78 12.7
 4 3 -2 187.58 14.9
 -5 -2 3 189.48 10.3
 -5 -2 3 189.58 15.2
 -5 -2 3 192.58 10.2
 -5 -2 3 210.68 12.3
 5 2 -3 202.98 16.9
 5 2 -3 184.58 9.7
 5 2 -3 200.68 12.3
 5 2 -3 195.68 13.3
 -6 -1 4 40 6
 -6 -1 4 33.4 5.9
 -6 -1 4 33.4 9.6
 -6 -1 4 50.89 7.5
 6 1 -4 38.5 7.5
 6 1 -4 29.9 7.6
 6 1 -4 38.9 8.8
 -7 0 5 0.8 6.7
 -7 0 5 -0.8 10.3
 -7 0 5 7.2 5.9
 -7 0 5 -1.5 5
 7 0 -5 12.8 6.6
 7 0 -5 -3.3 7.4
 7 0 -5 -1.4 7
 -8 1 6 53.29 12.8
 -8 1 6 30.3 5.5
 -8 1 6 45.2 8.5
 -8 1 6 45 7.3
 8 -1 -6 13.3 8.4
 8 -1 -6 46.5 9.9
 8 -1 -6 50.89 8.7
 -9 2 7 35 13.5
 -9 2 7 36.8 7.3
 -9 2 7 27.9 8.3
 9 -2 -7 30.5 9.5
 9 -2 -7 28.2 8.9
 9 -2 -7 29.5 8.2
 -10 3 8 51.19 17
 -10 3 8 33 9.1
 -10 3 8 57.89 8.7
 10 -3 -8 46.3 11.1
 10 -3 -8 70.39 12.2
 10 -3 -8 31.9 10.2
 -11 4 9 3.2 8.3
 -11 4 9 4.5 10.1
 11 -4 -9 6.1 21.4
 11 -4 -9 -12.4 9.5
 -12 5 10 93.69 12.8
 12 -5 -10 111.39 16.7
 12 -5 -10 87.89 9.9
 -13 6 11 185.78 19.6
 -13 6 11 153.18 17.6
 13 -6 -11 180.78 13.6
 13 -6 -11 187.38 20.2
 -14 7 12 -1.3 12.4
 -14 7 12 6.1 13
 14 -7 -12 7.8 8.9
 14 -7 -12 7.9 18
 -15 8 13 19.5 15.7
 -15 8 13 -5.2 12.4
 15 -8 -13 22 11
 15 -8 -13 45.4 22.1
 -16 9 14 21.8 17.4
 16 -9 -14 -32.8 24.5
 16 -9 -14 -18.5 11.7
 17 -10 -15 25.6 33.3
 17 -10 -15 10.7 14.1
 18 -11 -16 -35.2 16.8
 18 -11 -16 -11.9 34.9
 13 -19 -13 14.5 31.9
 13 -19 -13 -21.2 19.5
 12 -18 -12 29.7 16.9
 12 -18 -12 -5.8 24.5
 11 -17 -11 8.8 18.4
 11 -17 -11 11.2 13.7
 10 -16 -10 60.79 15.6
 10 -16 -10 70.69 13.9
 9 -15 -9 113.99 15.7
 9 -15 -9 162.88 17
 8 -14 -8 26.9 8.7
 8 -14 -8 13.6 10.6
 7 -13 -7 12 6.9
 7 -13 -7 -10.9 8.2
 6 -12 -6 126.19 15.1
 6 -12 -6 131.29 11.6
 5 -11 -5 349.67 16.6
 5 -11 -5 326.67 19
 -5 11 5 337.47 19.5
 4 -10 -4 207.68 11.7
 4 -10 -4 216.98 14.4
 4 -10 -4 206.48 12
 -4 10 4 204.38 14.6
 3 -9 -3 4.4 5.8
 3 -9 -3 4.6 4.9
 3 -9 -3 2.7 4.4
 -3 9 3 9.6 6.2
 -3 9 3 1.5 6.1
 2 -8 -2 1.9 5.1
 2 -8 -2 5.8 4.4
 2 -8 -2 2.6 4.7
 -2 8 2 -3.6 5
 -2 8 2 -3.4 5.7
 1 -7 -1 6.9 5.3
 1 -7 -1 9.6 6.5
 1 -7 -1 13 4.8
 -1 7 1 16 7.8
 -1 7 1 4.8 5.5
 -1 7 1 10.6 4.8
 0 -6 0 84.99 8.8
 0 -6 0 87.59 7.6
 0 6 0 74.69 8.6
 0 6 0 91.19 11
 0 6 0 90.89 7.4
 -1 -5 1 714.73 24.2
 -1 -5 1 679.53 23.4
 -1 -5 1 661.33 25.9
 -1 -5 1 709.23 23.5
 -1 -5 1 620.44 26.2
 1 5 -1 681.13 23.3
 1 5 -1 668.63 25.8
 1 5 -1 651.73 23.7
 1 5 -1 638.74 24.4
 -2 -4 2 134.79 10.7
 -2 -4 2 143.29 7.7
 -2 -4 2 148.99 9.9
 -2 -4 2 133.89 11.1
 -2 -4 2 159.58 9.3
 2 4 -2 153.48 9.3
 2 4 -2 147.59 10.7
 2 4 -2 137.19 10.1
 2 4 -2 154.18 11
 -3 -3 3 210.88 13.2
 -3 -3 3 240.48 11.8
 -3 -3 3 239.28 9.9
 -3 -3 3 252.07 13.3
 -3 -3 3 231.48 13.4
 3 3 -3 214.88 12.2
 3 3 -3 228.78 14.1
 3 3 -3 234.68 12.6
 3 3 -3 225.58 12.4
 -4 -2 4 -2.1 5
 -4 -2 4 0.9 5.5
 -4 -2 4 -0.6 5.9
 -4 -2 4 6 7.3
 4 2 -4 -4.4 7.8
 4 2 -4 1.1 3.2
 4 2 -4 -5.8 4.6
 4 2 -4 -1.1 5.7
 4 2 -4 -4 5.6
 -5 -1 5 68.79 7.4
 -5 -1 5 61.49 8.1
 -5 -1 5 66.89 6.8
 -5 -1 5 71.19 10.3
 5 1 -5 60.39 8.2
 5 1 -5 60.39 8.1
 -6 0 6 75.69 10.9
 -6 0 6 77.19 9.4
 -6 0 6 59.59 6.9
 -6 0 6 81.69 8.9
 6 0 -6 88.49 9.9
 6 0 -6 92.29 10.7
 6 0 -6 79.19 8.6
 -7 1 7 695.43 25.7
 -7 1 7 695.03 25.9
 -7 1 7 676.43 26.4
 -7 1 7 669.63 29.7
 7 -1 -7 700.73 27
 7 -1 -7 697.73 27.3
 7 -1 -7 666.63 27.9
 -8 2 8 57.99 7.3
 -8 2 8 42.3 7.9
 -8 2 8 70.49 13.5
 8 -2 -8 60.29 10
 8 -2 -8 59.49 9.1
 8 -2 -8 61.99 9.1
 -9 3 9 85.19 9.5
 -9 3 9 89.69 15.4
 -9 3 9 44.9 8.1
 9 -3 -9 58.19 11.1
 9 -3 -9 52.19 10.5
 9 -3 -9 59.89 10.2
 -10 4 10 52.69 18.6
 -10 4 10 32.7 8.8
 -10 4 10 35.3 8.3
 10 -4 -10 25.6 10.2
 10 -4 -10 42.3 12.2
 -11 5 11 13.6 9.3
 -11 5 11 11.5 8.8
 11 -5 -11 9.3 11.7
 -12 6 12 9.4 10.3
 -12 6 12 10.8 11.2
 12 -6 -12 6.7 7
 12 -6 -12 2 12.5
 -13 7 13 144.19 15.9
 -13 7 13 249.58 20.8
 13 -7 -13 216.38 15.3
 13 -7 -13 206.28 24.8
 -14 8 14 23.2 11.8
 -14 8 14 28.5 14.3
 14 -8 -14 22.5 21.4
 14 -8 -14 38.2 10.3
 15 -9 -15 18.4 24.4
 15 -9 -15 -9.9 11.3
 16 -10 -16 122.49 32.7
 16 -10 -16 70.99 15.4
 17 -11 -17 41.3 17
 17 -11 -17 19.8 35.7
 14 -19 -12 25.7 30.2
 14 -19 -12 -23.5 18.3
 13 -18 -11 16.4 25.5
 13 -18 -11 12.7 16
 12 -17 -10 40.2 14.7
 12 -17 -10 54.89 23.1
 11 -16 -9 26.7 12.1
 11 -16 -9 45.6 19
 10 -15 -8 227.28 25.2
 10 -15 -8 215.58 19
 9 -14 -7 1.8 12.2
 9 -14 -7 11.3 7.6
 8 -13 -6 27.3 8.2
 8 -13 -6 45.9 12.3
 7 -12 -5 123.09 11.5
 7 -12 -5 92.29 11.9
 6 -11 -4 130.99 12.6
 6 -11 -4 154.28 11
 -6 11 4 121.19 12.5
 5 -10 -3 211.78 9.9
 5 -10 -3 203.98 11.5
 5 -10 -3 197.78 14
 -5 10 3 213.48 14.6
 -5 10 3 183.38 11.3
 4 -9 -2 4.6 5.7
 4 -9 -2 3.4 4.2
 -4 9 2 12.7 6.4
 -4 9 2 6.9 5.7
 3 -8 -1 65.79 6.1
 3 -8 -1 56.69 7.7
 3 -8 -1 51.89 6
 -3 8 1 54.59 6.8
 -3 8 1 77.39 7.1
 2 -7 0 90.09 7.3
 2 -7 0 88.79 7.7
 -2 7 0 119.99 12.6
 -2 7 0 84.19 8.1
 -2 7 0 93.19 8
 1 -6 1 146.89 12
 1 -6 1 149.79 9.9
 1 -6 1 155.88 8.7
 -1 6 -1 160.78 9.4
 -1 6 -1 150.88 11.8
 -1 6 -1 153.58 8.9
 0 -5 2 74.19 6.8
 0 -5 2 86.29 10.1
 0 -5 2 86.09 7.2
 0 -5 2 91.69 7.2
 0 5 -2 82.79 7.3
 0 5 -2 98.19 9.7
 0 5 -2 94.89 6.8
 0 5 -2 79.39 8.2
 -1 -4 3 10.4 4.1
 -1 -4 3 5.6 5.7
 -1 -4 3 13.1 3.7
 -1 -4 3 10.3 4.2
 -1 -4 3 6.5 4.8
 1 4 -3 4.1 5.3
 1 4 -3 6.3 5.2
 1 4 -3 9.5 5.4
 1 4 -3 6.4 3.3
 -2 -3 4 64.69 7.1
 -2 -3 4 56.49 5.3
 -2 -3 4 51.99 6
 -2 -3 4 69.39 7.1
 2 3 -4 55.19 5.5
 2 3 -4 68.99 8.1
 2 3 -4 72.39 6.8
 2 3 -4 79.49 7.6
 2 3 -4 70.39 7
 -3 -2 5 24.9 5.4
 -3 -2 5 21.4 5.3
 -3 -2 5 26.8 6.5
 -3 -2 5 26.1 6.3
 3 2 -5 25.1 7.7
 3 2 -5 27.2 3.9
 3 2 -5 22.6 5.4
 3 2 -5 26.9 5.7
 3 2 -5 30.4 5.3
 -4 -1 6 160.18 12.8
 -4 -1 6 147.79 11.4
 -4 -1 6 151.58 10.4
 -4 -1 6 150.58 9.5
 4 1 -6 156.68 10.3
 4 1 -6 167.38 14.3
 4 1 -6 162.68 10.8
 4 1 -6 153.58 10.6
 -5 0 7 193.28 15
 -5 0 7 207.88 12.8
 -5 0 7 227.58 11.3
 -5 0 7 227.58 11.7
 5 0 -7 205.28 12.5
 5 0 -7 219.88 13
 5 0 -7 216.18 12.9
 5 0 -7 214.88 12.5
 -6 1 8 377.86 17
 -6 1 8 384.76 20.8
 -6 1 8 382.16 16.5
 6 -1 -8 384.86 17.5
 6 -1 -8 392.56 19.3
 6 -1 -8 387.76 18.1
 -7 2 9 7.2 10.3
 -7 2 9 11.1 6
 -7 2 9 6 6.3
 7 -2 -9 -3.1 6.6
 7 -2 -9 4.6 8.4
 7 -2 -9 5.5 7.2
 -8 3 10 86.19 14.4
 -8 3 10 73.79 8.5
 -8 3 10 77.59 8.6
 8 -3 -10 86.09 10.6
 8 -3 -10 87.19 11.6
 8 -3 -10 70.89 10.1
 -9 4 11 70.99 15.6
 -9 4 11 59.79 8.9
 -9 4 11 78.39 9.5
 9 -4 -11 97.39 12.4
 9 -4 -11 74.39 13.3
 9 -4 -11 83.09 12.4
 -10 5 12 39.2 9.5
 -10 5 12 29.7 8.8
 10 -5 -12 10.4 13.6
 10 -5 -12 40.8 12.5
 -11 6 13 6.1 8.7
 -11 6 13 24.4 10
 11 -6 -13 -11.6 12.5
 -12 7 14 33.5 10.2
 -12 7 14 44 12.6
 12 -7 -14 71.39 18
 12 -7 -14 42.8 9.1
 13 -8 -15 82.29 21
 13 -8 -15 66.69 11.6
 14 -9 -16 29.2 23.7
 14 -9 -16 80.19 12.3
 15 -10 -17 14.5 28.6
 15 -10 -17 57.69 14.5
 16 -11 -18 -20.6 33.7
 16 -11 -18 7.2 15.4
 17 -12 -19 83.59 40.8
 17 -12 -19 3.8 18.4
 15 -19 -11 4.3 18.8
 15 -19 -11 13.4 32.2
 14 -18 -10 -23.5 16.7
 14 -18 -10 27.1 25
 13 -17 -9 2.8 13.6
 13 -17 -9 -6.5 21.3
 12 -16 -8 36.5 12
 12 -16 -8 31 19.4
 11 -15 -7 161.88 16.9
 11 -15 -7 184.18 22.1
 10 -14 -6 -6.4 8.1
 9 -13 -5 31.5 8.2
 9 -13 -5 40.8 11.2
 8 -12 -4 180.68 13.4
 8 -12 -4 168.68 17.8
 7 -11 -3 323.07 16
 7 -11 -3 353.06 19.2
 -7 11 3 310.07 20.1
 6 -10 -2 142.49 9.8
 6 -10 -2 153.78 11.9
 6 -10 -2 139.09 9.1
 -6 10 2 136.99 13
 -6 10 2 138.19 9.7
 5 -9 -1 21.8 6.5
 5 -9 -1 26 5.2
 -5 9 1 42.8 7.4
 -5 9 1 35.7 6.1
 4 -8 0 40.7 5.9
 4 -8 0 32.4 7.1
 4 -8 0 48.9 5.2
 -4 8 0 49.2 6.1
 -4 8 0 47.1 6.8
 3 -7 1 52.29 6.9
 3 -7 1 84.99 9.9
 3 -7 1 76.59 6.2
 -3 7 -1 64.79 6.3
 -3 7 -1 58.49 6.9
 2 -6 2 250.77 12.4
 2 -6 2 268.77 14.6
 2 -6 2 276.27 10.9
 -2 6 -2 251.47 13.7
 -2 6 -2 263.67 11.8
 -2 6 -2 252.27 11.4
 1 -5 3 12.8 4.5
 1 -5 3 12.5 5.3
 1 -5 3 18.1 3.8
 -1 5 -3 15.4 4.7
 -1 5 -3 14.4 5
 -1 5 -3 3.5 3.7
 -1 5 -3 19.1 3.8
 0 -4 4 152.68 9.9
 0 -4 4 157.08 8.3
 0 -4 4 154.38 8.2
 0 -4 4 149.49 8.5
 0 4 -4 143.19 8.7
 0 4 -4 150.68 7.9
 0 4 -4 139.59 8.4
 0 4 -4 165.88 9.6
 -1 -3 5 7.7 3.5
 -1 -3 5 2.9 4
 -1 -3 5 12.4 4.3
 -1 -3 5 7.2 4
 -1 -3 5 10 4.6
 1 3 -5 6 3.2
 1 3 -5 4.6 4.9
 1 3 -5 13.8 4.5
 1 3 -5 10.9 4.6
 -2 -2 6 854.11 28
 -2 -2 6 766.92 28.4
 -2 -2 6 800.12 28.3
 -2 -2 6 802.82 27.6
 2 2 -6 821.92 27.8
 2 2 -6 809.42 29.3
 2 2 -6 843.52 27.3
 2 2 -6 771.62 28
 2 2 -6 855.91 28.7
 -3 -1 7 3.4 4.3
 -3 -1 7 2.6 5.9
 -3 -1 7 0.8 4.6
 -3 -1 7 -2.5 5.8
 3 1 -7 -0.8 5.3
 3 1 -7 5.4 7.5
 3 1 -7 0.4 4.6
 3 1 -7 -2 4.4
 -4 0 8 139.59 8.9
 -4 0 8 158.98 12.2
 -4 0 8 145.39 9.4
 -4 0 8 128.89 10.1
 4 0 -8 141.69 16.2
 4 0 -8 154.28 11
 4 0 -8 141.79 10.3
 4 0 -8 152.08 10
 -5 1 9 -3.2 6.2
 -5 1 9 0.3 8.1
 -5 1 9 10.5 5.3
 5 -1 -9 -8.8 6.8
 5 -1 -9 0.2 5.9
 5 -1 -9 5.4 5.5
 5 -1 -9 3.7 6.3
 -6 2 10 2.5 9
 -6 2 10 -4.7 5.4
 6 -2 -10 4 6.2
 6 -2 -10 -2 6.5
 6 -2 -10 -5.8 7.4
 6 -2 -10 -0.1 7.3
 -7 3 11 67.39 8.3
 -7 3 11 67.79 12
 -7 3 11 66.39 7.4
 7 -3 -11 47.5 9.9
 7 -3 -11 60.59 9.7
 7 -3 -11 56.69 9.7
 -8 4 12 25.8 8.6
 -8 4 12 32.7 7.3
 -8 4 12 31.6 12.5
 8 -4 -12 26.1 10.4
 8 -4 -12 41 9.7
 8 -4 -12 28.5 11
 -9 5 13 16.5 8.8
 -9 5 13 12 15.5
 -9 5 13 16.9 7.8
 9 -5 -13 23.8 12.4
 9 -5 -13 18.5 9.8
 -10 6 14 17.1 9.1
 -10 6 14 -2.9 7.7
 10 -6 -14 -5.1 11
 10 -6 -14 5 16.7
 11 -7 -15 1 15.1
 11 -7 -15 -4.2 7.1
 12 -8 -16 159.38 21.7
 12 -8 -16 96.29 12.1
 13 -9 -17 63.49 24.4
 13 -9 -17 62.79 11.8
 14 -10 -18 43.5 28.3
 14 -10 -18 22.5 12.8
 15 -11 -19 -59.39 31.7
 15 -11 -19 27.2 15.3
 16 -12 -20 -17.6 16.7
 16 -12 -20 42.3 41.6
 16 -19 -10 7.5 32.4
 15 -18 -9 4.2 27.6
 15 -18 -9 -4.2 15.9
 14 -17 -8 40.3 14.5
 13 -16 -7 74.29 14.1
 12 -15 -6 96.69 13.4
 -12 15 6 84.89 17.8
 11 -14 -5 18.3 8.7
 -11 14 5 29.7 15.3
 10 -13 -4 37.7 8.4
 -10 13 4 37.4 13
 9 -12 -3 57.29 8.4
 -9 12 3 73.49 11.9
 8 -11 -2 359.66 16.8
 8 -11 -2 340.57 25.3
 -8 11 2 333.47 20.6
 -8 11 2 360.06 19.4
 -8 11 2 332.77 15.1
 7 -10 -1 424.06 17.9
 7 -10 -1 383.16 20.5
 7 -10 -1 434.96 16.2
 7 -10 -1 412.76 21.6
 -7 10 1 418.56 16.6
 -7 10 1 414.66 19.8
 -7 10 1 415.86 18.7
 6 -9 0 682.73 23.2
 6 -9 0 663.03 26.5
 6 -9 0 645.94 24.5
 -6 9 0 645.94 25.4
 -6 9 0 648.44 23.4
 -6 9 0 672.73 24.8
 5 -8 1 210.78 10
 5 -8 1 215.38 12.5
 5 -8 1 203.48 10.9
 -5 8 -1 212.48 12
 -5 8 -1 193.68 10.1
 4 -7 2 677.63 24.6
 4 -7 2 690.23 27.3
 4 -7 2 726.63 23.9
 -4 7 -2 671.73 23.9
 -4 7 -2 686.03 25
 3 -6 3 1138.69 39.4
 3 -6 3 1108.99 40.2
 3 -6 3 1256.27 38.5
 -3 6 -3 1166.18 40.3
 -3 6 -3 1160.98 39.2
 -3 6 -3 1189.98 38.5
 2 -5 4 2258.37 68.49
 2 -5 4 2038.2 69.39
 2 -5 4 2128.19 68.79
 -2 5 -4 2128.39 70.59
 -2 5 -4 2171.48 68.59
 -2 5 -4 2228.98 68.89
 -2 5 -4 2066.09 68.29
 1 -4 5 5661.23 169.78
 1 -4 5 5268.57 169.68
 1 -4 5 5332.77 170.38
 -1 4 -5 5517.65 170.48
 -1 4 -5 5371.26 169.88
 -1 4 -5 5526.35 169.88
 -1 4 -5 5301.57 169.88
 0 -3 6 1403.26 46.7
 0 -3 6 1427.86 46.8
 0 -3 6 1414.26 47.5
 0 -3 6 1517.25 47.1
 0 -3 6 1434.76 48.4
 0 3 -6 1513.45 46.9
 0 3 -6 1443.66 47.4
 0 3 -6 1487.25 47.5
 0 3 -6 1405.36 47.1
 -1 -2 7 568.34 20
 -1 -2 7 573.34 20.8
 -1 -2 7 554.04 20.8
 -1 -2 7 559.84 19.5
 1 2 -7 573.74 19.8
 1 2 -7 611.74 20
 1 2 -7 552.74 20.5
 1 2 -7 559.04 21.1
 -2 -1 8 147.79 7.8
 -2 -1 8 150.08 9.8
 -2 -1 8 149.39 8.1
 -2 -1 8 140.89 9.8
 2 1 -8 135.99 11.5
 2 1 -8 164.18 9.9
 2 1 -8 145.29 8.8
 -3 0 9 79.59 7.4
 -3 0 9 71.59 7.9
 -3 0 9 70.09 6.7
 -3 0 9 78.59 9.3
 3 0 -9 75.79 7.4
 3 0 -9 76.59 8
 3 0 -9 81.49 9.1
 3 0 -9 81.19 9.7
 -4 1 10 9.7 7.2
 -4 1 10 12.6 4.9
 -4 1 10 13.3 5.9
 4 -1 -10 14.1 6.2
 4 -1 -10 7.4 5.6
 4 -1 -10 15.9 6.1
 -5 2 11 360.86 15
 -5 2 11 365.96 17.9
 -5 2 11 375.66 18.7
 5 -2 -11 388.36 16.9
 5 -2 -11 340.37 16.6
 5 -2 -11 383.96 19
 5 -2 -11 370.26 18.4
 -6 3 12 122.89 12.4
 -6 3 12 137.19 11
 -6 3 12 110.49 9.1
 6 -3 -12 107.59 11.9
 6 -3 -12 124.69 12.8
 6 -3 -12 121.89 14.2
 6 -3 -12 104.19 11.8
 -7 4 13 36.5 6.8
 -7 4 13 40.2 8.3
 -7 4 13 27 11
 7 -4 -13 24.9 8.7
 7 -4 -13 46.9 12
 7 -4 -13 32 9.5
 7 -4 -13 20 9.6
 -8 5 14 43.8 8.6
 -8 5 14 22.6 7.4
 -8 5 14 50.59 13.1
 8 -5 -14 23.6 11.1
 8 -5 -14 15.5 9.6
 -9 6 15 -5.2 7.1
 9 -6 -15 10.2 10.5
 9 -6 -15 -4.8 13.2
 10 -7 -16 17.2 13.9
 10 -7 -16 11.7 7.5
 11 -8 -17 319.57 26.7
 11 -8 -17 289.77 18.8
 12 -9 -18 -5.2 10
 12 -9 -18 20.7 21.9
 13 -10 -19 -12.3 26.2
 13 -10 -19 -1.3 15.7
 14 -11 -20 4.5 14.6
 14 -11 -20 43.3 35.1
 15 -12 -21 37.4 18.1
 15 -12 -21 53.09 44.8
 16 -18 -8 25.2 17.7
 15 -17 -7 7 14.5
 14 -16 -6 13.4 13.1
 13 -15 -5 31.5 11.8
 -13 15 5 42.4 20.1
 12 -14 -4 124.09 13.5
 -12 14 4 113.59 17.8
 11 -13 -3 12.8 8.1
 -11 13 3 5.3 13.8
 10 -12 -2 68.89 9
 -10 12 2 50.89 13.2
 -10 12 2 65.59 8.3
 9 -11 -1 284.67 14.8
 -9 11 1 243.08 19.8
 -9 11 1 274.37 13.4
 -9 11 1 228.38 19
 8 -10 0 166.48 10.5
 8 -10 0 134.69 16.8
 -8 10 0 130.79 14.6
 -8 10 0 130.29 13.9
 -8 10 0 128.69 10.2
 7 -9 1 64.59 10.5
 7 -9 1 59.39 7
 7 -9 1 81.79 7.3
 7 -9 1 72.39 9.1
 -7 9 -1 85.79 8.8
 -7 9 -1 85.09 7.9
 -7 9 -1 73.89 10
 6 -8 2 -2.3 6.6
 6 -8 2 2.7 4.1
 6 -8 2 3.9 4.2
 6 -8 2 -0.9 4.2
 -6 8 -2 8 5.3
 -6 8 -2 1.9 5.9
 5 -7 3 803.12 30.9
 5 -7 3 845.22 28.2
 5 -7 3 802.72 28.6
 -5 7 -3 845.92 29.2
 -5 7 -3 809.42 28.1
 4 -6 4 249.08 13.1
 4 -6 4 257.57 11.1
 4 -6 4 229.18 12.1
 -4 6 -4 241.78 11.7
 -4 6 -4 245.58 11.2
 3 -5 5 56.09 5.9
 3 -5 5 44.4 5.5
 3 -5 5 46 5.9
 -3 5 -5 54.19 5.7
 -3 5 -5 54.09 5.5
 -3 5 -5 53.09 5.6
 2 -4 6 507.45 18.5
 2 -4 6 515.65 18.5
 2 -4 6 510.05 18.9
 -2 4 -6 491.75 19.4
 -2 4 -6 537.45 18.7
 -2 4 -6 524.35 19
 -2 4 -6 511.25 18.7
 1 -3 7 283.67 12.1
 1 -3 7 274.87 11.7
 1 -3 7 307.07 12
 -1 3 -7 283.37 13.1
 -1 3 -7 309.37 11.8
 -1 3 -7 283.17 12
 -1 3 -7 305.87 12.4
 0 -2 8 492.35 17.5
 0 -2 8 480.15 18.8
 0 -2 8 471.15 17.8
 0 2 -8 474.85 17.8
 0 2 -8 473.85 18.7
 0 2 -8 455.65 17.6
 0 2 -8 503.45 17.4
 -1 -1 9 288.67 13.7
 -1 -1 9 311.67 14.4
 -1 -1 9 315.17 12.7
 1 1 -9 365.96 15.3
 1 1 -9 307.27 13
 1 1 -9 289.67 14.7
 -2 0 10 14.1 5.8
 -2 0 10 6.6 4.4
 2 0 -10 8.8 5.1
 2 0 -10 9.4 6.4
 2 0 -10 7.8 5.4
 -3 1 11 0.9 4.5
 -3 1 11 2.7 6.1
 3 -1 -11 7 6.5
 3 -1 -11 -4.5 5.1
 3 -1 -11 -1.8 5.6
 -4 2 12 1230.48 41.1
 -4 2 12 1200.68 43.2
 -4 2 12 1235.98 41.9
 4 -2 -12 1189.78 41.6
 4 -2 -12 1299.97 41.7
 4 -2 -12 1336.87 46.8
 4 -2 -12 1238.98 43.7
 -5 3 13 512.05 18.9
 -5 3 13 518.45 22.8
 5 -3 -13 457.95 20.2
 5 -3 -13 504.25 22.8
 5 -3 -13 521.05 23.6
 5 -3 -13 510.15 21.3
 -6 4 14 77.59 8.7
 -6 4 14 62.29 10.9
 6 -4 -14 88.09 11.3
 6 -4 -14 68.59 9.6
 6 -4 -14 83.49 10.6
 6 -4 -14 62.79 11.4
 -7 5 15 6.5 6.3
 -7 5 15 -3.3 11
 7 -5 -15 -1.2 10.6
 7 -5 -15 -4.9 9.7
 7 -5 -15 1.4 9.2
 7 -5 -15 -2.8 14.7
 -8 6 16 12.8 16.3
 -8 6 16 32.7 6.6
 8 -6 -16 18.5 13.3
 8 -6 -16 19.6 11.4
 9 -7 -17 23.7 13.6
 9 -7 -17 32.2 20
 10 -8 -18 58.79 10.2
 10 -8 -18 39.2 15.8
 11 -9 -19 8.1 10.1
 11 -9 -19 -10.5 19.1
 12 -10 -20 1.9 26.3
 12 -10 -20 1.8 14.3
 13 -11 -21 53.09 34
 13 -11 -21 30.6 14.2
 14 -12 -22 17.2 18.4
 14 -12 -22 27.2 41.3
 17 -18 -7 19.6 17.1
 16 -17 -6 32.7 15.9
 14 -15 -4 157.18 16
 -14 15 4 150.18 26.4
 13 -14 -3 229.18 18.2
 -13 14 3 247.28 28
 12 -13 -2 -0.2 8.3
 -12 13 2 13 16.5
 -12 13 2 0.9 7.9
 11 -12 -1 42.6 7.7
 -11 12 1 69.39 14.1
 10 -11 0 123.49 11.1
 -10 11 0 111.29 14.9
 -10 11 0 140.19 15.1
 9 -10 1 298.47 14.4
 9 -10 1 302.87 20.2
 -9 10 -1 290.77 19.3
 -9 10 -1 271.07 14.6
 -9 10 -1 302.17 17.9
 8 -9 2 692.83 28.3
 8 -9 2 685.23 25.7
 -8 9 -2 675.83 28.3
 -8 9 -2 672.63 24.5
 -8 9 -2 687.93 26.6
 7 -8 3 356.16 15.4
 7 -8 3 352.86 15.6
 7 -8 3 362.06 17.8
 -7 8 -3 349.07 15.3
 -7 8 -3 372.86 16.7
 6 -7 4 547.15 20.6
 6 -7 4 556.34 22
 6 -7 4 537.35 22.8
 6 -7 4 572.44 20.7
 -6 7 -4 546.35 21.2
 -6 7 -4 546.05 20.7
 5 -6 5 12.5 5.2
 5 -6 5 9.7 5.6
 5 -6 5 11.5 4.4
 5 -6 5 13.2 5.8
 -5 6 -5 8.4 5.5
 -5 6 -5 19.1 4.9
 4 -5 6 0 4.4
 4 -5 6 5 4.1
 4 -5 6 4.1 4.5
 4 -5 6 14.2 4.8
 -4 5 -6 6.2 4.9
 -4 5 -6 7.4 4.4
 3 -4 7 113.49 7.6
 3 -4 7 114.29 7.7
 3 -4 7 136.49 7.9
 3 -4 7 123.29 8.1
 -3 4 -7 129.59 7.9
 -3 4 -7 128.99 8.4
 -3 4 -7 137.99 8.8
 2 -3 8 478.25 17.4
 2 -3 8 450.85 16.6
 2 -3 8 459.25 16.8
 -2 3 -8 450.15 19
 -2 3 -8 451.75 17.4
 -2 3 -8 477.85 16.9
 1 -2 9 62.69 6.9
 1 -2 9 65.09 6.6
 -1 2 -9 57.59 6.7
 -1 2 -9 74.99 6.5
 -1 2 -9 56.99 7
 -1 2 -9 64.89 7.9
 0 -1 10 41.9 5.5
 0 -1 10 51.99 5.9
 0 -1 10 67.09 8.5
 0 1 -10 47.3 5.5
 0 1 -10 57.39 7.5
 0 1 -10 61.39 6.6
 -1 0 11 9 6.4
 -1 0 11 13.7 4.8
 1 0 -11 16.5 5.5
 1 0 -11 5 9.2
 1 0 -11 12.2 5.1
 -2 1 12 252.07 11.3
 -2 1 12 223.78 13.9
 2 -1 -12 235.38 13.8
 2 -1 -12 238.98 12.6
 2 -1 -12 237.98 12
 -3 2 13 689.83 24
 -3 2 13 690.13 26.6
 3 -2 -13 672.03 26.6
 3 -2 -13 676.83 26.8
 3 -2 -13 624.64 24.5
 -4 3 14 26.4 6.1
 -4 3 14 36.9 9.1
 4 -3 -14 31.4 7.5
 4 -3 -14 34.2 8.8
 4 -3 -14 28.3 7.9
 4 -3 -14 12.2 8.3
 -5 4 15 121.19 14.1
 -5 4 15 88.59 9.6
 5 -4 -15 87.99 10.8
 5 -4 -15 73.19 11.3
 5 -4 -15 102.19 11.8
 5 -4 -15 92.19 11.5
 -6 5 16 30.5 11.8
 -6 5 16 15.9 6.7
 6 -5 -16 12.7 13.5
 6 -5 -16 21.8 9.8
 6 -5 -16 28.4 10.5
 6 -5 -16 37.3 11.3
 -7 6 17 4.7 13.4
 7 -6 -17 -7.2 12.5
 7 -6 -17 -3.7 11.2
 8 -7 -18 9.3 13.8
 8 -7 -18 21.5 16
 9 -8 -19 88.39 19.6
 9 -8 -19 49.3 10
 10 -9 -20 67.79 12.5
 10 -9 -20 69.09 21.3
 11 -10 -21 32.6 15.3
 11 -10 -21 44.4 24.3
 12 -11 -22 3.5 33.1
 12 -11 -22 30.1 15
 13 -12 -23 -24.3 15.9
 13 -12 -23 -5.7 39.5
 18 -18 -6 7.7 18.5
 17 -17 -5 44 16.9
 16 -16 -4 17.8 14.5
 15 -15 -3 54.79 12.8
 14 -14 -2 104.69 12.5
 -14 14 2 78.89 8.9
 13 -13 -1 -4.4 7.9
 -13 13 1 12.3 5.5
 -13 13 1 -17.9 19.5
 12 -12 0 86.19 9.8
 -12 12 0 72.19 7.5
 -12 12 0 40.5 16.9
 11 -11 1 158.68 12.5
 -11 11 -1 146.59 17.4
 -11 11 -1 162.78 10.2
 10 -10 2 452.35 19.3
 10 -10 2 421.26 25.3
 -10 10 -2 427.76 24.6
 -10 10 -2 475.75 22.2
 -10 10 -2 445.76 17.8
 9 -9 3 415.56 22.1
 9 -9 3 404.56 17.6
 -9 9 -3 416.36 19.7
 -9 9 -3 418.36 16.7
 -9 9 -3 378.76 21.9
 8 -8 4 426.66 20.7
 8 -8 4 414.66 17.8
 -8 8 -4 424.16 18.7
 -8 8 -4 458.05 17.1
 7 -7 5 6.4 6.7
 7 -7 5 8.1 4.5
 7 -7 5 -0.8 5.7
 7 -7 5 1.2 6.4
 -7 7 -5 -2.5 5.6
 -7 7 -5 -1.8 3.1
 6 -6 6 76.19 8.1
 6 -6 6 85.39 8.2
 6 -6 6 74.89 7.1
 6 -6 6 78.29 9.5
 -6 6 -6 86.19 7.6
 -6 6 -6 74.69 5.7
 5 -5 7 215.68 11.4
 5 -5 7 214.58 10.7
 5 -5 7 196.58 11
 5 -5 7 232.88 11.2
 -5 5 -7 211.48 10.9
 4 -4 8 140.69 7.7
 4 -4 8 141.19 8.7
 4 -4 8 145.19 9.3
 4 -4 8 147.89 8.6
 -4 4 -8 133.19 10.1
 -4 4 -8 138.79 8.7
 -4 4 -8 136.19 8.2
 3 -3 9 85.29 7.7
 3 -3 9 82.39 6.7
 -3 3 -9 87.59 7.6
 -3 3 -9 85.69 7.2
 2 -2 10 10.7 4.7
 2 -2 10 5.3 3.7
 -2 2 -10 4 3.7
 -2 2 -10 5 6.3
 -2 2 -10 7.3 4.8
 -2 2 -10 12.5 4.3
 1 -1 11 10.7 5.1
 -1 1 -11 26.1 4.9
 -1 1 -11 15.8 4.7
 -1 1 -11 9.5 5.6
 0 0 12 114.69 8.3
 0 0 -12 79.79 8.2
 0 0 -12 78.39 8.2
 0 0 -12 105.59 8.6
 -1 1 13 39.3 9.5
 -1 1 13 29.6 5.6
 1 -1 -13 27.2 6.7
 1 -1 -13 34.9 7.1
 1 -1 -13 29.3 6.7
 -2 2 14 6.3 5.6
 -2 2 14 21.3 8.3
 2 -2 -14 10.7 6.8
 2 -2 -14 7.6 7.5
 2 -2 -14 13.9 5.9
 -3 3 15 11.2 6.1
 -3 3 15 6.8 8.9
 3 -3 -15 7.9 7.6
 3 -3 -15 5.3 6.5
 3 -3 -15 11 8.5
 -4 4 16 10.9 10.9
 -4 4 16 -0.1 6.2
 4 -4 -16 9.9 7.7
 4 -4 -16 3.9 8.9
 4 -4 -16 3.9 8.7
 -5 5 17 19.3 12
 -5 5 17 17.9 7.5
 5 -5 -17 16.3 9.7
 5 -5 -17 12.9 9.7
 5 -5 -17 5 10.9
 -6 6 18 75.59 16.2
 6 -6 -18 84.19 12.7
 6 -6 -18 76.69 14
 6 -6 -18 60.19 11.5
 7 -7 -19 82.99 18.2
 7 -7 -19 89.09 16.2
 8 -8 -20 31 8.8
 8 -8 -20 37.1 17.3
 9 -9 -21 165.08 17.7
 9 -9 -21 162.58 23.3
 10 -10 -22 35.2 24.8
 10 -10 -22 14.4 13.3
 11 -11 -23 -1.3 30
 11 -11 -23 1.7 13.6
 12 -12 -24 -2.1 17.3
 12 -12 -24 -34.3 38.1
 18 -17 -4 32.3 17.1
 17 -16 -3 7.4 14.6
 16 -15 -2 12.6 11.2
 -16 15 2 -1.9 6.2
 15 -14 -1 -8.8 9.1
 -15 14 1 0.6 6.1
 14 -13 0 0.7 8.3
 -14 13 0 -0.4 5.4
 13 -12 1 7.9 7.8
 -13 12 -1 -3.9 5.5
 -13 12 -1 31.6 26
 12 -11 2 32.7 8.1
 -12 11 -2 46.8 7.2
 -12 11 -2 31.9 17.8
 11 -10 3 312.07 15.6
 -11 10 -3 297.37 14.4
 -11 10 -3 301.67 25.3
 -11 10 -3 293.37 19.6
 10 -9 4 175.78 11.3
 10 -9 4 179.78 18
 -10 9 -4 188.08 11
 -10 9 -4 170.98 19.2
 -10 9 -4 189.28 15.2
 9 -8 5 156.78 10.5
 9 -8 5 164.98 15.2
 -9 8 -5 183.28 10.3
 -9 8 -5 187.58 12.9
 8 -7 6 32.8 5.8
 8 -7 6 26.6 8.8
 8 -7 6 24.9 7.9
 -8 7 -6 23.1 6.2
 -8 7 -6 34.1 5.4
 7 -6 7 61.89 7.2
 7 -6 7 61.39 8
 -7 6 -7 63.09 7.1
 -7 6 -7 66.29 7.3
 6 -5 8 14.7 6.9
 6 -5 8 -9.3 5.6
 6 -5 8 4.8 5.3
 -6 5 -8 1.2 7.4
 -6 5 -8 2.5 5.1
 -6 5 -8 -1.2 3.7
 5 -4 9 42.1 5.1
 5 -4 9 41.1 5.9
 5 -4 9 40.5 7.1
 -5 4 -9 47.9 6.2
 -5 4 -9 45.8 5.8
 -5 4 -9 46.9 6.5
 4 -3 10 99.09 7.9
 4 -3 10 112.59 8.8
 -4 3 -10 102.19 7.3
 -4 3 -10 107.69 8.1
 3 -2 11 149.09 9.5
 -3 2 -11 129.89 8.1
 -3 2 -11 131.29 8.6
 2 -1 12 89.49 8.6
 -2 1 -12 75.99 8.9
 -2 1 -12 84.79 6.3
 -2 1 -12 110.79 8.8
 -2 1 -12 88.39 8
 1 0 13 30.5 6.4
 -1 0 -13 25.3 6.2
 -1 0 -13 25.3 4.1
 -1 0 -13 27.1 5.6
 0 1 14 -7 5.6
 0 -1 -14 -2.4 6.6
 0 -1 -14 -1.4 5.8
 0 -1 -14 5.7 3.8
 -1 2 15 16.6 6.7
 1 -2 -15 14.1 6.4
 1 -2 -15 11.1 8
 -2 3 16 147.99 11
 2 -3 -16 153.98 12.2
 2 -3 -16 143.59 11.5
 -3 4 17 6.4 7.4
 -3 4 17 11.1 11.4
 3 -4 -17 14.6 8.4
 3 -4 -17 4.3 7.7
 -4 5 18 100.69 12.1
 -4 5 18 71.09 14.2
 4 -5 -18 91.39 12.4
 4 -5 -18 81.99 11.9
 4 -5 -18 79.29 12.1
 -5 6 19 78.19 16.3
 5 -6 -19 75.39 12.9
 5 -6 -19 83.69 13.1
 5 -6 -19 72.39 14.1
 6 -7 -20 22 14.9
 6 -7 -20 21.4 16.3
 7 -8 -21 -10.1 7.3
 7 -8 -21 -6.2 17.2
 7 -8 -21 -11.7 24.2
 8 -9 -22 106.79 13.5
 8 -9 -22 152.38 23.8
 9 -10 -23 -34.7 23.5
 9 -10 -23 43.7 13.2
 10 -11 -24 21.3 29.6
 10 -11 -24 8.9 14.5
 11 -12 -25 20 16.7
 11 -12 -25 23.2 36.6
 19 -17 -3 -12.4 18.3
 18 -16 -2 -13.1 14.7
 -18 16 2 -8.4 6.8
 17 -15 -1 27.4 13.7
 -17 15 1 1.6 7.2
 16 -14 0 33 11.4
 -16 14 0 38.8 7.6
 15 -13 1 106.09 12.2
 -15 13 -1 90.49 10.1
 14 -12 2 -1.3 8.3
 -14 12 -2 9.8 6.6
 13 -11 3 24.7 8
 -13 11 -3 7.9 5.7
 12 -10 4 85.49 8.6
 -12 10 -4 105.69 9.7
 -12 10 -4 68.39 20.8
 -12 10 -4 92.79 12.8
 11 -9 5 112.09 14.7
 11 -9 5 184.78 11.5
 -11 9 -5 146.69 10.6
 -11 9 -5 144.09 15
 -11 9 -5 155.88 19.5
 10 -8 6 114.69 13.1
 10 -8 6 111.59 10
 -10 8 -6 127.99 10.6
 -10 8 -6 121.89 12.3
 -10 8 -6 113.59 9.2
 9 -7 7 9.9 5.2
 9 -7 7 1.2 8.6
 -9 7 -7 20 6.8
 -9 7 -7 5.9 6.2
 -9 7 -7 7 4.9
 8 -6 8 182.78 9.5
 8 -6 8 175.88 13.3
 -8 6 -8 164.68 10
 -8 6 -8 169.18 11.9
 -8 6 -8 173.68 12.1
 7 -5 9 15.4 5.8
 7 -5 9 28.5 7.1
 -7 5 -9 30.9 9.4
 -7 5 -9 17.4 5.9
 -7 5 -9 18.3 5.1
 6 -4 10 124.49 9.7
 6 -4 10 135.99 9.8
 -6 4 -10 130.99 8.4
 -6 4 -10 119.99 12.4
 -6 4 -10 135.09 9.7
 -5 3 -11 120.29 10.5
 -5 3 -11 130.29 9.1
 -5 3 -11 139.99 9
 4 -2 12 225.38 13.9
 -4 2 -12 225.88 11.3
 -4 2 -12 232.68 11.3
 3 -1 13 177.58 12.2
 -3 1 -13 162.28 9.7
 -3 1 -13 180.18 10.1
 2 0 14 12.2 7.3
 -2 0 -14 13 4.6
 -2 0 -14 16.8 6.2
 -2 0 -14 9.4 5.9
 1 1 15 19.1 7.7
 -1 -1 -15 31.2 7.5
 -1 -1 -15 16.9 5
 -1 -1 -15 26.6 6.3
 0 2 16 26 8.4
 0 -2 -16 29.1 6.7
 0 -2 -16 25.7 6.1
 1 -3 -17 325.97 14.6
 1 -3 -17 321.37 16.9
 2 -4 -18 0.2 6.1
 2 -4 -18 2 7.1
 3 -5 -19 5.1 6.8
 3 -5 -19 0 11.2
 3 -5 -19 -3.2 8.6
 4 -6 -20 -13.9 13.8
 4 -6 -20 2.5 15.9
 4 -6 -20 6.3 10.7
 5 -7 -21 -6.2 16.8
 5 -7 -21 -9.3 14.3
 6 -8 -22 26.4 17.1
 6 -8 -22 9.6 23.2
 6 -8 -22 2.5 7.9
 7 -9 -23 52.79 22.4
 7 -9 -23 42.4 11.5
 8 -10 -24 -10.7 12.5
 8 -10 -24 1.2 26.5
 9 -11 -25 30.6 14.7
 9 -11 -25 42.2 29.9
 10 -12 -26 -18.2 35.7
 10 -12 -26 -27.2 16.7
 19 -16 -1 21.2 17.1
 -19 16 1 -11.4 8.2
 18 -15 0 19.9 13.1
 -18 15 0 33.2 8.8
 17 -14 1 56.19 14.4
 -17 14 -1 60.49 9.1
 16 -13 2 81.19 11.6
 -16 13 -2 83.29 9.8
 15 -12 3 26 8.6
 -15 12 -3 3 7.1
 14 -11 4 245.48 15.4
 -14 11 -4 216.38 13.9
 13 -10 5 391.76 18.1
 -13 10 -5 392.96 18.1
 -13 10 -5 356.26 23.9
 12 -9 6 418.36 18.6
 -12 9 -6 427.76 22
 -12 9 -6 426.26 22
 -12 9 -6 410.76 18.5
 11 -8 7 319.97 14.9
 11 -8 7 288.57 21.5
 -11 8 -7 306.47 17.5
 -11 8 -7 307.17 17.7
 -11 8 -7 304.97 15.1
 -11 8 -7 279.97 28
 10 -7 8 167.68 10.6
 10 -7 8 178.68 17
 -10 7 -8 188.68 13.3
 -10 7 -8 174.98 14.4
 -10 7 -8 175.98 11
 9 -6 9 232.58 10.5
 9 -6 9 217.78 16.1
 -9 6 -9 200.78 15
 -9 6 -9 217.58 13.4
 -9 6 -9 229.88 12.3
 8 -5 10 227.28 14.4
 8 -5 10 207.98 11.3
 -8 5 -10 173.98 12.9
 -8 5 -10 222.68 12.8
 -8 5 -10 206.68 11.6
 7 -4 11 195.48 12.8
 7 -4 11 193.08 11.4
 -7 4 -11 190.18 10.7
 -7 4 -11 189.58 16.3
 -7 4 -11 183.28 11.9
 -6 3 -12 11.4 8.5
 -6 3 -12 12 6
 -6 3 -12 8.2 4.5
 -5 2 -13 39.6 5.9
 -4 1 -14 15.2 4.8
 -4 1 -14 12.6 6.2
 -3 0 -15 0 4.3
 -3 0 -15 8.8 6.2
 -2 -1 -16 240.48 13.9
 -2 -1 -16 249.08 14
 -2 -1 -16 240.08 12.3
 -1 -2 -17 165.68 10.4
 -1 -2 -17 161.18 12.7
 0 -3 -18 130.39 10.1
 0 -3 -18 137.79 12.5
 1 -4 -19 8.5 7.9
 1 -4 -19 0.4 5.9
 2 -5 -20 43.2 8.6
 2 -5 -20 28.9 9.3
 3 -6 -21 160.88 14.2
 3 -6 -21 181.48 18.8
 4 -7 -22 92.49 19.4
 4 -7 -22 103.09 17
 4 -7 -22 105.49 12.8
 5 -8 -23 14.9 9.5
 5 -8 -23 23.9 23.1
 5 -8 -23 43.9 18.4
 6 -9 -24 31.7 12.3
 6 -9 -24 25 21.2
 7 -10 -25 28.2 14
 7 -10 -25 31.1 26.9
 8 -11 -26 4.3 30.4
 8 -11 -26 14.4 14.4
 9 -12 -27 5.7 18.6
 9 -12 -27 -16.4 35.4
 20 -16 0 32.5 20.3
 19 -15 1 -20.8 15.1
 -19 15 -1 -15.5 10
 18 -14 2 40.1 13.6
 -18 14 -2 32.6 10.1
 17 -13 3 89.69 13.1
 -17 13 -3 115.59 12.3
 16 -12 4 8.9 8.8
 -16 12 -4 33.1 9.8
 15 -11 5 18.7 7.9
 15 -11 5 20.4 12.8
 -15 11 -5 19.4 8.2
 14 -10 6 47.7 10.4
 14 -10 6 48.4 8.5
 -14 10 -6 40.9 8.2
 -14 10 -6 33.5 14.4
 -14 10 -6 56.39 13.1
 13 -9 7 210.28 13
 13 -9 7 198.18 16.6
 -13 9 -7 214.18 18.4
 -13 9 -7 213.68 14.1
 -13 9 -7 186.88 18.5
 12 -8 8 305.47 28.2
 12 -8 8 334.27 18.1
 12 -8 8 358.56 16
 -12 8 -8 339.17 19.3
 -12 8 -8 323.67 16.9
 -12 8 -8 358.96 20.1
 11 -7 9 204.38 11.8
 11 -7 9 186.28 19.3
 -11 7 -9 165.78 14.1
 -11 7 -9 189.28 16.5
 -11 7 -9 183.68 12.9
 10 -6 10 88.69 11.3
 10 -6 10 92.69 7.9
 -10 6 -10 98.99 9.1
 -10 6 -10 91.49 9.3
 -10 6 -10 63.19 9.8
 9 -5 11 11.5 6.8
 9 -5 11 -5 8.5
 -9 5 -11 9.4 5.5
 -9 5 -11 3.5 6.9
 -9 5 -11 -1.2 8
 8 -4 12 127.69 13.5
 8 -4 12 109.49 10.4
 -8 4 -12 110.59 11.7
 -8 4 -12 132.59 9.6
 -8 4 -12 135.99 11.5
 7 -3 13 122.69 13.2
 -7 3 -13 125.49 9.6
 -7 3 -13 108.19 12.8
 -7 3 -13 116.89 10.9
 -6 2 -14 53.29 7.8
 -6 2 -14 52.89 10.2
 -6 2 -14 63.99 7.8
 -5 1 -15 85.79 8.6
 -5 1 -15 89.39 8.7
 -4 0 -16 5.1 5
 -4 0 -16 6.6 7
 -3 -1 -17 52.29 8.6
 -3 -1 -17 57.29 7
 -2 -2 -18 1 7.4
 -2 -2 -18 10.3 5.6
 -1 -3 -19 13.7 8.1
 -1 -3 -19 3.5 6.3
 0 -4 -20 6.4 8.4
 0 -4 -20 -0.7 7.1
 1 -5 -21 0.2 7.8
 1 -5 -21 1.3 9.3
 2 -6 -22 10.6 11.6
 2 -6 -22 10 9.3
 3 -7 -23 -9.3 14.6
 3 -7 -23 1.4 18.1
 3 -7 -23 -12.4 8.6
 3 -7 -23 -10.9 11.3
 4 -8 -24 11.3 10.8
 4 -8 -24 19.2 25.2
 4 -8 -24 21.2 19
 5 -9 -25 -25.4 22.4
 5 -9 -25 3.2 11.5
 6 -10 -26 38.6 14.7
 6 -10 -26 13.9 27
 7 -11 -27 -13.4 31.9
 7 -11 -27 1.9 15.5
 8 -12 -28 -6 38.9
 8 -12 -28 -1.2 20.2
 20 -15 2 5.3 21.6
 -20 15 -2 5.1 12.1
 19 -14 3 58.69 15.5
 -19 14 -3 59.19 12.4
 18 -13 4 86.59 12.8
 -18 13 -4 50.79 12
 17 -12 5 37.6 10.6
 -17 12 -5 30.3 10.5
 16 -11 6 20.8 10.7
 16 -11 6 17.6 13.6
 -16 11 -6 15.6 9.4
 -16 11 -6 47.3 16.7
 15 -10 7 235.28 20.1
 15 -10 7 258.17 15.1
 -15 10 -7 265.67 16.8
 -15 10 -7 282.07 24.2
 -15 10 -7 250.77 26.6
 14 -9 8 507.05 20.8
 14 -9 8 484.85 24.1
 -14 9 -8 542.85 23.4
 -14 9 -8 482.15 27.4
 -14 9 -8 456.45 25.7
 13 -8 9 140.39 14.5
 13 -8 9 167.78 11.7
 -13 8 -9 182.58 19.9
 -13 8 -9 159.08 13.9
 -13 8 -9 158.48 17.2
 12 -7 10 12 13.7
 12 -7 10 -1.5 6.1
 -12 7 -10 -9.3 7.1
 -12 7 -10 -6.2 10
 -12 7 -10 -8.1 8.8
 11 -6 11 46.9 12.5
 11 -6 11 32.9 5.8
 -11 6 -11 38.2 7.7
 -11 6 -11 30.2 9.9
 -11 6 -11 25.8 8.2
 10 -5 12 100.09 11.5
 10 -5 12 125.89 12.8
 -10 5 -12 129.89 12.6
 -10 5 -12 135.89 15.9
 -10 5 -12 139.69 11.4
 9 -4 13 144.69 15.5
 -9 4 -13 147.69 11.7
 -9 4 -13 151.88 13.1
 -9 4 -13 149.69 15.4
 8 -3 14 207.18 17.5
 -8 3 -14 219.08 14.3
 -8 3 -14 242.38 13.9
 -8 3 -14 223.28 15.7
 7 -2 15 149.39 16.3
 -7 2 -15 126.99 12
 -7 2 -15 149.39 18
 -7 2 -15 138.39 11.4
 -6 1 -16 61.49 8
 -6 1 -16 80.79 8.9
 -5 0 -17 21.2 8.1
 -5 0 -17 20.4 6.4
 -4 -1 -18 34.8 6.9
 -4 -1 -18 35.5 9
 -3 -2 -19 24.4 8.8
 -3 -2 -19 14.4 6.4
 -3 -2 -19 19.4 10.8
 -2 -3 -20 1.6 6.5
 -2 -3 -20 1.7 8.8
 -1 -4 -21 3 7.7
 -1 -4 -21 -7.5 8.5
 0 -5 -22 7.1 8.1
 0 -5 -22 2.3 11.4
 1 -6 -23 -12.6 12.5
 1 -6 -23 17.4 9.7
 2 -7 -24 -5.1 20.7
 2 -7 -24 -4.1 15.7
 2 -7 -24 14.1 11
 2 -7 -24 5.1 9.1
 3 -8 -25 17.2 19.5
 3 -8 -25 1.1 11.2
 3 -8 -25 5.1 13.2
 4 -9 -26 -3.7 13.6
 4 -9 -26 12.8 23.2
 5 -10 -27 39.1 29.9
 5 -10 -27 2.8 15.6
 6 -11 -28 11.7 18.4
 6 -11 -28 -0.7 33.3
 20 -14 4 38.1 15.7
 -20 14 -4 51.29 15.7
 19 -13 5 69.69 13.9
 -19 13 -5 64.29 13.9
 18 -12 6 48.4 10.6
 -18 12 -6 51.69 12.2
 17 -11 7 20.4 9.2
 -17 11 -7 11.6 10.7
 -17 11 -7 33.5 19.2
 16 -10 8 60.79 8.9
 16 -10 8 40.6 12
 -16 10 -8 93.99 11.7
 -16 10 -8 87.09 18.8
 -16 10 -8 87.79 20.7
 15 -9 9 19 11.1
 15 -9 9 41.3 7.5
 -15 9 -9 29 16.8
 -15 9 -9 42.1 10.7
 -15 9 -9 37.4 13.4
 14 -8 10 1.5 6.9
 -14 8 -10 0.2 11.4
 -14 8 -10 19.6 9.3
 -14 8 -10 -22.5 13.3
 13 -7 11 17.3 6.5
 -13 7 -11 11.2 10.4
 -13 7 -11 1.9 13.1
 -13 7 -11 15.5 8.8
 12 -6 12 -9.9 14.1
 12 -6 12 -4.1 5.4
 -12 6 -12 15.6 8.6
 -12 6 -12 2.2 15.5
 -12 6 -12 11 7.8
 11 -5 13 147.99 16
 11 -5 13 156.28 13.1
 -11 5 -13 166.98 13.6
 -11 5 -13 140.89 14.2
 -11 5 -13 198.98 19.1
 10 -4 14 178.88 19.5
 -10 4 -14 176.28 14.1
 -10 4 -14 156.98 17.6
 -10 4 -14 180.48 13.9
 9 -3 15 115.79 14
 -9 3 -15 131.99 13.9
 -9 3 -15 134.49 12.6
 -9 3 -15 115.79 13
 8 -2 16 73.39 12.3
 -8 2 -16 54.19 8.9
 -8 2 -16 71.99 9.7
 -8 2 -16 79.39 11.8
 7 -1 17 74.49 13.9
 -7 1 -17 83.19 10.5
 -7 1 -17 96.59 10.1
 -6 0 -18 87.09 10.7
 -6 0 -18 72.19 10
 -5 -1 -19 24.1 9.6
 -5 -1 -19 26.8 7.7
 -4 -2 -20 3.5 7.4
 -4 -2 -20 6.1 9.6
 -3 -3 -21 16.1 9.3
 -3 -3 -21 2.2 9.7
 -3 -3 -21 17.7 8.1
 -2 -4 -22 17.3 8.6
 -2 -4 -22 13 12.1
 -2 -4 -22 6.9 9.6
 -1 -5 -23 19.5 12.2
 -1 -5 -23 8.2 9.9
 -1 -5 -23 15.9 13.2
 0 -6 -24 -7.5 13.7
 0 -6 -24 11.3 10.9
 0 -6 -24 3.5 9.6
 1 -7 -25 4.7 11.9
 1 -7 -25 30.2 11.1
 1 -7 -25 -0.6 16.5
 2 -8 -26 -5.3 13
 2 -8 -26 11.8 20.6
 2 -8 -26 0.7 12.2
 2 -8 -26 -1.6 20.7
 3 -9 -27 -11.6 15.1
 3 -9 -27 -2.1 15.4
 3 -9 -27 4.1 25.4
 3 -9 -27 -27.8 24.7
 4 -10 -28 -24.3 29.2
 4 -10 -28 8.2 17.1
 4 -10 -28 -8.9 28.2
 5 -11 -29 20.3 19.9
 5 -11 -29 -49.2 34.3
 20 -13 6 29.4 14
 -20 13 -6 25.3 26
 19 -12 7 27.3 11.9
 -19 12 -7 70.19 26.5
 -19 12 -7 34.3 13.4
 18 -11 8 -4.4 11.3
 -18 11 -8 9.1 12.1
 17 -10 9 -8.1 8.2
 -17 10 -9 -6.8 20.6
 -17 10 -9 3.4 11.9
 16 -9 10 7.9 7.8
 -16 9 -10 5.5 19.6
 -16 9 -10 17 13.1
 -16 9 -10 -14.5 17.2
 15 -8 11 14.5 7.7
 -15 8 -11 16.7 12.7
 -15 8 -11 -12.8 16.9
 -15 8 -11 16.8 11.3
 14 -7 12 36.2 7.2
 -14 7 -12 5.4 10.9
 -14 7 -12 9 15.2
 -14 7 -12 -5.8 10.4
 13 -6 13 17.4 6.1
 -13 6 -13 15.7 10
 -13 6 -13 12.4 10
 -13 6 -13 -4.3 14.7
 12 -5 14 27.6 17.2
 -12 5 -14 17.8 13
 -12 5 -14 12.3 9.6
 11 -4 15 37.3 14.9
 -11 4 -15 18.3 8.8
 -11 4 -15 13.1 12.7
 10 -3 16 4.1 13
 -10 3 -16 13.4 9.2
 -10 3 -16 12.9 11.9
 -10 3 -16 18.5 8.8
 9 -2 17 5 13
 -9 2 -17 4.9 7.7
 -9 2 -17 8.6 13
 8 -1 18 102.59 15.6
 -8 1 -18 65.99 10.9
 -8 1 -18 65.79 10.4
 -8 1 -18 77.79 12.9
 -7 0 -19 80.99 11.4
 -7 0 -19 72.89 10.2
 -6 -1 -20 6.7 8.1
 -6 -1 -20 -14.1 10.4
 -5 -2 -21 38.1 12.6
 -5 -2 -21 27 12.3
 -5 -2 -21 51.99 9.8
 -4 -3 -22 43.7 10.8
 -4 -3 -22 26.5 12
 -3 -4 -23 58.59 11.7
 -3 -4 -23 53.89 13.1
 -3 -4 -23 69.49 15.8
 -2 -5 -24 60.29 12.6
 -2 -5 -24 24.3 13.1
 -2 -5 -24 51.59 15.3
 -2 -5 -24 28.1 10.3
 -1 -6 -25 4 11.4
 -1 -6 -25 10.1 13.5
 -1 -6 -25 19.1 16.4
 -1 -6 -25 5.8 12.4
 0 -7 -26 2.2 14.8
 0 -7 -26 -14.1 11.7
 0 -7 -26 -19.1 12.9
 0 -7 -26 7.3 17.8
 1 -8 -27 24.6 15.7
 1 -8 -27 25.8 15.5
 1 -8 -27 -10 15.2
 1 -8 -27 44.4 23.2
 2 -9 -28 23.9 17.3
 2 -9 -28 -4 23.4
 2 -9 -28 21.7 25.9
 3 -10 -29 8.7 18.4
 3 -10 -29 64.69 31.6
 20 -12 8 22.8 11.9
 -20 12 -8 -5.1 15.9
 -20 12 -8 43 32
 19 -11 9 -5.9 10.9
 -19 11 -9 18.8 14.8
 -19 11 -9 17.4 27.6
 18 -10 10 -28 9.1
 17 -9 11 7.2 8.9
 -17 9 -11 39 14.2
 -17 9 -11 42.6 24.5
 16 -8 12 43 8.7
 -16 8 -12 82.49 14.8
 -16 8 -12 1.9 20.5
 -15 7 -13 84.19 20.2
 -15 7 -13 154.18 17.1
 -14 6 -14 22.1 17.6
 -14 6 -14 21 13
 -13 5 -15 25 17
 -13 5 -15 9.6 10.8
 -12 4 -16 73.69 12.9
 -12 4 -16 30.2 16.1
 11 -3 17 37.3 19.2
 -11 3 -17 52.79 14.7
 -11 3 -17 67.09 11.4
 10 -2 18 48.7 16.4
 -10 2 -18 19.9 14.8
 -10 2 -18 55.99 11.7
 9 -1 19 46.5 17.6
 -9 1 -19 14.6 10.6
 -9 1 -19 45.1 14.4
 -8 0 -20 40.7 14.3
 -8 0 -20 9.3 12
 -8 0 -20 28.5 11.3
 -7 -1 -21 26.7 12.7
 -7 -1 -21 10.4 10.2
 -6 -2 -22 63.59 11.7
 -6 -2 -22 55.39 14.1
 -5 -3 -23 3.8 12.4
 -5 -3 -23 1.7 13
 -5 -3 -23 -5.2 15.1
 -4 -4 -24 31.5 10.4
 -4 -4 -24 28.2 15.3
 -4 -4 -24 16.3 11.6
 -4 -4 -24 20.8 13.1
 -3 -5 -25 32 14.3
 -3 -5 -25 -13.3 10.3
 -3 -5 -25 -10.6 16.7
 -3 -5 -25 12.2 13.1
 -2 -6 -26 -7.6 14.2
 -2 -6 -26 1.3 15.1
 -2 -6 -26 -23.8 17.4
 -2 -6 -26 0.4 12
 -1 -7 -27 -3.5 21.3
 -1 -7 -27 23.1 14.2
 -1 -7 -27 -7.7 15.2
 -1 -7 -27 -10.1 17.3
 0 -8 -28 -13.9 18.7
 0 -8 -28 25.8 16.6
 0 -8 -28 5.6 15
 0 -8 -28 5.4 23.9
 1 -9 -29 7.5 21.6
 1 -9 -29 -12.1 20.9
 1 -9 -29 2.1 29.3
 1 -9 -29 -10.6 21.8
 -20 11 -10 60.39 18.1
 -20 11 -10 46.9 32.6
 -19 10 -11 -17.3 30.7
 -19 10 -11 16.6 16.3
 -18 9 -12 31.9 16.8
 -17 8 -13 34.8 15.4
 -17 8 -13 4.9 26.2
 -16 7 -14 -2.5 23.2
 -16 7 -14 3.1 15.1
 -15 6 -15 48.3 15.3
 -15 6 -15 -9.8 21.9
 -14 5 -16 11.6 14.2
 -14 5 -16 -11.6 20.3
 -13 4 -17 56.39 14.4
 -13 4 -17 31.2 19.5
 -12 3 -18 31.1 13.1
 -12 3 -18 24.2 18.5
 11 -2 19 30.2 22.5
 -11 2 -19 44.9 13.1
 -11 2 -19 35.8 17.5
 10 -1 20 69.09 21.8
 -10 1 -20 84.09 15.1
 -10 1 -20 79.89 17.6
 -9 0 -21 153.58 18.9
 -9 0 -21 129.39 17.7
 -8 -1 -22 75.49 14.9
 -8 -1 -22 104.99 17.7
 -8 -1 -22 64.39 16.8
 -7 -2 -23 21.8 17.2
 -7 -2 -23 52.49 14.1
 -6 -3 -24 8.4 16.1
 -6 -3 -24 9.6 13.9
 -6 -3 -24 13.7 9.4
 -5 -4 -25 37.5 18.5
 -5 -4 -25 25.3 10.5
 -5 -4 -25 73.19 15.8
 -4 -5 -26 13.2 21.5
 -4 -5 -26 6.8 14.3
 -4 -5 -26 2.8 16.3
 -4 -5 -26 23.4 12
 -3 -6 -27 -11.4 17.3
 -3 -6 -27 -0.5 13.6
 -3 -6 -27 -4.6 16.3
 -3 -6 -27 -0.1 21.6
 -2 -7 -28 6.7 24.8
 -2 -7 -28 8.2 17.8
 -2 -7 -28 -13.8 18.4
 -2 -7 -28 3.1 14.2
 -1 -8 -29 -0.9 27.1
 -1 -8 -29 -9.7 17.4
 -1 -8 -29 -3 21.5
 -1 -8 -29 -15.8 19
 -19 9 -13 -11.4 33.9
 -19 9 -13 -33 18.5
 -18 8 -14 -35.5 31.4
 -18 8 -14 11.4 17.2
 -17 7 -15 -5.1 17.9
 -17 7 -15 26.7 28.3
 -16 6 -16 19.5 16.3
 -16 6 -16 20.1 26.4
 -15 5 -17 25 18.1
 -15 5 -17 7.3 24.5
 -14 4 -18 22.6 22.5
 -14 4 -18 24.5 16.3
 -13 3 -19 81.99 16.7
 -13 3 -19 -10.1 20.8
 -12 2 -20 84.79 24.7
 -12 2 -20 29.4 20.4
 -11 1 -21 5.2 19.5
 -11 1 -21 38.7 18.3
 -10 0 -22 2.5 14.3
 -10 0 -22 22.9 19.6
 -9 -1 -23 9.4 14.2
 -9 -1 -23 0.9 18.3
 -8 -2 -24 0.6 9.6
 -8 -2 -24 0.4 18.8
 -8 -2 -24 -1.3 15.5
 -7 -3 -25 3.6 10.1
 -7 -3 -25 19.5 21
 -7 -3 -25 25.6 17.8
 -6 -4 -26 5.2 21.7
 -6 -4 -26 0.8 18.5
 -6 -4 -26 17.5 10.9
 -5 -5 -27 -4.8 19.1
 -5 -5 -27 21 24.9
 -5 -5 -27 14.6 12.1
 -4 -6 -28 5.9 14
 -4 -6 -28 -11.6 24.9
 -4 -6 -28 -27.8 19.9
 -3 -7 -29 7.3 22
 -3 -7 -29 -12.8 28.7
 -3 -7 -29 7.9 17.4
 -19 8 -15 -32.7 35
 -19 8 -15 -33.2 22.7
 -18 7 -16 5.1 34
 -18 7 -16 -20.3 18.7
 -17 6 -17 18.9 20.4
 -17 6 -17 -35.7 29.1
 -16 5 -18 34.7 18.9
 -16 5 -18 3.7 28.3
 -15 4 -19 5.9 26.6
 -15 4 -19 21 18.5
 -14 3 -20 19.9 18.1
 -14 3 -20 9 25.3
 -13 2 -21 4.9 24.6
 -13 2 -21 -12.4 18.1
 -12 1 -22 -2.9 22.4
 -12 1 -22 39.6 18.4
 -11 0 -23 14.4 18.2
 -11 0 -23 78.49 24.3
 -10 -1 -24 25.2 22.9
 -10 -1 -24 31.6 21.5
 -9 -2 -25 -6 19.7
 -9 -2 -25 22 23.1
 -8 -3 -26 12 25.9
 -8 -3 -26 -0.3 21.2
 -7 -4 -27 10.6 27.2
 -7 -4 -27 35.4 21.6
 -6 -5 -28 53.79 30
 -6 -5 -28 7.8 23.9
 -5 -6 -29 -12.4 30.4
 -5 -6 -29 20.7 25.3
 -17 5 -19 37.2 23.5
 -16 4 -20 9 24.8
 -16 4 -20 -16.8 32
 -15 3 -21 -20.7 30
 -15 3 -21 28.1 23.7
 -14 2 -22 2.8 29.1
 -14 2 -22 -3.2 22.1
 -13 1 -23 12.5 27.4
 -13 1 -23 4.7 22.8
 -12 0 -24 -2.4 26.9
 -12 0 -24 26.6 23
 -11 -1 -25 28.5 28.2
 -11 -1 -25 24.5 25.1
 -10 -2 -26 -35.4 26
 -10 -2 -26 -5.7 27.2
 -9 -3 -27 0.1 25.1
 -9 -3 -27 -11.2 28.8
 -8 -4 -28 18 30.3
 -8 -11 -15 -14.2 34
 -8 -11 -15 3.9 50.29
 -9 -10 -14 43.6 32.4
 -9 -10 -14 -7.7 29.1
 -10 -9 -13 30 31.8
 -10 -9 -13 2.6 28.5
 -11 -8 -12 20 26.9
 -12 -7 -11 20.8 30.1
 -12 -7 -11 -25.4 22.9
 -13 -6 -10 31.7 30.7
 -13 -6 -10 28.9 24.8
 -14 -5 -9 55.59 23.1
 -14 -5 -9 73.69 31.6
 -15 -4 -8 100.69 31.4
 -15 -4 -8 35.4 22.2
 -16 -3 -7 7.1 29.4
 -16 -3 -7 -20.6 21.3
 -17 -2 -6 30 22.7
 -17 -2 -6 19 31.7
 -5 -13 -16 -0.3 36.8
 -5 -13 -16 -18.1 37.2
 -6 -12 -15 2.2 34.2
 -6 -12 -15 14.5 58.09
 -7 -11 -14 10.4 28.3
 -7 -11 -14 -7.1 28.5
 -8 -10 -13 15.2 27.8
 -8 -10 -13 -8.7 27.4
 -9 -9 -12 18.8 26.6
 -9 -9 -12 44 25.2
 -10 -8 -11 20.6 24.3
 -10 -8 -11 12.5 23.7
 -11 -7 -10 -10.9 22.1
 -11 -7 -10 49.1 23.8
 -12 -6 -9 31.7 20.6
 -12 -6 -9 65.29 25.5
 -13 -5 -8 -4.8 23
 -13 -5 -8 6.1 19.4
 -14 -4 -7 -2.8 23.2
 -14 -4 -7 -38.1 23.4
 -15 -3 -6 -8.3 18.2
 -15 -3 -6 4 24.5
 -16 -2 -5 -35.3 18.6
 -16 -2 -5 1.1 25
 -17 -1 -4 20.2 26.7
 -17 -1 -4 25.5 20.9
 -18 0 -3 50.59 27.7
 -3 -14 -16 -16.1 36.5
 -3 -14 -16 58.99 36.3
 -3 -14 -16 27.4 19
 -4 -13 -15 7.2 28.2
 -4 -13 -15 11.1 39
 -4 -13 -15 -10.8 14.8
 -5 -12 -14 1.7 12.7
 -5 -12 -14 24.6 29.1
 -5 -12 -14 31 28.4
 -6 -11 -13 49.3 25.9
 -6 -11 -13 37.4 26.7
 -7 -10 -12 34 22.6
 -7 -10 -12 14.3 25.8
 -8 -9 -11 -7.7 20.1
 -9 -8 -10 2.6 18.9
 -9 -8 -10 -0.4 19.4
 -10 -7 -9 92.49 19.8
 -10 -7 -9 55.09 20.6
 -11 -6 -8 7.7 19.8
 -11 -6 -8 20 18.5
 -12 -5 -7 5.7 16.6
 -12 -5 -7 17.3 27.9
 -13 -4 -6 -5 25
 -13 -4 -6 -5.1 16.4
 -14 -3 -5 1.7 18.9
 -14 -3 -5 30 16.7
 -15 -2 -4 -15.2 20.2
 -15 -2 -4 -5.1 18
 -16 -1 -3 6.6 18.5
 -16 -1 -3 16.7 17.6
 -17 0 -2 14.9 21.6
 -18 1 -1 34.6 25.5
 -19 2 0 -11 28.5
 0 -16 -17 74.79 39.1
 0 -16 -17 -12.1 37.6
 0 -16 -17 19.3 24.5
 -1 -15 -16 1.2 32.4
 -1 -15 -16 25.4 20.7
 -1 -15 -16 13.7 34.8
 -2 -14 -15 28.1 30.5
 -2 -14 -15 11.7 28.1
 -2 -14 -15 21.6 17.7
 -3 -13 -14 1.7 14.9
 -3 -13 -14 12.7 27
 -3 -13 -14 44.8 25.2
 -4 -12 -13 -12.4 23.6
 -4 -12 -13 31.6 12.3
 -5 -11 -12 73.79 22.2
 -5 -11 -12 48 11.9
 -5 -11 -12 75.99 22.6
 -6 -10 -11 110.99 21.3
 -6 -10 -11 143.19 23.4
 -7 -9 -10 105.69 18.8
 -7 -9 -10 61.19 19.1
 -7 -9 -10 62.39 32.1
 -8 -8 -9 133.79 19.8
 -8 -8 -9 134.99 20.9
 -9 -7 -8 182.78 20.5
 -9 -7 -8 134.49 20.1
 -10 -6 -7 30.3 15.6
 -10 -6 -7 32.8 15.3
 -11 -5 -6 81.99 16.5
 -11 -5 -6 67.49 16.3
 -12 -4 -5 25.9 15.5
 -12 -4 -5 24.9 14.3
 -13 -3 -4 17.9 16
 -13 -3 -4 0.2 13.1
 -14 -2 -3 31.9 14.9
 -14 -2 -3 -3.2 15.3
 -15 -1 -2 20.1 15.3
 -15 -1 -2 -10.1 23.4
 -16 0 -1 -23.8 16.2
 -16 0 -1 6.3 16.1
 -17 1 0 -18 21.4
 -18 2 1 7.8 23.5
 -19 3 2 0.1 26
 -20 4 3 26.9 28.2
 1 -16 -16 37.2 35
 1 -16 -16 37.4 23.4
 1 -16 -16 14.6 34
 0 -15 -15 15.3 18.9
 0 -15 -15 16.8 29.2
 0 -15 -15 9.3 29.9
 -1 -14 -14 71.69 25.7
 -1 -14 -14 84.49 29.6
 -1 -14 -14 50.49 17.1
 -2 -13 -13 -6.8 19.6
 -2 -13 -13 12.4 24.2
 -2 -13 -13 7.9 14.3
 -3 -12 -12 43.6 19.1
 -3 -12 -12 55.99 21
 -3 -12 -12 36.6 12.7
 -4 -11 -11 142.09 13.4
 -4 -11 -11 146.89 21.9
 -4 -11 -11 153.58 20.9
 -5 -10 -10 151.88 20.4
 -5 -10 -10 75.09 22.7
 -5 -10 -10 154.58 20.6
 -5 -10 -10 133.19 12.2
 -6 -9 -9 102.89 16.6
 -6 -9 -9 113.09 17.6
 -6 -9 -9 92.59 23.4
 -7 -8 -8 144.09 17.3
 -7 -8 -8 135.69 17.1
 -7 -8 -8 107.89 24.6
 -8 -7 -7 143.09 30.3
 -8 -7 -7 195.78 22
 -8 -7 -7 179.38 18.1
 -9 -6 -6 28 13.7
 -9 -6 -6 54.49 14.3
 -10 -5 -5 101.49 16.6
 -10 -5 -5 125.99 16.8
 -11 -4 -4 22.7 12.3
 -11 -4 -4 21.1 13
 -12 -3 -3 53.59 13.7
 -12 -3 -3 45.3 13.8
 -13 -2 -2 54.19 14.7
 -13 -2 -2 63.09 13.8
 -14 -1 -1 11.4 13.4
 -14 -1 -1 1.6 12.2
 -15 0 0 20.1 12.7
 -15 0 0 24.3 13.7
 -16 1 1 40 18.9
 -17 2 2 -0.1 19.4
 -18 3 3 -6.7 20.6
 18 -3 -3 -21.5 8.4
 -19 4 4 17.8 24
 -20 5 5 42.5 27.6
 3 -17 -16 -7.1 24.8
 3 -17 -16 -27.7 23
 3 -17 -16 17.5 38.4
 2 -16 -15 3.7 31.9
 2 -16 -15 -12.4 21.8
 2 -16 -15 55.49 22
 1 -15 -14 43.4 18.5
 1 -15 -14 117.49 30
 1 -15 -14 99.29 31.3
 0 -14 -13 92.89 16.6
 0 -14 -13 89.99 24.9
 0 -14 -13 93.89 25.8
 -1 -13 -12 26.5 18.1
 -1 -13 -12 25.9 13.7
 -1 -13 -12 5.5 19.4
 -2 -12 -11 18.1 15.6
 -2 -12 -11 -10.9 11.3
 -2 -12 -11 -30.8 15.8
 -3 -11 -10 33.3 13.2
 -3 -11 -10 27 11
 -3 -11 -10 28.5 15.4
 -4 -10 -9 -9.3 13.6
 -4 -10 -9 16 10.7
 -4 -10 -9 27 9.5
 -5 -9 -8 13.1 11.3
 -5 -9 -8 1.9 12
 -5 -9 -8 9.6 8
 -5 -9 -8 16.7 17.3
 5 9 8 16.5 9
 -6 -8 -7 1.8 8.9
 -6 -8 -7 15.1 11.3
 -6 -8 -7 25.1 17.6
 -6 -8 -7 0.2 11.1
 6 8 7 6.8 7.7
 -7 -7 -6 -8.8 10.3
 -7 -7 -6 -4.6 18.6
 -7 -7 -6 6.4 10.6
 -8 -6 -5 111.39 13.7
 -8 -6 -5 87.69 22.1
 -8 -6 -5 90.29 12.6
 -9 -5 -4 174.98 18.6
 -9 -5 -4 189.98 19.1
 -10 -4 -3 32.4 10.9
 -10 -4 -3 11.6 9.3
 -11 -3 -2 3.8 9.7
 -11 -3 -2 -8.6 11
 -12 -2 -1 18.5 10.9
 -12 -2 -1 7.1 10.5
 -13 -1 0 5.7 12.3
 -13 -1 0 8.7 11.2
 -14 0 1 25.8 10.8
 -14 0 1 4.7 12.3
 -15 1 2 9.5 13
 15 -1 -2 -5.4 7.6
 -16 2 3 -11.9 16.6
 16 -2 -3 7 7.8
 -17 3 4 7.6 19.2
 17 -3 -4 8.3 8.4
 -18 4 5 56.59 21.7
 18 -4 -5 23 10.4
 -19 5 6 52.39 24.1
 19 -5 -6 17.3 10.8
 -20 6 7 34.3 26.1
 20 -6 -7 3.6 12.7
 5 -18 -16 18 27.9
 5 -18 -16 36.6 23.8
 4 -17 -15 33.1 20.6
 4 -17 -15 -4 20.8
 3 -16 -14 23.5 19.9
 3 -16 -14 30.4 17.9
 2 -15 -13 96.69 20.3
 2 -15 -13 99.89 16.7
 1 -14 -12 21.8 19.7
 1 -14 -12 -11.4 20.4
 1 -14 -12 -7.2 12.9
 1 -14 -12 15.4 18.4
 0 -13 -11 55.79 18.7
 0 -13 -11 40.2 16.4
 0 -13 -11 36.9 18.5
 0 -13 -11 45.6 13
 -1 -12 -10 38.9 14.6
 -1 -12 -10 32.6 19.6
 -1 -12 -10 73.09 16
 -1 -12 -10 58.09 11.9
 -2 -11 -9 65.99 14.9
 -2 -11 -9 70.29 14
 -2 -11 -9 46.2 10.5
 2 11 9 84.29 11.6
 -3 -10 -8 44.5 11.6
 -3 -10 -8 42.5 11.8
 -3 -10 -8 58.59 10.2
 3 10 8 41.7 9.8
 -4 -9 -7 41.5 10.3
 -4 -9 -7 77.49 13.2
 -4 -9 -7 65.79 9
 -4 -9 -7 62.29 15
 4 9 7 76.99 9.4
 -5 -8 -6 67.19 15.6
 -5 -8 -6 85.69 11.8
 -5 -8 -6 87.79 11.9
 5 8 6 88.79 9
 -6 -7 -5 871.01 36.3
 -6 -7 -5 789.82 29.8
 -6 -7 -5 838.92 37.4
 -6 -7 -5 867.91 34.6
 6 7 5 856.31 50.89
 6 7 5 871.31 29.9
 -7 -6 -4 784.22 32
 -7 -6 -4 747.33 36.3
 -7 -6 -4 788.22 33.1
 7 6 4 719.63 38.5
 -8 -5 -3 26.4 17.7
 -8 -5 -3 19.9 10.4
 -8 -5 -3 39.2 10.1
 8 5 3 64.79 16.5
 -9 -4 -2 47.1 22.5
 -9 -4 -2 85.89 12.3
 -9 -4 -2 69.69 11.2
 9 4 2 55.59 17.6
 -10 -3 -1 118.99 14.4
 -10 -3 -1 114.49 13.3
 10 3 1 86.19 26.7
 -11 -2 0 2.9 9.3
 -11 -2 0 -3 8
 -12 -1 1 32.6 10.9
 -12 -1 1 9.3 9.6
 12 1 -1 -0.8 12
 -13 0 2 18.3 10.1
 -13 0 2 31 11.8
 13 0 -2 9.3 9.9
 13 0 -2 11.8 7
 13 0 -2 -0.5 13.8
 -14 1 3 31 10.9
 -14 1 3 22 11.2
 14 -1 -3 28.6 7.7
 14 -1 -3 35.7 7.3
 14 -1 -3 38.4 17.3
 -15 2 4 40.3 14.9
 15 -2 -4 60.49 19.4
 15 -2 -4 59.29 8
 -16 3 5 36.8 16.9
 16 -3 -5 22 7.6
 16 -3 -5 35.3 20.9
 -17 4 6 84.09 20.7
 17 -4 -6 103.19 26.7
 17 -4 -6 128.89 11.8
 -18 5 7 97.79 23
 18 -5 -7 114.09 30.2
 18 -5 -7 88.89 11.6
 -19 6 8 97.69 26
 19 -6 -8 39.8 12.9
 -20 7 9 3.4 27.1
 20 -7 -9 -2.3 14.7
 6 -18 -15 15.3 19.9
 6 -18 -15 23.6 25.8
 5 -17 -14 9.1 18
 5 -17 -14 -21.6 21.3
 4 -16 -13 8.1 16.6
 4 -16 -13 10.8 15
 3 -15 -12 67.79 14
 3 -15 -12 29.5 17.1
 2 -14 -11 15.1 11.4
 2 -14 -11 -12.5 14.1
 2 -14 -11 0 12.7
 1 -13 -10 52.99 14.1
 1 -13 -10 39.8 13.3
 1 -13 -10 47.9 13.1
 0 -12 -9 5.3 13
 0 -12 -9 -0.1 12.4
 0 -12 -9 -3.2 9
 0 -12 -9 -20 11.7
 -1 -11 -8 -4.9 8.1
 -1 -11 -8 -2.2 10.7
 -1 -11 -8 -9.1 11.6
 -1 -11 -8 -11.6 11.4
 1 11 8 -14.7 9.3
 -2 -10 -7 10.6 10.1
 -2 -10 -7 17 8
 -2 -10 -7 14.1 12.1
 -2 -10 -7 -0.4 9.6
 2 10 7 15.4 8.2
 -3 -9 -6 82.69 15
 -3 -9 -6 121.99 10.1
 -3 -9 -6 115.89 12.8
 -3 -9 -6 87.19 11.8
 3 9 6 109.29 11.9
 -4 -8 -5 223.28 16.5
 -4 -8 -5 206.68 21.5
 -4 -8 -5 203.88 15.9
 -4 -8 -5 215.48 19.1
 -4 -8 -5 221.88 12.1
 4 8 5 213.68 22.9
 4 8 5 233.78 13.9
 -5 -7 -4 599.04 25.3
 -5 -7 -4 560.64 26.3
 -5 -7 -4 532.65 27.5
 -5 -7 -4 585.04 30.2
 -5 -7 -4 556.84 22.3
 5 7 4 563.34 21.5
 5 7 4 509.45 30.3
 -6 -6 -3 20.8 13
 -6 -6 -3 31.5 6.4
 -6 -6 -3 32 7.7
 -6 -6 -3 27.6 9
 6 6 3 28.9 6.2
 6 6 3 16.9 13.2
 -7 -5 -2 50.89 10
 -7 -5 -2 80.69 15.1
 -7 -5 -2 58.59 9.4
 7 5 2 68.39 13.9
 7 5 2 51.29 7.1
 -8 -4 -1 17.2 8.4
 -8 -4 -1 14.1 8
 -8 -4 -1 -8.1 14.5
 8 4 1 -0.8 11.3
 -9 -3 0 14 17.6
 -9 -3 0 2.3 7.8
 -9 -3 0 32.1 8.5
 9 3 0 13.2 12
 9 3 0 14.9 9.9
 -10 -2 1 15.2 8.8
 -10 -2 1 33.9 8.5
 10 2 -1 27.1 10.9
 10 2 -1 26.1 13.4
 10 2 -1 26.3 5.7
 -11 -1 2 28.4 9.8
 -11 -1 2 42.8 11.1
 11 1 -2 52.99 12.5
 11 1 -2 43.6 6.7
 -12 0 3 41.2 11
 -12 0 3 25.1 8.6
 12 0 -3 43 6.9
 12 0 -3 29.9 13.5
 -13 1 4 67.89 11.8
 -13 1 4 58.79 10.6
 13 -1 -4 58.79 14.4
 -14 2 5 217.28 20.8
 14 -2 -5 240.08 24.8
 14 -2 -5 235.58 13.2
 -15 3 6 28.9 14.2
 15 -3 -6 24.1 18.3
 15 -3 -6 32.5 7.1
 -16 4 7 44 17
 16 -4 -7 29 20.5
 16 -4 -7 46.7 8.7
 -17 5 8 35.7 22
 17 -5 -8 25.3 9.5
 17 -5 -8 41.7 23.4
 -18 6 9 35.6 22.5
 18 -6 -9 20.7 29.5
 18 -6 -9 12.1 11.3
 -19 7 10 9.6 24
 19 -7 -10 30.1 32.6
 19 -7 -10 -15.9 13
 -20 8 11 33.9 27.6
 20 -8 -11 -11.8 35.9
 8 -19 -15 15.1 19.7
 8 -19 -15 -18.1 27.6
 7 -18 -14 -16.7 23.3
 7 -18 -14 56.19 17.9
 6 -17 -13 37.2 16.8
 6 -17 -13 1.6 19.7
 5 -16 -12 4.4 12.6
 4 -15 -11 -8.1 11.3
 4 -15 -11 19.2 15.5
 3 -14 -10 0.3 9.3
 3 -14 -10 12.6 11.7
 3 -14 -10 -7 11.1
 2 -13 -9 56.19 11.9
 2 -13 -9 82.59 12.2
 2 -13 -9 108.99 12
 1 -12 -8 -2.6 7.8
 1 -12 -8 4.7 9.4
 1 -12 -8 15.8 10.4
 0 -11 -7 -17 11.2
 0 -11 -7 3.9 9.5
 0 -11 -7 1.3 9.6
 0 -11 -7 -0.2 7.3
 0 11 7 12.9 9.6
 -1 -10 -6 59.79 11.3
 -1 -10 -6 40.3 11.1
 -1 -10 -6 55.29 10.3
 -1 -10 -6 65.39 9
 1 10 6 57.59 9.3
 -2 -9 -5 76.29 11.7
 -2 -9 -5 85.69 8.6
 -2 -9 -5 75.59 11.4
 -2 -9 -5 91.59 12.4
 2 9 5 54.79 16.2
 2 9 5 90.69 9.1
 -3 -8 -4 161.08 10.8
 -3 -8 -4 165.38 13.5
 -3 -8 -4 162.88 16.4
 -3 -8 -4 187.18 14.3
 3 8 4 153.88 16.2
 3 8 4 173.98 11.8
 -4 -7 -3 100.29 12.2
 -4 -7 -3 102.89 11.4
 -4 -7 -3 111.89 12.8
 -4 -7 -3 98.59 12.3
 -4 -7 -3 105.19 9.3
 4 7 3 91.69 8.1
 4 7 3 93.59 12.7
 -5 -6 -2 101.89 8.1
 -5 -6 -2 75.49 12.1
 -5 -6 -2 104.79 11.5
 -5 -6 -2 95.09 13.2
 -5 -6 -2 66.69 9.1
 5 6 2 83.89 7.3
 5 6 2 100.29 13.5
 -6 -5 -1 4.4 11.5
 -6 -5 -1 -1.5 9.7
 -6 -5 -1 -0.6 6.7
 -6 -5 -1 -1.7 6.7
 6 5 1 6.9 8.7
 6 5 1 4.2 10.1
 6 5 1 1.3 4.8
 6 5 1 3.6 13.1
 -7 -4 0 -2.7 12.5
 -7 -4 0 4.1 11
 -7 -4 0 -1.6 6.6
 -7 -4 0 -3.3 6.4
 7 4 0 -13.7 11.3
 7 4 0 -8.1 8.3
 7 4 0 11.1 4.8
 7 4 0 13.6 9.5
 -8 -3 1 13.7 6.5
 -8 -3 1 20.7 14.4
 -8 -3 1 7.2 6.7
 -8 -3 1 -0.9 11.9
 8 3 -1 -15.2 8.4
 8 3 -1 -15.9 12.9
 8 3 -1 5.3 4.8
 8 3 -1 13.5 9.7
 -9 -2 2 131.69 20
 -9 -2 2 144.99 20.4
 -9 -2 2 100.39 12.2
 -9 -2 2 107.49 12.1
 9 2 -2 109.69 9.3
 9 2 -2 146.99 15.1
 9 2 -2 120.19 24.3
 9 2 -2 135.19 14.2
 -10 -1 3 284.07 16.3
 -10 -1 3 264.87 17
 10 1 -3 264.37 20.5
 10 1 -3 272.27 21.8
 -11 0 4 62.29 10.6
 -11 0 4 81.79 9.8
 11 0 -4 92.09 7.9
 11 0 -4 91.59 15.2
 -12 1 5 17.8 8.2
 -12 1 5 16.9 7.2
 12 -1 -5 43.9 13.6
 -13 2 6 54.59 11.9
 13 -2 -6 59.99 15.6
 -14 3 7 22.7 12.8
 14 -3 -7 22.2 6.4
 14 -3 -7 19.2 16.4
 -15 4 8 20.1 14.6
 15 -4 -8 10.8 7.4
 15 -4 -8 -10.7 18.2
 -16 5 9 42.5 17.9
 16 -5 -9 47.2 9.2
 16 -5 -9 6.2 20.3
 -17 6 10 52.89 23.8
 17 -6 -10 59.49 11.6
 17 -6 -10 65.29 26.1
 -18 7 11 5.7 21.6
 18 -7 -11 0.3 30.9
 18 -7 -11 -20.5 12
 -19 8 12 60.79 26.7
 19 -8 -12 49.9 23.2
 19 -8 -12 1.1 33.9
 9 -19 -14 15.6 19.1
 9 -19 -14 -0.9 29.1
 8 -18 -13 27.4 16.7
 8 -18 -13 29.2 24.6
 7 -17 -12 52.79 19.1
 7 -17 -12 29.4 20.7
 6 -16 -11 16.1 16.2
 6 -16 -11 1.9 11.5
 5 -15 -10 13.8 10
 5 -15 -10 7.7 13.2
 4 -14 -9 146.29 15.4
 4 -14 -9 167.78 20.5
 4 -14 -9 134.89 15.1
 3 -13 -8 90.39 14.1
 3 -13 -8 93.69 10.8
 3 -13 -8 74.89 10.5
 2 -12 -7 109.79 12
 2 -12 -7 101.99 11.1
 2 -12 -7 106.29 14.4
 1 -11 -6 62.19 9.8
 1 -11 -6 80.29 9
 1 -11 -6 36.5 10.2
 -1 11 6 62.99 10.8
 0 -10 -5 71.49 11.2
 0 -10 -5 63.89 8.1
 0 -10 -5 59.99 9.4
 0 10 5 56.59 9.2
 -1 -9 -4 32.2 6.6
 -1 -9 -4 33.2 8.8
 -1 -9 -4 18.6 7
 -1 -9 -4 40.6 8.7
 1 9 4 22.9 11.6
 1 9 4 27.5 7.3
 -2 -8 -3 266.07 16.3
 -2 -8 -3 282.77 16.4
 -2 -8 -3 279.97 16.2
 -2 -8 -3 301.17 13.7
 2 8 3 272.67 21.3
 2 8 3 306.37 14.6
 -3 -7 -2 10.6 6.1
 -3 -7 -2 -0.1 8.3
 -3 -7 -2 5.4 6.1
 -3 -7 -2 2.3 7.5
 -3 -7 -2 2 5.3
 3 7 2 8 5.3
 3 7 2 2.7 9.6
 -4 -6 -1 287.57 15.4
 -4 -6 -1 274.27 13.6
 -4 -6 -1 262.67 16.6
 -4 -6 -1 269.37 15.1
 -4 -6 -1 265.07 17.8
 4 6 1 285.47 12.8
 4 6 1 272.27 18.6
 4 6 1 284.67 18.2
 -5 -5 0 150.68 11.7
 -5 -5 0 144.89 13.9
 -5 -5 0 132.19 16
 -5 -5 0 141.99 11.8
 -5 -5 0 132.29 9.8
 5 5 0 139.89 12.4
 5 5 0 170.18 15.8
 5 5 0 212.58 17.5
 5 5 0 147.79 9.2
 -6 -4 1 113.29 13.9
 -6 -4 1 117.79 11
 -6 -4 1 150.78 15.8
 -6 -4 1 125.99 11.9
 6 4 -1 135.49 14.3
 6 4 -1 127.69 8.6
 6 4 -1 126.79 13.5
 6 4 -1 129.99 15.3
 -7 -3 2 4.2 5.9
 -7 -3 2 15.6 11.9
 -7 -3 2 19 9.4
 -7 -3 2 17.6 6.7
 7 3 -2 18.2 10.4
 7 3 -2 12.8 9.1
 7 3 -2 12.1 4.9
 7 3 -2 10.1 7.7
 -8 -2 3 -16.8 13.5
 -8 -2 3 5.2 6.2
 -8 -2 3 7.7 6.1
 -8 -2 3 4.7 9.4
 8 2 -3 4.1 8
 8 2 -3 7.5 5
 8 2 -3 3.3 8.9
 8 2 -3 9.1 10.8
 -9 -1 4 177.48 17.2
 -9 -1 4 191.58 13.4
 -9 -1 4 188.58 13.5
 -9 -1 4 215.88 21.7
 9 1 -4 185.38 16.3
 9 1 -4 171.58 21
 9 1 -4 184.38 10.8
 9 1 -4 185.68 17.7
 -10 0 5 61.09 8.3
 -10 0 5 56.59 8.9
 -10 0 5 53.39 13.4
 10 0 -5 71.89 17.8
 10 0 -5 40.3 11.4
 10 0 -5 58.89 12.1
 -11 1 6 51.09 16.1
 -11 1 6 42.4 8.1
 -11 1 6 63.49 9.6
 11 -1 -6 81.99 13.5
 -12 2 7 25.6 10.1
 12 -2 -7 6.1 13.4
 -13 3 8 24.6 10.7
 13 -3 -8 47.6 13.5
 -14 4 9 18.5 12.9
 14 -4 -9 10.2 7.6
 14 -4 -9 3.5 14.7
 -15 5 10 153.08 18.7
 15 -5 -10 174.38 23.9
 15 -5 -10 153.48 13.9
 -16 6 11 88.99 19.1
 16 -6 -11 133.19 13.7
 16 -6 -11 157.98 26.5
 -17 7 12 30.2 21
 17 -7 -12 -2.7 11.3
 17 -7 -12 5.8 28.7
 -18 8 13 19.3 24.3
 18 -8 -13 13.5 14.1
 18 -8 -13 -4.5 31.9
 -19 9 14 -46.9 26.7
 19 -9 -14 -8.2 35.4
 19 -9 -14 6.6 17.5
 10 -19 -13 -12.8 27.4
 10 -19 -13 19.6 18.3
 9 -18 -12 56.79 23.8
 9 -18 -12 23.5 16
 8 -17 -11 38.2 20.3
 8 -17 -11 24.4 17.7
 7 -16 -10 -3 15.4
 7 -16 -10 -18 10.5
 6 -15 -9 21.9 9.7
 6 -15 -9 27.1 13.9
 5 -14 -8 496.15 23.6
 5 -14 -8 504.85 29.4
 4 -13 -7 227.98 14.9
 4 -13 -7 201.18 14.3
 4 -13 -7 221.68 20
 3 -12 -6 438.66 24.3
 3 -12 -6 424.56 19.1
 3 -12 -6 437.46 20
 2 -11 -5 138.59 11
 2 -11 -5 140.19 14.9
 2 -11 -5 140.69 12.3
 -2 11 5 153.78 13.3
 1 -10 -4 171.08 14.4
 1 -10 -4 185.38 13
 1 -10 -4 192.68 12.3
 -1 10 4 196.98 14.3
 0 -9 -3 410.76 17.6
 0 -9 -3 397.96 18.4
 0 -9 -3 420.26 20.4
 0 9 3 424.76 18.3
 0 9 3 409.26 24.4
 -1 -8 -2 705.33 24.9
 -1 -8 -2 668.73 27.5
 -1 -8 -2 613.24 27.4
 -1 -8 -2 687.63 25.9
 1 8 2 695.93 25.1
 1 8 2 661.53 29.7
 -2 -7 -1 63.09 7.9
 -2 -7 -1 71.79 8.6
 -2 -7 -1 60.29 8.1
 -2 -7 -1 52.39 7.8
 2 7 1 60.79 10
 2 7 1 63.99 7.2
 2 7 1 62.49 8.8
 -3 -6 0 643.74 25.3
 -3 -6 0 636.94 23.3
 -3 -6 0 615.74 25.3
 -3 -6 0 640.74 25.1
 -3 -6 0 646.24 25
 3 6 0 627.94 23
 3 6 0 606.64 25.8
 3 6 0 649.24 27.3
 -4 -5 1 26.8 9.8
 -4 -5 1 31.3 7.7
 -4 -5 1 34.2 5.9
 -4 -5 1 32.5 7.4
 -4 -5 1 25.4 6.2
 4 5 -1 42.3 10.8
 4 5 -1 36.5 5.4
 4 5 -1 34 8.2
 -5 -4 2 12.2 10.3
 -5 -4 2 -1.4 4.6
 -5 -4 2 4 6.2
 -5 -4 2 4.5 6.8
 5 4 -2 16.3 4.7
 5 4 -2 12 8.3
 5 4 -2 12.8 7.6
 5 4 -2 7 7.5
 -6 -3 3 9.1 5.5
 -6 -3 3 5.9 5.2
 -6 -3 3 6.4 10.1
 -6 -3 3 16.6 7.8
 6 3 -3 -3.1 9.2
 6 3 -3 1.5 4.6
 6 3 -3 6.2 7.4
 6 3 -3 1.1 7.2
 -7 -2 4 116.99 13.2
 -7 -2 4 119.19 10.9
 -7 -2 4 127.09 11.1
 -7 -2 4 143.89 15.7
 7 2 -4 134.29 13.8
 7 2 -4 111.79 8.4
 7 2 -4 116.99 12.6
 7 2 -4 106.19 12.3
 -8 -1 5 178.28 12.3
 -8 -1 5 158.78 12.2
 -8 -1 5 178.48 20.9
 -8 -1 5 164.08 15.4
 8 1 -5 168.18 17.1
 8 1 -5 172.28 14.7
 8 1 -5 166.48 10.2
 8 1 -5 170.88 15.5
 -9 0 6 101.59 18.4
 -9 0 6 103.99 11.3
 -9 0 6 78.29 9.1
 -9 0 6 68.69 10.5
 9 0 -6 69.89 12.4
 9 0 -6 101.49 12
 9 0 -6 67.99 10.9
 -10 1 7 93.19 11.6
 -10 1 7 73.99 9.1
 -10 1 7 65.19 12.4
 10 -1 -7 126.99 16
 10 -1 -7 107.89 13.2
 10 -1 -7 106.99 13.5
 -11 2 8 67.19 13.3
 -11 2 8 93.89 11.2
 11 -2 -8 105.59 15.1
 -12 3 9 253.87 18.9
 12 -3 -9 230.58 22
 -13 4 10 46 12.6
 -13 4 10 24.5 14.8
 13 -4 -10 40.8 15.5
 -14 5 11 121.99 15.8
 14 -5 -11 88.89 18.5
 14 -5 -11 96.49 10.4
 -15 6 12 74.19 17.6
 15 -6 -12 78.99 21.8
 15 -6 -12 76.19 11.2
 -16 7 13 63.29 18.8
 16 -7 -13 64.79 25.4
 16 -7 -13 32.5 11.5
 -17 8 14 10.9 22
 17 -8 -14 -16.5 12
 17 -8 -14 18.3 31.2
 -18 9 15 3.4 24.1
 18 -9 -15 -27.3 33.2
 18 -9 -15 24.3 16
 11 -19 -12 -0.9 26.2
 11 -19 -12 67.39 18.2
 10 -18 -11 9.7 23.2
 10 -18 -11 48.1 15.9
 9 -17 -10 55.29 19.7
 9 -17 -10 28.3 18.6
 8 -16 -9 52.19 12.3
 8 -16 -9 58.69 16.9
 7 -15 -8 17.2 13
 7 -15 -8 25.5 9.1
 6 -14 -7 10.9 11.1
 6 -14 -7 26.8 8.2
 5 -13 -6 13 9.5
 5 -13 -6 2.3 6.7
 5 -13 -6 7.8 6.9
 4 -12 -5 186.48 13
 4 -12 -5 197.98 17.4
 4 -12 -5 186.58 12.3
 3 -11 -4 65.09 7.7
 3 -11 -4 56.39 9.6
 3 -11 -4 63.69 8.2
 -3 11 4 47.6 10
 2 -10 -3 4.1 4.8
 2 -10 -3 1.6 6
 2 -10 -3 7.7 6.7
 -2 10 3 8.4 7.5
 1 -9 -2 46.1 6.4
 1 -9 -2 59.59 7.9
 1 -9 -2 40.6 6.9
 -1 9 2 38 11.7
 -1 9 2 43.7 7.1
 0 -8 -1 204.78 11
 0 -8 -1 192.98 11.9
 0 -8 -1 203.78 13
 0 8 1 195.48 11.5
 0 8 1 183.28 16.5
 -1 -7 0 655.13 26.9
 -1 -7 0 685.73 25.3
 -1 -7 0 691.23 26.9
 1 7 0 678.73 24.7
 1 7 0 669.63 27.9
 -2 -6 1 257.67 13.9
 -2 -6 1 243.08 12.8
 -2 -6 1 264.87 13.5
 -2 -6 1 249.48 13.8
 2 6 -1 260.37 16
 2 6 -1 246.98 11.8
 2 6 -1 247.28 14.3
 -3 -5 2 6.1 6.2
 -3 -5 2 0.6 4.8
 -3 -5 2 7 4.5
 -3 -5 2 2 4.9
 -3 -5 2 -1.2 7.3
 3 5 -2 1.7 8.4
 3 5 -2 1.3 4.2
 3 5 -2 -4.9 6.3
 -4 -4 3 44.4 6.9
 -4 -4 3 66.59 9.6
 -4 -4 3 52.39 7.2
 -4 -4 3 65.69 6.3
 -4 -4 3 65.49 8.2
 4 4 -3 58.59 9
 4 4 -3 77.49 9
 4 4 -3 66.09 10.7
 4 4 -3 67.29 5.7
 -5 -3 4 0.5 6.3
 -5 -3 4 4.8 8.5
 -5 -3 4 -3.4 4.8
 -5 -3 4 -4.9 4.7
 5 3 -4 -6.3 7.2
 5 3 -4 -0.7 6.4
 5 3 -4 8 7.1
 5 3 -4 -1.8 4
 -6 -2 5 5.5 5.3
 -6 -2 5 0.9 10.1
 -6 -2 5 3.8 5.5
 -6 -2 5 13.9 7.1
 6 2 -5 -1.7 7.5
 6 2 -5 -1.7 4.5
 6 2 -5 2 6.3
 6 2 -5 4 8.2
 -7 -1 6 27.3 6.5
 -7 -1 6 36.5 6.2
 -7 -1 6 19.4 11.8
 -7 -1 6 26.6 8.2
 7 1 -6 37.5 9.4
 7 1 -6 42.6 8.9
 7 1 -6 30.1 9.1
 -8 0 7 26.1 6.2
 -8 0 7 20.1 6.2
 -8 0 7 32.7 13.2
 -8 0 7 15.1 8.3
 8 0 -7 24.7 9.7
 8 0 -7 26.8 10
 8 0 -7 27.6 8.9
 -9 1 8 -5.7 14.8
 -9 1 8 -0.7 5.7
 -9 1 8 0.2 8.6
 -9 1 8 -6.5 5.6
 9 -1 -8 7.2 9.4
 9 -1 -8 -11.3 8.6
 9 -1 -8 3.5 10.2
 -10 2 9 12.8 9.9
 -10 2 9 18.7 7.7
 10 -2 -9 16.3 10.8
 10 -2 -9 8.2 12.8
 -11 3 10 51.59 12.4
 -11 3 10 72.29 11.3
 11 -3 -10 67.59 13.4
 -12 4 11 117.69 13.4
 -12 4 11 85.39 13.6
 12 -4 -11 98.49 15.7
 -13 5 12 7.8 11.7
 -13 5 12 -14.7 12.6
 13 -5 -12 24.7 15
 -14 6 13 31.7 14.7
 -14 6 13 39.7 15.2
 14 -6 -13 37.7 9.6
 14 -6 -13 59.59 20.2
 -15 7 14 3.4 18.7
 -15 7 14 15 16.8
 15 -7 -14 28.8 22.4
 15 -7 -14 30 12.4
 -16 8 15 -13.4 19.9
 16 -8 -15 4.9 11.5
 -17 9 16 25 23
 17 -9 -16 18.1 15.5
 17 -9 -16 77.39 32.6
 18 -10 -17 52.69 18.1
 18 -10 -17 -15.1 67.69
 12 -19 -11 53.69 29.8
 12 -19 -11 25.1 16.7
 11 -18 -10 74.09 17.2
 11 -18 -10 74.59 23.7
 10 -17 -9 143.39 28.5
 9 -16 -8 86.79 14
 9 -16 -8 71.79 16.8
 8 -15 -7 1.7 8.5
 8 -15 -7 27.1 13.8
 7 -14 -6 12.2 7.3
 7 -14 -6 18.8 9.2
 6 -13 -5 310.17 17.7
 6 -13 -5 385.16 22.8
 5 -12 -4 572.74 21.3
 5 -12 -4 556.64 23.5
 5 -12 -4 543.65 27.1
 4 -11 -3 115.69 9.7
 4 -11 -3 111.59 12.8
 4 -11 -3 106.39 9.7
 -4 11 3 127.89 10.7
 -4 11 3 123.69 11.6
 3 -10 -2 5.8 5.8
 3 -10 -2 2.7 6.5
 3 -10 -2 11.3 5
 -3 10 2 10.2 7.2
 -3 10 2 2.5 7.3
 2 -9 -1 571.94 21.7
 2 -9 -1 580.14 24.5
 2 -9 -1 593.84 22.2
 -2 9 1 566.74 22.7
 -2 9 1 548.65 22.1
 -2 9 1 568.24 27.6
 1 -8 0 1193.38 39.7
 1 -8 0 1199.08 40
 1 -8 0 1134.99 41.7
 -1 8 0 1180.98 43.1
 -1 8 0 1142.99 39.9
 0 -7 1 1157.98 37.7
 0 -7 1 1094.09 39.4
 0 -7 1 1031.1 37
 0 7 -1 1105.19 39.9
 0 7 -1 1105.49 37.3
 -1 -6 2 22.6 5.9
 -1 -6 2 27.8 5.9
 -1 -6 2 23.5 5.3
 -1 -6 2 25.4 5.8
 -1 -6 2 26.5 5.8
 1 6 -2 29.5 4.7
 1 6 -2 28 7.4
 1 6 -2 28.8 6.8
 1 6 -2 26.2 5
 -2 -5 3 57.59 6.4
 -2 -5 3 60.49 7.2
 -2 -5 3 71.79 7.8
 -2 -5 3 58.89 6.5
 2 5 -3 53.39 7.9
 2 5 -3 61.39 6.7
 2 5 -3 60.59 8.5
 2 5 -3 74.49 6.4
 -3 -4 4 57.69 6
 -3 -4 4 56.99 6.5
 -3 -4 4 57.59 7.3
 -3 -4 4 55.99 8.3
 -3 -4 4 46.1 11.4
 3 4 -4 57.39 10.2
 3 4 -4 64.59 9.1
 3 4 -4 57.59 7.5
 3 4 -4 64.39 6
 3 4 -4 58.59 6.7
 -4 -3 5 5.5 6.2
 -4 -3 5 15.8 5.1
 -4 -3 5 -1.7 8
 4 3 -5 9.2 6
 4 3 -5 14.6 4.7
 4 3 -5 8.8 8.7
 4 3 -5 12.8 5.4
 4 3 -5 18.4 6.9
 -5 -2 6 121.19 12.3
 -5 -2 6 105.69 10.8
 -5 -2 6 93.59 9.6
 -5 -2 6 103.89 7.7
 5 2 -6 111.09 10.8
 5 2 -6 103.39 11.2
 5 2 -6 102.99 9
 5 2 -6 102.09 11.9
 5 2 -6 114.29 8
 -6 -1 7 65.39 7.8
 -6 -1 7 52.89 8.2
 -6 -1 7 62.19 11.1
 -6 -1 7 72.29 7.7
 6 1 -7 59.59 9.5
 6 1 -7 65.69 9.4
 6 1 -7 59.59 8.7
 -7 0 8 687.43 27.1
 -7 0 8 742.93 27.3
 -7 0 8 684.93 31.5
 -7 0 8 709.23 27.3
 7 0 -8 698.93 28.6
 7 0 -8 719.03 29.3
 7 0 -8 735.83 29.4
 -8 1 9 8.7 8.3
 -8 1 9 -5.2 12.4
 -8 1 9 -5.8 5.5
 -8 1 9 3.8 5.5
 8 -1 -9 -6.9 8.7
 8 -1 -9 -2.8 9.3
 8 -1 -9 -8.2 7.3
 -9 2 10 13.9 15.1
 -9 2 10 25.2 7.7
 -9 2 10 15.7 8.7
 9 -2 -10 22.3 11.2
 9 -2 -10 20.8 10.8
 9 -2 -10 30.8 9.6
 -10 3 11 89.69 10.6
 -10 3 11 71.59 10.7
 10 -3 -11 102.59 14.2
 10 -3 -11 93.39 13.4
 -11 4 12 192.38 16.3
 -11 4 12 141.29 15.2
 11 -4 -12 151.48 17.6
 -12 5 13 29.5 11.1
 -12 5 13 70.39 13.4
 12 -5 -13 73.29 15.8
 -13 6 14 32.4 12.5
 -13 6 14 34.7 13.5
 13 -6 -14 54.09 17.7
 13 -6 -14 52.39 9.9
 -14 7 15 -6.6 12.7
 -14 7 15 -18.7 13.9
 14 -7 -15 -9 20.9
 14 -7 -15 12.6 10.3
 -15 8 16 -29.6 17.6
 15 -8 -16 2.1 11.1
 15 -8 -16 7.2 26.7
 16 -9 -17 43.7 15.5
 16 -9 -17 13 29.6
 17 -10 -18 25.2 17.6
 17 -10 -18 26.6 34.3
 13 -19 -10 101.59 30.4
 13 -19 -10 48.8 17.9
 12 -18 -9 105.39 25.7
 12 -18 -9 93.99 17.1
 11 -17 -8 39.1 16.1
 10 -16 -7 12.5 14.5
 10 -16 -7 -4.5 10.3
 9 -15 -6 42.6 9.7
 9 -15 -6 34.7 12.5
 8 -14 -5 1.9 10.2
 8 -14 -5 11.6 7.5
 7 -13 -4 151.28 17
 7 -13 -4 135.59 12.5
 6 -12 -3 39 9.2
 6 -12 -3 44.6 7.2
 6 -12 -3 54.79 6.8
 -6 12 3 48.8 9.1
 5 -11 -2 46.3 7.1
 5 -11 -2 45.2 6.4
 5 -11 -2 41.2 8.2
 -5 11 2 41.5 9.6
 -5 11 2 58.09 9.2
 4 -10 -1 145.29 9.6
 4 -10 -1 125.69 12.1
 4 -10 -1 110.59 9.3
 -4 10 1 124.69 11.7
 -4 10 1 123.59 11.9
 3 -9 0 186.08 10.5
 3 -9 0 183.58 12.9
 3 -9 0 185.28 11
 -3 9 0 175.08 12.3
 -3 9 0 193.08 12.4
 2 -8 1 105.89 10.4
 2 -8 1 85.39 8
 2 -8 1 95.09 8.7
 -2 8 -1 78.09 9.7
 -2 8 -1 92.99 10.1
 -2 8 -1 83.49 8.8
 1 -7 2 173.38 8.9
 1 -7 2 175.58 11.5
 1 -7 2 176.68 10.5
 -1 7 -2 171.98 10.4
 -1 7 -2 156.28 13.4
 -1 7 -2 151.98 11.1
 0 -6 3 307.27 13.4
 0 -6 3 277.17 13.9
 0 -6 3 307.57 13.4
 0 -6 3 308.97 12.5
 0 6 -3 290.07 15.9
 0 6 -3 309.67 13.3
 0 6 -3 293.87 14.1
 0 6 -3 262.37 13.4
 -1 -5 4 7.4 5.4
 -1 -5 4 7.6 5
 1 5 -4 10 6.1
 1 5 -4 1.2 6.5
 1 5 -4 2.1 5.8
 1 5 -4 10.2 4.4
 -2 -4 5 81.19 8.7
 -2 -4 5 79.39 6.8
 -2 -4 5 77.19 8.8
 -2 -4 5 68.59 8
 2 4 -5 69.69 6.8
 2 4 -5 71.59 9.2
 2 4 -5 92.29 9.1
 -3 -3 6 34.7 7
 -3 -3 6 32.6 5.3
 -3 -3 6 35.9 6.2
 -3 -3 6 40.3 7.6
 3 3 -6 43.7 10.3
 3 3 -6 40.2 7
 3 3 -6 44.5 5.1
 3 3 -6 35.4 6.6
 3 3 -6 27.1 4.7
 -4 -2 7 5.6 6.3
 -4 -2 7 2.8 7.1
 -4 -2 7 12.5 5.1
 -4 -2 7 11 5.7
 4 2 -7 11.4 4.6
 4 2 -7 17.2 6.7
 4 2 -7 3.5 5.4
 4 2 -7 3.7 6
 4 2 -7 3.8 3.7
 -5 -1 8 -12.4 7.2
 -5 -1 8 1.6 6.1
 -5 -1 8 1.6 5.1
 -5 -1 8 -2.5 6.3
 5 1 -8 0.6 4.5
 5 1 -8 2.5 6.7
 5 1 -8 2.5 6.1
 5 1 -8 6.7 7.3
 -6 0 9 639.14 23.9
 -6 0 9 589.94 24.1
 -6 0 9 600.34 22.9
 -6 0 9 621.84 27.2
 6 0 -9 633.94 25.1
 6 0 -9 626.24 23.5
 6 0 -9 634.24 25.9
 6 0 -9 598.94 26.2
 -7 1 10 51.99 11.5
 -7 1 10 47.2 8.1
 -7 1 10 40.5 7.7
 -7 1 10 51.29 7.5
 7 -1 -10 45.1 8.9
 7 -1 -10 49.4 9.1
 7 -1 -10 56.29 9.1
 -8 2 11 120.19 15.8
 -8 2 11 103.89 11.9
 -8 2 11 94.69 11.5
 8 -2 -11 107.39 11.5
 8 -2 -11 89.39 11.7
 8 -2 -11 95.39 11.4
 -9 3 12 53.59 9.5
 -9 3 12 27.5 18.9
 -9 3 12 43.3 9.2
 9 -3 -12 54.29 11.6
 9 -3 -12 53.29 11.7
 -10 4 13 4.5 9.5
 -10 4 13 11.9 9.2
 10 -4 -13 20.5 13.8
 10 -4 -13 19.5 11.6
 -11 5 14 14.7 11
 -11 5 14 17.2 10.1
 11 -5 -14 18.6 14.4
 -12 6 15 42.8 11.2
 -12 6 15 62.79 13.7
 12 -6 -15 62.59 16.7
 -13 7 16 30.9 14
 -13 7 16 23.8 11.4
 13 -7 -16 25.5 10.1
 13 -7 -16 77.49 19.5
 14 -8 -17 -4.9 25.6
 14 -8 -17 -16.7 11.2
 15 -9 -18 10 15
 15 -9 -18 20.6 32.7
 16 -10 -19 3.6 35
 16 -10 -19 -19.6 16.1
 17 -11 -20 23.9 20.6
 17 -11 -20 -9.5 39.5
 14 -19 -9 29.9 28.7
 14 -19 -9 2.1 17.2
 13 -18 -8 -51.09 21.5
 13 -18 -8 28.8 14.7
 12 -17 -7 4.8 12.2
 12 -17 -7 -3.1 35.3
 11 -16 -6 -1.4 14.9
 11 -16 -6 -2.6 10.3
 10 -15 -5 19.2 8.7
 10 -15 -5 18.8 11
 9 -14 -4 25 13.4
 9 -14 -4 20.1 7.8
 8 -13 -3 332.97 17.4
 8 -13 -3 267.27 20.1
 7 -12 -2 148.59 12
 7 -12 -2 166.78 10.2
 7 -12 -2 156.98 15.7
 -7 12 2 143.79 13
 6 -11 -1 200.98 11
 6 -11 -1 190.78 14.8
 6 -11 -1 193.98 12.1
 -6 11 1 194.98 13.1
 -6 11 1 207.38 16.6
 5 -10 0 154.08 12.9
 5 -10 0 150.08 10
 5 -10 0 146.09 9.7
 -5 10 0 153.78 12.8
 -5 10 0 139.79 11.3
 4 -9 1 90.49 9.5
 4 -9 1 77.09 8
 4 -9 1 84.59 8.1
 -4 9 -1 78.69 9.7
 -4 9 -1 74.39 8
 3 -8 2 374.16 17.8
 3 -8 2 393.76 15.4
 3 -8 2 387.86 16
 -3 8 -2 365.56 16.3
 -3 8 -2 389.56 16.6
 -3 8 -2 361.26 20
 2 -7 3 67.09 7.4
 2 -7 3 73.89 6.5
 2 -7 3 74.29 7.8
 -2 7 -3 82.59 8
 -2 7 -3 83.69 8.8
 -2 7 -3 81.89 8.3
 -2 7 -3 73.69 6.7
 1 -6 4 3.1 5.8
 1 -6 4 9.3 4.7
 1 -6 4 8.3 4.7
 -1 6 -4 9 5
 -1 6 -4 14.5 5.9
 -1 6 -4 14.9 4.5
 -1 6 -4 6.1 5.9
 0 -5 5 406.16 18.6
 0 -5 5 444.86 17
 0 -5 5 417.76 16.6
 0 5 -5 409.76 16.9
 0 5 -5 445.36 18.6
 0 5 -5 437.26 16.5
 0 5 -5 418.06 16.9
 -1 -4 6 156.88 9.4
 -1 -4 6 154.38 8.9
 -1 -4 6 147.69 9.5
 -1 -4 6 143.79 9.6
 -1 -4 6 137.19 11.3
 1 4 -6 146.49 9.6
 1 4 -6 145.79 8.7
 1 4 -6 132.39 10.7
 1 4 -6 142.29 11
 -2 -3 7 434.36 18.2
 -2 -3 7 449.16 19.5
 -2 -3 7 463.35 18.7
 -2 -3 7 465.75 18.1
 2 3 -7 438.16 20.3
 2 3 -7 476.55 18.5
 2 3 -7 480.65 17.5
 2 3 -7 480.85 19.2
 -3 -2 8 147.79 10.1
 -3 -2 8 144.29 11.7
 -3 -2 8 163.98 10.3
 3 2 -8 161.28 11.8
 3 2 -8 159.38 10.4
 3 2 -8 169.18 9.4
 -4 -1 9 37.9 6.4
 -4 -1 9 42.3 6.2
 -4 -1 9 37.4 6.7
 -4 -1 9 41 8.4
 4 1 -9 45.1 7.5
 4 1 -9 45.3 7.9
 4 1 -9 43.9 7
 -5 0 10 209.78 11.6
 -5 0 10 179.18 12.9
 -5 0 10 201.48 15.4
 -5 0 10 184.38 11.8
 5 0 -10 193.18 13.9
 5 0 -10 184.18 12.8
 5 0 -10 173.18 14.1
 5 0 -10 180.68 9.9
 -6 1 11 221.18 17.7
 -6 1 11 268.47 16.9
 -6 1 11 219.08 12.7
 6 -1 -11 208.28 14.7
 6 -1 -11 215.38 11.7
 6 -1 -11 187.98 15
 6 -1 -11 210.18 15.6
 -7 2 12 11.8 7.1
 -7 2 12 13.9 7.1
 -7 2 12 18.8 11.1
 7 -2 -12 15.9 6.7
 7 -2 -12 4.8 8.3
 7 -2 -12 5.8 9.3
 7 -2 -12 9.8 9
 -8 3 13 14.8 13.2
 -8 3 13 10.8 7.7
 -8 3 13 20.3 8.5
 8 -3 -13 9.8 11.9
 8 -3 -13 14.6 10
 8 -3 -13 0.7 8.9
 -9 4 14 15.5 8.2
 -9 4 14 13.4 9.1
 9 -4 -14 -5.5 11.8
 9 -4 -14 -2.4 9.6
 -10 5 15 13.8 9.5
 -10 5 15 -2 8.5
 10 -5 -15 -0.1 17.1
 10 -5 -15 7.5 12
 -11 6 16 77.09 10.4
 -11 6 16 130.79 14.1
 11 -6 -16 86.19 17.7
 -12 7 17 75.39 12.2
 12 -7 -17 115.19 22.3
 12 -7 -17 82.09 12.2
 13 -8 -18 25.6 11.2
 13 -8 -18 18.2 24
 14 -9 -19 27.6 13.7
 14 -9 -19 11.5 30
 15 -10 -20 35.3 16.6
 15 -10 -20 14.3 36.6
 16 -11 -21 21.3 18.4
 16 -11 -21 -4.7 39.9
 15 -19 -8 39.1 28.2
 15 -19 -8 -0.8 17.5
 14 -18 -7 35 14.7
 14 -18 -7 41.5 24.3
 13 -17 -6 -4.4 34.4
 13 -17 -6 18.2 13.4
 12 -16 -5 27 14.8
 12 -16 -5 17 10.6
 11 -15 -4 25.7 13.7
 11 -15 -4 6.5 9.1
 10 -14 -3 15 7.7
 10 -14 -3 20.9 9.8
 9 -13 -2 123.49 13.6
 9 -13 -2 125.59 12.3
 -9 13 2 119.09 13.3
 8 -12 -1 170.78 11.4
 8 -12 -1 175.48 12.1
 8 -12 -1 154.68 14.9
 -8 12 1 171.18 13
 7 -11 0 291.37 13.2
 7 -11 0 290.67 17.3
 7 -11 0 271.37 13.9
 -7 11 0 268.37 14.7
 -7 11 0 292.87 18.9
 6 -10 1 281.87 16.3
 6 -10 1 284.07 13.4
 6 -10 1 281.67 14.2
 -6 10 -1 331.27 19.2
 -6 10 -1 285.17 14.3
 -6 10 -1 295.07 16.1
 5 -9 2 70.99 7.4
 5 -9 2 81.09 7.4
 5 -9 2 57.59 8
 -5 9 -2 83.69 8.2
 -5 9 -2 63.69 7.7
 4 -8 3 439.06 18.5
 4 -8 3 409.16 17.2
 4 -8 3 441.66 16.8
 -4 8 -3 409.26 18
 -4 8 -3 415.06 17.3
 3 -7 4 1556.84 52.59
 3 -7 4 1556.44 54.29
 3 -7 4 1672.33 52.39
 -3 7 -4 1680.93 54.49
 -3 7 -4 1603.34 52.99
 -3 7 -4 1526.85 51.89
 -3 7 -4 1615.04 52.49
 2 -6 5 1414.16 45.9
 2 -6 5 1377.16 48.1
 -2 6 -5 1463.95 46.5
 -2 6 -5 1357.26 46.1
 -2 6 -5 1394.56 47.3
 -2 6 -5 1373.66 45.9
 1 -5 6 394.46 15.1
 1 -5 6 363.06 16.9
 1 -5 6 359.26 14.9
 -1 5 -6 378.56 16.6
 -1 5 -6 369.46 15.6
 -1 5 -6 378.06 15.1
 -1 5 -6 362.16 15.2
 0 -4 7 455.05 19.3
 0 -4 7 489.45 18.1
 0 -4 7 482.35 18
 0 -4 7 481.75 18.9
 0 -4 7 471.65 18.4
 0 4 -7 470.05 18.9
 0 4 -7 501.35 17.9
 0 4 -7 494.85 19.3
 0 4 -7 456.05 18.5
 -1 -3 8 302.27 14.8
 -1 -3 8 273.67 12.6
 -1 -3 8 289.07 13.7
 -1 -3 8 309.97 13
 1 3 -8 302.67 12.6
 1 3 -8 278.77 13.9
 1 3 -8 278.17 13.2
 1 3 -8 285.87 14.9
 -2 -2 9 46 6
 -2 -2 9 49 7.4
 -2 -2 9 42.5 5.4
 -2 -2 9 51.59 7.5
 2 2 -9 51.69 5.7
 2 2 -9 61.39 9.2
 2 2 -9 47.5 6.8
 2 2 -9 56.19 6
 2 2 -9 53.99 7.1
 -3 -1 10 134.69 10.4
 -3 -1 10 105.59 10.1
 -3 -1 10 98.89 8.5
 -3 -1 10 102.59 8.8
 3 1 -10 112.89 11.3
 3 1 -10 100.69 9.1
 3 1 -10 109.39 10.4
 3 1 -10 124.29 9.3
 -4 0 11 1.4 5
 -4 0 11 -5 5.3
 -4 0 11 3.7 5.7
 -4 0 11 -4.7 7.7
 4 0 -11 2 5.5
 4 0 -11 -1.3 6.6
 4 0 -11 12 7
 -5 1 12 277.17 17.3
 -5 1 12 274.77 15.9
 -5 1 12 259.57 13.4
 5 -1 -12 276.97 16.7
 5 -1 -12 254.97 14.4
 5 -1 -12 253.47 16.5
 -6 2 13 27.1 6.5
 -6 2 13 3 9.7
 -6 2 13 48.8 7.3
 6 -2 -13 22.1 8.4
 6 -2 -13 23.4 9.1
 6 -2 -13 10.8 5.2
 6 -2 -13 33 8.9
 -7 3 14 9.7 8
 -7 3 14 11.2 6.8
 -7 3 14 12.5 11.7
 7 -3 -14 9.9 9.6
 7 -3 -14 8.8 10.2
 7 -3 -14 1.8 6
 7 -3 -14 -6.9 8.2
 -8 4 15 45.1 21.4
 -8 4 15 59.89 9.6
 -8 4 15 54.79 8.9
 8 -4 -15 40 11.5
 8 -4 -15 35.8 12.5
 -9 5 16 69.69 9.5
 -9 5 16 88.49 11.8
 9 -5 -16 69.79 14.4
 9 -5 -16 84.49 15.9
 -10 6 17 69.29 10.4
 10 -6 -17 88.89 16
 11 -7 -18 90.29 19.7
 12 -8 -19 -6.1 10.2
 12 -8 -19 -9.8 22.3
 13 -9 -20 -1.6 12.7
 13 -9 -20 -34.9 28.7
 14 -10 -21 48.2 15.7
 14 -10 -21 20.5 38.6
 15 -11 -22 86.19 43.9
 15 -11 -22 9.1 19.3
 16 -19 -7 62.19 18.9
 16 -19 -7 41.5 29.9
 15 -18 -6 36.2 14.9
 15 -18 -6 3.7 27
 14 -17 -5 28.8 13.9
 14 -17 -5 -17.1 32.1
 13 -16 -4 56.59 13
 13 -16 -4 77.59 19.8
 -13 16 4 48.8 18.9
 12 -15 -3 133.99 13.9
 12 -15 -3 122.09 17.9
 -12 15 3 102.09 17.2
 11 -14 -2 10 8
 11 -14 -2 9.6 11.9
 -11 14 2 10 9
 -11 14 2 8.3 13.5
 10 -13 -1 30.8 7.9
 10 -13 -1 32.5 11.6
 -10 13 1 35.7 9
 -10 13 1 44.5 12.9
 9 -12 0 113.39 10.1
 9 -12 0 73.89 11.5
 9 -12 0 79.89 9.5
 -9 12 0 89.69 13.6
 -9 12 0 49.9 10.7
 8 -11 1 54.69 9.2
 8 -11 1 34.6 12.5
 8 -11 1 62.79 8
 8 -11 1 48.1 7.4
 -8 11 -1 53.59 10.7
 -8 11 -1 51.59 11.4
 7 -10 2 8.6 5.4
 7 -10 2 2.6 5.4
 7 -10 2 -1.6 9.2
 7 -10 2 1.5 4.7
 -7 10 -2 -2.8 6.9
 -7 10 -2 -4.2 8
 -7 10 -2 5.5 6.6
 6 -9 3 3.2 6.1
 6 -9 3 5.3 4.7
 6 -9 3 -0.9 4.9
 -6 9 -3 1.9 4.8
 -6 9 -3 -11 5.7
 5 -8 4 231.78 13.7
 5 -8 4 242.98 11.9
 5 -8 4 233.68 11.8
 -5 8 -4 237.68 11.6
 -5 8 -4 240.68 13.3
 4 -7 5 528.45 19.9
 4 -7 5 521.25 22.5
 4 -7 5 529.05 19.9
 -4 7 -5 526.25 22.4
 -4 7 -5 522.25 19.8
 -4 7 -5 558.64 20.8
 3 -6 6 537.15 21.7
 3 -6 6 546.45 20.7
 3 -6 6 552.44 20
 -3 6 -6 529.35 20.9
 -3 6 -6 545.05 20.1
 -3 6 -6 512.65 21.4
 -3 6 -6 565.44 20.7
 2 -5 7 484.45 19.6
 2 -5 7 498.45 18.6
 2 -5 7 506.75 18.7
 -2 5 -7 496.55 19.5
 -2 5 -7 499.65 19.5
 -2 5 -7 492.45 18.8
 -2 5 -7 496.75 18.7
 1 -4 8 2013.2 64.29
 1 -4 8 1947.01 63.99
 1 -4 8 1915.01 64.49
 -1 4 -8 2059.99 64.09
 -1 4 -8 2036.8 64.69
 -1 4 -8 1980.5 64.39
 -1 4 -8 1975.1 64.89
 0 -3 9 455.75 18.5
 0 -3 9 413.06 17.4
 0 -3 9 440.46 17.1
 0 3 -9 430.86 18.6
 0 3 -9 415.96 17.3
 0 3 -9 442.86 17.3
 0 3 -9 449.36 16.8
 -1 -2 10 81.79 8.2
 -1 -2 10 98.99 10.5
 -1 -2 10 79.29 7.6
 1 2 -10 88.09 9.8
 1 2 -10 81.59 8.5
 1 2 -10 84.79 8.1
 -2 -1 11 137.89 9
 -2 -1 11 137.89 11.6
 -2 -1 11 140.79 10.6
 2 1 -11 132.29 9.8
 2 1 -11 144.19 11.5
 2 1 -11 141.39 10.7
 -3 0 12 178.38 12.8
 -3 0 12 159.88 10.1
 3 0 -12 153.38 12.7
 3 0 -12 175.18 11.3
 3 0 -12 157.08 12.6
 -4 1 13 790.62 29.6
 -4 1 13 792.52 28.8
 -4 1 13 789.62 31.4
 4 -1 -13 824.22 29.2
 4 -1 -13 772.92 31.5
 4 -1 -13 811.72 31.5
 4 -1 -13 952.2 31.8
 -5 2 14 4.8 6.3
 -5 2 14 3.4 10.2
 -5 2 14 -1.8 9.2
 5 -2 -14 6.3 8.3
 5 -2 -14 4 8.4
 5 -2 -14 4.4 7.3
 -6 3 15 114.39 11
 -6 3 15 131.29 11.8
 -6 3 15 140.49 15
 6 -3 -15 147.79 15.1
 6 -3 -15 127.09 14.1
 6 -3 -15 149.88 14.8
 -7 4 16 75.89 9.3
 -7 4 16 75.19 16
 7 -4 -16 76.89 13.3
 7 -4 -16 69.59 12.1
 -8 5 17 42.6 9
 8 -5 -17 51.39 15.5
 8 -5 -17 57.49 14.3
 8 -5 -17 70.59 14.2
 -9 6 18 -0.3 8.6
 9 -6 -18 13.7 18.4
 9 -6 -18 3.8 14.1
 10 -7 -19 -1 15.4
 11 -8 -20 -13.3 19.6
 11 -8 -20 18.1 9.2
 12 -9 -21 19.3 14.3
 12 -9 -21 8.1 24
 13 -10 -22 10.3 14.4
 13 -10 -22 15.4 33.3
 14 -11 -23 6.5 41.5
 14 -11 -23 3 17.1
 17 -19 -6 33.6 32.7
 17 -19 -6 4.8 19.1
 16 -18 -5 27.7 17.1
 16 -18 -5 56.29 28.2
 15 -17 -4 69.99 16.4
 14 -16 -3 68.49 20.7
 14 -16 -3 56.59 13.2
 13 -15 -2 14 15.3
 13 -15 -2 20 10.5
 -13 15 2 23.3 17.5
 12 -14 -1 35.2 9.2
 12 -14 -1 55.09 14
 -12 14 1 38.7 6.4
 -12 14 1 50.49 15.8
 11 -13 0 58.79 9.3
 11 -13 0 46.3 12.4
 -11 13 0 70.29 7.4
 -11 13 0 82.49 14.5
 10 -12 1 112.29 12.8
 10 -12 1 85.79 9.6
 -10 12 -1 88.39 14.3
 -10 12 -1 76.39 8.3
 9 -11 2 186.08 14.8
 9 -11 2 197.58 13.8
 9 -11 2 177.28 12.1
 9 -11 2 186.18 19.9
 -9 11 -2 177.18 18.4
 -9 11 -2 214.28 17.6
 -9 11 -2 179.48 10.5
 8 -10 3 293.07 14.4
 8 -10 3 261.97 19.7
 8 -10 3 287.87 14.6
 8 -10 3 274.57 16.6
 -8 10 -3 276.57 16.6
 -8 10 -3 318.37 13.2
 -8 10 -3 286.77 18.1
 7 -9 4 160.58 14.5
 7 -9 4 161.18 11.1
 7 -9 4 154.08 12.7
 7 -9 4 153.08 10
 -7 9 -4 154.68 12.1
 -7 9 -4 148.09 9
 6 -8 5 4.1 4.3
 6 -8 5 0.9 4.9
 6 -8 5 4.9 7.4
 6 -8 5 -1.7 6.8
 -6 8 -5 5 3.2
 -6 8 -5 -6.6 5.7
 5 -7 6 174.98 12.1
 5 -7 6 155.28 9.8
 5 -7 6 160.88 9.3
 5 -7 6 142.09 12.9
 -5 7 -6 159.08 10.9
 -5 7 -6 173.48 8.2
 4 -6 7 559.44 20.2
 4 -6 7 565.14 20.9
 4 -6 7 539.45 21.7
 -4 6 -7 569.64 21.3
 -4 6 -7 557.04 21.6
 -4 6 -7 563.24 20.9
 3 -5 8 410.96 16
 3 -5 8 389.26 16.2
 -3 5 -8 364.36 17.1
 -3 5 -8 400.96 16
 -3 5 -8 376.06 15.9
 2 -4 9 122.59 8.7
 2 -4 9 102.89 8.6
 2 -4 9 119.69 8.1
 -2 4 -9 110.79 10.4
 -2 4 -9 112.59 8.5
 -2 4 -9 106.19 8.7
 1 -3 10 199.08 10.6
 1 -3 10 202.98 10.4
 -1 3 -10 180.48 14.5
 -1 3 -10 198.98 10.3
 -1 3 -10 155.08 10.6
 0 -2 11 12.4 7.1
 0 -2 11 9.8 5.9
 0 -2 11 7.7 5.1
 0 2 -11 11.9 5.6
 0 2 -11 11.4 5.1
 0 2 -11 14.7 5
 -1 -1 12 83.39 8.4
 -1 -1 12 78.69 8.3
 -1 -1 12 105.19 10.1
 1 1 -12 87.29 10.2
 1 1 -12 93.49 9.5
 -2 0 13 30.4 6.3
 -2 0 13 45.7 8.9
 2 0 -13 46.6 8
 2 0 -13 40.5 7.8
 -3 1 14 -1.2 5.5
 -3 1 14 2.2 8.8
 3 -1 -14 5.5 7.2
 3 -1 -14 8.2 7.1
 -4 2 15 28.9 9.5
 -4 2 15 22 6.8
 4 -2 -15 22.3 9.7
 4 -2 -15 23.2 8.3
 -5 3 16 4.3 7.3
 -5 3 16 -2.1 10.4
 5 -3 -16 6.6 8.4
 5 -3 -16 5 10.9
 5 -3 -16 8.1 8.7
 -6 4 17 22.4 8
 -6 4 17 23.7 12.9
 6 -4 -17 33.8 10.1
 6 -4 -17 31.3 10.5
 6 -4 -17 11.9 16.1
 -7 5 18 17.8 8.6
 7 -5 -18 7 12.4
 7 -5 -18 -5.1 12.4
 7 -5 -18 10.5 13.2
 -8 6 19 10.8 8.7
 8 -6 -19 -0.9 16.1
 8 -6 -19 -17.5 13.5
 9 -7 -20 -1.1 15.9
 10 -8 -21 22.7 19.3
 10 -8 -21 5.4 9.9
 11 -9 -22 -13.8 24
 11 -9 -22 -12.4 11
 12 -10 -23 -0.3 14.7
 12 -10 -23 43.7 32
 13 -11 -24 -68.19 65.29
 13 -11 -24 -29.6 17.1
 17 -18 -4 22.8 17.4
 17 -18 -4 87.89 29.5
 16 -17 -3 -20.1 33.5
 16 -17 -3 -38 13.8
 15 -16 -2 -15 11.4
 14 -15 -1 56.29 12.4
 -14 15 1 51.49 7.1
 13 -14 0 14.1 9.2
 -13 14 0 27.7 6.5
 -13 14 0 47.1 19.6
 12 -13 1 68.19 9.6
 -12 13 -1 49.99 7.2
 -12 13 -1 58.29 16.6
 11 -12 2 114.69 12.4
 11 -12 2 171.88 15.8
 -11 12 -2 106.79 16.3
 -11 12 -2 126.69 9.5
 10 -11 3 136.59 11.6
 10 -11 3 127.19 14.8
 -10 11 -3 135.39 15.3
 -10 11 -3 117.89 9.3
 -10 11 -3 156.88 16.5
 9 -10 4 24.4 11.2
 9 -10 4 28.3 7.9
 9 -10 4 22.4 6
 -9 10 -4 29.2 5.7
 -9 10 -4 22.8 9.1
 -9 10 -4 17.9 11
 8 -9 5 75.69 9.9
 8 -9 5 59.49 6.8
 8 -9 5 60.99 10
 8 -9 5 76.49 9
 -8 9 -5 60.19 7.4
 -8 9 -5 56.69 8.9
 7 -8 6 49 8.6
 7 -8 6 52.09 6.2
 7 -8 6 45 9.5
 7 -8 6 55.99 7.7
 -7 8 -6 39.1 7.3
 -7 8 -6 53.69 6.8
 6 -7 7 717.93 26.8
 6 -7 7 683.63 26.9
 6 -7 7 692.53 25.4
 6 -7 7 715.33 26.2
 -6 7 -7 715.03 25.4
 -6 7 -7 723.23 26.4
 5 -6 8 390.36 15.3
 5 -6 8 358.36 16.5
 5 -6 8 397.46 16.7
 5 -6 8 389.06 16.6
 -5 6 -8 391.06 16.6
 -5 6 -8 393.86 15.8
 4 -5 9 -0.4 4.6
 4 -5 9 -1.6 5
 4 -5 9 3.1 3.8
 4 -5 9 3.3 4.3
 -4 5 -9 2.4 4.8
 -4 5 -9 1.7 5.2
 -4 5 -9 3.8 3.3
 3 -4 10 9 4.6
 3 -4 10 9.6 4.8
 -3 4 -10 4.9 4
 -3 4 -10 15.9 4.8
 -3 4 -10 17.9 5.3
 2 -3 11 2.9 4.9
 2 -3 11 -1.4 4.3
 -2 3 -11 4.6 5
 -2 3 -11 6.7 4.7
 -2 3 -11 0.6 4.5
 -2 3 -11 -0.6 3
 1 -2 12 230.08 12.1
 1 -2 12 250.67 12.1
 -1 2 -12 238.28 11.1
 -1 2 -12 240.08 13.3
 -1 2 -12 247.98 12.1
 0 -1 13 30.6 6.3
 0 1 -13 26.5 6.5
 0 1 -13 29.2 6.4
 0 1 -13 31.6 5.3
 -1 0 14 -1.8 5.8
 -1 0 14 -1.3 8.5
 1 0 -14 -1.6 3.5
 1 0 -14 -0.8 6.9
 1 0 -14 0.5 6.2
 -2 1 15 37.2 10.3
 -2 1 15 17.7 6.1
 2 -1 -15 23.6 8.2
 2 -1 -15 26.1 5.2
 2 -1 -15 25.7 7.1
 -3 2 16 246.88 18.4
 -3 2 16 268.57 13.6
 3 -2 -16 235.58 18.1
 3 -2 -16 254.17 12.5
 3 -2 -16 255.97 15.4
 -4 3 17 53.09 8.2
 -4 3 17 49.2 13.2
 4 -3 -17 56.69 7.3
 4 -3 -17 47.5 9.2
 4 -3 -17 61.19 13.4
 -5 4 18 30.8 8.4
 -5 4 18 21.5 15.2
 5 -4 -18 25.8 11.1
 5 -4 -18 7.2 7.9
 5 -4 -18 33.5 16.1
 5 -4 -18 23.1 9.5
 -6 5 19 9.8 8.7
 6 -5 -19 13.5 13.4
 6 -5 -19 32.7 12.5
 -7 6 20 3.4 8.8
 7 -6 -20 11 16.2
 7 -6 -20 -3 14.4
 7 -6 -20 -3 13.9
 8 -7 -21 27 17.1
 8 -7 -21 -0.7 23.5
 9 -8 -22 106.09 21.4
 10 -9 -23 43.1 25.2
 10 -9 -23 12.3 12.6
 11 -10 -24 7.9 14.3
 11 -10 -24 17.1 29.7
 12 -11 -25 -26.8 16.3
 12 -11 -25 1 48.2
 18 -18 -3 9.5 29.5
 18 -18 -3 2.7 17.8
 17 -17 -2 -9.1 24.6
 17 -17 -2 19.2 15.8
 16 -16 -1 -1.3 13
 -16 16 1 -5.9 7.2
 15 -15 0 -4.6 10.7
 -15 15 0 4.1 6.4
 14 -14 1 7 9.8
 -14 14 -1 12.4 6.1
 13 -13 2 1 9.2
 -13 13 -2 58.09 25.7
 -13 13 -2 17.5 5.6
 12 -12 3 26.2 8
 -12 12 -3 50.59 18.2
 -12 12 -3 37.6 6.7
 11 -11 4 65.09 8.7
 11 -11 4 77.39 11.2
 -11 11 -4 99.49 9.4
 -11 11 -4 75.19 17.5
 -11 11 -4 82.09 17
 10 -10 5 54.79 7.3
 10 -10 5 61.29 9.7
 10 -10 5 50.69 12.6
 -10 10 -5 70.19 7.3
 -10 10 -5 65.59 10.3
 -10 10 -5 40.1 13.2
 9 -9 6 91.89 11.1
 9 -9 6 98.79 12
 9 -9 6 92.89 9.1
 -9 9 -6 90.89 8.8
 -9 9 -6 100.59 10.8
 8 -8 7 26.9 8.2
 8 -8 7 32.6 8.8
 8 -8 7 25.3 5.2
 8 -8 7 22.7 9.4
 -8 8 -7 30.5 5.1
 -8 8 -7 29.9 7.1
 7 -7 8 691.83 27
 7 -7 8 715.63 25.9
 7 -7 8 751.62 27.8
 7 -7 8 697.63 27.2
 -7 7 -8 721.63 27
 -7 7 -8 722.33 26
 6 -6 9 636.14 22.8
 6 -6 9 615.64 23.1
 6 -6 9 611.14 24
 6 -6 9 644.14 24
 -6 6 -9 638.84 23.4
 -6 6 -9 623.34 23.8
 5 -5 10 230.88 15.7
 5 -5 10 190.58 9.2
 5 -5 10 180.28 11.9
 -5 5 -10 194.38 11.4
 -5 5 -10 189.68 10.4
 4 -4 11 3.9 2.7
 4 -4 11 7.8 6.2
 -4 4 -11 -0.4 5.2
 -4 4 -11 1.4 3.8
 3 -3 12 162.88 11.2
 -3 3 -12 165.38 10.5
 -3 3 -12 185.98 10
 2 -2 13 36.3 6.9
 -2 2 -13 48.2 7.1
 -2 2 -13 36 6
 -2 2 -13 43.6 6.3
 -2 2 -13 41.1 5.8
 1 -1 14 -3.7 5.5
 -1 1 -14 -3 5.4
 -1 1 -14 -6.8 4.1
 -1 1 -14 -1.2 5.6
 -1 1 -14 5.6 5.7
 0 0 15 11.8 6.3
 0 0 -15 10.3 7.4
 0 0 -15 15.9 4.4
 0 0 -15 26.1 7
 -1 1 16 5.4 6.7
 1 -1 -16 -1.9 8
 1 -1 -16 0.1 5.2
 1 -1 -16 11.5 6.3
 -2 2 17 155.68 11.9
 -2 2 17 136.59 15
 2 -2 -17 132.09 11.9
 2 -2 -17 146.19 16.4
 2 -2 -17 135.39 10.3
 -3 3 18 22 12.6
 -3 3 18 2.3 7.5
 3 -3 -18 5.9 12.1
 3 -3 -18 10 8.6
 3 -3 -18 10 7.4
 -4 4 19 26.7 8.9
 -4 4 19 12.2 16.8
 4 -4 -19 27.2 15.6
 4 -4 -19 12.8 9.6
 4 -4 -19 14.1 8.7
 -5 5 20 4.5 8.8
 5 -5 -20 1 12.8
 5 -5 -20 10.4 11.9
 5 -5 -20 14.8 9
 -6 6 21 3.5 10.7
 6 -6 -21 2 14.4
 6 -6 -21 7.4 16
 7 -7 -22 12 18
 7 -7 -22 20.7 19.9
 8 -8 -23 47.4 11.6
 8 -8 -23 33.6 20.8
 9 -9 -24 7.5 25.5
 9 -9 -24 0.7 11
 10 -10 -25 7.8 15.6
 10 -10 -25 25.3 31.1
 11 -11 -26 -2.8 17
 11 -11 -26 -8.5 35.4
 18 -17 -1 -16.2 16.2
 -17 16 0 -1.4 7.4
 16 -15 1 33.9 13.2
 -16 15 -1 7.8 6.6
 15 -14 2 13.8 10.9
 -15 14 -2 -1.8 6.2
 14 -13 3 82.89 11
 -14 13 -3 85.59 8.8
 13 -12 4 3.6 7.5
 -13 12 -4 9.7 6.5
 12 -11 5 15.9 6.8
 -12 11 -5 3.3 22
 -12 11 -5 31.7 7.4
 11 -10 6 68.89 11.1
 11 -10 6 69.49 16.1
 11 -10 6 55.59 7.5
 -11 10 -6 61.99 11.8
 -11 10 -6 76.19 9.3
 -11 10 -6 50.09 17.2
 10 -9 7 61.69 8.1
 10 -9 7 61.49 12.4
 10 -9 7 61.69 7.9
 -10 9 -7 68.19 10.1
 -10 9 -7 77.59 8.8
 9 -8 8 6.7 5.4
 9 -8 8 4.5 9.9
 9 -8 8 -10.8 8.9
 -9 8 -8 3.9 4.5
 -9 8 -8 -1.8 7.3
 8 -7 9 82.19 8.9
 8 -7 9 95.19 10.3
 8 -7 9 113.49 8.9
 -8 7 -9 99.79 9.7
 -8 7 -9 102.89 8.5
 7 -6 10 152.38 9.4
 7 -6 10 130.59 12.6
 7 -6 10 160.18 13.7
 -7 6 -10 156.98 9.8
 -7 6 -10 150.48 11.6
 6 -5 11 211.78 10.4
 6 -5 11 220.98 14.4
 6 -5 11 231.58 12.3
 -6 5 -11 220.48 12.7
 -6 5 -11 204.38 11.2
 5 -4 12 57.99 5.6
 5 -4 12 62.59 8.9
 -5 4 -12 63.09 7.2
 -5 4 -12 58.49 6.9
 4 -3 13 231.68 13.6
 -4 3 -13 234.08 12
 -4 3 -13 250.67 12.9
 3 -2 14 28.5 7.3
 -3 2 -14 26.6 6.5
 -3 2 -14 20.5 5.6
 -3 2 -14 21.7 7
 2 -1 15 18.5 6.8
 -2 1 -15 11.6 5.9
 -2 1 -15 15.6 5.1
 -2 1 -15 6.7 6.5
 -2 1 -15 11.3 5.6
 1 0 16 6.5 6.4
 -1 0 -16 8.6 6.7
 -1 0 -16 -5 4.4
 -1 0 -16 -0.1 7.6
 0 1 17 14.3 7
 0 -1 -17 24.5 7.4
 0 -1 -17 12.8 9.1
 0 -1 -17 15.8 5.4
 -1 2 18 73.99 9.6
 1 -2 -18 69.09 11.9
 1 -2 -18 65.59 9.6
 1 -2 -18 76.49 9
 -2 3 19 5.4 8.3
 2 -3 -19 7.3 7.8
 2 -3 -19 -2.7 7.1
 2 -3 -19 3.5 12.2
 -3 4 20 5.5 9.7
 3 -4 -20 7.3 9.6
 3 -4 -20 18.9 9
 3 -4 -20 20.6 15.4
 4 -5 -21 7.5 10.4
 4 -5 -21 12.5 12.5
 5 -6 -22 0.2 13.7
 5 -6 -22 3.9 11.5
 5 -6 -22 -7.3 16.1
 6 -7 -23 4.4 20.6
 6 -7 -23 2.9 17.9
 7 -8 -24 -13.4 9.5
 7 -8 -24 3.9 21.8
 8 -9 -25 4 13.3
 8 -9 -25 -3.7 25.9
 9 -10 -26 22.1 31.9
 9 -10 -26 9.8 16.4
 10 -11 -27 39.3 18.7
 10 -11 -27 33.5 36.5
 19 -17 0 5.5 17.4
 18 -16 1 57.99 15.9
 -18 16 -1 37.2 9.9
 17 -15 2 92.19 15.6
 -17 15 -2 45 9
 16 -14 3 37.3 11.4
 -16 14 -3 52.09 8.7
 15 -13 4 5.5 9.5
 -15 13 -4 25.6 8.2
 14 -12 5 214.98 15.1
 -14 12 -5 161.78 13.3
 13 -11 6 81.89 10.1
 -13 11 -6 92.29 10.8
 12 -10 7 96.29 10.9
 12 -10 7 122.99 12.6
 -12 10 -7 107.69 11
 -12 10 -7 112.49 14.2
 11 -9 8 168.28 20.8
 11 -9 8 163.28 11.5
 -11 9 -8 175.48 16.5
 -11 9 -8 155.28 11.3
 10 -8 9 255.77 18.9
 10 -8 9 259.97 13.3
 10 -8 9 263.07 19.2
 -10 8 -9 254.87 16.4
 -10 8 -9 277.57 13.8
 9 -7 10 152.48 10.2
 9 -7 10 144.89 15.1
 -9 7 -10 128.09 12.6
 -9 7 -10 138.29 9.9
 -9 7 -10 129.09 13.1
 8 -6 11 413.16 20.1
 8 -6 11 400.76 16.8
 -8 6 -11 412.06 18.3
 -8 6 -11 439.96 19.3
 -8 6 -11 405.46 17.7
 7 -5 12 271.57 15.2
 7 -5 12 283.37 12.6
 -7 5 -12 260.97 13.2
 -7 5 -12 259.87 18.1
 -7 5 -12 288.97 15.6
 -6 4 -13 143.39 11.4
 -6 4 -13 137.99 9.4
 5 -3 14 315.07 18.1
 -5 3 -14 320.77 14.9
 -5 3 -14 326.17 15.6
 4 -2 15 122.69 14.3
 -4 2 -15 153.28 9.7
 -4 2 -15 131.19 11.5
 3 -1 16 158.78 14.6
 -3 1 -16 141.19 11.8
 -3 1 -16 155.18 11.7
 -3 1 -16 160.48 10.1
 2 0 17 143.39 14.5
 -2 0 -17 128.49 9.4
 -2 0 -17 122.29 11.6
 -2 0 -17 138.49 12.5
 1 1 18 124.19 14.9
 -1 -1 -18 130.99 11.8
 -1 -1 -18 134.19 10.1
 -1 -1 -18 92.29 11.1
 0 -2 -19 89.39 12.5
 0 -2 -19 98.29 9.5
 0 -2 -19 74.89 9.7
 1 -3 -20 141.09 11.4
 1 -3 -20 123.19 13.8
 1 -3 -20 86.49 14.5
 2 -4 -21 139.59 15.9
 2 -4 -21 162.18 15.8
 3 -5 -22 66.59 13.7
 3 -5 -22 47.9 11.4
 4 -6 -23 17.2 15.3
 4 -6 -23 -11.7 11.8
 5 -7 -24 -3.7 17.6
 5 -7 -24 8.3 21.4
 6 -8 -25 -2.3 22.4
 6 -8 -25 6.4 10.1
 7 -9 -26 60.89 27.7
 7 -9 -26 26.7 13.6
 8 -10 -27 19.3 16.3
 8 -10 -27 -19.9 32
 9 -11 -28 -93.99 36.5
 9 -11 -28 0.5 17.6
 19 -16 2 -2.3 16.3
 -19 16 -2 -4.7 9.7
 18 -15 3 33.6 14.7
 -18 15 -3 16.7 9.7
 17 -14 4 13.8 11.3
 -17 14 -4 1.5 9
 16 -13 5 13.4 10.4
 -16 13 -5 0 7.8
 15 -12 6 8.2 8.8
 -15 12 -6 5.8 7.9
 14 -11 7 2.9 7.4
 -14 11 -7 -1.1 6.7
 13 -10 8 81.29 9.4
 13 -10 8 76.29 11.6
 -13 10 -8 85.69 10.1
 -13 10 -8 64.69 14.5
 12 -9 9 100.29 14.9
 12 -9 9 86.89 8.7
 -12 9 -9 73.89 11.8
 -12 9 -9 97.49 10.4
 -12 9 -9 103.19 12.3
 11 -8 10 155.88 11
 11 -8 10 137.89 15.5
 -11 8 -10 168.38 12.4
 -11 8 -10 148.99 15.1
 -11 8 -10 170.08 15.7
 10 -7 11 85.89 12
 10 -7 11 73.99 7.8
 -10 7 -11 86.09 10.3
 -10 7 -11 94.89 10.1
 -10 7 -11 88.79 10.4
 9 -6 12 400.06 16.5
 9 -6 12 392.96 20.4
 -9 6 -12 374.56 17.8
 -9 6 -12 389.86 20
 -9 6 -12 415.36 19.4
 8 -5 13 160.48 14
 8 -5 13 156.38 10
 -8 5 -13 155.78 13.6
 -8 5 -13 160.28 11.2
 -7 4 -14 35.2 6.9
 -7 4 -14 22.5 7.8
 -7 4 -14 30.9 11.3
 -6 3 -15 -12.1 7.1
 -6 3 -15 -1.4 5
 -5 2 -16 99.19 9.1
 -5 2 -16 85.29 9.3
 -4 1 -17 5 7.9
 -4 1 -17 9.3 5
 -3 0 -18 11.4 8.6
 -3 0 -18 -0.8 5.9
 -3 0 -18 15.2 7.4
 -2 -1 -19 6.6 7.5
 -2 -1 -19 -3.7 6.1
 -2 -1 -19 11.9 9.7
 -1 -2 -20 16.7 7.2
 -1 -2 -20 28.9 8.8
 -1 -2 -20 17.3 12.2
 0 -3 -21 145.29 15
 0 -3 -21 110.29 15.3
 0 -3 -21 161.18 12.1
 1 -4 -22 -7.1 16.3
 1 -4 -22 13.8 8.1
 1 -4 -22 8.5 10.1
 2 -5 -23 -9.6 11.4
 2 -5 -23 25 10.6
 3 -6 -24 -1.5 11.8
 3 -6 -24 -3.8 14.9
 4 -7 -25 10.2 18.7
 4 -7 -25 8.9 13.3
 5 -8 -26 12 10.9
 5 -8 -26 6.8 22.4
 6 -9 -27 13.5 27.1
 6 -9 -27 46.9 14.9
 7 -10 -28 39.4 33.9
 7 -10 -28 -1.5 16.9
 20 -16 3 24.4 27.3
 20 -16 3 0.4 19.4
 -20 16 -3 11.2 12
 19 -15 4 26.1 15.2
 -19 15 -4 15.6 15.4
 18 -14 5 -2.6 12.7
 -18 14 -5 -3.7 10.9
 17 -13 6 9.8 10.4
 -17 13 -6 -3.4 9.5
 16 -12 7 -7.7 8.5
 16 -12 7 -10.8 13
 -16 12 -7 29.1 10.1
 15 -11 8 192.98 19.5
 15 -11 8 218.88 14.8
 15 -11 8 219.78 20.2
 -15 11 -8 201.78 15.9
 14 -10 9 149.19 14
 14 -10 9 134.29 11.9
 14 -10 9 88.99 11.8
 -14 10 -9 137.69 17.6
 -14 10 -9 136.69 14.1
 -14 10 -9 171.28 17.6
 13 -9 10 88.89 10.4
 13 -9 10 92.49 8.7
 -13 9 -10 89.09 13.6
 -13 9 -10 96.59 13.9
 -13 9 -10 92.59 10.7
 12 -8 11 159.28 11.5
 12 -8 11 171.68 19.1
 -12 8 -11 168.98 17.2
 -12 8 -11 172.48 13.3
 -12 8 -11 142.19 17.8
 11 -7 12 205.88 20.5
 11 -7 12 180.98 11.7
 -11 7 -12 182.78 13.4
 -11 7 -12 203.08 16.4
 -11 7 -12 204.68 18.5
 10 -6 13 350.86 21.1
 10 -6 13 380.76 15.6
 -10 6 -13 298.97 20
 -10 6 -13 326.37 17.3
 -10 6 -13 367.56 19.1
 9 -5 14 -9.7 9.3
 9 -5 14 13.2 5.4
 -9 5 -14 0.5 9.8
 -9 5 -14 -0.7 8.4
 -9 5 -14 -5.9 5.8
 8 -4 15 11.3 9.8
 -8 4 -15 3.4 6.7
 -8 4 -15 -2.6 14.4
 -8 4 -15 8.8 8.9
 -7 3 -16 4.8 6.4
 -7 3 -16 4 8.3
 -6 2 -17 172.88 15
 -6 2 -17 162.08 12.2
 -5 1 -18 87.29 10
 -5 1 -18 71.39 10
 -4 0 -19 10.1 8.4
 -4 0 -19 24.7 6.8
 -4 0 -19 18.3 9.1
 -3 -1 -20 14.5 6.7
 -3 -1 -20 10.6 10.5
 -3 -1 -20 23.3 8.6
 -2 -2 -21 50.89 10.6
 -2 -2 -21 67.79 9.2
 -2 -2 -21 44.9 13.4
 -1 -3 -22 39.2 15.4
 -1 -3 -22 45.9 10.6
 -1 -3 -22 42.4 8.9
 0 -4 -23 -19 10.3
 0 -4 -23 20.4 17.8
 0 -4 -23 -7 8
 1 -5 -24 -12 13
 1 -5 -24 4.5 10.2
 2 -6 -25 5.9 16.2
 2 -6 -25 -2 12.2
 3 -7 -26 4.6 13.7
 3 -7 -26 3.4 11.5
 3 -7 -26 9.3 20.3
 4 -8 -27 13.3 15.9
 4 -8 -27 -16.4 22.8
 4 -8 -27 -26 11.6
 5 -9 -28 21.5 15.5
 5 -9 -28 12 28.7
 6 -10 -29 -12.5 34.2
 6 -10 -29 -16.3 18.5
 20 -15 5 -8.9 25.7
 20 -15 5 1.1 18.5
 -20 15 -5 -3.6 13.8
 19 -14 6 19.4 14.2
 -19 14 -6 -4.4 12.5
 18 -13 7 12.9 12
 -18 13 -7 7.8 11.3
 17 -12 8 -16.7 9.3
 17 -12 8 -13.8 13.9
 -17 12 -8 11.4 10
 16 -11 9 19.4 14.1
 16 -11 9 22.4 8.5
 -16 11 -9 22.3 10.1
 15 -10 10 -1.6 10
 15 -10 10 10.4 11.8
 15 -10 10 9.1 7.7
 -15 10 -10 19.6 17.8
 -15 10 -10 19 9.3
 -15 10 -10 14 16.4
 14 -9 11 67.89 8.6
 -14 9 -11 87.59 15.9
 -14 9 -11 59.49 14.6
 -14 9 -11 81.59 11
 13 -8 12 198.88 12.5
 -13 8 -12 211.58 15.4
 -13 8 -12 197.98 21.9
 -13 8 -12 197.58 19.6
 12 -7 13 59.79 7.6
 12 -7 13 51.99 16
 -12 7 -13 58.29 13.4
 -12 7 -13 53.49 11.1
 -12 7 -13 47.6 8.9
 11 -6 14 12.3 6
 11 -6 14 7.4 12.7
 -11 6 -14 -5.8 11.8
 -11 6 -14 4.5 9.8
 -11 6 -14 -3.9 7.9
 10 -5 15 7.6 11.7
 -10 5 -15 17.3 9.8
 -10 5 -15 -2.4 6.4
 -10 5 -15 16.9 12.7
 9 -4 16 7.2 10.9
 -9 4 -16 13.1 12
 -9 4 -16 16.6 9.9
 -9 4 -16 33.2 7.5
 -8 3 -17 58.69 10.5
 -8 3 -17 33.4 8.1
 -7 2 -18 205.68 14.3
 -7 2 -18 188.08 16.3
 -6 1 -19 64.19 11.1
 -6 1 -19 74.59 9.5
 -5 0 -20 13.9 7.1
 -5 0 -20 8.9 10.5
 -4 -1 -21 15.1 9.7
 -4 -1 -21 1.8 11.7
 -4 -1 -21 12.5 7.9
 -3 -2 -22 -3.9 13.6
 -3 -2 -22 6.9 10
 -3 -2 -22 11 17.1
 -3 -2 -22 2.1 8
 -2 -3 -23 54.99 16.8
 -2 -3 -23 46.9 10.5
 -2 -3 -23 45.7 11.8
 -1 -4 -24 13.6 12
 -1 -4 -24 23.6 19.3
 -1 -4 -24 14.4 10.7
 0 -5 -25 6.1 11.1
 0 -5 -25 -0.3 14
 1 -6 -26 8.8 12.9
 1 -6 -26 -7.3 16.3
 2 -7 -27 5.3 21.1
 2 -7 -27 6.4 14.6
 2 -7 -27 0.6 12
 3 -8 -28 14.3 16.9
 3 -8 -28 -6.2 24.9
 4 -9 -29 -11 17.1
 4 -9 -29 12 30.9
 5 -10 -30 18.7 36.3
 5 -10 -30 -32.9 18.6
 20 -14 7 39.3 15.9
 20 -14 7 14.9 22.2
 -20 14 -7 3.1 15.3
 19 -13 8 17.5 19.1
 19 -13 8 4.2 12.9
 -19 13 -8 14.2 15.9
 18 -12 9 -39.5 15.7
 18 -12 9 -17.6 10.4
 17 -11 10 26.5 9.7
 -17 11 -10 -16.9 22
 -17 11 -10 5.1 11.9
 16 -10 11 2.7 8.6
 -16 10 -11 1.3 18.7
 -16 10 -11 25.6 20.1
 -16 10 -11 5.1 11.2
 15 -9 12 39.8 7.7
 -15 9 -12 48.1 13.2
 -15 9 -12 33.3 15.4
 -15 9 -12 60.79 18.6
 14 -8 13 84.99 8.8
 -14 8 -13 74.39 11.4
 -14 8 -13 72.89 18.1
 -14 8 -13 86.39 14.1
 13 -7 14 14.3 6.8
 -13 7 -14 27.7 11.2
 -13 7 -14 14.8 9.5
 -13 7 -14 5.3 15.5
 12 -6 15 41.4 16.6
 -12 6 -15 32.4 9.3
 -12 6 -15 21.7 14.5
 -12 6 -15 28.7 11
 11 -5 16 -3.3 14.3
 -11 5 -16 -3.9 10.6
 -11 5 -16 2 8.6
 -11 5 -16 -25.6 12.7
 10 -4 17 0.1 13.6
 -10 4 -17 2.2 11.1
 -10 4 -17 4.2 13
 -10 4 -17 11.8 7.9
 9 -3 18 63.99 13.8
 -9 3 -18 56.39 12.1
 -9 3 -18 38.3 9.7
 -8 2 -19 44.2 10.8
 -8 2 -19 32.4 11.9
 -7 1 -20 23.9 8.8
 -7 1 -20 -5 12
 -6 0 -21 5.4 8.9
 -6 0 -21 6.7 12.5
 -5 -1 -22 47.8 11.2
 -5 -1 -22 41.8 13.5
 -5 -1 -22 54.09 10
 -4 -2 -23 51.39 11.6
 -4 -2 -23 41 17.1
 -4 -2 -23 51.59 12.1
 -3 -3 -24 76.99 15.5
 -3 -3 -24 50.39 18.1
 -3 -3 -24 83.49 13.7
 -3 -3 -24 89.59 12.5
 -2 -4 -25 68.29 23.4
 -2 -4 -25 46.5 13.1
 -2 -4 -25 61.89 15.1
 -2 -4 -25 79.59 13.2
 -1 -5 -26 26 15.4
 -1 -5 -26 33.5 16
 -1 -5 -26 18.1 13.1
 -1 -5 -26 -8.6 35
 0 -6 -27 4.5 12.7
 0 -6 -27 -2.7 18
 0 -6 -27 15.8 14.1
 0 -6 -27 5.4 18
 1 -7 -28 27.1 15.6
 1 -7 -28 0.8 14.3
 1 -7 -28 41.9 24.4
 2 -8 -29 -16.1 15.4
 2 -8 -29 -11.8 28
 2 -8 -29 21.2 18.6
 3 -9 -30 -1.7 18.8
 3 -9 -30 22.8 32.1
 20 -13 9 46.7 13.7
 -20 13 -9 6.7 17.2
 19 -12 10 -8.6 11.1
 -19 12 -10 -6.1 15.8
 18 -11 11 -0.6 10.3
 -18 11 -11 5.2 48
 -18 11 -11 16.9 13.9
 17 -10 12 45.5 9.6
 -17 10 -12 68.29 24.7
 -17 10 -12 52.49 17.4
 16 -9 13 60.09 9.4
 -16 9 -13 68.99 23.5
 -16 9 -13 67.29 13.2
 15 -8 14 64.09 9.2
 -15 8 -14 56.89 20.6
 -15 8 -14 41.8 12
 -15 8 -14 52.29 17.4
 -14 7 -15 -8.5 14.2
 -14 7 -15 3 18
 -14 7 -15 16.1 10.8
 -13 6 -16 31.5 17.3
 -13 6 -16 9.5 12.1
 -13 6 -16 19.8 12.5
 12 -5 17 17.4 18.9
 -12 5 -17 28.2 11.1
 -12 5 -17 28.3 12.1
 -12 5 -17 11 15.4
 11 -4 18 7.5 16
 -11 4 -18 5.5 9.5
 -11 4 -18 -3.7 11.8
 -11 4 -18 -28 14.9
 10 -3 19 -5.8 15.7
 -10 3 -19 -11.3 9.4
 -10 3 -19 2.9 12.7
 -10 3 -19 4.1 14.7
 -9 2 -20 -4.3 12.8
 -9 2 -20 -6.3 8.7
 -8 1 -21 -15.3 13.3
 -8 1 -21 14.3 10.3
 -7 0 -22 -7.1 14.2
 -7 0 -22 2.5 10.3
 -6 -1 -23 24.9 15.1
 -6 -1 -23 55.09 14.2
 -6 -1 -23 35.6 11
 -5 -2 -24 4.4 13
 -5 -2 -24 9.4 11.9
 -5 -2 -24 -9.1 19.1
 -4 -3 -25 74.89 14.1
 -4 -3 -25 51.69 16
 -3 -4 -26 17.8 16.5
 -3 -4 -26 19.8 14.3
 -3 -4 -26 44.1 14.2
 -2 -5 -27 -5.7 12.1
 -2 -5 -27 16.2 18.3
 -2 -5 -27 7 15
 -2 -5 -27 18.7 15.5
 -1 -6 -28 0.3 15.8
 -1 -6 -28 14.1 22.4
 -1 -6 -28 -7.4 16.5
 -1 -6 -28 0.2 13.6
 0 -7 -29 3.6 24.5
 0 -7 -29 13.4 17.7
 0 -7 -29 1.6 18.7
 0 -7 -29 4 16.1
 1 -8 -30 -16.3 20.6
 1 -8 -30 104.89 31.2
 1 -8 -30 55.69 21.5
 1 -8 -30 61.69 20
 -20 12 -11 -9.2 17.8
 -19 11 -12 -26.5 15.3
 -19 11 -12 -10 30.6
 18 -10 13 34.5 10.3
 -18 10 -13 86.39 50.29
 -18 10 -13 40.2 16.1
 17 -9 14 5.9 8.7
 -17 9 -14 13.7 27.3
 -17 9 -14 15.9 13.9
 -16 8 -15 51.59 24.1
 -16 8 -15 35.9 14.5
 -15 7 -16 45 21.8
 -14 6 -17 34.7 14.9
 -14 6 -17 27.1 20
 -13 5 -18 19.7 13.5
 -13 5 -18 -3.3 19.4
 12 -4 19 54.49 28
 -12 4 -19 6.3 18.1
 -12 4 -19 11.8 11.5
 11 -3 20 84.19 18.9
 -11 3 -20 38.7 12.4
 -11 3 -20 39.2 17.8
 10 -2 21 41.2 21.1
 -10 2 -21 114.19 15.8
 -9 1 -22 115.69 18.3
 -9 1 -22 136.39 16.2
 -8 0 -23 -12.2 18.3
 -8 0 -23 43.9 15
 -7 -1 -24 43.3 14.8
 -7 -1 -24 -22.7 18.8
 -7 -1 -24 19.4 16.4
 -6 -2 -25 6.3 14.9
 -6 -2 -25 10.5 16.4
 -5 -3 -26 23.2 18.6
 -5 -3 -26 30.5 16.6
 -4 -4 -27 3.1 16.2
 -4 -4 -27 -16.5 20.7
 -4 -4 -27 10 11.9
 -3 -5 -28 -7.5 23.1
 -3 -5 -28 16.7 16.5
 -3 -5 -28 10.3 13.6
 -3 -5 -28 13 17.4
 -2 -6 -29 12.7 19.3
 -2 -6 -29 -0.3 24.9
 -2 -6 -29 11.9 15.4
 -2 -6 -29 -0.4 17.9
 -1 -7 -30 -9.5 17.8
 -1 -7 -30 10 36.4
 -1 -7 -30 8.1 19.8
 -1 -7 -30 -6.9 23
 -19 10 -14 37.9 19.8
 -19 10 -14 68.09 40.5
 -18 9 -15 33.2 20.3
 -18 9 -15 4.3 64.79
 -17 8 -16 51.29 17
 -17 8 -16 84.49 29
 -16 7 -17 79.99 18
 -16 7 -17 23.5 26.8
 -15 6 -18 -14.6 24.2
 -15 6 -18 -18.6 15.1
 -14 5 -19 -34.7 22.6
 -14 5 -19 29.3 14.6
 -13 4 -20 -25.2 21
 -13 4 -20 9.6 14.7
 -12 3 -21 17 20.2
 -12 3 -21 13.6 13.8
 -11 2 -22 -20.6 25.1
 -11 2 -22 -22.6 18.4
 -10 1 -23 -20 26.5
 -9 0 -24 2.3 16
 -8 -1 -25 9.5 17.6
 -8 -1 -25 18.9 18.4
 -7 -2 -26 18.2 18.3
 -7 -2 -26 11.9 20.9
 -6 -3 -27 -26.9 20.3
 -6 -3 -27 40.3 19.2
 -6 -3 -27 2.2 11.2
 -5 -4 -28 36.8 46.3
 -5 -4 -28 4.3 12.8
 -5 -4 -28 9 19.9
 -4 -5 -29 5.7 28
 -4 -5 -29 44.4 15.7
 -4 -5 -29 18.9 21.2
 -3 -6 -30 7 29.4
 -3 -6 -30 9.1 17.1
 -3 -6 -30 -12.4 21.7
 -18 8 -17 34.3 19.6
 -18 8 -17 -14.2 34.3
 -17 7 -18 21.4 19.7
 -17 7 -18 44.4 31.7
 -16 6 -19 13.9 18
 -16 6 -19 1.2 28.1
 -15 5 -20 -16 18.4
 -15 5 -20 -26.4 25.1
 -14 4 -21 -2.5 24.5
 -14 4 -21 5 16.8
 -13 3 -22 -1.7 23
 -13 3 -22 33.7 19.1
 -12 2 -23 37.3 23.3
 -12 2 -23 12.4 17.5
 -11 1 -24 41.1 18.7
 -10 0 -25 28.9 19.6
 -9 -1 -26 -12.4 20.3
 -8 -2 -27 -4.4 23.6
 -8 -2 -27 -23.9 20.5
 -8 -2 -27 3.5 14.6
 -7 -3 -28 -7 12.8
 -7 -3 -28 -23.2 23.6
 -7 -3 -28 24.7 25.2
 -6 -4 -29 10.1 14.7
 -6 -4 -29 22.8 29.6
 -6 -4 -29 12.1 24
 -5 -5 -30 -2.6 31
 -5 -5 -30 -18.8 24.2
 -5 -5 -30 28.3 17.6
 -17 6 -20 1.4 22.1
 -16 5 -21 -32.1 19.5
 -16 5 -21 17.5 32.5
 -15 4 -22 -25.4 20.5
 -15 4 -22 -13.6 30.5
 -14 3 -23 -19.4 28.5
 -14 3 -23 27.3 21.5
 -13 2 -24 -11 28.1
 -13 2 -24 0.6 21.4
 -12 1 -25 26.8 23.4
 -12 1 -25 -6.3 26.8
 -11 0 -26 -10.7 29.2
 -10 -1 -27 -3.1 25.1
 -9 -2 -28 30.3 24.3
 -9 -2 -28 -29.9 26.8
 -10 -10 -12 -0.3 32
 -10 -10 -12 15.1 32.3
 -11 -9 -11 53.39 31.6
 -12 -8 -10 -10.5 27.4
 -12 -8 -10 -32.6 30.1
 -13 -7 -9 2.1 26.3
 -13 -7 -9 12.2 31.6
 -14 -6 -8 9.7 30.4
 -14 -6 -8 -19.6 24
 -15 -5 -7 34.2 32.7
 -15 -5 -7 -26 22.8
 -6 -13 -14 14.8 36.6
 -6 -13 -14 46.8 37.7
 -7 -12 -13 16.9 32.7
 -7 -12 -13 42.4 33.5
 -8 -11 -12 93.09 32.5
 -9 -10 -11 36.6 27.6
 -9 -10 -11 34 28.2
 -10 -9 -10 29.2 25.2
 -10 -9 -10 -1.4 26.6
 -11 -8 -9 -25.7 26.4
 -11 -8 -9 37.3 26.9
 -12 -7 -8 17.5 22.9
 -12 -7 -8 12.2 26.6
 -13 -6 -7 -0.3 23
 -13 -6 -7 29.9 25.2
 -14 -5 -6 -19.8 24.5
 -14 -5 -6 50.29 23.5
 -15 -4 -5 102.99 23.4
 -15 -4 -5 113.59 30.4
 -16 -3 -4 52.39 22.7
 -16 -3 -4 25.2 26.9
 -17 -2 -3 -3.6 26.7
 -17 -2 -3 2.9 27.2
 -4 -14 -14 1.3 34.9
 -4 -14 -14 7 33.3
 -5 -13 -13 -11.1 31.9
 -5 -13 -13 3.1 29.1
 -6 -12 -12 5.9 27.6
 -6 -12 -12 14.5 32
 -7 -11 -11 -13.9 25.7
 -7 -11 -11 -4.9 25
 -8 -10 -10 -11.2 23.4
 -8 -10 -10 -28.9 23
 -9 -9 -9 -12.7 21.9
 -9 -9 -9 0.5 22.8
 -10 -8 -8 58.59 22.8
 -10 -8 -8 70.59 22.9
 -11 -7 -7 41.9 20.9
 -11 -7 -7 -9.5 20.5
 -12 -6 -6 -0.3 21.2
 -12 -6 -6 54.39 20.5
 -13 -5 -5 21.9 18.1
 -13 -5 -5 40.6 22.9
 -14 -4 -4 42.8 19
 -14 -4 -4 36.7 21.6
 -15 -3 -3 -14.2 22.2
 -15 -3 -3 26.7 19.2
 -16 -2 -2 -11.8 22.6
 -16 -2 -2 -5.9 20.1
 -17 -1 -1 3.5 21
 -17 -1 -1 7.5 23.4
 -18 0 0 -13 29.5
 -1 -16 -15 5.8 22.5
 -1 -16 -15 -2.1 36.5
 -1 -16 -15 -4 36.6
 -2 -15 -14 5.8 34.4
 -2 -15 -14 56.89 18.7
 -2 -15 -14 36.8 32.6
 -3 -14 -13 22.4 27.7
 -3 -14 -13 10 31.1
 -3 -14 -13 6.3 15.4
 -4 -13 -12 -17.4 12.9
 -4 -13 -12 2 24.2
 -4 -13 -12 -16.2 29.2
 -5 -12 -11 51.49 23.4
 -5 -12 -11 60.49 26.1
 -5 -12 -11 20.6 10.9
 -6 -11 -10 68.59 21.9
 -6 -11 -10 45.1 9.5
 -6 -11 -10 96.39 29.9
 -7 -10 -9 93.29 26.1
 -7 -10 -9 68.59 21.5
 -8 -9 -8 81.69 19.9
 -8 -9 -8 120.19 21.2
 -9 -8 -7 141.69 20.7
 -9 -8 -7 174.08 21.9
 -10 -7 -6 27.7 17.8
 -10 -7 -6 18.1 17
 -11 -6 -5 180.48 21
 -11 -6 -5 171.68 21.2
 -12 -5 -4 29.6 17.3
 -12 -5 -4 35.7 16.6
 -13 -4 -3 74.59 18.5
 -14 -3 -2 54.59 18.4
 -14 -3 -2 71.99 18.2
 -15 -2 -1 -0.9 16.8
 -15 -2 -1 5.3 19.4
 -16 -1 0 0.9 18.1
 -16 -1 0 -19.4 17.5
 -17 0 1 22.6 21.3
 -18 1 2 -20.2 25
 -19 2 3 7.6 26.8
 1 -17 -15 38 39.2
 1 -17 -15 55.59 37.9
 1 -17 -15 24 29.4
 0 -16 -14 -33.5 20.3
 0 -16 -14 82.99 35.8
 0 -16 -14 44 31.3
 -1 -15 -13 46.4 28.7
 -1 -15 -13 1.9 17.6
 -1 -15 -13 -13.1 30
 -2 -14 -12 26.4 23.8
 -2 -14 -12 52.59 49.1
 -2 -14 -12 21.5 15.3
 -3 -13 -11 -3.5 23.5
 -3 -13 -11 -10.6 24
 -3 -13 -11 7.1 13.3
 -4 -12 -10 40.4 11.4
 -4 -12 -10 60.79 21.7
 -4 -12 -10 37.6 18.4
 -5 -11 -9 32.1 9.3
 -5 -11 -9 46.1 18.2
 -5 -11 -9 44.8 19.9
 -6 -10 -8 77.29 9.7
 -6 -10 -8 73.09 18.3
 -6 -10 -8 106.29 20.3
 -6 -10 -8 72.99 26
 -7 -9 -7 173.48 21.4
 -7 -9 -7 123.49 19.6
 -7 -9 -7 124.59 26.2
 -8 -8 -6 106.29 16.8
 -8 -8 -6 149.59 52.99
 -8 -8 -6 127.59 18.4
 -9 -7 -5 78.09 16.7
 -9 -7 -5 84.39 18.7
 -10 -6 -4 70.79 16.5
 -10 -6 -4 59.59 14.5
 -11 -5 -3 33.9 14.3
 -11 -5 -3 7.4 13.6
 -12 -4 -2 161.38 17.7
 -12 -4 -2 143.89 18.5
 -13 -3 -1 139.09 17.7
 -13 -3 -1 139.09 18.5
 -14 -2 0 50.09 16.8
 -14 -2 0 53.99 14.7
 -15 -1 1 19.4 16
 -15 -1 1 0.5 24.3
 -16 0 2 6.5 16.4
 -16 0 2 5.8 15.9
 -17 1 3 -23.9 20.3
 -18 2 4 -20.8 22
 -19 3 5 6.3 25.7
 2 -17 -14 29.2 35.9
 2 -17 -14 -48.7 41
 2 -17 -14 -47.7 39.3
 1 -16 -13 85.09 31.5
 1 -16 -13 25.9 29.2
 1 -16 -13 71.69 20.3
 0 -15 -12 0 25.5
 0 -15 -12 -0.6 16.9
 0 -15 -12 55.49 26.5
 -1 -14 -11 -19.6 37.1
 -1 -14 -11 9.9 14.4
 -1 -14 -11 12.8 20.9
 -2 -13 -10 -17.3 12.1
 -2 -13 -10 5.5 17.6
 -2 -13 -10 23.7 19.2
 -3 -12 -9 0.3 10.4
 -3 -12 -9 13.6 14.8
 -3 -12 -9 11 16.9
 3 12 9 13.7 13
 -4 -11 -8 9.8 15.4
 -4 -11 -8 15.5 9.1
 -4 -11 -8 -7.8 11.5
 4 11 8 20.3 11
 -5 -10 -7 26.8 8.3
 -5 -10 -7 48.2 14.8
 -5 -10 -7 25.9 14.7
 -5 -10 -7 -2.6 18.2
 5 10 7 18.1 9.6
 -6 -9 -6 19.5 13.4
 -6 -9 -6 7.9 7.3
 -6 -9 -6 18.8 13.1
 -6 -9 -6 4.2 19.2
 6 9 6 14.5 8.7
 -7 -8 -5 18.6 20.8
 -7 -8 -5 7.7 11.5
 -7 -8 -5 19.7 12.5
 -7 -8 -5 20.5 9.6
 7 8 5 15.8 8.3
 -8 -7 -4 65.09 12.8
 -8 -7 -4 78.59 25.1
 -8 -7 -4 65.59 13.4
 -9 -6 -3 17.6 11
 -9 -6 -3 23 12.4
 -10 -5 -2 104.69 15.1
 -10 -5 -2 149.99 15.6
 -11 -4 -1 217.28 18.8
 -11 -4 -1 206.78 20.2
 -12 -3 0 298.27 23.7
 -12 -3 0 273.07 22.4
 -13 -2 1 105.49 16.1
 -13 -2 1 88.09 16.1
 -14 -1 2 13.3 13.8
 -14 -1 2 2.4 12.6
 -15 0 3 -7.9 12.6
 -15 0 3 10.1 13.6
 15 0 -3 -6.1 7.3
 -16 1 4 17 19.5
 16 -1 -4 7.3 7.9
 -17 2 5 4.9 18.9
 17 -2 -5 13 8.5
 -18 3 6 21.9 22.2
 18 -3 -6 11.6 10
 -19 4 7 36.1 24.4
 19 -4 -7 19.8 11.4
 4 -18 -14 7.4 23.6
 4 -18 -14 -19.1 25.6
 3 -17 -13 48.5 34.8
 3 -17 -13 -3.6 20.2
 2 -16 -12 88.99 30.9
 2 -16 -12 117.29 27.7
 2 -16 -12 116.19 21.1
 1 -15 -11 24.8 22.1
 1 -15 -11 30.8 16.1
 0 -14 -10 197.38 18.5
 0 -14 -10 205.88 25.8
 0 -14 -10 167.08 23.7
 -1 -13 -9 23.3 16.8
 -1 -13 -9 59.59 12.6
 -1 -13 -9 40.6 16
 -2 -12 -8 17.7 10
 -2 -12 -8 16 13.3
 -2 -12 -8 16.4 14.9
 2 12 8 23.4 13.3
 -3 -11 -7 12.9 9
 -3 -11 -7 22.9 13.2
 -3 -11 -7 18.4 10.8
 3 11 7 20.2 10.7
 -4 -10 -6 45.8 12.9
 -4 -10 -6 26.6 8.7
 -4 -10 -6 8.8 9.3
 4 10 6 44.6 9.3
 -5 -9 -5 50.19 16.9
 -5 -9 -5 65.09 8.4
 -5 -9 -5 46.4 12.7
 -5 -9 -5 83.09 12.8
 5 9 5 62.39 8.8
 -6 -8 -4 80.99 14.2
 -6 -8 -4 82.79 12.8
 -6 -8 -4 62.29 17.5
 -6 -8 -4 34.6 9.7
 6 8 4 60.09 8.9
 -7 -7 -3 13.6 17.4
 -7 -7 -3 9.5 10.3
 -7 -7 -3 -11.7 9.2
 7 7 3 11 7.2
 -8 -6 -2 127.49 22.2
 -8 -6 -2 154.08 15.5
 -8 -6 -2 146.39 15.5
 -9 -5 -1 110.89 14.9
 -9 -5 -1 117.49 14.4
 -10 -4 0 103.09 13.5
 -10 -4 0 80.69 12.2
 -11 -3 1 124.09 15.2
 -11 -3 1 142.59 17.6
 11 3 -1 128.79 16.7
 -12 -2 2 23 11.1
 -12 -2 2 25.3 11.5
 12 2 -2 -4.4 12.7
 12 2 -2 -1.8 7.3
 -13 -1 3 108.19 14.4
 -13 -1 3 97.29 13.8
 13 1 -3 73.99 19
 13 1 -3 67.49 8.7
 -14 0 4 15.9 12.6
 -14 0 4 15.3 11.6
 14 0 -4 28.4 16.8
 14 0 -4 3.5 7.9
 -15 1 5 26.1 15.3
 15 -1 -5 14.1 7
 15 -1 -5 15.6 8.4
 15 -1 -5 14.9 19.2
 -16 2 6 37.3 24
 16 -2 -6 2.5 7.9
 -17 3 7 9.6 18.5
 17 -3 -7 13.5 24.9
 17 -3 -7 24.2 10.8
 -18 4 8 49.99 22.2
 18 -4 -8 58.99 28.3
 18 -4 -8 65.69 11.8
 -19 5 9 41.5 24.6
 19 -5 -9 4.8 12.6
 19 -5 -9 109.39 33.5
 6 -19 -14 -41.8 28.6
 6 -19 -14 17.7 22.8
 5 -18 -13 -7 21.4
 5 -18 -13 45.8 24.2
 4 -17 -12 29.6 21.9
 4 -17 -12 40.1 21.2
 3 -16 -11 46.1 21.2
 3 -16 -11 51.69 16.6
 2 -15 -10 47.5 21.2
 2 -15 -10 31 16.4
 2 -15 -10 54.39 13.9
 1 -14 -9 77.79 17.3
 1 -14 -9 141.59 19.9
 1 -14 -9 141.79 21.6
 1 -14 -9 152.08 16.3
 0 -13 -8 -4.9 16.6
 0 -13 -8 7.2 14.5
 0 -13 -8 9.2 14.1
 0 -13 -8 -6.2 10.5
 -1 -12 -7 9.4 19
 -1 -12 -7 9.3 12.1
 -1 -12 -7 3.6 12
 -1 -12 -7 17.7 9.4
 1 12 7 10.2 12.6
 -2 -11 -6 54.29 9.4
 -2 -11 -6 59.79 12.7
 -2 -11 -6 67.49 13.5
 2 11 6 76.79 11.3
 -3 -10 -5 115.59 10.8
 -3 -10 -5 106.59 13.8
 -3 -10 -5 108.29 14.3
 3 10 5 110.59 10.8
 -4 -9 -4 11.3 8.1
 -4 -9 -4 30.1 10.6
 -4 -9 -4 18.8 6.8
 -4 -9 -4 25.9 13.1
 4 9 4 19.5 7.7
 -5 -8 -3 2.2 5.7
 -5 -8 -3 5.5 8.4
 -5 -8 -3 6.4 13.4
 -5 -8 -3 4.8 9.6
 5 8 3 4 6.7
 -6 -7 -2 26 10
 -6 -7 -2 11.5 9.1
 -6 -7 -2 26.1 7.3
 -6 -7 -2 16.7 14.6
 6 7 2 13.7 6.6
 -7 -6 -1 189.18 17
 -7 -6 -1 202.98 16.3
 -7 -6 -1 177.98 20.2
 7 6 1 178.08 12.1
 -8 -5 0 615.84 37.5
 -8 -5 0 720.63 31
 -8 -5 0 783.22 31
 8 5 0 741.43 31.4
 8 5 0 687.23 25.7
 -9 -4 1 132.09 27.5
 -9 -4 1 160.28 15.4
 -9 -4 1 154.08 15.3
 9 4 -1 159.18 16.1
 9 4 -1 134.69 11.3
 -10 -3 2 48.5 10.2
 -10 -3 2 56.29 10.7
 10 3 -2 45.6 7.5
 10 3 -2 49.1 13.2
 -11 -2 3 15.8 9.7
 -11 -2 3 6.3 9.3
 11 2 -3 -0.7 7.1
 11 2 -3 9.1 12.8
 -12 -1 4 -3.2 9.2
 -12 -1 4 10.2 9.4
 12 1 -4 3.5 6.6
 12 1 -4 28.3 14.4
 -13 0 5 46.5 11.7
 -13 0 5 42.9 10.4
 13 0 -5 38.6 8
 13 0 -5 58.49 16.9
 -14 1 6 33.3 13.2
 14 -1 -6 27.8 16.4
 14 -1 -6 39.8 9.1
 -15 2 7 2.2 14.9
 15 -2 -7 11 7.1
 15 -2 -7 12.3 19.1
 -16 3 8 31 16.4
 16 -3 -8 19.7 8.7
 -17 4 9 -14.2 19.8
 17 -4 -9 9.1 26.7
 17 -4 -9 5.4 9.9
 -18 5 10 34.8 23.2
 18 -5 -10 -6.5 29
 18 -5 -10 28.2 11.9
 -19 6 11 32.5 25.2
 19 -6 -11 27 14.8
 19 -6 -11 56.49 33.6
 7 -19 -13 -10 21
 7 -19 -13 12.6 27.8
 6 -18 -12 -25.2 17
 6 -18 -12 0.8 20.9
 5 -17 -11 4.9 15.2
 5 -17 -11 9.3 20.4
 4 -16 -10 -4 14.9
 4 -16 -10 21.9 15.4
 3 -15 -9 75.29 15.3
 3 -15 -9 97.09 13.7
 3 -15 -9 83.19 18.2
 2 -14 -8 50.09 13.3
 2 -14 -8 66.79 13
 2 -14 -8 58.59 12
 1 -13 -7 9.1 9.2
 1 -13 -7 -6.6 11.8
 1 -13 -7 28.4 12.5
 0 -12 -6 6.8 9.1
 0 -12 -6 4.1 12.7
 0 -12 -6 -0.9 11.6
 0 -12 -6 -6.8 10.2
 0 12 6 5.3 13
 -1 -11 -5 29.9 9.1
 -1 -11 -5 20.7 10.3
 -1 -11 -5 25.2 11.6
 -1 -11 -5 30 11.6
 1 11 5 11.9 9.8
 -2 -10 -4 102.09 12.8
 -2 -10 -4 86.19 13.1
 -2 -10 -4 99.99 14.4
 -2 -10 -4 99.69 9.4
 2 10 4 96.69 10.6
 -3 -9 -3 61.09 7.4
 -3 -9 -3 50.79 9.8
 -3 -9 -3 34 12.3
 -3 -9 -3 41.2 10
 3 9 3 51.39 8.3
 -4 -8 -2 -1.4 5.8
 -4 -8 -2 9.6 7.9
 -4 -8 -2 5.1 12.7
 -4 -8 -2 -0.9 7.2
 -4 -8 -2 -5.9 10.5
 4 8 2 -6.9 13.8
 4 8 2 5.5 7
 -5 -7 -1 104.19 9.5
 -5 -7 -1 147.79 15.4
 -5 -7 -1 128.59 12.9
 -5 -7 -1 123.49 14.4
 -5 -7 -1 136.19 17
 5 7 1 126.49 11.1
 5 7 1 115.49 16.3
 -6 -6 0 203.58 21.4
 -6 -6 0 232.98 16.3
 -6 -6 0 219.78 15.6
 6 6 0 210.48 15.7
 6 6 0 205.38 23
 6 6 0 225.58 12.5
 -7 -5 1 121.69 16.9
 -7 -5 1 89.59 10.9
 -7 -5 1 113.59 12.9
 7 5 -1 96.49 10.1
 7 5 -1 107.99 12.9
 7 5 -1 109.79 16.4
 -8 -4 2 18.3 8
 -8 -4 2 13.8 7.9
 -8 -4 2 41.1 17
 8 4 -2 21.2 11.1
 8 4 -2 22.4 6.3
 8 4 -2 9.5 13.1
 -9 -3 3 62.49 22.1
 -9 -3 3 63.99 10.6
 -9 -3 3 55.89 10.1
 9 3 -3 56.49 7.1
 9 3 -3 64.59 12.4
 -10 -2 4 81.19 10.7
 -10 -2 4 86.59 11.9
 10 2 -4 94.99 8.3
 10 2 -4 117.69 15
 -11 -1 5 -0.4 8.9
 -11 -1 5 23.7 9.6
 11 1 -5 18.7 6.4
 11 1 -5 33.4 12.7
 -12 0 6 2.6 8.5
 -12 0 6 10.1 8.9
 12 0 -6 0.9 7.4
 12 0 -6 -0.5 14.4
 -13 1 7 8.6 10.1
 -13 1 7 9.7 10.1
 13 -1 -7 28.1 15.4
 -14 2 8 29.4 13
 14 -2 -8 13.7 17.2
 -15 3 9 15.4 15.6
 15 -3 -9 3.5 7.8
 15 -3 -9 -4.9 18.6
 -16 4 10 10.3 18.3
 16 -4 -10 45.4 44.4
 16 -4 -10 48.8 10.4
 -17 5 11 45.4 20.9
 17 -5 -11 37 26.8
 17 -5 -11 44.2 11.9
 -18 6 12 17.8 24.4
 18 -6 -12 -1.6 13.2
 18 -6 -12 9.3 31.1
 -19 7 13 -8 26.5
 19 -7 -13 -18.8 35
 19 -7 -13 9.6 17.7
 8 -19 -12 31.1 18.8
 8 -19 -12 -28 26.1
 7 -18 -11 43 17.4
 7 -18 -11 41.3 22.6
 6 -17 -10 44.4 20.8
 6 -17 -10 25.6 13.9
 5 -16 -9 23.3 11.7
 5 -16 -9 -9.2 14.6
 4 -15 -8 244.68 19.5
 4 -15 -8 230.08 24.1
 4 -15 -8 198.68 18.1
 3 -14 -7 10.9 11
 3 -14 -7 4.1 9.8
 3 -14 -7 17 11.4
 2 -13 -6 98.89 12.2
 2 -13 -6 90.29 13.8
 2 -13 -6 114.89 12.1
 1 -12 -5 22.2 8.5
 1 -12 -5 23.3 10.2
 1 -12 -5 11.3 9.5
 -1 12 5 16.8 15.3
 0 -11 -4 63.99 11.1
 0 -11 -4 93.59 14.4
 0 -11 -4 78.39 10.8
 0 -11 -4 76.49 9.2
 0 11 4 72.59 11.2
 -1 -10 -3 153.08 15.6
 -1 -10 -3 138.29 13
 -1 -10 -3 150.48 11.5
 -1 -10 -3 127.79 14.4
 1 10 3 133.59 13.4
 -2 -9 -2 180.58 11.4
 -2 -9 -2 174.88 15.2
 -2 -9 -2 165.88 14.9
 -2 -9 -2 177.48 15.4
 2 9 2 206.18 13
 2 9 2 160.48 17.7
 -3 -8 -1 43.3 9.9
 -3 -8 -1 58.09 10
 -3 -8 -1 72.79 9.8
 -3 -8 -1 53.09 6.8
 -3 -8 -1 59.49 9.1
 3 8 1 68.89 8
 3 8 1 59.99 12.6
 -4 -7 0 279.17 12.4
 -4 -7 0 283.17 16.2
 -4 -7 0 268.37 19.6
 -4 -7 0 281.47 16.3
 -4 -7 0 275.17 18.1
 4 7 0 256.67 21.2
 4 7 0 290.07 13.9
 -5 -6 1 193.48 17.1
 -5 -6 1 198.78 13.9
 -5 -6 1 181.18 18.2
 -5 -6 1 207.18 14.4
 5 6 -1 200.48 11.5
 5 6 -1 181.48 18.9
 5 6 -1 180.78 15.4
 -6 -5 2 45.8 11
 -6 -5 2 55.09 8.6
 -6 -5 2 43.2 8.6
 -6 -5 2 41.3 12.9
 6 5 -2 43 10.7
 6 5 -2 52.49 14.2
 6 5 -2 40.8 6.7
 6 5 -2 53.79 11.7
 -7 -4 3 144.69 17.1
 -7 -4 3 101.39 13.4
 -7 -4 3 108.19 11.7
 -7 -4 3 112.79 12.4
 7 4 -3 109.09 13.2
 7 4 -3 118.39 14.2
 7 4 -3 111.59 15
 7 4 -3 115.49 9.6
 -8 -3 4 59.99 16.1
 -8 -3 4 48.7 13.8
 -8 -3 4 61.79 8.7
 -8 -3 4 70.39 9.7
 8 3 -4 69.19 15.5
 8 3 -4 34.3 10.6
 8 3 -4 61.19 11.9
 8 3 -4 65.19 7.4
 -9 -2 5 130.29 21.7
 -9 -2 5 138.89 13.5
 -9 -2 5 158.08 13.9
 9 2 -5 159.68 11.1
 9 2 -5 158.08 17.1
 9 2 -5 134.29 16.2
 -10 -1 6 48.1 10
 -10 -1 6 62.79 10.1
 10 1 -6 63.59 8.1
 10 1 -6 70.99 13.8
 -11 0 7 -9.9 7.6
 -11 0 7 -3.7 6.6
 11 0 -7 -16.9 11.3
 -12 1 8 -14.3 9.4
 -12 1 8 -4.8 8.6
 12 -1 -8 6 14.1
 -13 2 9 72.19 12.6
 13 -2 -9 77.19 16.6
 -14 3 10 20.2 13.6
 14 -3 -10 37 18.1
 -15 4 11 134.69 18.9
 15 -4 -11 143.89 14.4
 15 -4 -11 127.79 22.7
 -16 5 12 76.79 18.7
 16 -5 -12 30.4 35.2
 16 -5 -12 31.2 10.9
 -17 6 13 36.8 21.7
 17 -6 -13 -11.9 29.2
 17 -6 -13 17.7 12.5
 -18 7 14 -4.9 24.4
 18 -7 -14 -36.2 33.2
 -19 8 15 9.1 27.4
 19 -8 -15 -32 17.5
 19 -8 -15 -5 38.5
 10 -20 -12 -15 32.4
 9 -19 -11 58.49 26.5
 9 -19 -11 3.7 17.5
 8 -18 -10 -13.5 20.8
 8 -18 -10 18.2 15.8
 7 -17 -9 4.8 13.1
 7 -17 -9 13.3 18.3
 6 -16 -8 80.89 12.8
 6 -16 -8 54.09 16.8
 5 -15 -7 267.57 24.7
 5 -15 -7 281.67 19.3
 4 -14 -6 39.5 9.7
 4 -14 -6 58.09 11.7
 4 -14 -6 55.79 10.1
 3 -13 -5 384.86 19.6
 3 -13 -5 367.66 19.8
 3 -13 -5 391.86 23.9
 2 -12 -4 100.99 10.7
 2 -12 -4 101.49 10.7
 2 -12 -4 90.39 13
 -2 12 4 70.59 17
 1 -11 -3 280.87 16.7
 1 -11 -3 285.17 14.9
 1 -11 -3 282.67 18.9
 -1 11 3 269.87 18.1
 0 -10 -2 430.36 20.6
 0 -10 -2 479.55 19.4
 0 -10 -2 454.45 22.7
 0 10 2 447.06 30
 0 10 2 464.65 20.9
 -1 -9 -1 303.87 17.2
 -1 -9 -1 305.97 16.9
 -1 -9 -1 290.17 17.4
 -1 -9 -1 306.67 14.2
 1 9 1 315.67 15.7
 1 9 1 305.97 22.5
 -2 -8 0 143.69 11.3
 -2 -8 0 135.99 12.6
 -2 -8 0 160.58 12.9
 -2 -8 0 127.49 12.9
 -2 -8 0 159.78 9.7
 2 8 0 136.09 14.8
 2 8 0 152.98 17.2
 2 8 0 145.69 11.4
 -3 -7 1 393.16 18.9
 -3 -7 1 377.06 19
 -3 -7 1 408.26 16
 -3 -7 1 386.16 19.1
 -3 -7 1 409.76 19.1
 3 7 -1 428.16 23.2
 3 7 -1 375.16 22.3
 3 7 -1 404.36 16.9
 -4 -6 2 121.29 9.1
 -4 -6 2 143.99 13.2
 -4 -6 2 157.98 15.8
 -4 -6 2 143.99 12.5
 -4 -6 2 130.69 11.6
 4 6 -2 127.29 12.4
 4 6 -2 130.69 16.5
 4 6 -2 171.98 10.5
 -5 -5 3 212.98 13.5
 -5 -5 3 212.98 14
 -5 -5 3 211.28 18.6
 -5 -5 3 198.38 15
 5 5 -3 213.38 15.1
 5 5 -3 192.18 17.6
 5 5 -3 236.08 11.9
 5 5 -3 214.68 19.8
 -6 -4 4 212.08 13.6
 -6 -4 4 219.18 15.6
 -6 -4 4 196.88 19.4
 -6 -4 4 213.58 13.8
 6 4 -4 193.38 11.4
 6 4 -4 201.38 17.5
 6 4 -4 245.28 15.8
 6 4 -4 189.08 17.9
 -7 -3 5 81.59 11.9
 -7 -3 5 106.59 11
 -7 -3 5 110.69 11.2
 -7 -3 5 95.29 15.1
 7 3 -5 90.29 9.4
 7 3 -5 109.19 12.2
 7 3 -5 106.49 12.7
 7 3 -5 96.19 14.2
 -8 -2 6 126.09 17
 -8 -2 6 121.49 12.1
 -8 -2 6 101.99 11.4
 -8 -2 6 98.09 12.4
 8 2 -6 125.69 9.9
 8 2 -6 124.89 14
 8 2 -6 133.29 15.1
 8 2 -6 96.89 12.5
 -9 -1 7 42 12.3
 -9 -1 7 77.59 20.3
 -9 -1 7 67.99 9.5
 -9 -1 7 73.99 9.7
 9 1 -7 61.69 15.7
 9 1 -7 52.49 7.9
 9 1 -7 85.79 12.4
 9 1 -7 43.3 12.1
 -10 0 8 6 6.4
 -10 0 8 20.3 7.4
 -10 0 8 11.3 13.5
 10 0 -8 31.1 11.3
 -11 1 9 90.79 12
 -11 1 9 99.79 12.3
 11 -1 -9 87.99 13.8
 -12 2 10 106.39 13
 12 -2 -10 154.88 18.3
 -13 3 11 22.7 11.8
 13 -3 -11 17.1 14.6
 -14 4 12 78.59 15.7
 14 -4 -12 82.09 19.6
 -15 5 13 -1 15.9
 15 -5 -13 -4.5 8.5
 15 -5 -13 -6.5 20.3
 -16 6 14 31.8 19.3
 16 -6 -14 26.3 25
 16 -6 -14 16.6 11.8
 -17 7 15 -11.2 22.4
 17 -7 -15 -12.3 29.9
 17 -7 -15 -4 15
 -18 8 16 -22.8 24.4
 18 -8 -16 -36.5 35.6
 18 -8 -16 2.4 17
 11 -20 -11 26.5 29.9
 11 -20 -11 22.2 19.3
 10 -19 -10 -1.2 16.7
 10 -19 -10 1.7 26.1
 9 -18 -9 6.5 14.7
 9 -18 -9 -0.2 20.6
 8 -17 -8 21.3 29
 8 -17 -8 3.9 11.3
 7 -16 -7 1.1 14
 7 -16 -7 4 9.7
 6 -15 -6 14.1 12.5
 6 -15 -6 3.6 8.6
 5 -14 -5 25.6 10.4
 5 -14 -5 34.9 9.5
 5 -14 -5 35.6 8.7
 4 -13 -4 282.07 19.7
 4 -13 -4 244.98 15.1
 4 -13 -4 247.48 16.1
 3 -12 -3 54.89 9.7
 3 -12 -3 61.99 9.3
 3 -12 -3 68.79 9.3
 -3 12 3 49.5 21.4
 2 -11 -2 111.49 11.7
 2 -11 -2 109.29 10.4
 2 -11 -2 105.49 11.1
 -2 11 2 137.69 12.4
 1 -10 -1 195.28 11.6
 1 -10 -1 170.28 13.3
 1 -10 -1 195.38 14.5
 -1 10 1 188.58 13.7
 -1 10 1 164.78 16.6
 0 -9 0 340.17 15
 0 -9 0 341.07 17.5
 0 -9 0 345.07 16.7
 0 9 0 314.07 21.5
 0 9 0 314.47 16.2
 -1 -8 1 191.58 13.2
 -1 -8 1 233.88 13.7
 -1 -8 1 216.58 11.3
 -1 -8 1 185.38 14
 1 8 -1 209.68 17.2
 1 8 -1 225.58 12.6
 1 8 -1 199.18 11.8
 -2 -7 2 174.98 9.8
 -2 -7 2 184.08 12.7
 -2 -7 2 170.68 13
 -2 -7 2 175.58 12.6
 -2 -7 2 182.08 12.1
 2 7 -2 169.78 16.3
 2 7 -2 187.88 11
 2 7 -2 172.18 11.1
 2 7 -2 165.88 15.2
 -3 -6 3 448.26 16.7
 -3 -6 3 456.15 19.7
 -3 -6 3 447.46 19.9
 -3 -6 3 437.56 19.6
 -3 -6 3 446.26 19.6
 3 6 -3 428.06 22.3
 3 6 -3 469.25 18.2
 3 6 -3 421.16 22.2
 -4 -5 4 414.56 19.1
 -4 -5 4 435.76 20.9
 -4 -5 4 455.05 19.8
 -4 -5 4 440.36 19.5
 -4 -5 4 352.16 16.8
 4 5 -4 429.76 23.4
 4 5 -4 440.46 22.1
 4 5 -4 441.76 19.2
 4 5 -4 437.66 17.4
 -5 -4 5 3.8 9.9
 -5 -4 5 7.2 7.5
 -5 -4 5 2.6 5.8
 -5 -4 5 0.8 5.1
 5 4 -5 11.5 8.5
 5 4 -5 16.3 8.7
 5 4 -5 16 8.3
 5 4 -5 4 5.3
 -6 -3 6 118.49 13.3
 -6 -3 6 139.49 14.6
 -6 -3 6 126.49 10.7
 -6 -3 6 125.39 10.9
 6 3 -6 119.39 12.8
 6 3 -6 129.59 14.3
 6 3 -6 121.59 9.7
 6 3 -6 154.28 13.9
 -7 -2 7 22.9 12
 -7 -2 7 11 9
 -7 -2 7 9.4 6.4
 -7 -2 7 10.3 6.5
 7 2 -7 18.4 5.7
 7 2 -7 11.3 10
 7 2 -7 9.7 8.2
 7 2 -7 2.5 7.8
 -8 -1 8 0.2 6.5
 -8 -1 8 -10.4 13.5
 -8 -1 8 10.7 7.2
 -8 -1 8 2.8 9.5
 8 1 -8 14.9 9.3
 8 1 -8 3.5 11
 8 1 -8 15.4 9
 -9 0 9 -1.2 5.4
 -9 0 9 20.5 11.3
 -9 0 9 11.6 6.7
 9 0 -9 -4.2 9.8
 9 0 -9 1.3 13.3
 9 0 -9 -4.5 12.4
 -10 1 10 22.9 8
 -10 1 10 29.8 11.7
 -10 1 10 17.7 8.2
 10 -1 -10 32 16.8
 10 -1 -10 27.4 11.2
 -11 2 11 3 13.5
 -11 2 11 22.1 10.1
 11 -2 -11 10.7 12.7
 -12 3 12 8.3 11.2
 -12 3 12 -24.8 15
 12 -3 -12 8.7 13.3
 -13 4 13 55.89 13.8
 13 -4 -13 32.7 16.3
 -14 5 14 -4.6 15.1
 14 -5 -14 9.3 18.9
 -15 6 15 23.4 18.4
 15 -6 -15 11.3 24.2
 15 -6 -15 2.6 11
 -16 7 16 32 24.1
 16 -7 -16 21.1 28.7
 16 -7 -16 -5 11.9
 -17 8 17 104.19 25.2
 17 -8 -17 82.89 33.1
 17 -8 -17 62.99 18.4
 18 -9 -18 -19.6 18.3
 18 -9 -18 35.4 38.6
 12 -20 -10 -23.8 29.6
 12 -20 -10 14.4 19.5
 11 -19 -9 -5.3 24.1
 11 -19 -9 32.9 16.5
 10 -18 -8 -16.8 20.6
 10 -18 -8 -10.6 14.3
 9 -17 -7 -3.2 17.6
 9 -17 -7 16.7 11.7
 8 -16 -6 13 14.7
 8 -16 -6 15.8 10
 7 -15 -5 288.87 24.6
 7 -15 -5 302.87 18.5
 6 -14 -4 439.86 19.6
 6 -14 -4 481.25 27
 6 -14 -4 449.26 22.1
 5 -13 -3 21.7 7.5
 5 -13 -3 6.9 9.2
 5 -13 -3 7.9 6.9
 4 -12 -2 19.3 7
 4 -12 -2 27.9 7.5
 4 -12 -2 25.7 8.4
 -4 12 2 21.7 6.7
 3 -11 -1 5.3 6.8
 3 -11 -1 3.1 5.3
 3 -11 -1 3.6 7.1
 -3 11 1 -3.8 5.5
 -3 11 1 -9.4 7.6
 2 -10 0 168.78 13.3
 2 -10 0 158.38 10.8
 2 -10 0 160.38 12.4
 -2 10 0 152.78 12.8
 -2 10 0 160.28 11.2
 -2 10 0 167.28 20.4
 1 -9 1 491.15 19.4
 1 -9 1 493.95 20.1
 1 -9 1 470.85 21.5
 -1 9 -1 480.25 19.5
 -1 9 -1 473.65 20.3
 -1 9 -1 465.85 24.4
 0 -8 2 234.88 13.1
 0 -8 2 198.28 13.6
 0 -8 2 244.88 11.6
 0 8 -2 207.68 16.2
 0 8 -2 223.68 12.5
 0 8 -2 207.68 11.8
 -1 -7 3 14.9 5.5
 -1 -7 3 11.6 6.8
 -1 -7 3 11.6 5.3
 -1 -7 3 22 6.8
 -1 -7 3 16.2 4.6
 1 7 -3 13.5 5.6
 1 7 -3 17.3 8.5
 1 7 -3 9.3 5.5
 1 7 -3 11 8.1
 -2 -6 4 1447.96 49.8
 -2 -6 4 1431.66 47.4
 -2 -6 4 1444.86 49.6
 -2 -6 4 1458.45 48.9
 -2 -6 4 1405.76 48.1
 2 6 -4 1456.05 50.79
 2 6 -4 1439.86 48.9
 2 6 -4 1512.55 48.2
 2 6 -4 1408.56 49.8
 -3 -5 5 358.86 17.2
 -3 -5 5 390.36 17.4
 -3 -5 5 385.36 18
 -3 -5 5 371.86 14.4
 -3 -5 5 395.86 17.4
 3 5 -5 351.46 19.6
 3 5 -5 375.16 15.8
 3 5 -5 373.26 16.3
 3 5 -5 379.26 19.9
 -4 -4 6 81.99 9.7
 -4 -4 6 100.29 9.7
 -4 -4 6 99.59 11
 -4 -4 6 89.79 8.9
 4 4 -6 89.89 8.4
 4 4 -6 86.79 10.3
 4 4 -6 97.89 10.4
 4 4 -6 86.59 10.4
 4 4 -6 99.39 8.8
 -5 -3 7 3.4 9.3
 -5 -3 7 8.5 7
 -5 -3 7 1.5 5.9
 -5 -3 7 1.4 4.7
 5 3 -7 -1.4 7.4
 5 3 -7 4.4 5.2
 5 3 -7 10.1 8.1
 5 3 -7 3.4 5.2
 5 3 -7 -8 7
 -6 -2 8 179.78 12
 -6 -2 8 189.98 13.6
 -6 -2 8 170.48 17.8
 -6 -2 8 188.88 12.3
 6 2 -8 187.28 14.6
 6 2 -8 171.68 15
 6 2 -8 193.18 11.4
 6 2 -8 159.48 11.4
 6 2 -8 148.09 15.4
 -7 -1 9 100.39 11
 -7 -1 9 89.19 10.3
 -7 -1 9 98.79 10.9
 -7 -1 9 92.49 13.9
 7 1 -9 87.89 10.8
 7 1 -9 122.29 13.3
 7 1 -9 93.89 11.8
 -8 0 10 16.1 9.1
 -8 0 10 9.7 15
 -8 0 10 28.7 6.4
 -8 0 10 24.1 6.8
 8 0 -10 20 11.7
 8 0 -10 42.5 9.9
 8 0 -10 25.5 11.6
 -9 1 11 13.3 10.5
 -9 1 11 10.6 7.9
 -9 1 11 18.6 7.6
 9 -1 -11 31.3 10.6
 9 -1 -11 7.2 12.4
 -10 2 12 21.2 11.5
 -10 2 12 30.9 9.3
 10 -2 -12 15 16
 10 -2 -12 20.7 12
 -11 3 13 52.39 11.4
 -11 3 13 19.2 12
 11 -3 -13 56.29 14.6
 -12 4 14 19.1 13.2
 -12 4 14 20.9 11.8
 12 -4 -14 2.5 15.9
 -13 5 15 1 13.4
 -13 5 15 12.5 14.2
 13 -5 -15 52.49 18
 -14 6 16 -13.7 15.6
 -14 6 16 -3.3 14.6
 14 -6 -16 8.7 11.3
 14 -6 -16 -10.9 21.1
 -15 7 17 -35.1 17
 15 -7 -17 -13.8 53.19
 15 -7 -17 19.4 12.2
 -16 8 18 44.6 22.8
 16 -8 -18 2.6 15.4
 16 -8 -18 1.1 30.4
 17 -9 -19 -8.7 40.4
 17 -9 -19 37.3 18.4
 13 -20 -9 27.8 19.7
 13 -20 -9 8.4 29.8
 12 -19 -8 40.3 17
 12 -19 -8 1.2 24.8
 11 -18 -7 -19.1 21
 11 -18 -7 18.4 14.6
 10 -17 -6 44.3 17.9
 10 -17 -6 28.4 11.5
 9 -16 -5 44.8 10.6
 9 -16 -5 27.6 16.1
 8 -15 -4 33.2 9.3
 8 -15 -4 26.3 12.7
 7 -14 -3 6.1 7.6
 7 -14 -3 1.4 11
 7 -14 -3 9.6 7.3
 -7 14 3 18.8 10.6
 6 -13 -2 189.78 13.9
 6 -13 -2 166.78 12.2
 6 -13 -2 171.28 18.2
 -6 13 2 181.58 11.2
 5 -12 -1 106.39 9.9
 5 -12 -1 90.69 11.8
 5 -12 -1 84.79 10.4
 -5 12 1 98.99 9
 4 -11 0 1.3 6.1
 4 -11 0 10.2 6.3
 4 -11 0 1.9 5.1
 -4 11 0 6.7 8
 -4 11 0 -3.6 6.2
 3 -10 1 70.29 7.9
 3 -10 1 78.69 10.3
 3 -10 1 53.19 7
 -3 10 -1 59.69 8
 -3 10 -1 76.79 8.4
 2 -9 2 68.79 7.9
 2 -9 2 59.99 6.8
 2 -9 2 46.8 8.1
 -2 9 -2 65.19 8
 -2 9 -2 45.5 7.2
 -2 9 -2 54.89 10.6
 1 -8 3 200.78 12.9
 1 -8 3 197.38 11.1
 1 -8 3 224.78 12.5
 -1 8 -3 207.68 16.3
 -1 8 -3 218.98 11.6
 -1 8 -3 214.48 12.2
 -1 8 -3 186.28 11.9
 0 -7 4 394.46 16.8
 0 -7 4 382.36 17.7
 0 -7 4 343.27 17.4
 0 -7 4 394.66 15.6
 0 7 -4 368.06 16
 0 7 -4 346.27 19.4
 0 7 -4 342.37 16.7
 0 7 -4 387.16 16.2
 -1 -6 5 1291.47 43
 -1 -6 5 1282.87 43.3
 -1 -6 5 1318.87 45.2
 -1 -6 5 1316.47 44.4
 -1 -6 5 1305.87 44.1
 1 6 -5 1251.77 44.5
 1 6 -5 1330.27 43.5
 1 6 -5 1233.48 45.6
 1 6 -5 1335.27 44.1
 -2 -5 6 53.19 5.3
 -2 -5 6 62.89 8.4
 -2 -5 6 44.6 7.3
 -2 -5 6 33.3 6.2
 2 5 -6 58.79 7.3
 2 5 -6 46.7 8.1
 2 5 -6 48 9.6
 2 5 -6 55.99 6.4
 -3 -4 7 90.59 9.7
 -3 -4 7 97.69 11.3
 -3 -4 7 78.79 9.7
 -3 -4 7 100.59 10
 3 4 -7 79.99 8.7
 3 4 -7 87.99 8.3
 3 4 -7 102.59 11
 3 4 -7 95.49 11.5
 3 4 -7 90.39 9.2
 -4 -3 8 12.1 6.9
 -4 -3 8 15.8 8.8
 -4 -3 8 3.2 4.9
 4 3 -8 0.8 6.8
 4 3 -8 -13.2 7.2
 4 3 -8 3.3 5.2
 4 3 -8 13.9 7.1
 4 3 -8 5.2 5
 -5 -2 9 24 5.3
 -5 -2 9 34.1 7.4
 -5 -2 9 14.9 5.5
 -5 -2 9 31.8 10.1
 5 2 -9 29.3 8.5
 5 2 -9 11.4 7.7
 5 2 -9 35.8 6.6
 5 2 -9 32.3 8.1
 5 2 -9 26.1 6.2
 -6 -1 10 149.79 11.6
 -6 -1 10 171.48 11.8
 -6 -1 10 141.69 17
 -6 -1 10 151.78 12.6
 6 1 -10 124.69 10.3
 6 1 -10 156.68 15.2
 6 1 -10 147.29 14.8
 6 1 -10 169.08 14.4
 -7 0 11 272.17 15.2
 -7 0 11 284.27 15.1
 -7 0 11 301.97 16.4
 -7 0 11 286.27 21.6
 7 0 -11 281.87 14.7
 7 0 -11 250.37 17.4
 7 0 -11 275.67 18.5
 7 0 -11 259.87 19
 -8 1 12 67.39 16.4
 -8 1 12 84.59 9.5
 -8 1 12 99.59 10.8
 8 -1 -12 79.29 13.1
 8 -1 -12 83.49 14.1
 8 -1 -12 95.89 12.6
 -9 2 13 5.8 8.6
 -9 2 13 -8.7 9
 9 -2 -13 -10.8 10.7
 9 -2 -13 1 12.2
 -10 3 14 1.5 10.2
 -10 3 14 3.5 9.8
 10 -3 -14 2.1 11.7
 10 -3 -14 19.3 16.6
 -11 4 15 -23.3 10.7
 -11 4 15 10.9 11.5
 11 -4 -15 0.2 13.4
 -12 5 16 145.49 16.3
 12 -5 -16 139.69 19.8
 -13 6 17 21.9 12.9
 -13 6 17 60.09 16.1
 13 -6 -17 33.2 20.5
 -14 7 18 41 16.5
 14 -7 -18 11.4 10.9
 14 -7 -18 27.2 25.5
 15 -8 -19 -44.9 32.9
 15 -8 -19 -10.5 13.8
 16 -9 -20 14 39.9
 16 -9 -20 19.1 18
 14 -20 -8 -5.6 17.2
 14 -20 -8 -35.3 31.5
 13 -19 -7 -12.9 15.9
 13 -19 -7 -11.6 24.3
 12 -18 -6 28.8 23
 12 -18 -6 -14.5 14.5
 11 -17 -5 70.09 18.9
 11 -17 -5 60.49 13.5
 10 -16 -4 30.7 10.9
 10 -16 -4 3.1 14.2
 9 -15 -3 -2.5 12.9
 9 -15 -3 -4 7.6
 8 -14 -2 6.9 6.9
 8 -14 -2 8.6 9.9
 8 -14 -2 13.3 7.2
 -8 14 2 8.3 14.5
 7 -13 -1 -15.9 8.4
 7 -13 -1 7.1 6.9
 7 -13 -1 6.9 6.6
 -7 13 1 5.3 5.3
 6 -12 0 225.88 13
 6 -12 0 222.88 14
 6 -12 0 222.68 16.9
 -6 12 0 233.48 11.8
 5 -11 1 4 5.3
 5 -11 1 1.9 5.8
 5 -11 1 11.9 6.9
 -5 11 -1 0.4 5.5
 -5 11 -1 -0.5 8.2
 4 -10 2 5.3 6.9
 4 -10 2 8.1 6.1
 4 -10 2 2.5 4.7
 -4 10 -2 18.4 5.8
 -4 10 -2 12.5 6.5
 3 -9 3 70.19 8.6
 3 -9 3 68.49 9.2
 3 -9 3 74.79 8.3
 -3 9 -3 62.09 7.3
 -3 9 -3 67.99 8.5
 -3 9 -3 72.09 10.4
 2 -8 4 76.49 8.1
 2 -8 4 79.29 7.6
 2 -8 4 85.19 8.8
 -2 8 -4 75.19 7.4
 -2 8 -4 71.69 8
 -2 8 -4 88.69 10.4
 -2 8 -4 81.99 7.8
 1 -7 5 127.39 8.7
 1 -7 5 117.19 10.6
 1 -7 5 135.09 10.1
 -1 7 -5 119.89 12.8
 -1 7 -5 103.79 9.7
 -1 7 -5 121.59 9.9
 -1 7 -5 116.59 8.5
 0 -6 6 315.07 13.4
 0 -6 6 344.97 15.2
 0 -6 6 309.57 18
 0 -6 6 322.87 15.2
 0 -6 6 317.77 15.1
 0 6 -6 330.87 14
 0 6 -6 324.97 14.4
 0 6 -6 323.07 17.1
 0 6 -6 295.47 15.4
 -1 -5 7 94.19 9.6
 -1 -5 7 96.79 9.9
 -1 -5 7 87.39 7
 -1 -5 7 96.29 8.6
 -1 -5 7 96.79 10.5
 1 5 -7 92.19 7.9
 1 5 -7 91.39 8.1
 1 5 -7 105.09 11.9
 1 5 -7 107.49 10.4
 -2 -4 8 33.4 6.3
 -2 -4 8 41.9 6.9
 -2 -4 8 35.2 7.5
 -2 -4 8 30.2 7.3
 2 4 -8 39.9 6
 2 4 -8 28.9 6.7
 2 4 -8 38.6 7.3
 2 4 -8 28.5 6.9
 -3 -3 9 26.6 6
 -3 -3 9 35.6 7.7
 -3 -3 9 34.1 6.7
 -3 -3 9 28.3 7.1
 3 3 -9 37.5 5.9
 3 3 -9 34.4 7.4
 3 3 -9 33.8 7.1
 3 3 -9 25.4 5.9
 3 3 -9 31.8 7.5
 -4 -2 10 128.09 12.5
 -4 -2 10 140.29 11.2
 -4 -2 10 120.59 10.6
 -4 -2 10 128.79 13.4
 4 2 -10 151.38 13.3
 4 2 -10 127.09 12.3
 4 2 -10 137.09 9.9
 4 2 -10 136.39 12.7
 4 2 -10 128.89 10.4
 -5 -1 11 222.58 16.9
 -5 -1 11 203.58 13.8
 -5 -1 11 228.88 13.3
 -5 -1 11 210.28 13
 5 1 -11 199.78 15.6
 5 1 -11 214.28 12.2
 5 1 -11 216.98 15.1
 5 1 -11 219.68 15
 -6 0 12 265.97 19.9
 -6 0 12 278.07 15.6
 -6 0 12 307.37 14.8
 -6 0 12 272.27 15.3
 6 0 -12 299.17 17.6
 6 0 -12 339.37 17.8
 6 0 -12 287.87 19.1
 6 0 -12 280.87 14.8
 -7 1 13 6.9 12.5
 -7 1 13 -6.4 7.3
 -7 1 13 -3.6 7.8
 7 -1 -13 -6.3 9.8
 7 -1 -13 -12.2 7.6
 7 -1 -13 -8.2 5.7
 7 -1 -13 2.3 9.8
 -8 2 14 2.5 8.1
 -8 2 14 -6.6 8.3
 8 -2 -14 0.7 7.1
 8 -2 -14 -5.4 10.8
 8 -2 -14 -9.4 10.6
 -9 3 15 28.6 9.9
 -9 3 15 78.09 10.7
 9 -3 -15 57.39 13.8
 9 -3 -15 44.2 12.1
 -10 4 16 42.3 11.2
 -10 4 16 15.1 9.8
 10 -4 -16 37 13.6
 10 -4 -16 12.9 18.5
 -11 5 17 67.59 11.8
 -11 5 17 88.69 13.4
 11 -5 -17 78.59 17.6
 -12 6 18 61.99 14.4
 -12 6 18 21.4 12.7
 12 -6 -18 24.9 18.4
 13 -7 -19 21.1 11.8
 13 -7 -19 42.1 26.6
 14 -8 -20 -8.4 13.2
 15 -9 -21 46.2 36.9
 15 -9 -21 38.8 16.2
 16 -10 -22 -36.8 18.3
 16 -10 -22 73.79 46
 15 -20 -7 -22 20
 15 -20 -7 13.2 33
 14 -19 -6 5.2 16.8
 14 -19 -6 30.8 26.6
 13 -18 -5 -13.1 13.3
 13 -18 -5 19.5 20.9
 12 -17 -4 44.3 13.3
 12 -17 -4 21.5 17.4
 11 -16 -3 32 11.3
 11 -16 -3 23.6 15.9
 10 -15 -2 9.2 11.3
 10 -15 -2 24.1 8.8
 -10 15 2 0.3 15.9
 9 -14 -1 46.1 11.5
 9 -14 -1 52.19 9.5
 9 -14 -1 59.89 9.7
 -9 14 1 63.79 7
 8 -13 0 148.09 12.7
 8 -13 0 169.88 16.7
 8 -13 0 124.29 11.5
 -8 13 0 133.39 9.7
 7 -12 1 141.99 12
 7 -12 1 145.89 11
 7 -12 1 120.09 14.6
 -7 12 -1 133.79 9.8
 6 -11 2 86.19 8.5
 6 -11 2 91.79 9.9
 6 -11 2 108.09 11.2
 -6 11 -2 94.49 11.1
 -6 11 -2 91.09 8.9
 5 -10 3 37.3 6.6
 5 -10 3 44.6 6.8
 5 -10 3 37.2 6.7
 -5 10 -3 41.2 7.5
 -5 10 -3 53.89 7.1
 4 -9 4 37.3 6.5
 4 -9 4 29.9 5.5
 4 -9 4 31.2 6.6
 -4 9 -4 42.2 6.7
 -4 9 -4 40 10.7
 -4 9 -4 31.7 6.8
 -4 9 -4 36.4 6
 3 -8 5 351.66 15.2
 3 -8 5 349.77 16.8
 3 -8 5 334.37 14.8
 -3 8 -5 360.16 14.6
 -3 8 -5 336.67 18.4
 -3 8 -5 333.47 15.8
 -3 8 -5 321.47 15.1
 2 -7 6 476.55 18.5
 2 -7 6 486.15 19.3
 2 -7 6 494.35 18.9
 -2 7 -6 458.75 18.8
 -2 7 -6 478.15 18.5
 -2 7 -6 465.75 21
 -2 7 -6 471.45 19.3
 1 -6 7 72.79 7
 1 -6 7 77.19 7.6
 -1 6 -7 75.89 8.9
 -1 6 -7 79.79 8.4
 -1 6 -7 75.89 7.5
 -1 6 -7 65.69 7
 0 -5 8 974.6 32.8
 0 -5 8 989.7 33.6
 0 -5 8 945.41 34
 0 -5 8 984.7 34.2
 0 5 -8 887.91 34
 0 5 -8 982.7 33.4
 0 5 -8 1002.7 35.1
 -1 -4 9 181.78 11.7
 -1 -4 9 185.18 10.9
 -1 -4 9 176.48 13.1
 -1 -4 9 184.88 12.6
 1 4 -9 182.58 10.6
 1 4 -9 180.48 10.4
 1 4 -9 185.18 13
 1 4 -9 139.19 11.1
 -2 -3 10 165.58 10.4
 -2 -3 10 148.19 12
 -2 -3 10 155.08 10.7
 -2 -3 10 148.49 10.6
 2 3 -10 156.38 12.7
 2 3 -10 171.88 10.6
 2 3 -10 144.69 9.8
 2 3 -10 177.98 17.2
 2 3 -10 152.28 11.7
 -3 -2 11 131.39 12.6
 -3 -2 11 150.98 10.4
 -3 -2 11 125.09 10.5
 -3 -2 11 148.79 10.7
 3 2 -11 145.89 10.6
 3 2 -11 122.99 10.6
 3 2 -11 117.69 12
 3 2 -11 124.79 9.4
 3 2 -11 134.59 13.2
 -4 -1 12 53.29 7.5
 -4 -1 12 69.39 7.8
 -4 -1 12 49 10.2
 -4 -1 12 53.19 6.8
 4 1 -12 75.09 10.1
 4 1 -12 77.39 10.3
 4 1 -12 66.19 8.2
 4 1 -12 53.69 7.5
 -5 0 13 190.58 12.9
 -5 0 13 198.48 16.4
 -5 0 13 181.38 15.1
 -5 0 13 188.28 12.7
 5 0 -13 217.68 14.5
 5 0 -13 192.48 14.6
 5 0 -13 211.08 16.7
 5 0 -13 167.88 12.1
 -6 1 14 1.5 6.8
 -6 1 14 17.7 11.1
 -6 1 14 8.5 6
 6 -1 -14 3.5 7.2
 6 -1 -14 -4.8 8.6
 6 -1 -14 5.4 9.6
 6 -1 -14 7.8 9.2
 -7 2 15 61.59 8.9
 -7 2 15 58.39 9.6
 -7 2 15 32 17.3
 7 -2 -15 53.09 11.5
 7 -2 -15 44.1 8.7
 7 -2 -15 33.2 14
 7 -2 -15 58.79 11.3
 -8 3 16 45.3 9.7
 -8 3 16 48.8 10.2
 8 -3 -16 60.99 10.1
 8 -3 -16 42.1 13.8
 8 -3 -16 32.6 12.1
 -9 4 17 56.39 10.7
 -9 4 17 57.19 10.5
 9 -4 -17 33.2 15.2
 9 -4 -17 32.2 13.5
 -10 5 18 32.7 11.3
 -10 5 18 14.1 10.3
 10 -5 -18 7.3 13.6
 10 -5 -18 6.7 36.6
 -11 6 19 16.4 12
 11 -6 -19 20.8 17.3
 12 -7 -20 2.3 20
 13 -8 -21 -27.5 30.3
 13 -8 -21 -36.3 11.9
 14 -9 -22 -17.2 15.1
 14 -9 -22 28.5 37
 15 -10 -23 7.4 43.1
 15 -10 -23 51.49 19.8
 15 -19 -5 1.1 17.4
 15 -19 -5 64.89 30
 14 -18 -4 29.6 23.9
 14 -18 -4 57.79 16.3
 13 -17 -3 134.19 24.1
 13 -17 -3 157.48 23.7
 12 -16 -2 49.4 16.1
 12 -16 -2 32.8 11.5
 11 -15 -1 -15.7 8.4
 11 -15 -1 19.1 11.4
 -11 15 1 6.6 14.1
 -11 15 1 -0.3 6.3
 10 -14 0 78.79 10.9
 10 -14 0 85.59 12.7
 -10 14 0 86.29 13.9
 -10 14 0 90.59 8.1
 9 -13 1 64.79 9.5
 9 -13 1 34.7 9.5
 9 -13 1 56.09 9.1
 -9 13 -1 43.5 12.8
 -9 13 -1 81.89 8.2
 8 -12 2 0.5 6.5
 8 -12 2 -2.7 8.4
 8 -12 2 0.8 6
 -8 12 -2 -4.3 10.2
 -8 12 -2 7.7 6.1
 7 -11 3 94.79 10.3
 7 -11 3 88.19 8.9
 7 -11 3 108.89 13.1
 -7 11 -3 87.49 8.5
 -7 11 -3 75.29 11.1
 6 -10 4 13 6.7
 6 -10 4 19.7 6.6
 6 -10 4 14.5 5.5
 -6 10 -4 -0.4 7.1
 -6 10 -4 10.5 5.2
 5 -9 5 201.18 11.8
 5 -9 5 192.18 11.2
 5 -9 5 185.08 13.4
 -5 9 -5 197.58 10.6
 -5 9 -5 196.48 13.4
 4 -8 6 526.75 20.6
 4 -8 6 542.65 20.8
 4 -8 6 552.84 21.7
 -4 8 -6 557.14 20.4
 -4 8 -6 511.65 21.7
 -4 8 -6 535.45 23.6
 -4 8 -6 530.05 21.7
 3 -7 7 337.77 17.2
 3 -7 7 359.86 15.3
 3 -7 7 374.56 15
 -3 7 -7 336.27 16.5
 -3 7 -7 353.16 14.8
 -3 7 -7 358.36 16
 -3 7 -7 351.56 17.6
 2 -6 8 18.5 7.1
 2 -6 8 42.2 5.2
 2 -6 8 29.5 5.9
 -2 6 -8 44.1 5.6
 -2 6 -8 36.1 7.7
 -2 6 -8 34.3 6.1
 -2 6 -8 31.4 7.6
 1 -5 9 2607.14 83.19
 1 -5 9 2546.45 84.19
 1 -5 9 2695.03 83.69
 -1 5 -9 2658.23 83.59
 -1 5 -9 2401.76 85.49
 -1 5 -9 2645.54 84.39
 -1 5 -9 2627.04 83.39
 0 -4 10 847.82 30
 0 -4 10 839.32 30.5
 0 -4 10 867.21 31.9
 0 -4 10 857.51 31.8
 0 4 -10 889.11 31
 0 4 -10 864.91 30.4
 0 4 -10 901.91 31.8
 0 4 -10 911.41 31.1
 -1 -3 11 145.19 9.9
 -1 -3 11 137.89 12.9
 1 3 -11 144.49 11.9
 1 3 -11 146.59 10.3
 1 3 -11 131.49 9
 1 3 -11 132.29 9.9
 -2 -2 12 203.88 11.9
 -2 -2 12 221.88 14.8
 -2 -2 12 230.18 12.1
 2 2 -12 218.58 14.5
 2 2 -12 220.58 12.5
 2 2 -12 232.08 13.5
 2 2 -12 212.48 11.8
 -3 -1 13 222.98 12.7
 -3 -1 13 230.48 15.7
 -3 -1 13 224.98 13.3
 3 1 -13 249.97 12.5
 3 1 -13 242.88 15.8
 3 1 -13 250.67 14.9
 -4 0 14 542.15 21.9
 -4 0 14 581.34 25.1
 4 0 -14 534.65 21.6
 4 0 -14 553.24 24.2
 4 0 -14 544.45 24.8
 -5 1 15 183.08 12.4
 -5 1 15 188.98 17.7
 -5 1 15 170.88 17.2
 5 -1 -15 163.88 14.2
 5 -1 -15 173.68 17.1
 5 -1 -15 153.18 12.3
 5 -1 -15 162.58 14.3
 -6 2 16 68.89 9.4
 -6 2 16 101.99 11.4
 -6 2 16 78.09 15.3
 6 -2 -16 60.39 9.1
 6 -2 -16 79.59 10.5
 6 -2 -16 94.29 12.9
 6 -2 -16 47.5 12.9
 -7 3 17 3.6 8.9
 -7 3 17 -0.9 9.1
 7 -3 -17 -6 11.1
 7 -3 -17 5.9 11.5
 7 -3 -17 6.4 9
 -8 4 18 15 8.8
 8 -4 -18 -7.3 10.4
 8 -4 -18 -16.5 11.7
 8 -4 -18 -12.8 13.8
 -9 5 19 -17.1 9.4
 9 -5 -19 1.6 14.2
 9 -5 -19 -10.1 17
 -10 6 20 27.4 10.6
 10 -6 -20 -12.5 16.8
 11 -7 -21 23.6 21.5
 12 -8 -22 68.99 28.1
 12 -8 -22 -0.6 12.5
 13 -9 -23 -3 14.5
 13 -9 -23 -21.2 44.6
 14 -10 -24 -23.8 42.7
 14 -10 -24 -45.1 17.4
 16 -19 -4 59.39 28.8
 16 -19 -4 34.3 18.2
 15 -18 -3 45 23.6
 15 -18 -3 -6.1 15.1
 14 -17 -2 43.2 19.9
 14 -17 -2 51.59 21
 13 -16 -1 72.29 18.5
 13 -16 -1 9.9 11
 -13 16 1 8.2 7.7
 -13 16 1 40.3 18.3
 12 -15 0 1 13.5
 12 -15 0 2.2 9.5
 -12 15 0 12 6.8
 -12 15 0 37.9 17.1
 11 -14 1 100.79 11.3
 11 -14 1 106.09 14.2
 -11 14 -1 92.39 9.2
 -11 14 -1 97.69 15.6
 10 -13 2 100.39 13.1
 10 -13 2 117.29 12.7
 -10 13 -2 117.99 14.2
 -10 13 -2 88.89 9.2
 9 -12 3 43.7 9.4
 9 -12 3 30.7 9.4
 9 -12 3 39.4 7.9
 -9 12 -3 51.69 6.7
 -9 12 -3 29.7 12.2
 8 -11 4 166.78 19.7
 8 -11 4 172.48 15
 8 -11 4 167.98 11.8
 8 -11 4 165.38 13.2
 -8 11 -4 169.18 17.5
 -8 11 -4 170.78 10.3
 7 -10 5 -2 5.8
 7 -10 5 -0.2 9.6
 7 -10 5 -0.3 7.1
 7 -10 5 3.4 5
 -7 10 -5 2.7 7.9
 -7 10 -5 6.1 5.2
 6 -9 6 39.7 8.2
 6 -9 6 27.2 5.8
 6 -9 6 26.7 6.5
 6 -9 6 32 7.3
 -6 9 -6 28.4 7.8
 -6 9 -6 28.9 5.4
 5 -8 7 45.9 6
 5 -8 7 58.69 8.2
 -5 8 -7 49.99 5.9
 -5 8 -7 55.69 7.9
 4 -7 8 149.39 13.4
 4 -7 8 155.88 9.2
 4 -7 8 142.79 10.5
 -4 7 -8 145.59 11.1
 -4 7 -8 143.29 8.8
 -4 7 -8 125.49 12.5
 3 -6 9 -1.1 6.1
 3 -6 9 3.7 5.7
 3 -6 9 9.2 4.3
 -3 6 -9 7.4 6.2
 -3 6 -9 3.7 4
 -3 6 -9 12 5.6
 -3 6 -9 3.4 3.8
 2 -5 10 -6.8 5.3
 2 -5 10 4 3.9
 2 -5 10 -1.1 6.2
 -2 5 -10 4.4 4.2
 -2 5 -10 5.3 5.3
 -2 5 -10 -2.7 5.8
 -2 5 -10 4.1 4.7
 1 -4 11 24.9 6.4
 1 -4 11 32.5 7.1
 -1 4 -11 23.3 6.6
 -1 4 -11 25.8 6
 -1 4 -11 23.5 4.8
 -1 4 -11 24.8 5.8
 0 -3 12 114.29 12.4
 0 -3 12 93.49 9.5
 0 -3 12 106.49 13.1
 0 3 -12 116.09 8.5
 0 3 -12 103.29 9.6
 0 3 -12 119.29 11.2
 0 3 -12 102.19 10.1
 -1 -2 13 169.08 10.9
 -1 -2 13 157.68 14.2
 1 2 -13 171.48 10.5
 1 2 -13 179.18 11.7
 1 2 -13 174.18 13.7
 1 2 -13 162.18 11.4
 -2 -1 14 23.2 6.1
 -2 -1 14 21.9 6.3
 -2 -1 14 23.5 10
 2 1 -14 22 8.2
 2 1 -14 33.3 6.7
 2 1 -14 20.9 5.7
 -3 0 15 42.2 10.4
 -3 0 15 48.9 7.7
 3 0 -15 46.8 8.3
 3 0 -15 39.8 9.5
 3 0 -15 38.2 6.7
 -4 1 16 121.09 11.8
 -4 1 16 101.69 13.8
 4 -1 -16 113.19 12.5
 4 -1 -16 105.29 10.7
 4 -1 -16 109.99 13.2
 -5 2 17 2.3 7.8
 -5 2 17 4.5 13
 5 -2 -17 -1 8.9
 5 -2 -17 7.8 7.1
 5 -2 -17 0.9 11.7
 -6 3 18 26.8 9
 6 -3 -18 -1.2 10.5
 6 -3 -18 17.7 9.3
 6 -3 -18 2.6 10.7
 -7 4 19 6 8.9
 7 -4 -19 -7.8 13.1
 7 -4 -19 8.6 11.1
 7 -4 -19 16.4 12.5
 -8 5 20 -6.8 9.3
 8 -5 -20 -19.2 12
 8 -5 -20 -17.6 14.3
 8 -5 -20 2.7 16.9
 -9 6 21 37.8 11.1
 9 -6 -21 53.79 19
 9 -6 -21 28.6 24.8
 10 -7 -22 10.6 19
 11 -8 -23 3.2 11.4
 11 -8 -23 -10.8 25.4
 12 -9 -24 4.1 14.3
 12 -9 -24 15.8 34.8
 13 -10 -25 11.8 17.6
 13 -10 -25 19.2 42.8
 17 -19 -3 24.3 20.2
 17 -19 -3 31.3 32.4
 16 -18 -2 56.49 27.7
 16 -18 -2 70.59 16.4
 15 -17 -1 138.69 23.8
 15 -17 -1 147.99 17.5
 14 -16 0 172.58 21.7
 14 -16 0 174.88 16.6
 -14 16 0 128.49 11.9
 13 -15 1 97.49 13.1
 13 -15 1 90.79 17
 -13 15 -1 92.59 8.6
 -13 15 -1 52.29 20.1
 12 -14 2 17 9
 12 -14 2 36.2 11.7
 -12 14 -2 11.3 16.6
 -12 14 -2 18.1 6
 11 -13 3 71.39 9.8
 11 -13 3 69.79 12
 -11 13 -3 76.89 7.9
 -11 13 -3 70.09 14.7
 10 -12 4 85.59 11.8
 10 -12 4 76.19 9.5
 -10 12 -4 56.49 14.7
 -10 12 -4 84.69 8.2
 9 -11 5 48.9 13.2
 9 -11 5 77.69 11
 9 -11 5 88.59 11.1
 9 -11 5 80.19 9.4
 -9 11 -5 79.79 8.4
 -9 11 -5 71.39 12.9
 8 -10 6 0.9 7
 8 -10 6 12.1 7.3
 8 -10 6 2.4 9.7
 8 -10 6 16.8 5.2
 -8 10 -6 -0.4 5.2
 -8 10 -6 7.1 7.6
 7 -9 7 36.7 6
 7 -9 7 35.8 6.7
 7 -9 7 28.9 7.8
 7 -9 7 38.8 9.4
 -7 9 -7 33.5 6.2
 -7 9 -7 45.5 8.4
 6 -8 8 51.99 9
 6 -8 8 57.69 8.2
 6 -8 8 59.69 9.8
 6 -8 8 45.8 6.3
 -6 8 -8 71.59 8.9
 -6 8 -8 63.59 6.9
 5 -7 9 0.9 6.7
 5 -7 9 4 5.6
 5 -7 9 8.8 4.8
 5 -7 9 2.2 7.1
 -5 7 -9 -1.9 6.6
 -5 7 -9 -3.9 7.5
 -5 7 -9 0.5 4.4
 4 -6 10 -2.9 4.2
 4 -6 10 3.3 5.7
 4 -6 10 2.2 4.8
 4 -6 10 -0.4 6.9
 -4 6 -10 -1.8 6
 -4 6 -10 -3.7 4.5
 -4 6 -10 8.6 5.9
 3 -5 11 377.56 16.4
 3 -5 11 380.46 16.7
 3 -5 11 392.06 15.3
 -3 5 -11 391.76 16.6
 -3 5 -11 376.46 15.5
 -3 5 -11 353.76 16.7
 -3 5 -11 357.56 16
 2 -4 12 1185.08 41.5
 2 -4 12 1211.28 42.2
 -2 4 -12 1271.67 42
 -2 4 -12 1242.68 41.9
 -2 4 -12 1252.97 43.1
 -2 4 -12 1255.77 41.8
 1 -3 13 654.73 25.1
 1 -3 13 620.34 25
 -1 3 -13 672.03 25.2
 -1 3 -13 666.23 24.3
 -1 3 -13 659.73 25.7
 -1 3 -13 707.33 24.8
 0 -2 14 7.8 7.7
 0 -2 14 8.5 6.1
 0 2 -14 13.6 6.1
 0 2 -14 8.5 7.4
 0 2 -14 8.7 6.3
 0 2 -14 13.2 4.5
 -1 -1 15 12.7 10.7
 -1 -1 15 11.2 7
 1 1 -15 13.6 6
 1 1 -15 23.5 8.5
 1 1 -15 13.3 5.2
 -2 0 16 27.6 11.2
 -2 0 16 28.1 7.1
 2 0 -16 23.2 6.3
 2 0 -16 23 9
 2 0 -16 31.2 7.4
 -3 1 17 178.48 18.4
 -3 1 17 151.28 12.7
 3 -1 -17 157.18 11.6
 3 -1 -17 152.08 13.5
 3 -1 -17 171.98 17.5
 -4 2 18 14.4 14.6
 -4 2 18 23.3 8.9
 4 -2 -18 4.1 8.4
 4 -2 -18 10.2 8
 4 -2 -18 28.1 11.9
 -5 3 19 16.9 9.8
 5 -3 -19 -12.2 9.8
 5 -3 -19 17 20.5
 5 -3 -19 5 9.2
 -6 4 20 10.4 9.6
 6 -4 -20 14.9 13.2
 6 -4 -20 8.1 11
 6 -4 -20 1.4 12.1
 -7 5 21 54.59 10.9
 7 -5 -21 53.29 17.6
 7 -5 -21 69.39 16
 7 -5 -21 27.6 13.1
 -8 6 22 39.6 11.5
 8 -6 -22 90.49 21.6
 8 -6 -22 81.79 14.6
 8 -6 -22 43.4 18.8
 9 -7 -23 81.49 22.6
 10 -8 -24 55.89 24.7
 10 -8 -24 -12.3 12.6
 11 -9 -25 16.9 13.8
 11 -9 -25 38.8 30
 12 -10 -26 10.6 17.9
 12 -10 -26 21.1 53.49
 17 -18 -1 37.9 27.4
 17 -18 -1 4.5 17.2
 16 -17 0 54.79 22.9
 16 -17 0 10.1 15.2
 -16 17 0 16.1 7.6
 15 -16 1 -0.7 17.7
 15 -16 1 20.7 12.7
 -15 16 -1 35.3 7.2
 14 -15 2 -15.8 14.5
 14 -15 2 -8.9 9.9
 -14 15 -2 2.2 6
 13 -14 3 35.1 13
 13 -14 3 32.5 9.7
 -13 14 -3 43.1 6.9
 12 -13 4 48.8 11.6
 12 -13 4 49.99 9.3
 -12 13 -4 74.09 8.5
 -12 13 -4 28.8 18.2
 11 -12 5 20.1 8.9
 11 -12 5 31.7 8.4
 -11 12 -5 0.6 15.7
 -11 12 -5 28.6 6.5
 10 -11 6 46 15.9
 10 -11 6 45 9.5
 10 -11 6 54.89 8.1
 -10 11 -6 66.09 8
 -10 11 -6 43.1 17.5
 9 -10 7 103.09 12.4
 9 -10 7 103.89 9.8
 9 -10 7 105.29 13.6
 9 -10 7 109.79 11.2
 -9 10 -7 93.69 8.9
 -9 10 -7 103.89 12.5
 8 -9 8 8.6 7.5
 8 -9 8 1.5 9.1
 8 -9 8 5.1 4.7
 -8 9 -8 0.7 7.8
 -8 9 -8 -2.4 4.4
 7 -8 9 -4.1 8.1
[truncated: 417,792 more chars]
