# Supplementary material for: Improving Polymeric Structures with Hirshfeld Atom Refinement: A Study on MOFs and COFs
Source: ACS Mater Au. 2025 Jul 31;5(5):767–71. doi: 10.1021/acsmaterialsau.5c00076 (PMC12426777; doi:10.1021/acsmaterialsau.5c00076)
Supplement: Supplementary file 1 [file mg5c00076_si_001.zip › CIFs/SZ7-100K_DiSCaMB-HAR.cif]

data_sz137_mt_01_100_00
_audit_creation_date               2024-08-16
_audit_creation_method
;
Olex2 1.3
(compiled 2020.11.12 svn.r5f609507 for OlexSys, GUI svn.r6408)
;
_audit_contact_author_address      ?
_audit_contact_author_email        ?
_audit_contact_author_name         ''
_audit_contact_author_phone        ?
_publ_contact_author_id_orcid      ?
_publ_section_references
;
Bourhis, L.J., Dolomanov, O.V., Gildea, R.J., Howard, J.A.K., Puschmann, H.
 (2015). Acta Cryst. A71, 59-75.

Dolomanov, O.V., Bourhis, L.J., Gildea, R.J, Howard, J.A.K. & Puschmann, H.
 (2009), J. Appl. Cryst. 42, 339-341.
;
_chemical_formula_moiety           '2(C6 H7 Br0.5 Cu0.5 N1.5 O0.5 S0.5)'
_chemical_formula_sum              'C12 H14 Br Cu N3 O S'
_chemical_formula_weight           391.780
_chemical_absolute_configuration   unk
loop_
  _atom_type_symbol
  _atom_type_scat_dispersion_real
  _atom_type_scat_dispersion_imag
  _atom_type_scat_Cromer_Mann_a1
  _atom_type_scat_Cromer_Mann_a2
  _atom_type_scat_Cromer_Mann_a3
  _atom_type_scat_Cromer_Mann_a4
  _atom_type_scat_Cromer_Mann_b1
  _atom_type_scat_Cromer_Mann_b2
  _atom_type_scat_Cromer_Mann_b3
  _atom_type_scat_Cromer_Mann_b4
  _atom_type_scat_Cromer_Mann_c
  _atom_type_scat_source
  _atom_type_scat_dispersion_source
 C 0.00347 0.00161 2.31000 1.02000 1.58860 0.86500 20.84390 10.20750 0.56870
 51.65120 0.215599998832
 'International Tables Volume C Table 6.1.1.4 (pp. 500-502)'
 'Henke, Gullikson and Davis, At. Data and Nucl. Data Tables, 1993, 54, 2'
 H 0.00000 0.00000 0.49300 0.32291 0.14019 0.04081 10.51090 26.12570 3.14236
 57.79970 0.0030380000826
 'International Tables Volume C Table 6.1.1.4 (pp. 500-502)'
 'Henke, Gullikson and Davis, At. Data and Nucl. Data Tables, 1993, 54, 2'
 O 0.01158 0.00611 3.04850 2.28680 1.54630 0.86700 13.27710 5.70110 0.32390
 32.90890 0.250800013542
 'International Tables Volume C Table 6.1.1.4 (pp. 500-502)'
 'Henke, Gullikson and Davis, At. Data and Nucl. Data Tables, 1993, 54, 2'
 N 0.00653 0.00323 12.21260 3.13220 2.01250 1.16630 0.00570 9.89330 28.99750
 0.58260 -11.5290002823
 'International Tables Volume C Table 6.1.1.4 (pp. 500-502)'
 'Henke, Gullikson and Davis, At. Data and Nucl. Data Tables, 1993, 54, 2'
 S 0.12424 0.12443 6.90530 5.20340 1.43790 1.58630 1.46790 22.21510 0.25360
 56.17200 0.866900026798
 'International Tables Volume C Table 6.1.1.4 (pp. 500-502)'
 'Henke, Gullikson and Davis, At. Data and Nucl. Data Tables, 1993, 54, 2'
 Br -0.28346 2.55990 17.17890 5.23580 5.63770 3.98510 2.17230 16.57960 0.26090
 41.43280 2.95569992065
 'International Tables Volume C Table 6.1.1.4 (pp. 500-502)'
 'Henke, Gullikson and Davis, At. Data and Nucl. Data Tables, 1993, 54, 2'
 Cu 0.34125 1.28947 13.33800 7.16760 5.61580 1.67350 3.58280 0.24700 11.39660
 64.81260 1.19099998474
 'International Tables Volume C Table 6.1.1.4 (pp. 500-502)'
 'Henke, Gullikson and Davis, At. Data and Nucl. Data Tables, 1993, 54, 2'

_space_group_crystal_system        'orthorhombic'
_space_group_IT_number             29
_space_group_name_H-M_alt          'P c a 21'
_space_group_name_Hall             ' P 2c -2ac'
loop_
  _space_group_symop_id
  _space_group_symop_operation_xyz
 1 x,y,z
 2 -x,-y,z+1/2
 3 -x+1/2,y,z+1/2
 4 x+1/2,-y,z

_symmetry_Int_Tables_number        29
_cell_length_a                     11.6813(4)
_cell_length_b                     7.3182(3)
_cell_length_c                     33.7593(10)
_cell_angle_alpha                  90
_cell_angle_beta                   90
_cell_angle_gamma                  90
_cell_volume                       2885.94(16)
_cell_formula_units_Z              8
_cell_measurement_reflns_used      14190
_cell_measurement_temperature      100.00(10)
_cell_measurement_theta_max        29.1580
_cell_measurement_theta_min        3.0410
_exptl_absorpt_coefficient_mu      4.421
_exptl_absorpt_correction_T_max    0.981
_exptl_absorpt_correction_T_min    0.589
_exptl_absorpt_correction_type     gaussian
_exptl_absorpt_process_details
;
CrysAlisPro 1.171.43.64a (Rigaku Oxford Diffraction, 2023)
Numerical absorption correction based on gaussian integration over
a multifaceted crystal model
Empirical absorption correction using spherical harmonics,
implemented in SCALE3 ABSPACK scaling algorithm.
;
_exptl_crystal_colour              'metallic dark violet'
_exptl_crystal_density_diffrn      1.803
_exptl_crystal_description         block
_exptl_crystal_F_000               1562.635
loop_
  _exptl_crystal_face_index_h
  _exptl_crystal_face_index_k
  _exptl_crystal_face_index_l
  _exptl_crystal_face_perp_dist
 0 0 1 0.0258
 0 0 -1 0.0318
 -5 1 3 0.0892
 5 -1 -3 0.0962
 5 -1 4 0.0886
 -5 1 -4 0.0886
 0 -5 4 0.0528
 0 5 -4 0.0488
 3 0 5 0.0773
 -3 0 -5 0.0773
 0 -2 -5 0.0427
 -5 -1 0 0.0702
 2 2 -5 0.0649
 12 4 -26 0.0756
 16 2 8 0.0800

_exptl_crystal_size_max            0.18
_exptl_crystal_size_mid            0.11
_exptl_crystal_size_min            0.06
_diffrn_reflns_av_R_equivalents    0.0399
_diffrn_reflns_av_unetI/netI       0.0440
_diffrn_reflns_Laue_measured_fraction_full  0.9996
_diffrn_reflns_Laue_measured_fraction_max  0.9358
_diffrn_reflns_limit_h_max         13
_diffrn_reflns_limit_h_min         -15
_diffrn_reflns_limit_k_max         8
_diffrn_reflns_limit_k_min         -9
_diffrn_reflns_limit_l_max         46
_diffrn_reflns_limit_l_min         -45
_diffrn_reflns_number              25476
_diffrn_reflns_point_group_measured_fraction_full  0.9759
_diffrn_reflns_point_group_measured_fraction_max  0.8586
_diffrn_reflns_theta_full          25.2417
_diffrn_reflns_theta_max           29.59
_diffrn_reflns_theta_min           2.41
_diffrn_ambient_temperature        100.15
_diffrn_detector_area_resol_mean   5.2195
_diffrn_detector_type              Atlas
_diffrn_measured_fraction_theta_full  0.9996
_diffrn_measured_fraction_theta_max  0.9358
_diffrn_measurement_details
;
List of Runs (angles in degrees, time in seconds):

  # Type    Start    End  Width  t~exp~   \w     \q     \k     \f   Frames
--------------------------------------------------------------------------
  1  \w    -12.00  76.00   1.00   15.00    --   10.32  57.00 -30.00   88
  2  \w    -63.00  38.00   1.00   15.00    --   10.32 -57.00-180.00  101
  3  \w     -7.00  34.00   1.00   15.00    --   10.32 -99.00-180.00   41
  4  \w    -24.00  38.00   1.00   15.00    --   10.32 -77.00  60.00   62
  5  \w    -26.00  21.00   1.00   15.00    --  -11.10 -77.00  30.00   47
;
_diffrn_measurement_device         'four-circle diffractometer'
_diffrn_measurement_device_type    'SuperNova, Dual, Cu at home/near, Atlas'
_diffrn_measurement_method         '\w scans'
_diffrn_radiation_type             'Mo K\a'
_diffrn_radiation_wavelength       0.71073
_reflns_Friedel_coverage           0.779
_reflns_limit_h_max                15
_reflns_limit_h_min                -15
_reflns_limit_k_max                9
_reflns_limit_k_min                -9
_reflns_limit_l_max                46
_reflns_limit_l_min                -45
_reflns_number_gt                  6429
_reflns_number_total               6950
_reflns_threshold_expression       I>=2u(I)
_computing_cell_refinement         'CrysAlisPro 1.171.43.64a (Rigaku OD, 2023)'
_computing_data_collection        
 'CrysAlisPro system (CCD 40.84a (release 31-07-2020))'
_computing_data_reduction          'CrysAlisPro 1.171.43.64a (Rigaku OD, 2023)'
_computing_molecular_graphics      'Olex2 1.3 (Dolomanov et al., 2009)'
_computing_publication_material    'Olex2 1.3 (Dolomanov et al., 2009)'
_computing_structure_refinement    'olex2.refine 1.3 (Bourhis et al., 2015)'
_refine_diff_density_max           0.6280
_refine_diff_density_min           -0.6437
_refine_diff_density_rms           0.1095
_refine_ls_abs_structure_details  
 'Flack, H. D. (1983). Acta Cryst. A39, 876-881.'
_refine_ls_abs_structure_Flack     0.473(8)
_refine_ls_d_res_high              0.7197
_refine_ls_d_res_low               8.4398
_refine_ls_goodness_of_fit_ref     1.0503
_refine_ls_hydrogen_treatment      mixed
_refine_ls_matrix_type             full
_refine_ls_number_constraints      1
_refine_ls_number_parameters       454
_refine_ls_number_reflns           6950
_refine_ls_number_restraints       1
_refine_ls_R_factor_all            0.0431
_refine_ls_R_factor_gt             0.0377
_refine_ls_restrained_S_all        1.0503
_refine_ls_shift/su_max            0.0005
_refine_ls_shift/su_mean           0.0000
_refine_ls_structure_factor_coef   Fsqd
_refine_ls_weighting_details      
 'w=1/[\s^2^(Fo^2^)+(0.0071P)^2^+10.0809P] where P=(Fo^2^+2Fc^2^)/3'
_refine_ls_weighting_scheme        calc
_refine_ls_wR_factor_gt            0.0655
_refine_ls_wR_factor_ref           0.0677
_olex2_refinement_description
;
1. Fixed Uiso
 At 1.2 times of:
  All C(H) groups
;
loop_
  _atom_site_label
  _atom_site_type_symbol
  _atom_site_fract_x
  _atom_site_fract_y
  _atom_site_fract_z
  _atom_site_U_iso_or_equiv
  _atom_site_adp_type
  _atom_site_occupancy
  _atom_site_refinement_flags_posn
 Br1B Br 0.68584(4) -0.04912(6) 0.635564(14) 0.01678(9) Uani 1.000000 .
 Cu1A Cu 0.66916(4) -0.08951(7) 0.793407(15) 0.00801(11) Uani 1.000000 .
 Cu1B Cu 0.43691(4) 0.57746(7) 0.486820(15) 0.00854(11) Uani 1.000000 .
 S1B S 0.06345(10) 0.62771(17) 0.43354(3) 0.0143(2) Uani 1.000000 .
 S1A S 0.29469(10) -0.11336(16) 0.84748(3) 0.0129(2) Uani 1.000000 .
 O1A O 0.6315(3) 0.1040(5) 0.75716(9) 0.0136(7) Uani 1.000000 .
 N2A N 0.7043(3) -0.3288(5) 0.82412(11) 0.0117(8) Uani 1.000000 .
 N3B N 0.5736(3) 0.6344(5) 0.51771(10) 0.0112(8) Uani 1.000000 .
 C12A C 0.4239(4) -0.0908(6) 0.82992(12) 0.0104(9) Uani 1.000000 .
 N1A N 0.5167(3) -0.0726(6) 0.81744(11) 0.0139(8) Uani 1.000000 .
 C3B C 0.6421(4) 0.2509(7) 0.58341(13) 0.0132(9) Uani 1.000000 .
 H3B H 0.729(6) 0.293(9) 0.5893(19) 0.037(18) Uiso 1.000000 .
 C1A C 0.7002(4) 0.1811(7) 0.73189(12) 0.0120(9) Uani 1.000000 .
 C5B C 0.4835(4) 0.0435(7) 0.59352(13) 0.0152(10) Uani 1.000000 .
 H5B H 0.441(5) -0.077(8) 0.6081(17) 0.0182(12) Uiso 1.000000 .
 C2A C 0.8140(4) 0.1223(6) 0.72401(12) 0.0126(9) Uani 1.000000 .
 C11A C 0.6794(5) -0.3308(8) 0.86686(15) 0.0183(11) Uani 1.000000 .
 H11D H 0.727(5) -0.230(9) 0.8815(19) 0.035(18) Uiso 1.000000 .
 H11E H 0.586(5) -0.306(8) 0.8714(16) 0.018(15) Uiso 1.000000 .
 H11F H 0.694(5) -0.455(8) 0.8805(17) 0.027(16) Uiso 1.000000 .
 O1B O 0.3941(3) 0.3846(5) 0.52273(9) 0.0139(7) Uani 1.000000 .
 C3A C 0.8827(4) 0.2164(7) 0.69648(13) 0.0138(9) Uani 1.000000 .
 H3A H 0.968(5) 0.167(9) 0.6902(17) 0.031(17) Uiso 1.000000 .
 C4A C 0.8400(4) 0.3648(7) 0.67622(13) 0.0156(10) Uani 1.000000 .
 C7B C 0.6236(4) 0.5259(7) 0.54244(13) 0.0122(9) Uani 1.000000 .
 H7B H 0.707(5) 0.564(8) 0.5537(15) 0.018(15) Uiso 1.000000 .
 Br1A Br 0.92967(4) 0.48566(7) 0.637279(14) 0.02240(11) Uani 1.000000 .
 C1B C 0.4608(4) 0.3009(6) 0.54766(12) 0.0111(9) Uani 1.000000 .
 N1B N 0.2845(3) 0.5686(6) 0.46246(11) 0.0150(9) Uani 1.000000 .
 C4B C 0.5967(4) 0.0963(7) 0.60099(13) 0.0143(10) Uani 1.000000 .
 C12B C 0.1923(4) 0.5947(6) 0.45063(13) 0.0108(9) Uani 1.000000 .
 C9A C 0.8278(4) -0.3638(7) 0.81807(14) 0.0130(9) Uani 1.000000 .
 H9AA H 0.875(5) -0.267(8) 0.8381(17) 0.027(16) Uiso 1.000000 .
 H9AB H 0.851(6) -0.503(9) 0.8250(19) 0.030(18) Uiso 1.000000 .
 C2B C 0.5747(4) 0.3564(7) 0.55683(12) 0.0109(9) Uani 1.000000 .
 N2B N 0.4748(3) 0.8160(5) 0.45661(11) 0.0107(8) Uani 1.000000 .
 C6A C 0.6585(4) 0.3330(7) 0.70939(14) 0.0143(10) Uani 1.000000 .
 H6A H 0.571(4) 0.377(8) 0.7122(18) 0.012(13) Uiso 1.000000 .
 C5A C 0.7268(4) 0.4227(7) 0.68225(14) 0.0166(10) Uani 1.000000 .
 H5A H 0.701(5) 0.539(9) 0.6646(18) 0.029(17) Uiso 1.000000 .
 C10A C 0.6341(5) -0.4720(7) 0.80445(18) 0.0214(12) Uani 1.000000 .
 H10D H 0.546(7) -0.436(11) 0.809(2) 0.06(2) Uiso 1.000000 .
 H10E H 0.653(6) -0.466(9) 0.775(2) 0.038(18) Uiso 1.000000 .
 H10F H 0.653(7) -0.609(12) 0.811(2) 0.06(3) Uiso 1.000000 .
 C11B C 0.4530(4) 0.8188(8) 0.41363(14) 0.0179(11) Uani 1.000000 .
 H11A H 0.498(5) 0.708(9) 0.3990(18) 0.035(18) Uiso 1.000000 .
 H11B H 0.358(6) 0.799(9) 0.4084(18) 0.032(18) Uiso 1.000000 .
 H11C H 0.486(5) 0.954(8) 0.4037(16) 0.018(14) Uiso 1.000000 .
 C9B C 0.5990(4) 0.8487(7) 0.46413(14) 0.0148(10) Uani 1.000000 .
 H9BA H 0.642(4) 0.768(7) 0.4435(14) 0.007(12) Uiso 1.000000 .
 H9BB H 0.623(6) 0.983(9) 0.4548(19) 0.033(18) Uiso 1.000000 .
 C10B C 0.4032(4) 0.9598(7) 0.47578(17) 0.0208(12) Uani 1.000000 .
 H10A H 0.314(5) 0.932(9) 0.4665(19) 0.029(17) Uiso 1.000000 .
 H10B H 0.416(5) 0.962(9) 0.5122(17) 0.021(17) Uiso 1.000000 .
 H10C H 0.426(6) 1.097(9) 0.4613(19) 0.031(19) Uiso 1.000000 .
 C6B C 0.4177(4) 0.1449(7) 0.56771(13) 0.0145(10) Uani 1.000000 .
 H6B H 0.329(6) 0.101(10) 0.563(2) 0.04(2) Uiso 1.000000 .
 N3A N 0.8063(3) -0.1533(5) 0.76366(10) 0.0104(8) Uani 1.000000 .
 C7A C 0.8598(4) -0.0453(7) 0.73978(12) 0.0114(9) Uani 1.000000 .
 H7A H 0.946(6) -0.088(9) 0.7307(17) 0.030(17) Uiso 1.000000 .
 C8B C 0.6301(4) 0.8068(7) 0.50667(14) 0.0129(9) Uani 1.000000 .
 H8BA H 0.596(7) 0.910(12) 0.528(2) 0.08(3) Uiso 1.000000 .
 H8BB H 0.729(6) 0.793(9) 0.5096(18) 0.032(18) Uiso 1.000000 .
 C8A C 0.8609(4) -0.3252(7) 0.77539(14) 0.0135(9) Uani 1.000000 .
 H8AA H 0.950(5) -0.315(8) 0.7721(15) 0.019(14) Uiso 1.000000 .
 H8AB H 0.837(5) -0.433(8) 0.7551(16) 0.017(14) Uiso 1.000000 .

loop_
  _atom_site_aniso_label
  _atom_site_aniso_U_11
  _atom_site_aniso_U_22
  _atom_site_aniso_U_33
  _atom_site_aniso_U_12
  _atom_site_aniso_U_13
  _atom_site_aniso_U_23
 Br1B 0.0136(2) 0.0205(2) 0.01626(19) 0.00266(18) -0.0035(2) 0.0038(2)
 Cu1A 0.0055(2) 0.0098(3) 0.0087(2) 0.0015(2) 0.0012(2) 0.0011(2)
 Cu1B 0.0057(2) 0.0108(3) 0.0092(2) -0.0018(2) -0.0013(2) -0.0002(2)
 S1B 0.0101(5) 0.0148(6) 0.0180(5) -0.0025(5) -0.0040(4) 0.0073(5)
 S1A 0.0086(5) 0.0138(6) 0.0162(5) 0.0009(4) 0.0027(4) 0.0050(4)
 O1A 0.0077(16) 0.0182(18) 0.0148(15) 0.0039(14) 0.0026(12) 0.0072(13)
 N2A 0.0085(18) 0.010(2) 0.0167(19) -0.0008(15) 0.0015(15) 0.0008(16)
 N3B 0.0089(19) 0.0121(19) 0.0128(18) -0.0023(16) -0.0020(15) -0.0015(15)
 C12A 0.007(2) 0.013(2) 0.0110(19) 0.0029(18) 0.0012(17) 0.0027(16)
 N1A 0.009(2) 0.018(2) 0.0153(19) 0.0041(17) 0.0036(15) 0.0039(17)
 C3B 0.008(2) 0.019(3) 0.012(2) -0.0006(19) -0.0014(17) -0.0001(18)
 C1A 0.009(2) 0.015(2) 0.012(2) 0.0034(19) -0.0005(17) 0.0038(17)
 C5B 0.013(2) 0.020(3) 0.012(2) -0.002(2) -0.0004(18) 0.0037(19)
 C2A 0.010(2) 0.014(2) 0.014(2) -0.0012(19) 0.0008(17) 0.0026(17)
 C11A 0.018(3) 0.020(3) 0.017(2) 0.001(2) 0.002(2) 0.009(2)
 O1B 0.0079(17) 0.0191(19) 0.0147(16) -0.0050(14) -0.0032(12) 0.0049(14)
 C3A 0.009(2) 0.018(3) 0.014(2) -0.0014(19) 0.0018(17) 0.0016(19)
 C4A 0.013(2) 0.019(3) 0.015(2) -0.0047(19) 0.0013(18) 0.0050(19)
 C7B 0.008(2) 0.017(2) 0.011(2) -0.0012(19) -0.0032(17) -0.0016(19)
 Br1A 0.0202(2) 0.0266(3) 0.0204(2) -0.00776(19) 0.0014(2) 0.0110(2)
 C1B 0.007(2) 0.017(2) 0.0090(19) -0.0010(19) -0.0018(16) 0.0007(18)
 N1B 0.009(2) 0.021(2) 0.0148(19) -0.0023(17) -0.0029(16) 0.0030(16)
 C4B 0.013(2) 0.018(3) 0.012(2) 0.001(2) 0.0001(17) -0.0013(18)
 C12B 0.008(2) 0.012(2) 0.013(2) -0.0026(18) -0.0012(17) 0.0017(16)
 C9A 0.009(2) 0.012(2) 0.018(2) 0.0029(18) 0.0022(18) 0.0039(19)
 C2B 0.009(2) 0.015(2) 0.009(2) -0.0027(19) 0.0000(17) -0.0036(17)
 N2B 0.0060(18) 0.0093(19) 0.0168(19) 0.0002(15) -0.0011(15) -0.0000(15)
 C6A 0.014(2) 0.017(3) 0.012(2) 0.0004(19) 0.0029(18) 0.0057(18)
 C5A 0.018(3) 0.016(3) 0.016(2) -0.003(2) -0.0018(19) 0.0048(19)
 C10A 0.016(3) 0.010(3) 0.038(3) -0.002(2) -0.002(2) -0.004(2)
 C11B 0.012(2) 0.022(3) 0.020(2) -0.003(2) -0.006(2) 0.008(2)
 C9B 0.010(2) 0.012(3) 0.023(2) -0.0016(19) 0.0015(19) -0.000(2)
 C10B 0.009(2) 0.014(3) 0.040(3) 0.0014(19) -0.005(2) -0.008(2)
 C6B 0.011(2) 0.016(3) 0.016(2) -0.004(2) 0.0006(18) 0.0038(18)
 N3A 0.0058(19) 0.014(2) 0.0117(17) 0.0019(15) 0.0022(14) 0.0012(14)
 C7A 0.007(2) 0.017(2) 0.011(2) 0.0007(18) -0.0011(16) 0.0024(18)
 C8B 0.007(2) 0.014(2) 0.017(2) -0.0031(19) -0.0029(18) -0.0005(19)
 C8A 0.011(2) 0.014(2) 0.016(2) 0.0046(19) 0.0039(18) -0.0020(19)

loop_
  _geom_bond_atom_site_label_1
  _geom_bond_atom_site_label_2
  _geom_bond_distance
  _geom_bond_site_symmetry_2
  _geom_bond_publ_flag
 Br1B C4B 1.892(5) . ?
 Cu1A S1A 2.7724(13) 4 ?
 Cu1A O1A 1.922(3) . ?
 Cu1A N2A 2.076(4) . ?
 Cu1A N1A 1.961(4) . ?
 Cu1A N3A 1.947(4) . ?
 Cu1B S1B 2.7704(13) 4_565 ?
 Cu1B N3B 1.953(4) . ?
 Cu1B O1B 1.927(3) . ?
 Cu1B N1B 1.962(4) . ?
 Cu1B N2B 2.069(4) . ?
 S1B C12B 1.630(5) . ?
 S1A C12A 1.630(5) . ?
 O1A C1A 1.300(5) . ?
 N2A C11A 1.472(6) . ?
 N2A C9A 1.480(6) . ?
 N2A C10A 1.486(6) . ?
 N3B C7B 1.292(6) . ?
 N3B C8B 1.471(6) . ?
 C12A N1A 1.171(6) . ?
 C3B H3B 1.08(6) . ?
 C3B C4B 1.383(7) . ?
 C3B C2B 1.422(6) . ?
 C1A C2A 1.422(6) . ?
 C1A C6A 1.432(6) . ?
 C5B H5B 1.12(6) . ?
 C5B C4B 1.401(6) . ?
 C5B C6B 1.379(7) . ?
 C2A C3A 1.408(6) . ?
 C2A C7A 1.440(6) . ?
 C11A H11D 1.05(6) . ?
 C11A H11E 1.12(6) . ?
 C11A H11F 1.03(6) . ?
 O1B C1B 1.300(5) . ?
 C3A H3A 1.08(6) . ?
 C3A C4A 1.377(7) . ?
 C4A Br1A 1.899(4) . ?
 C4A C5A 1.403(7) . ?
 C7B H7B 1.08(6) . ?
 C7B C2B 1.449(7) . ?
 C1B C2B 1.425(6) . ?
 C1B C6B 1.420(6) . ?
 N1B C12B 1.165(6) . ?
 C9A H9AA 1.12(6) . ?
 C9A H9AB 1.08(6) . ?
 C9A C8A 1.518(6) . ?
 N2B C11B 1.473(6) . ?
 N2B C9B 1.492(6) . ?
 N2B C10B 1.492(6) . ?
 C6A H6A 1.07(5) . ?
 C6A C5A 1.380(7) . ?
 C5A H5A 1.08(6) . ?
 C10A H10D 1.08(8) . ?
 C10A H10E 1.02(7) . ?
 C10A H10F 1.06(9) . ?
 C11B H11A 1.09(7) . ?
 C11B H11B 1.13(7) . ?
 C11B H11C 1.11(6) . ?
 C9B H9BA 1.04(5) . ?
 C9B H9BB 1.07(7) . ?
 C9B C8B 1.513(6) . ?
 C10B H10A 1.11(6) . ?
 C10B H10B 1.24(6) . ?
 C10B H10C 1.15(7) . ?
 C6B H6B 1.10(7) . ?
 N3A C7A 1.291(6) . ?
 N3A C8A 1.465(6) . ?
 C7A H7A 1.10(6) . ?
 C8B H8BA 1.12(9) . ?
 C8B H8BB 1.16(6) . ?
 C8A H8AA 1.05(5) . ?
 C8A H8AB 1.08(6) . ?

loop_
  _geom_angle_atom_site_label_1
  _geom_angle_atom_site_label_2
  _geom_angle_atom_site_label_3
  _geom_angle
  _geom_angle_site_symmetry_1
  _geom_angle_site_symmetry_3
  _geom_angle_publ_flag
 O1A Cu1A S1A 98.38(11) . 4 ?
 N2A Cu1A S1A 91.06(11) . 4 ?
 N2A Cu1A O1A 169.85(15) . . ?
 N1A Cu1A S1A 100.03(12) . 4 ?
 N1A Cu1A O1A 90.54(15) . . ?
 N1A Cu1A N2A 91.48(15) . . ?
 N3A Cu1A S1A 91.88(11) . 4 ?
 N3A Cu1A O1A 92.08(14) . . ?
 N3A Cu1A N2A 83.85(15) . . ?
 N3A Cu1A N1A 167.30(17) . . ?
 N3B Cu1B S1B 91.49(11) . 4_565 ?
 O1B Cu1B S1B 98.63(11) . 4_565 ?
 O1B Cu1B N3B 91.88(14) . . ?
 N1B Cu1B S1B 101.18(12) . 4_565 ?
 N1B Cu1B N3B 166.70(17) . . ?
 N1B Cu1B O1B 90.22(15) . . ?
 N2B Cu1B S1B 91.32(11) . 4_565 ?
 N2B Cu1B N3B 84.74(15) . . ?
 N2B Cu1B O1B 169.58(15) . . ?
 N2B Cu1B N1B 90.88(16) . . ?
 C12B S1B Cu1B 100.51(16) . 4_465 ?
 C12A S1A Cu1A 101.31(15) . 4_455 ?
 C1A O1A Cu1A 126.6(3) . . ?
 C11A N2A Cu1A 117.3(3) . . ?
 C9A N2A Cu1A 105.6(3) . . ?
 C9A N2A C11A 109.0(4) . . ?
 C10A N2A Cu1A 105.2(3) . . ?
 C10A N2A C11A 108.8(4) . . ?
 C10A N2A C9A 110.7(4) . . ?
 C7B N3B Cu1B 125.7(3) . . ?
 C8B N3B Cu1B 114.5(3) . . ?
 C8B N3B C7B 119.2(4) . . ?
 N1A C12A S1A 179.2(4) . . ?
 C12A N1A Cu1A 169.3(4) . . ?
 C4B C3B H3B 121(3) . . ?
 C2B C3B H3B 119(3) . . ?
 C2B C3B C4B 120.2(4) . . ?
 C2A C1A O1A 124.6(4) . . ?
 C6A C1A O1A 118.4(4) . . ?
 C6A C1A C2A 116.9(4) . . ?
 C4B C5B H5B 124(3) . . ?
 C6B C5B H5B 117(3) . . ?
 C6B C5B C4B 119.4(5) . . ?
 C3A C2A C1A 120.6(4) . . ?
 C7A C2A C1A 122.4(4) . . ?
 C7A C2A C3A 116.7(4) . . ?
 H11D C11A N2A 110(4) . . ?
 H11E C11A N2A 109(3) . . ?
 H11E C11A H11D 110(4) . . ?
 H11F C11A N2A 115(3) . . ?
 H11F C11A H11D 109(5) . . ?
 H11F C11A H11E 104(4) . . ?
 C1B O1B Cu1B 126.6(3) . . ?
 H3A C3A C2A 119(3) . . ?
 C4A C3A C2A 120.5(4) . . ?
 C4A C3A H3A 120(3) . . ?
 Br1A C4A C3A 120.8(4) . . ?
 C5A C4A C3A 120.5(4) . . ?
 C5A C4A Br1A 118.7(4) . . ?
 H7B C7B N3B 119(3) . . ?
 C2B C7B N3B 124.4(4) . . ?
 C2B C7B H7B 117(3) . . ?
 C2B C1B O1B 124.5(4) . . ?
 C6B C1B O1B 118.3(4) . . ?
 C6B C1B C2B 117.2(4) . . ?
 C12B N1B Cu1B 167.8(4) . . ?
 C3B C4B Br1B 121.0(4) . . ?
 C5B C4B Br1B 118.4(4) . . ?
 C5B C4B C3B 120.7(4) . . ?
 N1B C12B S1B 178.9(4) . . ?
 H9AA C9A N2A 106(3) . . ?
 H9AB C9A N2A 112(3) . . ?
 H9AB C9A H9AA 110(4) . . ?
 C8A C9A N2A 110.3(4) . . ?
 C8A C9A H9AA 109(3) . . ?
 C8A C9A H9AB 108(3) . . ?
 C7B C2B C3B 117.3(4) . . ?
 C1B C2B C3B 119.9(4) . . ?
 C1B C2B C7B 122.6(4) . . ?
 C11B N2B Cu1B 117.4(3) . . ?
 C9B N2B Cu1B 105.0(3) . . ?
 C9B N2B C11B 109.5(4) . . ?
 C10B N2B Cu1B 105.1(3) . . ?
 C10B N2B C11B 108.7(4) . . ?
 C10B N2B C9B 111.0(4) . . ?
 H6A C6A C1A 120(3) . . ?
 C5A C6A C1A 121.7(4) . . ?
 C5A C6A H6A 118(3) . . ?
 C6A C5A C4A 119.8(5) . . ?
 H5A C5A C4A 115(3) . . ?
 H5A C5A C6A 125(3) . . ?
 H10D C10A N2A 107(4) . . ?
 H10E C10A N2A 107(4) . . ?
 H10E C10A H10D 109(6) . . ?
 H10F C10A N2A 117(4) . . ?
 H10F C10A H10D 114(6) . . ?
 H10F C10A H10E 103(6) . . ?
 H11A C11B N2B 111(3) . . ?
 H11B C11B N2B 109(3) . . ?
 H11B C11B H11A 108(5) . . ?
 H11C C11B N2B 104(3) . . ?
 H11C C11B H11A 111(4) . . ?
 H11C C11B H11B 114(5) . . ?
 H9BA C9B N2B 105(3) . . ?
 H9BB C9B N2B 111(4) . . ?
 H9BB C9B H9BA 102(4) . . ?
 C8B C9B N2B 111.3(4) . . ?
 C8B C9B H9BA 114(3) . . ?
 C8B C9B H9BB 114(3) . . ?
 H10A C10B N2B 106(3) . . ?
 H10B C10B N2B 112(3) . . ?
 H10B C10B H10A 113(4) . . ?
 H10C C10B N2B 107(3) . . ?
 H10C C10B H10A 105(5) . . ?
 H10C C10B H10B 113(4) . . ?
 C1B C6B C5B 122.5(5) . . ?
 H6B C6B C5B 118(4) . . ?
 H6B C6B C1B 120(4) . . ?
 C7A N3A Cu1A 125.0(3) . . ?
 C8A N3A Cu1A 115.1(3) . . ?
 C8A N3A C7A 118.9(4) . . ?
 N3A C7A C2A 124.9(4) . . ?
 H7A C7A C2A 119(3) . . ?
 H7A C7A N3A 116(3) . . ?
 C9B C8B N3B 107.9(4) . . ?
 H8BA C8B N3B 105(4) . . ?
 H8BA C8B C9B 113(4) . . ?
 H8BB C8B N3B 110(3) . . ?
 H8BB C8B C9B 110(3) . . ?
 H8BB C8B H8BA 111(5) . . ?
 N3A C8A C9A 107.8(4) . . ?
 H8AA C8A C9A 111(3) . . ?
 H8AA C8A N3A 110(3) . . ?
 H8AB C8A C9A 113(3) . . ?
 H8AB C8A N3A 110(3) . . ?
 H8AB C8A H8AA 104(4) . . ?

loop_
  _geom_torsion_atom_site_label_1
  _geom_torsion_atom_site_label_2
  _geom_torsion_atom_site_label_3
  _geom_torsion_atom_site_label_4
  _geom_torsion
  _geom_torsion_site_symmetry_1
  _geom_torsion_site_symmetry_2
  _geom_torsion_site_symmetry_3
  _geom_torsion_site_symmetry_4
  _geom_torsion_publ_flag
 Br1B C4B C3B C2B 178.6(3) . . . . ?
 Br1B C4B C5B C6B -178.5(4) . . . . ?
 Cu1A O1A C1A C2A 6.5(4) . . . . ?
 Cu1A O1A C1A C6A -175.3(4) . . . . ?
 Cu1A N2A C9A C8A -41.7(3) . . . . ?
 Cu1A N3A C7A C2A -15.3(4) . . . . ?
 Cu1A N3A C8A C9A -24.6(3) . . . . ?
 Cu1B N3B C7B C2B -12.0(4) . . . . ?
 Cu1B N3B C8B C9B -24.7(3) . . . . ?
 Cu1B O1B C1B C2B 9.7(4) . . . . ?
 Cu1B O1B C1B C6B -171.2(4) . . . . ?
 Cu1B N2B C9B C8B -40.8(3) . . . . ?
 O1A C1A C2A C3A -179.0(5) . . . . ?
 O1A C1A C2A C7A 8.4(6) . . . . ?
 O1A C1A C6A C5A 179.5(4) . . . . ?
 N2A C9A C8A N3A 44.1(4) . . . . ?
 N3B C7B C2B C3B 178.8(5) . . . . ?
 N3B C7B C2B C1B -5.9(6) . . . . ?
 N3B C8B C9B N2B 43.7(4) . . . . ?
 C3B C4B C5B C6B 1.4(5) . . . . ?
 C3B C2B C1B O1B -177.5(4) . . . . ?
 C3B C2B C1B C6B 3.4(5) . . . . ?
 C1A C2A C3A C4A -1.2(5) . . . . ?
 C1A C2A C7A N3A -3.4(5) . . . . ?
 C1A C6A C5A C4A 0.1(6) . . . . ?
 C5B C6B C1B O1B 177.5(5) . . . . ?
 C5B C6B C1B C2B -3.3(6) . . . . ?
 C2A C3A C4A Br1A -177.1(3) . . . . ?
 C2A C3A C4A C5A -1.0(5) . . . . ?
 C2A C7A N3A C8A 176.2(4) . . . . ?
 O1B C1B C2B C7B 7.3(6) . . . . ?
 C3A C4A C5A C6A 1.6(6) . . . . ?
 C7B C2B C1B C6B -171.8(4) . . . . ?
 C9A C8A N3A C7A 144.9(4) . . . . ?

loop_
  _diffrn_refln_index_h
  _diffrn_refln_index_k
  _diffrn_refln_index_l
  _diffrn_refln_intensity_net
  _diffrn_refln_intensity_u
  _diffrn_refln_scale_group_code
 0 0 4 10814.8 273.027 4
 0 0 5 2423.81 164.535 4
 0 0 6 357345 1897.63 4
 0 0 -7 670.134 102.257 1
 0 0 7 371.344 70.3203 1
 0 0 7 497.496 93.5631 4
 0 0 8 10752.2 255.765 1
 0 0 -8 11130.6 254.966 1
 0 0 8 11306.3 390.225 4
 0 0 -8 11733.8 396.224 4
 0 0 -9 67.0137 41.7578 1
 0 0 9 110.57 44.5389 1
 0 0 9 141.067 84.7589 4
 0 0 -9 213.012 100.109 4
 0 0 -10 43248 561.978 1
 0 0 10 44319.8 568.213 1
 0 0 10 42496.1 847.685 4
 0 0 -10 42363.4 848.784 4
 0 0 11 284.551 82.2128 1
 0 0 -11 223.504 83.5935 1
 0 0 12 96877 908.449 1
 0 0 -12 96392.5 920.99 1
 0 0 12 92997.8 1383.05 4
 0 0 -12 97140.9 1411.47 4
 0 0 -13 804.366 188.2 4
 0 0 13 510.207 101.042 1
 0 0 13 1172.49 225.88 4
 0 0 -13 679.655 113.625 1
 0 0 14 94548.2 971.919 1
 0 0 -14 92664.6 973.72 1
 0 0 14 96755.3 1524.41 4
 0 0 -14 99364.6 1544.8 4
 0 0 15 892.857 192.181 4
 0 0 -15 1010.77 189.611 4
 0 0 15 659.001 103.697 1
 0 0 -15 647.693 116.74 1
 0 0 16 18247.3 527.704 2
 0 0 -16 18797.4 465.462 1
 0 0 -16 20161.9 746.006 4
 0 0 16 18986.3 725.149 4
 0 0 -17 1970.66 280.028 4
 0 0 -17 1622.82 166.191 1
 0 0 17 2064.7 216.114 2
 0 0 17 2503.87 339.66 4
 0 0 -18 71434.2 959.175 1
 0 0 18 74131.9 1530.97 4
 0 0 18 72747.1 1112.19 2
 0 0 -19 2547.93 222.655 1
 0 0 19 3128.08 270.388 2
 0 0 -20 120843 2064.94 4
 0 0 20 122845 2075.58 4
 0 0 20 118094 1471.49 2
 0 0 20 116663 1922.67 3
 0 0 -20 115104 1259.86 1
 0 0 21 1977.67 312.078 4
 0 0 21 2266.23 249.697 2
 0 0 -21 1741.54 311.003 4
 0 0 21 2401.64 347.555 3
 0 0 -21 1881.73 192.072 1
 0 0 -22 27155.7 1033.43 4
 0 0 22 25278.8 995.372 4
 0 0 22 25185.9 705.732 2
 0 0 22 24557.1 936.684 3
 0 0 -22 23965 594.573 1
 0 0 23 1739.31 352.905 4
 0 0 23 1306.3 195.105 2
 0 0 -23 1146.04 280.307 4
 0 0 23 1777.56 315.669 3
 0 0 -23 1114.34 156.872 1
 0 0 24 50653.7 1485.99 4
 0 0 -24 52844.6 1522.7 4
 0 0 24 51390.7 1046.87 2
 0 0 24 50054.4 1386.18 3
 0 0 -24 49195.6 868.509 1
 0 0 25 2073.29 260.278 2
 0 0 -25 1715.63 349.741 4
 0 0 25 1633.24 346.761 3
 0 0 -25 1703.85 192.865 1
 0 0 26 97932.6 1488.41 2
 0 0 -26 94148.3 1215.9 1
 0 0 26 96945.6 2011.6 3
 0 0 26 98277 2160.01 4
 0 0 -26 102733 2214.41 4
 0 0 27 1656.44 338.993 4
 0 0 27 1506.55 227.687 2
 0 0 27 1644.25 344.716 3
 0 0 -27 1346.62 174.605 1
 0 0 28 23056.7 1095.28 4
 0 0 -28 21028.2 1027.53 5
 0 0 28 24222.4 769.943 2
 0 0 28 22108.5 996.36 3
 0 0 -28 22748.4 595.998 1
 0 0 29 1218.58 318.164 4
 0 0 -29 857.814 280.897 5
 0 0 29 600.772 154.382 2
 0 0 29 702.386 250.903 3
 0 0 -29 645.948 117.774 1
 0 0 30 9049.41 730.42 4
 0 0 -30 10116.6 755.99 5
 0 0 30 11483.4 541.879 2
 0 0 30 10034.7 706.324 3
 0 0 -30 10220.5 398.321 1
 0 0 31 1572.16 390.25 4
 0 0 -31 1657.91 367.87 5
 0 0 31 1264.31 224.36 2
 0 0 31 1500.76 386.679 3
 0 0 -31 1487.86 171.042 1
 0 0 32 58094.3 1232.98 2
 0 0 32 58858.1 1907.18 4
 0 0 32 55548.3 1694.26 3
 0 0 -32 55057.1 1807.36 5
 0 0 33 1932.49 262.354 2
 0 0 33 1765.49 386.107 3
 0 0 33 1696.21 407.404 4
 0 0 -34 46252.6 1721.6 5
 0 0 34 45488.7 1741.98 4
 0 0 34 46637 1601.39 3
 0 0 34 47234.1 1111.3 2
 0 0 35 1560.85 398.474 4
 0 0 35 1514.71 237.171 2
 0 0 35 1457.65 366.298 3
 0 0 -35 1155.43 353.679 5
 0 0 36 23992 1201.64 3
 0 0 -36 24269.8 1304.27 5
 0 0 36 23482.3 1315.4 4
 0 0 37 1651.66 428.946 4
 0 0 37 1570.92 376.896 3
 0 0 -37 1845.43 453.271 5
 0 0 38 23530.4 1211.54 3
 0 0 -38 22450.7 1300.57 5
 0 0 38 23297.4 1351.18 4
 0 0 39 1592.86 399.412 3
 0 0 -39 914.714 339.773 5
 0 0 -40 21941 1318.51 5
 0 0 40 21772.9 1199.01 3
 0 0 41 797.696 309.393 3
 0 0 -41 975.486 377.755 5
 0 0 -42 10919.9 975.517 5
 0 0 42 10711.9 865.392 3
 0 0 -43 714.295 407.328 5
 0 0 43 1276.51 370.639 3
 0 -1 0 55.8099 34.0907 2
 0 -1 0 9.42805 21.3075 3
 0 1 0 13.1371 19.1573 3
 0 -1 1 64.3444 34.7699 2
 0 1 1 2.75092 14.6961 3
 0 -1 1 62.3828 38.2405 3
 0 -1 -1 46.77 23.1121 3
 0 1 -1 4.40508 23.4324 3
 0 -1 -1 3.35608 25.8964 2
 0 -1 2 133715 1112.81 3
 0 -1 2 133367 1156.52 2
 0 1 2 136659 1046.75 2
 0 -1 -2 136223 1043.57 2
 0 -1 3 83.7852 43.9129 2
 0 1 3 3.66212 28.3701 5
 0 -1 3 8.61673 30.5423 3
 0 -1 -3 7.32499 30.5208 2
 0 1 3 -4.41042 26.0952 2
 0 1 -4 60695.2 820.371 2
 0 -1 4 60939.8 822.549 2
 0 -1 4 61033.2 878.798 3
 0 -1 -4 60691.7 685.068 2
 0 1 4 59145.6 673.944 2
 0 1 4 59838.1 696.081 5
 0 -1 -4 60520.2 702.641 5
 0 1 -5 -14.7889 36.7783 2
 0 -1 5 38.9029 40.591 2
 0 1 5 19.8969 32.4559 5
 0 -1 -5 45.5328 31.1804 5
 0 -1 -5 43.483 27.6332 2
 0 1 5 13.9174 27.4496 2
 0 1 6 54838.9 809.22 4
 0 -1 -6 53078.4 742.561 5
 0 1 6 55840.1 756.013 5
 0 1 6 53518 650.975 2
 0 -1 -6 53969.5 665.331 2
 0 -1 6 51938.3 918.33 3
 0 -1 6 52083.4 832.118 2
 0 1 -6 55198.7 833.477 2
 0 -1 7 -13.2281 42.9435 2
 0 1 -7 109.643 54.4711 2
 0 -1 -7 -15.5106 35.2207 5
 0 1 7 -31.2769 34.2017 5
 0 1 7 12.7031 44.2059 4
 0 -1 -7 11.6906 33.2648 2
 0 1 7 45.6767 39.734 2
 0 1 8 7798.04 344.26 4
 0 -1 8 8338.81 348.736 2
 0 1 -8 8192.63 339.73 2
 0 1 8 7338.53 251.588 2
 0 -1 -8 7921.34 324.787 5
 0 1 8 7905.92 320.117 5
 0 -1 -9 70.7883 51.1058 5
 0 1 9 0.69353 44.4295 5
 0 -1 9 123.838 66.8186 2
 0 1 -9 45.0442 56.0127 2
 0 -1 -9 2.12777 33.5572 4
 0 1 9 -10.7459 46.4709 4
 0 1 9 -7.61528 33.7763 2
 0 1 9 37.177 41.4434 1
 0 1 10 819.687 86.5765 1
 0 -1 -10 699.06 113.451 5
 0 1 -10 967.851 146.37 4
 0 1 -10 732.658 115.692 2
 0 -1 10 752.416 122.434 2
 0 1 10 856.531 133.932 4
 0 -1 -10 996.257 140.237 4
 0 1 10 804.236 95.4073 2
 0 1 -10 780.869 111.172 1
 0 1 11 25.5101 32.1385 1
 0 -1 -11 -21.7381 50.2339 5
 0 1 -11 101.054 79.8636 4
 0 -1 11 116.215 66.1987 2
 0 -1 -11 71.9731 76.3121 4
 0 1 11 13.7216 48.8786 4
 0 1 11 14.8221 33.986 2
 0 1 -11 51.8651 50.721 1
 0 -1 -12 2778.05 239.833 5
 0 1 12 2380.38 230.458 4
 0 1 -12 2561.64 241.768 4
 0 -1 12 2670.57 231.743 2
 0 1 -12 2452.56 195.473 1
 0 -1 -12 2314.54 221.522 4
 0 1 12 2522.97 170.101 2
 0 1 12 2478.46 151.308 1
 0 1 13 25.1388 35.1505 1
 0 -1 -13 27.4415 61.3488 5
 0 1 -13 -23.0457 73.7998 4
 0 -1 13 48.549 68.5085 2
 0 -1 -13 169.61 93.4474 4
 0 1 13 -100.915 83.8893 4
 0 1 13 14.83 38.4312 2
 0 -1 13 -15.5832 71.3199 3
 0 1 -13 16.4358 52.6669 1
 0 -1 -14 5170.16 347.678 5
 0 1 14 5653.74 374.788 4
 0 1 -14 5846.14 386.149 4
 0 -1 14 5496.63 336.642 2
 0 -1 -14 5455.32 375.032 4
 0 1 14 4818.55 247.252 2
 0 -1 14 4997.56 384.534 3
 0 1 14 5342.16 226.123 1
 0 1 -14 5470.36 301.65 1
 0 1 15 40.5476 41.7562 1
 0 -1 -15 98.5855 107.774 5
 0 1 -15 36.1461 61.8715 4
 0 -1 15 151.475 105.23 2
 0 -1 -15 20.4549 92.308 4
 0 1 15 -122.486 91.0109 4
 0 1 15 65.5888 74.9365 2
 0 -1 15 -35.1996 69.1183 3
 0 1 -15 53.626 60.2315 1
 0 -1 -16 18002.9 686.548 5
 0 1 -16 18633 737.462 4
 0 1 16 18349.2 721.746 4
 0 -1 16 17974.8 628.851 2
 0 -1 -16 18750.1 738.767 4
 0 1 16 17730.9 504.999 2
 0 -1 16 17262.5 753.635 3
 0 1 16 18701.4 438.773 1
 0 1 -16 18473.1 573.408 1
 0 -1 -17 755.288 206.616 5
 0 -1 17 498.583 203.373 3
 0 -1 17 732.112 194.244 2
 0 1 18 64035.1 1418.48 4
 0 -1 18 66482 1548.29 3
 0 1 -18 64903.5 1118.21 1
 0 1 18 64625.2 845.238 1
 0 -1 18 66801.5 1259.9 2
 0 1 19 -114.823 102.537 4
 0 -1 19 411.358 143.867 2
 0 -1 19 370.879 180.571 3
 0 1 19 -12.4615 38.7143 1
 0 1 -19 -5.67924 74.0717 1
 0 1 -20 13705.3 717.081 4
 0 1 20 13581.8 706.332 4
 0 -1 20 13461.2 588.285 2
 0 -1 -20 13900.2 705.254 4
 0 -1 20 12888 708.063 3
 0 1 -20 12987.3 519.191 1
 0 1 20 12807.4 385.383 1
 0 -1 -21 384.025 162.369 5
 0 1 -21 35.9675 92.7386 4
 0 1 21 120.703 146.577 4
 0 -1 21 252.204 130.99 2
 0 -1 -21 170.204 125.638 4
 0 -1 21 70.3564 132.685 3
 0 1 21 -16.4259 42.5189 1
 0 1 -21 104.332 64.7916 1
 0 -1 -22 11670.9 669.202 5
 0 1 22 12208.3 700.135 4
 0 1 -22 13516.9 742.467 4
 0 -1 22 11652.4 561.719 2
 0 -1 -22 13268.7 728.57 4
 0 1 22 11241.7 579.05 3
 0 -1 22 11022.7 684.888 3
 0 1 22 11709.7 370.761 1
 0 1 -22 11394.4 493.558 1
 0 -1 -23 468.878 211.528 5
 0 1 23 45.5362 129.588 4
 0 1 -23 191.598 162.192 4
 0 -1 23 513.404 161.673 2
 0 -1 -23 378.614 205.16 4
 0 1 23 326.496 153.036 3
 0 -1 23 509.129 226.891 3
 0 1 23 17.2187 54.6619 1
 0 1 -23 72.0469 82.4944 1
 0 -1 -24 28286 1085.54 5
 0 1 -24 30654.9 1178.97 4
 0 1 24 28491.4 1121.91 4
 0 1 24 28162.5 572.663 1
 0 -1 24 28378.8 904.705 2
 0 -1 -24 30503.5 1170.09 4
 0 1 24 25793.3 720.032 2
 0 -1 24 28195.6 1137.87 3
 0 1 24 27833.3 937.184 3
 0 1 -24 29289.8 811.883 1
 0 -1 -25 380.3 186.844 5
 0 1 -25 44.7903 108.599 4
 0 1 25 52.8056 99.0961 4
 0 -1 25 284.153 131.086 2
 0 -1 -25 18.4548 109.09 4
 0 1 25 59.7814 78.4456 2
 0 1 25 159.766 112.833 3
 0 -1 25 109.033 174.096 3
 0 1 -25 132.923 105.491 1
 0 -1 -26 548.564 194.534 5
 0 1 26 665.898 211.802 4
 0 -1 26 909.977 183.924 2
 0 1 26 736.254 125.469 2
 0 1 -26 804.262 225.725 4
 0 -1 -26 833.214 231.056 4
 0 1 26 873.034 196.908 3
 0 1 26 441.945 114.13 2
 0 -1 26 821.268 223.576 3
 0 1 -26 794.853 158.877 1
 0 1 27 8.80096 128.912 4
 0 1 -27 62.2573 90.6493 1
 0 1 27 21.8769 58.6144 2
 0 -1 27 31.2534 92.2549 2
 0 -1 27 257.189 173.792 3
 0 1 27 23.8481 82.687 2
 0 1 27 270.525 139.734 3
 0 -1 -27 196.184 173.413 5
 0 -1 -28 5249.07 533.209 5
 0 1 28 5543.67 551.561 4
 0 1 28 5644.49 333.828 2
 0 -1 28 5907.21 452.079 2
 0 1 28 6323.65 491.608 3
 0 1 28 5452.4 339.31 2
 0 -1 28 5390.7 549.644 3
 0 1 -28 5763.83 378.697 1
 0 1 29 88.6413 163.816 4
 0 1 -29 27.6502 86.4341 1
 0 1 29 187.384 90.8431 2
 0 -1 29 316.663 145.4 2
 0 1 29 210.359 106.37 2
 0 1 29 211.84 160.774 3
 0 -1 29 520.548 235.42 3
 0 -1 -29 443.275 213.81 5
 0 -1 -30 11422.7 795.935 5
 0 1 30 10734.3 786.139 4
 0 -1 30 10963.7 616.213 2
 0 1 30 12064.6 484.292 2
 0 1 30 11395.5 689.751 3
 0 -1 30 10220.7 763.005 3
 0 1 30 11309 492.162 2
 0 1 -30 10061 505.565 1
 0 1 31 296.863 259.465 4
 0 -1 -31 449.243 254.211 5
 0 -1 31 792.642 225.475 2
 0 1 31 242.183 112.671 2
 0 1 31 320.41 214.707 3
 0 -1 31 732.953 276.505 3
 0 1 31 385.32 135.086 2
 0 1 -31 397.82 148.27 1
 0 1 -32 33294.8 904.461 1
 0 1 32 32010.8 1405.75 4
 0 -1 -32 31618.1 1360.58 5
 0 1 32 33495.9 793.568 2
 0 1 32 33487.6 834.875 2
 0 -1 32 34634 1435.65 3
 0 1 32 34093.8 1220.12 3
 0 -1 32 34213.4 1086.92 2
 0 1 33 357.979 217.231 4
 0 -1 33 691.516 214.225 2
 0 1 33 295.17 114.406 2
 0 1 33 557.288 159.631 2
 0 1 33 229.376 172.619 3
 0 -1 33 366.115 268.1 3
 0 1 -33 325.251 146.965 1
 0 1 34 12407.2 918.105 4
 0 1 34 13419.9 497.082 2
 0 -1 34 12680.9 899.583 3
 0 1 34 13331.3 795.03 3
 0 -1 -34 12444.6 898.673 5
 0 -1 34 12827.2 675.64 2
 0 1 35 423.636 250.339 4
 0 -1 35 -9.43473 180.918 3
 0 1 35 185.758 139.025 3
 0 -1 -35 362.251 245.933 5
 0 -1 35 133.274 125.57 2
 0 1 36 218.147 210.092 4
 0 1 36 78.2782 145.604 3
 0 -1 36 -23.7738 165.404 3
 0 -1 -36 481.903 245.399 5
 0 -1 36 151.873 148.126 2
 0 1 37 263.864 247.007 4
 0 -1 37 200.079 216.774 3
 0 1 37 350.129 216.28 3
 0 -1 -37 326.041 266.405 5
 0 1 -37 289.746 237.769 5
 0 1 38 14143.8 879.465 3
 0 -1 38 13801.4 989.569 3
 0 -1 -38 14356.8 1034.33 5
 0 1 -38 15148.9 1078.69 5
 0 1 38 17115.3 1165.35 4
 0 1 39 39.7214 252.072 4
 0 -1 -39 643.488 359.229 5
 0 1 -39 -176.174 220.273 5
 0 -1 39 390.314 269.715 3
 0 1 39 440.452 249.926 3
 0 1 40 4795.67 644.781 4
 0 1 -40 4794.41 663.72 5
 0 -1 -40 5820.55 688.692 5
 0 -1 40 5396.54 668.857 3
 0 1 40 4585.83 551.739 3
 0 1 41 464.553 379.289 4
 0 1 -41 264.124 231.213 5
 0 -1 -41 246.361 296.349 5
 0 -1 41 207.439 188.627 3
 0 1 42 -216.203 309.242 4
 0 -1 -42 344.289 228.517 5
 0 1 -42 185.303 240.967 5
 0 -1 42 793.312 305.621 3
 0 1 43 69.1198 280.599 4
 0 -1 43 -28.6144 213.595 3
 0 -1 -43 174.863 286.092 5
 0 -1 44 2860.69 513.596 3
 0 -1 -44 4010.43 657.864 5
 0 -1 45 337.787 277.62 3
 0 -1 46 675.982 308.467 3
 0 2 0 178770 1527.08 3
 0 -2 0 184534 1813.7 2
 0 -2 0 182201 1492.22 3
 0 2 1 119.062 77.2332 2
 0 2 -1 24.7711 46.7444 3
 0 -2 -1 83.4399 47.3826 3
 0 -2 1 59.1352 41.3175 3
 0 2 1 44.3585 50.9431 3
 0 -2 -1 107.243 77.8201 2
 0 -2 1 62.4172 64.3059 2
 0 2 2 57136.5 755.692 3
 0 -2 2 56238.1 1035.94 2
 0 -2 -2 55092.3 968.298 2
 0 -2 2 55386.8 924.645 3
 0 -2 -2 57745.3 744.58 3
 0 -2 3 4.75723 42.0855 2
 0 2 3 74.9522 66.2766 2
 0 -2 -3 83.9791 43.8301 3
 0 -2 -3 16.5416 48.9297 2
 0 -2 3 102.17 66.259 3
 0 2 3 33.5994 28.2549 3
 0 2 4 28004.8 461.726 3
 0 -2 4 27423.9 716.188 3
 0 2 4 31126.3 708.541 2
 0 -2 -4 29206.7 687.675 2
 0 -2 4 28505.2 765.234 2
 0 2 5 -6.36583 42.712 5
 0 -2 5 112.208 83.034 2
 0 2 5 37.6134 29.5711 3
 0 -2 -5 99.1833 75.2502 2
 0 2 5 6.44015 45.9494 2
 0 2 6 247975 1888.38 5
 0 2 -6 249176 2292.85 2
 0 -2 6 249207 2351.25 3
 0 2 6 253802 2005.29 2
 0 -2 -6 244164 1960.67 2
 0 -2 6 244580 2317.26 2
 0 2 7 39.1878 49.7489 5
 0 2 7 89.515 29.8355 3
 0 -2 -7 15.0723 50.562 2
 0 2 7 184.097 74.8099 2
 0 -2 7 350.29 131.068 2
 0 2 -7 241.325 97.8751 2
 0 2 8 79867 1130.97 5
 0 -2 -8 78749.1 1142.2 5
 0 2 -8 84386.9 1360.98 2
 0 -2 8 77750 1415.08 3
 0 -2 -8 79127.5 1125.35 2
 0 2 8 78297.6 1122.92 2
 0 -2 8 81053.7 1369.7 2
 0 2 9 138.464 74.0075 5
 0 2 -9 74.5681 67.4228 2
 0 -2 9 593.761 194.715 2
 0 -2 -9 85.58 67.9952 5
 0 -2 9 590.96 171.324 3
 0 2 9 55.524 60.3038 2
 0 -2 -9 141.894 68.0724 2
 0 2 -10 30115 845.343 2
 0 -2 -10 28907.9 731.148 5
 0 2 10 28671.8 726.26 5
 0 -2 -10 28159.4 676.726 2
 0 -2 10 29279.7 924.294 3
 0 -2 10 27952.9 837.734 2
 0 2 10 28671.6 672.314 2
 0 2 -11 44.3881 77.6416 2
 0 -2 -11 105.476 73.3 5
 0 2 11 -54.7535 60.4562 5
 0 2 11 38.8291 74.1155 4
 0 -2 -11 -74.6162 57.307 2
 0 2 11 10.1498 98.0202 2
 0 -2 12 111055 1709.34 2
 0 2 -12 113759 1681.93 2
 0 -2 -12 108883 1520.09 5
 0 2 12 112330 1527.84 5
 0 2 12 109502 1634.26 4
 0 -2 12 108446 1888.47 3
 0 -2 -12 107065 1337.51 2
 0 2 12 111535 1346.27 2
 0 2 -13 10.4252 62.0637 2
 0 -2 13 1181.05 239.826 2
 0 2 13 104.493 81.5247 5
 0 -2 -13 28.8059 77.5151 5
 0 2 13 15.8446 63.4258 4
 0 -2 13 1282.04 256.929 3
 0 2 13 136.462 105.27 2
 0 2 14 42133.8 820.465 1
 0 -2 14 44117.5 1131.56 2
 0 2 -14 44295.2 1098.5 2
 0 2 14 44201.8 1022.68 5
 0 -2 -14 42414.1 1019.9 5
 0 2 14 42005 1076.2 4
 0 -2 14 43628.7 1263.04 3
 0 2 14 44315.6 851.563 2
 0 2 15 54.4696 48.0368 1
 0 2 -15 28.5582 76.04 2
 0 -2 15 283.668 156.327 2
 0 -2 -15 -43.8819 79.273 5
 0 2 15 62.9522 70.021 5
 0 2 15 100.696 99.649 4
 0 -2 15 452.623 174.195 3
 0 2 15 223.406 82.7172 2
 0 2 16 5581.8 296.088 1
 0 -2 -16 5824.36 396.774 5
 0 -2 16 5900.91 426.54 2
 0 2 -16 6137.94 399.51 1
 0 2 16 4868.93 394.83 4
 0 -2 16 5187.32 462.803 3
 0 2 16 4445.6 283.925 2
 0 2 17 -36.4675 55.0638 1
 0 2 17 218.243 140.497 2
 0 2 -17 43.4317 84.9015 4
 0 -2 17 525.065 212.954 2
 0 2 17 47.4984 109.835 4
 0 -2 17 592.403 240.989 3
 0 2 -17 115.686 95.4167 1
 0 2 18 58977.2 1012.09 2
 0 2 -18 58207.4 1437.02 4
 0 2 18 53017.7 1346.25 4
 0 -2 18 55468.4 1340.02 2
 0 2 -18 56286.7 1215.42 1
 0 -2 18 54614.2 1537.05 3
 0 2 18 54825.5 938.169 1
 0 2 19 107.828 54.893 1
 0 2 19 850.316 196.025 2
 0 2 -19 250.091 162.227 4
 0 -2 19 1634.67 319.536 2
 0 2 19 145.505 131.801 4
 0 -2 19 1163.1 355.634 3
 0 2 -19 161.262 110.996 1
 0 2 -20 89182 1578.8 1
 0 2 -20 92661.6 1911.21 4
 0 2 20 93596.8 1873.46 4
 0 -2 20 92663 1777.72 2
 0 -2 20 90491.1 2038.17 3
 0 2 20 93993.8 1297.18 2
 0 2 20 91079.1 1186.74 1
 0 2 -21 -28.049 72.248 1
 0 2 21 84.3321 55.5613 1
 0 -2 -21 289.549 223.01 5
 0 2 -21 294.933 192.407 4
 0 -2 21 1028.12 257.158 2
 0 2 21 252.979 179.664 4
 0 -2 21 775.059 247.663 3
 0 2 21 502.868 152.617 2
 0 -2 -22 13189.3 715.289 5
 0 2 -22 14540.8 794.303 4
 0 2 22 12391 718.993 4
 0 -2 22 12716.8 676.523 2
 0 2 22 13820.6 547.781 3
 0 -2 22 13737.8 831.601 3
 0 2 22 13049.8 494.258 2
 0 2 -22 13197.6 624.683 1
 0 2 22 13059.6 458.135 1
 0 2 -23 140.113 95.8175 1
 0 2 23 158.259 71.6313 1
 0 -2 -23 778.976 240.753 5
 0 2 -23 306.833 188.302 4
 0 -2 23 481.325 217.033 2
 0 2 23 480.383 191.249 4
 0 2 23 181.698 121.015 3
 0 -2 23 389.965 226.609 3
 0 2 23 202.973 124.011 2
 0 2 24 28528.4 659.259 1
 0 2 -24 28394.3 937.091 1
 0 2 24 26539.7 1099.3 4
 0 2 -24 29647.5 1180.77 4
 0 -2 -24 25637.7 1036.93 5
 0 2 24 27166.4 813.129 3
 0 -2 24 26657.3 1191.47 3
 0 2 24 27502.5 722.435 2
 0 -2 24 27740 1018.79 2
 0 2 -25 91.1071 134.322 1
 0 2 25 983.158 282.721 4
 0 -2 -25 1014.19 308.948 5
 0 -2 25 894.42 268.04 2
 0 2 25 781.105 203.237 3
 0 -2 25 871.795 342.498 3
 0 2 25 592.337 184.03 2
 0 2 -26 56240.7 1356.4 1
 0 2 26 59196.8 912.821 1
 0 2 26 54690.1 1646.52 4
 0 -2 -26 57084.4 1626.18 5
 0 2 26 58938 1060.19 2
 0 -2 26 55291.4 1762.35 3
 0 2 26 56002.3 1231.91 3
 0 -2 26 55059.8 1456 2
 0 2 -27 162.934 149.587 1
 0 2 27 188.641 226.516 4
 0 -2 -27 1297.76 334.032 5
 0 -2 27 820.857 263.966 2
 0 2 27 492.828 205.351 3
 0 -2 27 1009.26 344.889 3
 0 2 27 653.708 174.382 2
 0 2 -28 27082 954.744 1
 0 2 28 27722.9 585.458 1
 0 2 28 26367.8 1195.87 4
 0 -2 -28 28840.6 1211.72 5
 0 -2 28 27132.8 1291.53 3
 0 2 28 27454.8 901.223 3
 0 2 28 27137.9 715.771 2
 0 -2 28 26642.8 1042.34 2
 0 2 -29 88.6148 146.927 1
 0 2 29 45.6666 61.3166 1
 0 2 29 246.156 180.427 4
 0 -2 -29 702.077 257.482 5
 0 -2 29 158.417 149.269 2
 0 -2 29 572.797 262.261 3
 0 2 29 419.165 167.153 3
 0 2 29 240.344 119.154 2
 0 2 -30 8546.02 544.908 1
 0 2 30 7349.57 663.337 4
 0 -2 -30 7785.73 664.282 5
 0 2 30 8449.14 280.732 1
 0 2 30 8231.74 523.189 3
 0 -2 30 8235.09 735.719 3
 0 2 30 9060.45 409.316 2
 0 -2 30 8247.32 605.901 2
 0 2 -31 79.6551 136.222 1
 0 -2 -31 448.53 203.485 5
 0 2 31 156.278 242.268 4
 0 -2 31 470.145 221.512 2
 0 2 31 136.611 127.391 3
 0 -2 31 706.737 332.637 3
 0 2 31 183.118 106.468 2
 0 2 -32 22972.2 905.499 1
 0 -2 -32 22933.9 1162.97 5
 0 2 32 22263.9 1186.59 4
 0 2 32 24089 627.11 2
 0 2 32 22210.3 887.115 3
 0 -2 32 23401.3 1269.59 3
 0 -2 32 24670.7 1040.39 2
 0 2 32 21448.6 604.68 2
 0 -2 -33 957.13 332.416 5
 0 2 33 458.284 284.105 4
 0 -2 33 292.093 190.062 2
 0 2 33 235.761 104.645 2
 0 2 33 38.9259 140.236 3
 0 -2 33 323.291 270.578 3
 0 2 -33 116.506 157.261 1
 0 2 34 13169.9 959.494 4
 0 2 34 14064.4 729.027 3
 0 -2 34 12594.4 958.93 3
 0 -2 -34 14127.4 952.377 5
 0 -2 34 13947.8 800.789 2
 0 2 35 525.162 291.363 4
 0 -2 35 386.586 221.087 2
 0 2 35 304.468 186.247 3
 0 -2 35 297.045 236.699 3
 0 -2 -35 587.807 266.03 5
 0 -2 -36 5438.83 626.456 5
 0 2 36 5002.56 619.301 4
 0 2 36 6090.78 504.535 3
 0 -2 36 4362.73 610.335 3
 0 -2 36 5595.85 525.481 2
 0 2 37 138.575 209.803 4
 0 -2 37 380.999 238.189 2
 0 2 37 529.536 201.614 3
 0 -2 37 447.878 306.012 3
 0 -2 -37 919.764 350.011 5
 0 -2 38 10271.9 930.573 3
 0 -2 -38 11486.8 927.785 5
 0 2 38 11253.6 945.883 4
 0 2 39 398.823 291.34 4
 0 -2 39 476.908 277.61 3
 0 -2 -39 667.528 333.177 5
 0 -2 40 11190.4 993.834 3
 0 -2 -40 12810.3 1004.8 5
 0 2 40 12930.3 1065.61 4
 0 2 41 674.805 375.26 4
 0 -2 -41 516.117 303.222 5
 0 -2 41 343.923 313.8 3
 0 2 42 5672.02 710.897 4
 0 -2 -42 5743.11 703.518 5
 0 -2 42 6678.61 775.794 3
 0 2 43 811.53 353.471 4
 0 -2 43 152.581 256.063 3
 0 -2 -43 558.622 307.492 5
 0 -2 44 4959.32 722.574 3
 0 -2 -44 3968.93 624.111 5
 0 -2 45 335.871 260.192 3
 0 3 0 3818.66 321.248 2
 0 -3 0 3196.96 300.477 2
 0 -3 0 2914.78 237.473 3
 0 3 -1 119.984 77.9735 2
 0 3 1 111.992 83.4099 2
 0 -3 -1 154.655 83.342 3
 0 3 1 129.697 76.4329 3
 0 -3 1 83.482 79.7714 3
 0 -3 -1 12.1191 86.1111 2
 0 -3 1 117.085 99.9706 2
 0 3 2 2516.66 211.803 3
 0 -3 -2 2714.97 279.355 2
 0 3 2 2696.71 269.63 2
 0 -3 2 3224.56 305.185 2
 0 -3 2 2840.43 250.478 3
 0 -3 -2 3127.43 228.594 3
 0 3 3 -188.48 89.5022 2
 0 3 3 -0.74066 41.7449 3
 0 -3 3 -40.3024 70.0103 3
 0 -3 -3 -28.4339 70.0587 2
 0 -3 3 -26.4383 84.628 2
 0 -3 -3 -0.70574 45.1273 3
 0 -3 4 1313.14 193.757 3
 0 3 4 1307.81 139.242 3
 0 -3 -4 1127.86 187.665 2
 0 -3 4 771.923 165.398 2
 0 3 4 1214.84 180.632 2
 0 -3 5 138.706 99.0305 3
 0 3 5 -19.7778 37.672 3
 0 -3 -5 -30.867 74.5908 2
 0 3 5 68.3125 66.9873 2
 0 -3 5 37.7491 89.3802 2
 0 3 6 6026.2 264.295 3
 0 -3 6 5925.28 421.331 3
 0 -3 6 6387.72 457.251 2
 0 3 6 6475.13 399.798 2
 0 -3 -6 6000.85 390.931 2
 0 3 7 212.758 109.172 5
 0 -3 7 0.52007 79.5078 2
 0 3 7 148.579 88.2635 2
 0 3 -7 158.369 97.8972 2
 0 3 7 207.304 65.0099 3
 0 -3 7 333.054 143.848 3
 0 -3 -7 -5.98879 72.2201 2
 0 3 8 7603.55 402.875 5
 0 3 8 7480.35 259.647 3
 0 -3 8 7373.55 520.33 3
 0 -3 8 7906.23 525.049 2
 0 3 8 8265.69 451.1 2
 0 -3 -8 7298.53 426.798 2
 0 3 -8 7753.64 492.397 2
 0 3 9 59.7663 75.2383 5
 0 3 -9 8.57854 95.7306 2
 0 -3 9 -10.8783 90.8256 2
 0 3 9 -7.28639 28.5561 3
 0 -3 9 -24.5253 81.4383 3
 0 -3 -9 126.031 94.7558 2
 0 3 9 -63.3722 75.5329 2
 0 3 10 4216.76 310.612 5
 0 3 10 3867.84 162.877 3
 0 -3 -10 4333.74 331.509 2
 0 -3 10 3987.93 389.949 3
 0 -3 10 3920.93 389.827 2
 0 3 10 4034.18 313.954 2
 0 3 -10 4131.32 368.982 2
 0 3 11 19.6184 68.0834 5
 0 3 -11 62.9061 98.3212 2
 0 -3 11 77.8933 102.463 2
 0 3 11 43.6874 29.2364 3
 0 -3 11 71.3655 95.3509 3
 0 3 11 23.6023 65.333 2
 0 -3 -11 94.1573 77.3583 2
 0 3 12 7864.04 441.695 5
 0 3 12 7666.83 205.547 3
 0 3 -12 8109.34 532.016 2
 0 -3 -12 7802.65 449.312 2
 0 -3 12 7701.13 562.635 3
 0 3 12 7951.99 441.773 2
 0 -3 12 7162.8 516.622 2
 0 3 13 126.145 73.9489 5
 0 3 13 23.6508 24.9758 3
 0 3 -13 111.257 129.311 2
 0 -3 13 178.732 125.141 2
 0 -3 13 110.056 127.09 3
 0 -3 -13 59.9897 77.8094 2
 0 3 13 159.208 103.368 2
 0 -3 -14 6598.35 430.931 5
 0 3 14 6038.95 405.228 5
 0 3 14 5819.55 443.823 4
 0 3 -14 5810.14 472.066 2
 0 -3 -14 6246.46 396.028 2
 0 -3 14 5956.76 517.105 3
 0 3 14 5958.58 381.2 2
 0 -3 14 6259.38 496.671 2
 0 3 15 -39.5361 91.546 5
 0 3 15 131.499 101.916 4
 0 -3 15 -96.1894 122.074 2
 0 3 -15 4.05771 94.3801 2
 0 -3 -15 53.1255 70.1093 2
 0 -3 15 48.9762 135.734 3
 0 3 15 110.524 86.2425 2
 0 3 16 3989.19 349.026 5
 0 3 16 3890.05 381.345 4
 0 3 -16 4004.81 389.193 2
 0 -3 16 3884.32 445.632 3
 0 3 16 3754.17 308.531 2
 0 -3 16 3518.77 388.929 2
 0 3 17 -147.966 101.398 5
 0 3 -17 102.026 88.1187 2
 0 -3 17 248.232 154.47 2
 0 3 17 -153.567 130.465 4
 0 -3 17 74.1963 159.18 3
 0 3 17 34.2815 85.898 2
 0 3 18 13574.1 571.885 1
 0 3 18 12945.8 654.883 5
 0 3 -18 11703.3 695.041 4
 0 3 -18 12137.8 695.518 2
 0 3 18 12828.2 713.505 4
 0 -3 18 12167.7 810.143 3
 0 3 18 12152.5 541.269 2
 0 -3 18 12334.7 747.737 2
 0 3 -19 120.429 108.325 1
 0 3 19 -76.8974 75.076 1
 0 -3 -19 248.757 162.112 5
 0 3 19 148.813 130.926 5
 0 3 -19 100.162 86.2048 4
 0 -3 19 361.355 192.951 2
 0 3 -19 -124.528 110.605 2
 0 3 19 -82.7049 110.494 4
 0 -3 19 172.566 178.982 3
 0 3 19 126.979 111.974 2
 0 3 20 9459.04 470.24 1
 0 -3 -20 9407.66 593.742 5
 0 3 -20 10014.5 667.723 4
 0 3 -20 9991.35 612.092 1
 0 3 20 10837.4 673.422 4
 0 -3 20 9274.89 721.932 3
 0 3 20 9561.01 320.96 3
 0 -3 20 9462.03 661.164 2
 0 3 20 9187.84 485.017 2
 0 3 -21 96.8092 104.758 1
 0 3 21 -32.3263 64.403 1
 0 -3 -21 155.63 127.801 5
 0 3 -21 -1.43112 120.82 4
 0 -3 21 158.922 157.084 2
 0 3 21 -45.8391 125.474 4
 0 -3 21 237.678 164.954 3
 0 3 21 128.58 78.7524 3
 0 3 21 79.7416 107.695 2
 0 3 -22 1902.85 288.018 1
 0 3 22 2029.89 231.734 1
 0 -3 -22 1373.94 239.877 5
 0 3 -22 2133.03 312.846 4
 0 -3 22 1570.83 286.913 2
 0 3 22 1779.56 306.479 4
 0 3 22 1960.98 163.283 3
 0 -3 22 1268.03 296.989 3
 0 3 22 1746.25 220.589 2
 0 3 -23 67.8185 118.168 1
 0 -3 -23 -200.085 108.059 5
 0 -3 23 300.091 182.974 2
 0 3 23 -39.9318 78.1318 1
 0 3 23 13.555 113.132 4
 0 -3 23 207.948 196.788 3
 0 3 23 52.2992 59.4468 3
 0 3 23 -65.8773 75.6121 2
 0 3 -24 2990.5 349.368 1
 0 -3 -24 3103.63 385.627 5
 0 -3 24 2317.16 341.401 2
 0 3 24 2743.52 261.793 1
 0 3 24 2521.39 357.097 4
 0 -3 24 1990.6 397.076 3
 0 3 24 3139.17 222.235 3
 0 3 24 2504.42 259.144 2
 0 3 -25 262.092 154.599 1
 0 3 25 -16.1224 73.8176 1
 0 -3 -25 633.933 280.815 5
 0 -3 25 361.86 237.965 2
 0 3 25 -115.452 156.203 4
 0 -3 25 322.699 240.193 3
 0 3 25 44.4716 75.6992 3
 0 3 25 205.494 120.7 2
 0 3 -26 23945.6 988.831 1
 0 3 26 24700.4 722.44 1
 0 -3 -26 23412.1 1059.28 5
 0 3 26 21165.2 1057.78 4
 0 3 26 24583.1 660.343 3
 0 -3 26 23603.3 1233.43 3
 0 -3 26 23692.9 1098.92 2
 0 3 26 23877.8 746.286 2
 0 3 -27 47.5003 103.347 1
 0 -3 -27 221.631 194.279 5
 0 -3 27 291.584 191.558 2
 0 3 27 -71.4018 76.6017 1
 0 3 27 -322.949 218.845 4
 0 -3 27 192.168 252.772 3
 0 3 27 186.101 100.524 3
 0 3 27 159.794 111.086 2
 0 3 -28 407.886 192.057 1
 0 -3 -28 618.019 210.252 5
 0 -3 28 351.944 204.671 2
 0 3 28 213.174 88.928 1
 0 3 28 248.515 169.557 4
 0 -3 28 441.871 225.226 3
 0 3 28 259.516 95.9188 3
 0 3 28 368.035 125.389 2
 0 3 29 49.7219 80.283 1
 0 3 -29 119.59 115.639 1
 0 -3 -29 -34.6129 182.33 5
 0 -3 29 -5.03659 182.747 2
 0 3 29 -81.4892 178.171 4
 0 3 29 109.105 70.7694 3
 0 -3 29 10.2409 196.791 3
 0 3 29 29.6053 78.9302 2
 0 3 30 369.351 113.155 1
 0 3 -30 119.764 118.671 1
 0 3 30 -45.3537 173.697 4
 0 -3 -30 -0.90068 144.217 5
 0 -3 30 346.846 200.473 2
 0 3 30 159.006 69.5177 3
 0 -3 30 -189.697 235.814 3
 0 3 30 158.518 78.4719 2
 0 -3 -31 29.0544 143.893 5
 0 3 31 1.02384 186.915 4
 0 -3 31 208.825 194.524 2
 0 -3 31 91.6502 190.526 3
 0 3 31 49.3707 111.154 3
 0 3 -31 -65.1228 128.522 1
 0 3 31 48.0049 65.0412 1
 0 3 -32 7998.25 610.015 1
 0 -3 -32 7418.99 678.764 5
 0 3 32 6554.92 655.048 4
 0 3 32 7803.83 443.229 3
 0 -3 32 7235.35 755.928 3
 0 -3 32 8032.78 687.313 2
 0 -3 33 235.127 170.36 2
 0 3 33 203.41 205.553 4
 0 -3 33 -252.384 246.76 3
 0 3 33 123.156 107.716 3
 0 -3 -33 -236.212 226.24 5
 0 -3 34 956.886 257.485 2
 0 3 34 974.095 352.16 4
 0 -3 34 1279.26 392.548 3
 0 -3 -34 546.214 248.684 5
 0 -3 35 -190.207 215.686 2
 0 -3 35 170.519 265.513 3
 0 -3 -35 84.748 180.135 5
 0 3 35 122.167 205.075 4
 0 -3 -36 914.217 313.221 5
 0 -3 36 1003.45 330.081 3
 0 -3 36 1804.08 353.064 2
 0 3 36 860.76 308.709 4
 0 -3 -37 87.216 208.25 5
 0 -3 37 205.018 260.63 3
 0 -3 37 320.822 211.109 2
 0 3 37 -260.669 263.082 4
 0 -3 -38 637.155 258.644 5
 0 -3 38 66.7769 220.948 3
 0 -3 38 733.168 254.988 2
 0 3 38 182.741 220.959 4
 0 3 39 4.03929 237.96 4
 0 -3 -39 -42.2412 204.74 5
 0 -3 39 502.739 323.668 3
 0 3 40 1265.67 410.532 4
 0 -3 -40 1111.12 344.871 5
 0 -3 40 1020.84 328.044 3
 0 3 41 204.426 274.956 4
 0 -3 41 -167.592 254.702 3
 0 -3 -41 -29.1519 222.295 5
 0 -3 42 -91.4776 249.837 3
 0 -3 -42 1.36776 256.163 5
 0 -3 -43 -28.2261 262.338 5
 0 -4 0 42406.8 1273.78 2
 0 -4 0 45139.6 1074.48 3
 0 -4 -1 207.638 110.897 3
 0 -4 -1 108.311 134.061 2
 0 -4 1 -6.7761 111.733 2
 0 -4 1 8.27541 86.4485 3
 0 -4 -2 77843 1696.89 2
 0 -4 2 78363.1 1741.21 2
 0 -4 2 77087 1483.98 3
 0 -4 -2 76822.9 1333.71 3
 0 -4 -3 199.488 95.1343 3
 0 -4 3 347.505 193.999 2
 0 -4 -3 234.914 143.62 2
 0 -4 3 163.445 129.6 3
 0 -4 -4 65939.7 1537.21 2
 0 -4 4 64245.7 1624.55 2
 0 -4 4 63496.2 1429.12 3
 0 -4 5 84.6923 110.591 3
 0 -4 -5 -88.5313 112.576 2
 0 -4 5 3.97315 86.9214 2
 0 -4 6 2948.54 331.224 3
 0 -4 -6 2659.72 312.241 2
 0 -4 6 2807.99 357.392 2
 0 -4 7 322.429 143.097 3
 0 -4 7 -72.3517 99.4902 2
 0 -4 -7 137.81 104.856 2
 0 4 -8 31534.4 1137.12 2
 0 -4 8 29642.6 1078.86 3
 0 4 8 31221.5 924.332 5
 0 -4 8 30951 1159.67 2
 0 -4 -8 31832.9 1052.19 2
 0 4 9 21.2143 74.3394 5
 0 -4 9 415.395 227.951 2
 0 4 -9 247.008 156.417 2
 0 -4 9 37.5454 129.914 3
 0 -4 -9 164.685 120.978 2
 0 4 10 11862.6 582.96 5
 0 -4 10 13054.8 746.836 3
 0 -4 -10 13122.7 674.576 2
 0 -4 10 11641.5 730.868 2
 0 4 -10 12212.8 718.286 2
 0 4 11 24.5814 84.2597 5
 0 -4 11 159.563 200.462 2
 0 4 -11 131.677 148.668 2
 0 -4 11 239.181 188.253 3
 0 -4 -11 151.515 119.891 2
 0 4 12 40531.8 1098.4 5
 0 -4 12 41388.5 1407.77 3
 0 -4 -12 41103.9 1184.57 2
 0 -4 12 36418.8 1330.83 2
 0 4 -12 40798 1326.88 2
 0 4 13 25.5566 90.7208 5
 0 -4 13 374.543 221.776 3
 0 -4 -13 233.065 140.519 2
 0 -4 13 -32.7983 124.952 2
 0 4 -13 -32.5024 126.021 2
 0 -4 14 3908.44 449.663 2
 0 4 -14 4184.86 443.704 2
 0 4 14 4210.29 379.159 5
 0 -4 14 3790.37 462.988 3
 0 -4 -14 4181.11 389.038 2
 0 4 -15 104.273 129.689 2
 0 -4 15 72.547 201.428 2
 0 -4 -15 78.9948 98.6074 2
 0 -4 15 168.371 172.507 3
 0 4 15 78.7553 90.2721 5
 0 4 16 33678.9 1074.66 5
 0 -4 16 29555.1 1295.03 3
 0 4 -16 32276.4 1221.51 2
 0 -4 -16 30954.6 1024.86 2
 0 -4 16 30827.9 1282.48 2
 0 4 17 -58.6205 131.593 4
 0 4 -17 -238.187 178.671 2
 0 -4 17 650.903 274.879 2
 0 -4 17 735.802 288.758 3
 0 -4 -17 -2.77542 99.0093 2
 0 4 17 322.948 173.604 5
 0 4 18 21545.4 891.402 5
 0 4 18 22411.2 1003.37 4
 0 -4 18 20480.5 1119.34 3
 0 4 -18 22244.5 1043.36 2
 0 -4 -18 21772.6 870.326 2
 0 4 18 20894.3 832.426 2
 0 -4 18 21608.2 1072.98 2
 0 4 19 135.371 119.764 5
 0 4 19 -75.121 141.932 4
 0 4 -19 109.3 146.699 2
 0 -4 19 9.75742 193.587 2
 0 -4 19 -29.5641 184.353 3
 0 4 19 112.203 122.886 2
 0 4 -20 7596.47 627.543 2
 0 4 20 7542.6 601.67 4
 0 -4 20 6687.43 674.493 3
 0 4 20 6974.11 538.47 5
 0 4 20 7123.93 493.542 2
 0 -4 20 6674.61 613.781 2
 0 4 -21 100.978 116.576 1
 0 4 21 20.0776 130.656 5
 0 4 -21 183.965 192.379 2
 0 -4 21 495.781 273.109 2
 0 4 21 65.7624 120.12 1
 0 4 21 397.226 220.553 4
 0 4 21 136.671 136.277 2
 0 4 -22 47646.6 1502.92 1
 0 4 22 45682.3 1201.19 1
 0 -4 22 46048.8 1735.84 3
 0 4 22 44822 1508.53 4
 0 4 22 47724.2 1421.68 5
 0 -4 22 44960.8 1633.9 2
 0 4 22 45332.7 1210.92 2
 0 4 23 98.1413 129.085 1
 0 4 23 243.97 169.423 2
 0 -4 23 392.301 252.152 2
 0 4 23 70.7182 165.604 4
 0 -4 23 330.701 272.605 3
 0 4 -23 -33.7785 116.646 1
 0 4 24 2405.31 273.992 1
 0 4 24 3101.79 321.379 2
 0 -4 -24 3231.13 402.255 5
 0 -4 24 3389.33 461.145 2
 0 4 24 2982.66 420.732 4
 0 -4 24 2849.98 479.892 3
 0 4 -24 3389.3 419.966 1
 0 4 -25 -168.058 171.591 1
 0 -4 -25 -116.958 157.914 5
 0 4 25 -7.42638 93.4602 2
 0 -4 25 -70.3623 148.192 2
 0 4 25 -115.815 151.345 4
 0 -4 25 368.197 256.423 3
 0 4 25 133.361 99.1059 1
 0 4 -26 977.144 247.719 1
 0 -4 -26 1230.09 292.689 5
 0 -4 26 1239.78 299.241 2
 0 4 26 1648.06 234.398 2
 0 4 26 1095.24 279.28 4
 0 -4 26 1007.22 306.832 3
 0 4 26 1220.12 200.2 1
 0 4 -27 136.628 207.539 1
 0 -4 -27 136.002 133.534 5
 0 4 27 -57.7585 182.552 4
 0 4 27 -21.7032 84.3325 1
 0 -4 27 -60.0357 185.264 3
 0 4 27 -117.511 84.5083 2
 0 -4 27 31.1657 158.186 2
 0 4 -28 5166.09 528.642 1
 0 4 28 5353.74 397.132 1
 0 -4 -28 5846.45 587.952 5
 0 -4 28 4858.81 574.546 2
 0 4 28 4374.16 550.313 4
 0 -4 28 4844.76 636.695 3
 0 4 28 5259.37 397.83 2
 0 4 -29 310.32 153.57 1
 0 -4 -29 782.535 316.73 5
 0 -4 29 305.645 243.994 2
 0 4 29 -17.4403 174.913 4
 0 -4 29 259.828 284.498 3
 0 4 29 -84.7836 85.1889 1
 0 -4 -30 24783.8 1215.45 5
 0 4 30 22070.8 1215.66 4
 0 -4 30 23155.2 1387.09 3
 0 -4 30 24212.4 1261.42 2
 0 4 30 23423.6 788.937 1
 0 4 31 14.2293 184.289 4
 0 -4 31 548.438 279.162 2
 0 -4 31 46.2472 215.198 3
 0 -4 -31 735.36 290.741 5
 0 4 32 2817.38 487.193 4
 0 -4 -32 2818.63 423.154 5
 0 -4 32 2252.45 486.94 3
 0 -4 32 2718.94 427.754 2
 0 4 33 -48.1181 228.463 4
 0 -4 -33 -155.588 195.109 5
 0 -4 33 -219.772 201.866 2
 0 -4 33 -8.58572 196.004 3
 0 -4 -34 4124.13 552.559 5
 0 4 34 3755.03 548.646 4
 0 -4 34 4050.47 544.207 2
 0 -4 34 3678.85 620.247 3
 0 4 35 804.359 407.944 4
 0 -4 -35 738.83 324.946 5
 0 -4 35 242.549 252.096 3
 0 -4 35 46.7201 222.946 2
 0 -4 36 29253.5 1683.04 3
 0 -4 -36 29522.4 1478.46 5
 0 -4 36 28183.2 1403.46 2
 0 4 36 29319.8 1549.35 4
 0 -4 37 377.696 346.237 3
 0 -4 37 475.173 272.087 2
 0 4 37 -94.2007 193.769 4
 0 -4 -37 179.964 301.581 5
 0 -4 38 1199.23 397.67 3
 0 -4 38 1040.33 291.837 2
 0 -4 -38 2095.21 464.659 5
 0 4 38 1202.07 392.443 4
 0 4 39 679.068 370.895 4
 0 -4 -39 218.559 206.223 5
 0 -4 39 -31.6411 237.765 3
 0 -4 -40 2555.76 494.831 5
 0 4 40 3530.46 573.565 4
 0 -4 -41 861.887 384.735 5
 0 -4 -42 9539.6 930.468 5
 0 -5 0 11753 622.617 3
 0 5 0 11736.8 751.666 2
 0 -5 0 13176.5 810.974 2
 0 -5 -1 126.735 113.292 3
 0 -5 1 238.37 169.423 3
 0 5 -1 231.384 185.671 2
 0 5 1 282.663 189.929 2
 0 -5 -1 223.203 193.041 2
 0 -5 1 610.294 272.287 2
 0 -5 -2 75363.4 1487.04 3
 0 -5 2 73721.7 1632.94 3
 0 -5 -2 73628.5 1877.89 2
 0 -5 2 73208.4 1917.78 2
 0 5 2 78155.3 1889.14 2
 0 5 -2 77946.4 1929.77 2
 0 5 -3 507.839 267.62 2
 0 -5 3 224.496 213.032 3
 0 -5 3 795.556 341.447 2
 0 -5 -3 -22.0252 144.415 2
 0 -5 4 79438.3 1772.9 3
 0 -5 -4 78796.7 1925.09 2
 0 -5 4 79353.6 2044.27 2
 0 5 4 83261.5 1930.52 2
 0 5 -4 84017 2019.93 2
 0 5 5 362.941 225.409 2
 0 5 -5 224.659 169.479 2
 0 -5 5 553.016 237.947 3
 0 -5 5 302.416 194.23 2
 0 -5 -5 270.843 176.201 2
 0 -5 6 8963.69 640.299 3
 0 -5 6 8777.9 699.319 2
 0 5 6 9485.42 662.305 2
 0 -5 -6 8812.53 641.941 2
 0 5 -6 9556.12 697.907 2
 0 5 -7 335.728 208.522 2
 0 5 7 228.635 164.726 2
 0 -5 7 294.594 182.566 3
 0 -5 7 241.404 192.541 2
 0 -5 -7 320.831 177.991 2
 0 5 -8 12292.9 797.38 2
 0 -5 8 12178.9 752.087 3
 0 5 8 11746 629.606 5
 0 -5 8 11966 816.173 2
 0 5 8 13227.8 770.977 2
 0 -5 -8 11440.3 727.273 2
 0 5 9 82.6805 99.364 5
 0 -5 -9 75.908 120.172 2
 0 -5 9 -110.951 139.855 2
 0 -5 9 402.52 182.888 3
 0 5 -9 81.7762 128.854 2
 0 5 9 164.882 134.054 2
 0 5 -10 8500.32 677.948 2
 0 5 10 6843.1 494.804 5
 0 -5 10 6740.95 602.229 3
 0 -5 -10 6640.9 546.399 2
 0 5 10 6719.28 552.8 2
 0 -5 10 6893.8 638.945 2
 0 5 -11 170.13 138.638 2
 0 5 11 43.8 114.7 2
 0 5 11 112.561 109.895 5
 0 -5 11 466.887 245.128 3
 0 -5 11 98.0485 192.479 2
 0 -5 -11 237.063 178.993 2
 0 5 -12 22506.7 1095.57 2
 0 5 12 22654.6 912.352 5
 0 -5 12 21032.2 1073.77 3
 0 -5 -12 23396.3 1027.86 2
 0 5 12 22303 984.4 2
 0 -5 12 22398.4 1153.72 2
 0 5 13 502.259 215.56 2
 0 5 13 263.372 112.278 5
 0 -5 13 601.367 274.816 3
 0 -5 13 451.349 248.852 2
 0 -5 -13 170.359 167.073 2
 0 5 14 9929.71 625.045 5
 0 -5 14 10290.4 779.326 3
 0 -5 -14 10762.1 691.693 2
 0 -5 14 9070.5 760.289 2
 0 5 14 10742.4 689.283 2
 0 5 15 35.5653 154.508 2
 0 -5 15 290.78 166.767 3
 0 -5 -15 27.8847 135.126 2
 0 -5 15 262.361 175.67 2
 0 5 15 226.772 139.383 5
 0 -5 16 5266.22 591.341 3
 0 -5 -16 5326.05 503.919 2
 0 -5 16 5049.69 584.366 2
 0 5 16 5416.82 487.604 2
 0 5 16 5444.21 473.228 5
 0 5 17 117.096 135.041 2
 0 5 17 13.6553 120.321 5
 0 -5 -17 -7.86852 121.713 2
 0 -5 17 25.2252 187.321 3
 0 -5 17 245.306 189.544 2
 0 5 18 13767 768.662 5
 0 -5 18 12754.8 943.525 3
 0 -5 -18 12054.9 744.093 2
 0 5 18 14742.8 786.722 2
 0 -5 18 12975 941.757 2
 0 5 19 90.4678 108.769 2
 0 5 19 145.303 156.438 5
 0 -5 19 43.9283 202.169 3
 0 -5 -19 219.308 145.786 2
 0 5 19 195.349 185.724 4
 0 -5 19 245.099 228.088 2
 0 5 20 11753.1 805.647 4
 0 -5 20 11647.5 929.105 3
 0 5 20 11378.2 720.592 5
 0 -5 20 12092.7 921.635 2
 0 5 20 10721.2 667.144 2
 0 5 21 121.257 131.624 2
 0 5 21 -71.0124 155.289 5
 0 5 21 462.525 208.67 4
 0 -5 21 118.723 195.34 3
 0 -5 21 355.612 286.141 2
 0 5 22 2014.83 299.309 2
 0 5 22 1591.42 284.777 5
 0 5 22 1370.79 316.126 4
 0 -5 22 1930.89 407.242 3
 0 -5 22 1634.06 350.351 2
 0 -5 23 205.591 273.324 2
 0 5 23 53.2806 177.791 4
 0 5 23 117.347 156.875 2
 0 -5 23 132.101 197.516 3
 0 5 23 29.6846 137.227 1
 0 -5 24 22610.2 1363.99 3
 0 5 24 22512.1 1181.4 4
 0 -5 24 24416.3 1336.93 2
 0 5 24 22960.6 949.491 2
 0 5 24 23817 995.474 1
 0 -5 25 199.741 211.088 2
 0 5 25 813.016 289.509 4
 0 5 25 179.468 152.097 2
 0 -5 25 408.351 265.739 3
 0 5 25 625 210.451 1
 0 5 26 4206.67 411.372 2
 0 -5 26 4517.91 610.814 2
 0 -5 26 4180.02 598.047 3
 0 5 26 3869.55 404.339 1
 0 5 26 4116.42 524.112 4
 0 -5 27 154.73 199.202 2
 0 5 27 329.389 237.342 4
 0 -5 27 -38.8741 213.331 3
 0 5 27 17.2499 140.721 1
 0 5 28 8169.2 771.125 4
 0 -5 28 8637.24 820.114 2
 0 -5 28 7112.02 800.872 3
 0 5 28 7842.83 544.65 1
 0 -5 29 146.001 208.121 2
 0 -5 29 -183.781 300.611 3
 0 5 29 -36.6212 110.942 1
 0 5 29 38.5495 186.767 4
 0 5 30 5165.5 645.636 4
 0 -5 30 3883.67 575.866 2
 0 -5 30 4118.9 635.126 3
 0 5 31 349.214 280.507 4
 0 -5 31 245.441 253.192 3
 0 -5 31 118.988 236.337 2
 0 -5 32 14248.3 1197.11 3
 0 5 32 13661.8 1041.71 4
 0 -5 32 12597.4 1012.19 2
 0 5 33 -239.359 215.057 4
 0 -5 33 64.8375 212.896 2
 0 -5 33 172.29 337.845 3
 0 5 34 3926.41 592.747 4
 0 -5 34 4251.52 616.878 2
 0 -5 34 3533.19 649.118 3
 0 5 35 -74.305 224.679 4
 0 -5 35 401.662 306.108 2
 0 -5 35 245.023 321.904 3
 0 5 36 2119.55 505.922 4
 0 -5 36 1050.84 382.965 2
 0 5 37 90.6738 268.853 4
 0 -5 37 -502.712 284.286 2
 0 -5 38 8652.48 879.655 2
 0 -6 0 10131.1 815.198 2
 0 -6 0 9068.38 620.741 3
 0 -6 -1 -69.3326 142.488 2
 0 -6 1 184.701 174.662 2
 0 -6 1 -97.0755 111.923 3
 0 -6 -1 -116.218 140.927 3
 0 -6 2 8173.95 716.107 2
 0 -6 -2 8480.5 720.515 2
 0 -6 2 8990.63 635.516 3
 0 -6 -3 -97.7409 154.759 2
 0 -6 3 4.0979 187.2 2
 0 -6 3 -280.085 195.844 3
 0 -6 -4 15431.4 955.334 2
 0 -6 4 15795.9 1016.94 2
 0 -6 4 17681.3 923.427 3
 0 -6 -5 3.77647 136.746 2
 0 -6 5 263.775 241.117 2
 0 -6 5 -2.39124 148.236 3
 0 -6 6 11836 898.874 2
 0 -6 -6 12963.7 874.597 2
 0 -6 6 11346.4 775.442 3
 0 -6 -7 -22.3044 137.994 2
 0 -6 7 212.602 213.627 2
 0 -6 7 46.3072 184.188 3
 0 6 8 2971.78 364.802 5
 0 -6 8 3257.49 512.39 2
 0 -6 -8 3175.7 438.631 2
 0 -6 8 2893.92 419.642 3
 0 6 9 145.047 148.737 5
 0 -6 9 383.944 224.948 3
 0 -6 -9 78.0788 177.855 2
 0 -6 9 406.763 284.604 2
 0 6 10 35525.8 1222.28 5
 0 -6 10 33884 1420.25 3
 0 -6 -10 33322 1408.47 2
 0 -6 10 33613.3 1561.5 2
 0 6 10 37717.1 1437.8 2
 0 6 11 63.0293 152.531 2
 0 -6 11 69.9928 155.858 3
 0 -6 -11 55.5588 180.34 2
 0 -6 11 430.227 265.332 2
 0 6 11 55.1231 116.258 5
 0 6 12 -79.2509 167.831 2
 0 -6 12 701.954 274.867 3
 0 -6 12 332.602 207.843 2
 0 -6 -12 653.322 260.694 2
 0 6 12 302.129 162.822 5
 0 6 13 -153.807 166.607 2
 0 -6 13 49.44 158.453 3
 0 -6 13 -92.9579 183.712 2
 0 -6 -13 244.916 230.184 2
 0 6 13 144.115 157.066 5
 0 6 14 273.969 167.228 2
 0 -6 14 80.4893 209.068 3
 0 -6 14 -4.78087 170.645 2
 0 -6 -14 -12.6593 145.34 2
 0 6 14 233.512 146.619 5
 0 6 15 442.682 236.209 2
 0 6 15 49.6486 138.892 5
 0 -6 15 240.467 200.594 3
 0 -6 -15 250.578 200.407 2
 0 -6 15 369.214 294.854 2
 0 6 16 26804.6 1121.74 5
 0 -6 16 28653.9 1446.94 3
 0 -6 -16 28617.8 1276.97 2
 0 -6 16 27569.2 1465.68 2
 0 6 16 29796.4 1255.95 2
 0 6 17 478.514 227.392 2
 0 -6 17 -159.392 186.456 3
 0 -6 -17 -127.018 146.54 2
 0 -6 17 417.869 270.743 2
 0 6 17 -13.4721 139.496 5
 0 6 18 1143.17 287.961 2
 0 -6 18 1544.25 423.538 2
 0 -6 18 1524.69 404.002 3
 0 -6 -18 1832.63 378.204 2
 0 6 19 269.829 190.788 2
 0 -6 19 -109.06 190.296 2
 0 -6 -19 52.4618 177.512 2
 0 -6 19 425.059 318.02 3
 0 -6 20 15703.4 1150.46 3
 0 6 20 15005.2 973.973 4
 0 -6 -20 14972 910.853 2
 0 -6 20 13056.2 1040.05 2
 0 6 20 14424.4 870.846 2
 0 6 21 59.5866 212.587 4
 0 6 21 451.121 235.702 2
 0 -6 -21 -77.7007 189.02 2
 0 -6 21 76.12 245.463 3
 0 -6 21 322.514 285.825 2
 0 -6 -22 22663 1121.85 2
 0 -6 22 21622 1369.14 2
 0 6 22 22358 1059.41 2
 0 6 22 20188.7 1157.45 4
 0 -6 22 23248.4 1432.94 3
 0 -6 23 581.322 376.277 3
 0 -6 23 140.679 286.861 2
 0 6 23 33.4623 214.038 4
 0 6 24 6071.59 573.469 1
 0 -6 24 4533.42 672.891 3
 0 -6 24 4723.2 644.752 2
 0 6 24 4301.93 572.931 4
 0 6 25 -77.298 141.391 1
 0 -6 25 132.402 243.151 3
 0 -6 25 503.678 391.555 2
 0 6 25 -140.767 190.53 4
 0 6 26 6931.62 604.66 1
 0 -6 26 7203.54 845.204 3
 0 -6 26 6578.07 802.468 2
 0 6 26 6269.39 703.024 4
 0 6 27 232.172 188.151 1
 0 -6 27 362.152 341.832 3
 0 -6 27 483.83 367.297 2
 0 6 27 -235.614 248.171 4
 0 -6 28 1625.9 441.371 3
 0 -6 28 2494.94 500.421 2
 0 6 28 2193.11 415.64 4
 0 -6 29 163.259 289.338 3
 0 -6 29 357.72 292.742 2
 0 6 29 27.7249 234.612 4
 0 6 30 16792.4 1176.25 4
 0 -6 30 17790.2 1305.66 2
 0 -6 30 19903.2 1456.17 3
 0 6 31 654.588 403.548 4
 0 -6 31 -104.912 234.079 2
 0 -6 31 -25.9055 231 3
 0 -6 32 1071 395.765 2
 0 6 32 1155.88 357.663 4
 0 -6 33 -323.167 278.739 2
 0 6 33 -72.8936 231.239 4
 0 -6 34 134.669 217.755 2
 0 6 34 73.348 246.923 4
 0 -6 35 975.263 407.451 2
 0 -6 36 10561.7 1043.75 2
 0 -6 37 409.656 338.578 2
 0 -7 0 17050.7 1151 2
 0 -7 -1 158.701 206.33 2
 0 -7 1 -80.7115 167.438 2
 0 -7 1 344.117 215.675 3
 0 -7 2 15540.9 1107.12 2
 0 -7 -2 16535.8 1116.93 2
 0 -7 2 17120.9 948.923 3
 0 -7 -3 13.0187 220.338 2
 0 -7 3 318.51 279.005 2
 0 -7 3 443.931 253.142 3
 0 -7 4 18968.1 1233.12 2
 0 -7 -4 16660 1114.74 2
 0 -7 4 18351.3 1035.85 3
 0 -7 5 323.197 289.546 2
 0 -7 -5 109.437 252.504 2
 0 -7 5 332.274 235.636 3
 0 -7 -6 9568.55 853.123 2
 0 -7 6 8768.95 854.45 2
 0 -7 6 9506.61 766.632 3
 0 -7 7 365.259 297.81 2
 0 -7 -7 724.211 307.582 2
 0 -7 7 168.2 171.195 3
 0 -7 8 22205.8 1344.01 2
 0 -7 -8 22440.7 1273.24 2
 0 -7 8 21146.9 1174.19 3
 0 -7 -9 412.586 273.717 2
 0 -7 9 824.666 357.103 2
 0 -7 9 123.568 239.313 3
 0 -7 10 22687.7 1263.15 3
 0 -7 10 24795.8 1457.07 2
 0 -7 -10 24077.2 1293.68 2
 0 -7 11 432.719 309.888 2
 0 -7 -11 281.044 257.027 2
 0 -7 11 503.558 317.737 3
 0 -7 12 9650.13 873.868 3
 0 -7 12 10391.2 971.852 2
 0 -7 -12 11381.3 890.514 2
 0 -7 -13 63.7965 196.68 2
 0 -7 13 278.893 254.322 2
 0 -7 13 589.691 309.061 3
 0 -7 14 12665 1011.18 3
 0 -7 14 12789.8 1080.59 2
 0 -7 -14 13591.1 986.259 2
 0 -7 15 813.844 388.482 2
 0 -7 -15 84.5221 201.485 2
 0 -7 15 187.379 283.575 3
 0 -7 16 9768.37 895.852 3
 0 -7 16 10676.6 998.762 2
 0 -7 -16 8215.18 793.075 2
 0 -7 17 161.922 282.237 2
 0 -7 17 687.76 338.013 3
 0 -7 -17 269.445 228.288 2
 0 -7 18 10441.6 975.203 3
 0 -7 18 8687.42 929.946 2
 0 -7 -18 9139.14 824.515 2
 0 -7 19 136 197.452 2
 0 -7 19 235.374 250.855 3
 0 -7 -19 538.031 260.728 2
 0 -7 20 3640.33 607.483 2
 0 -7 20 3118.34 573.007 3
 0 -7 -20 3267.32 521.749 2
 0 7 21 315.531 253.839 4
 0 -7 21 1330.13 494.667 2
 0 -7 -21 960.212 321.407 2
 0 -7 21 904.861 425.272 3
 0 7 22 6968.25 745.899 4
 0 -7 22 8106.62 926.765 2
 0 -7 22 6747.92 867.399 3
 0 -7 -22 6530.9 671.567 2
 0 7 23 39.1437 238.393 4
 0 -7 23 231.272 332.747 2
 0 -7 -23 55.6747 228.755 2
 0 -7 23 26.0858 251.907 3
 0 7 24 9949.69 879.562 4
 0 -7 24 10632.6 1067.98 3
 0 -7 24 10554.3 1060.77 2
 0 7 25 481.776 309.214 4
 0 7 25 565.966 280.213 1
 0 -7 25 826.507 393.044 2
 0 -7 25 329.409 258.389 3
 0 -7 26 13317.4 1189.17 2
 0 -7 26 14552.2 1284.55 3
 0 7 26 11861.9 997.83 4
 0 7 27 -17.3984 218.54 4
 0 -7 27 199.853 318.57 2
 0 -7 27 -64.363 302.641 3
 0 -7 28 4527.82 738.345 2
 0 7 28 6233.98 751.629 4
 0 -7 29 252.185 331.335 2
 0 7 29 631.919 408.043 4
 0 -7 30 9143.18 1050.98 2
 0 -7 31 523.236 427.367 2
 0 -8 0 1285.31 393.128 2
 0 -8 1 173.243 302.14 2
 0 -8 -1 235.941 254.612 2
 0 -8 2 487.134 274.867 2
 0 -8 -2 590.731 241.019 2
 0 -8 3 -114.533 251.762 2
 0 -8 -3 115.981 230.698 2
 0 -8 -4 3095.43 535.231 2
 0 -8 4 3487.1 616.341 2
 0 -8 5 312.725 315.082 2
 0 -8 -5 70.5987 215.463 2
 0 -8 5 28.4755 197.283 3
 0 -8 6 5062.67 696.089 2
 0 -8 -6 4820.09 664.756 2
 0 -8 6 4953.18 608.404 3
 0 -8 -7 -93.626 236.328 2
 0 -8 7 -59.4831 247.291 2
 0 -8 7 -196.425 205.873 3
 0 -8 8 3035.11 563.618 2
 0 -8 -8 3546.74 580.6 2
 0 -8 8 3046.01 513.167 3
 0 -8 9 7.99611 304.994 2
 0 -8 -9 -91.287 219.896 2
 0 -8 9 300.15 281.12 3
 0 -8 10 7201.71 873.951 2
 0 -8 -10 6484.97 769.384 2
 0 -8 10 6319.03 753.857 3
 0 -8 -11 116.605 246.208 2
 0 -8 11 554.628 344.588 2
 0 -8 11 159.169 262.586 3
 0 -8 -12 8343.59 860.754 2
 0 -8 12 8274.95 965.104 2
 0 -8 12 8039.45 835.294 3
 0 -8 -13 183.863 290.29 2
 0 -8 13 555.331 328.412 2
 0 -8 13 525.088 305.835 3
 0 -8 14 2895.82 608.36 2
 0 -8 -14 2599.89 511.985 2
 0 -8 14 2795.7 553.067 3
 0 -8 15 457.759 420.884 2
 0 -8 -15 -114.915 202.292 2
 0 -8 15 -70.766 258.519 3
 0 -8 -16 1084.63 329.734 2
 0 -8 16 2005.27 557.645 2
 0 -8 16 1473.18 394.427 3
 0 -8 17 93.3589 292.381 3
 0 -8 17 37.1065 294.176 2
 0 -8 -17 -221.29 263.629 2
 0 -8 18 196.56 250.758 3
 0 -8 18 -62.6986 253.023 2
 0 -8 -18 -313.802 306.067 2
 0 -8 19 -137.94 313.572 3
 0 -8 19 36.3179 231.619 2
 0 -8 -19 -12.0281 243.578 2
 0 -8 20 448.79 299.22 3
 0 -8 20 845.369 443.449 2
 0 -8 -20 350.72 266.9 2
 0 -8 21 248.071 251.416 3
 0 -8 21 601.355 394.127 2
 0 -8 -21 -146.319 206.319 2
 0 -8 22 2066.65 509.372 3
 0 8 22 3187.58 535.048 4
 0 -8 22 3158.94 681.94 2
 0 -8 -22 2849.62 532.224 2
 0 -9 0 443.21 322.705 2
 0 -9 -1 -168.565 284.34 2
 0 -9 1 149.998 360.087 2
 0 -9 -2 9635.58 1051.66 2
 0 -9 2 9103.8 1027.42 2
 0 -9 3 183.184 303.652 2
 0 -9 -3 169.795 349.697 2
 0 -9 4 7095.42 898.151 2
 0 -9 -4 8102.99 952.009 2
 0 -9 -5 -206.928 330.683 2
 0 -9 5 292.454 374.075 2
 0 -9 6 6020.56 875.748 2
 0 -9 -6 6210.14 825.672 2
 0 -9 7 290.141 347.584 2
 0 -9 -7 92.1899 280.213 2
 0 -9 8 4525.5 746.926 2
 0 -9 -8 6165.73 852.975 2
 0 -9 -9 767.162 391.882 2
 0 -9 9 566.115 356.559 3
 0 -9 10 10827.6 1002.8 3
 0 -9 -10 10492.2 1056.24 2
 0 -9 -11 391.407 402.259 2
 0 -9 11 302.316 326.063 3
 0 -9 -12 4654.42 749.581 2
 0 -9 12 3295.5 573.652 3
 0 -9 -13 604.743 338.884 2
 0 -9 13 -350.99 291.29 3
 0 -9 -14 1163.3 402.91 2
 0 -9 14 -214.5 301.407 3
 0 -9 -15 -254.76 272.11 2
 0 -9 15 -263.513 382.955 3
 0 -9 -16 8188.64 921.248 2
 0 -9 16 7321.45 888.263 3
 0 -9 -17 -79.877 363.002 2
 0 -9 -18 5077.15 727.948 2
 1 0 2 -6.05018 14.0099 4
 -1 0 2 35.5839 25.6804 1
 1 0 2 12.4852 18.4885 5
 1 0 3 44.7641 23.6833 5
 1 0 3 52.8009 31.3564 4
 -1 0 3 -8.95923 31.1404 1
 -1 0 -4 47.4815 31.1244 3
 1 0 4 14.3607 22.7749 3
 -1 0 4 -13.5625 17.1251 4
 1 0 4 7.02151 28.004 4
 1 0 -4 4.89953 19.3174 4
 1 0 -4 35.4506 26.2237 1
 -1 0 4 -7.35596 25.7534 1
 -1 0 5 -16.5216 27.9715 1
 1 0 5 -12.2254 29.3029 3
 -1 0 -5 56.9894 36.4938 3
 1 0 -5 -27.7043 28.2647 1
 -1 0 5 10.555 23.761 4
 1 0 -5 9.02729 21.2088 4
 1 0 5 3.08793 36.5123 4
 -1 0 6 14.5446 36.5172 1
 1 0 6 29.3835 31.5165 3
 -1 0 -6 19.0662 30.8496 3
 1 0 -6 31.9764 40.4243 1
 1 0 6 25.1397 39.8147 4
 1 0 -6 20.2231 31.162 4
 -1 0 6 -8.50899 26.8289 4
 -1 0 7 14.5525 35.9135 1
 1 0 7 -12.3696 34.2674 3
 -1 0 -7 0.4992 34.4982 3
 1 0 -7 66.8811 44.0073 1
 -1 0 7 9.9206 35.342 4
 1 0 -7 3.08841 31.3207 4
 1 0 7 20.4876 43.6349 4
 -1 0 8 -17.9136 38.5396 1
 1 0 -8 55.9075 50.2741 4
 1 0 8 41.2113 51.7567 4
 -1 0 8 81.9404 41.482 4
 -1 0 -8 16.1892 44.4046 3
 1 0 8 -17.9494 44.4675 3
 1 0 -8 0.71891 33.2719 1
 -1 0 9 61.992 47.318 1
 1 0 9 -2.55988 24.801 2
 1 0 9 40.9433 73.2613 4
 1 0 -9 57.5933 43.9592 4
 -1 0 9 -24.8117 37.4576 4
 1 0 9 94.3853 58.979 3
 -1 0 -9 -44.5873 42.0597 3
 1 0 -9 -2.48894 37.2163 1
 -1 0 10 -10.1255 44.0772 1
 1 0 10 19.9521 21.4718 2
 1 0 -10 -56.0826 60.2257 4
 -1 0 10 6.37365 47.0141 4
 1 0 10 86.6277 68.5136 4
 1 0 10 52.9854 54.4373 3
 1 0 -10 80.2987 54.6153 1
 -1 0 11 -18.073 49.5644 1
 -1 0 11 39.2881 56.9638 4
 1 0 11 60.4609 68.2506 4
 1 0 -11 9.21012 45.5133 4
 1 0 11 3.33477 24.6753 2
 1 0 11 15.949 46.3493 3
 1 0 -11 12.2815 41.9664 1
 -1 0 12 46.5686 39.3416 1
 -1 0 12 27.9665 55.3265 4
 1 0 12 81.2752 77.2041 4
 1 0 12 44.5483 31.1943 2
 1 0 -12 -17.3078 59.5319 4
 1 0 12 -12.4601 53.63 3
 1 0 -12 -30.0249 42.888 1
 -1 0 13 30.3177 44.6331 1
 1 0 13 2.30823 68.0217 4
 -1 0 13 55.5881 68.4955 4
 1 0 13 -13.687 28.8125 2
 1 0 -13 102.369 75.8695 4
 1 0 13 -16.2093 56.0912 3
 1 0 -13 10.2759 49.9832 1
 -1 0 -14 -11.3048 21.9594 1
 -1 0 14 103.625 57.3218 1
 -1 0 14 -63.6187 71.3945 4
 1 0 14 -47.1507 75.1534 4
 1 0 14 -1.74895 33.761 2
 1 0 -14 95.664 72.3042 4
 1 0 14 22.5596 58.0959 3
 1 0 -14 -2.50571 49.437 1
 -1 0 15 -4.33289 54.7201 1
 -1 0 15 124.394 69.624 4
 1 0 15 -80.0888 88.0435 4
 1 0 15 23.9837 42.8057 2
 1 0 -15 34.425 71.9609 4
 1 0 15 64.0419 76.0956 3
 -1 0 -15 -6.41326 25.09 1
 1 0 -15 59.0898 58.6066 1
 -1 0 16 -45.3047 54.443 1
 -1 0 16 26.1779 78.5064 4
 1 0 16 59.3785 97.9315 4
 1 0 16 27.092 33.7076 2
 1 0 -16 51.4103 64.0972 4
 1 0 16 77.9586 85.9197 3
 1 0 -16 -11.1743 56.6832 1
 -1 0 -16 6.43775 25.5091 1
 -1 0 17 3.84531 47.2409 1
 1 0 17 -83.1576 80.4672 4
 -1 0 17 43.1712 91.3666 4
 1 0 17 17.7338 38.0068 2
 1 0 -17 -42.7946 93.2861 4
 1 0 17 -56.4627 76.4607 3
 1 0 -17 23.518 55.9254 1
 -1 0 -17 -10.0478 26.6418 1
 -1 0 18 -16.79 48.6752 1
 1 0 18 -19.0868 43.4627 2
 1 0 18 -32.41 108.855 4
 -1 0 18 -7.12564 94.915 4
 1 0 18 -80.8868 113.251 3
 1 0 -18 8.52528 59.7012 1
 -1 0 -18 31.9305 31.8722 1
 -1 0 19 90.4586 73.6127 1
 -1 0 19 49.5347 95.5852 4
 1 0 19 -129.754 105.848 4
 1 0 19 -37.3047 41.1994 2
 1 0 19 20.0172 91.9913 3
 1 0 -19 -7.00062 53.3654 1
 -1 0 -19 38.3169 30.3526 1
 -1 0 -20 20.3867 29.7355 1
 1 0 -20 -23.9223 76.4818 1
 -1 0 -20 16.2697 107.624 5
 1 0 20 -138.179 139.906 4
 -1 0 20 57.9304 87.1125 4
 1 0 20 56.7209 48.2966 2
 -1 0 -20 -23.0375 107.827 4
 1 0 20 237.282 128.485 3
 -1 0 20 17.9153 61.1436 1
 1 0 -21 -1.29874 54.3199 1
 -1 0 -21 25.1999 33.1399 1
 -1 0 -21 11.6314 118.316 5
 -1 0 21 10.2205 97.8266 4
 1 0 21 18.7495 118.35 4
 1 0 21 -18.1067 41.938 2
 1 0 -21 -41.8338 110.36 4
 -1 0 -21 136.398 101.999 4
 1 0 21 18.8067 85.2623 3
 -1 0 21 10.3332 68.6974 1
 1 0 -22 71.2933 69.0377 1
 -1 0 -22 -5.39212 29.5155 1
 -1 0 -22 83.5739 103.279 5
 -1 0 22 1.19977 79.7242 4
 1 0 22 15.7768 94.7729 4
 1 0 22 141.609 66.6351 2
 1 0 -22 -161.247 142.384 4
 -1 0 -22 -70.7787 98.9378 4
 1 0 22 -14.0513 92.796 3
 -1 0 22 -9.97851 58.9552 1
 1 0 -23 63.6137 79.6714 1
 -1 0 -23 -17.8632 31.1673 1
 -1 0 -23 -4.72627 130.381 5
 1 0 23 4.14337 108.803 4
 -1 0 23 -50.7599 112.337 4
 1 0 23 102.989 66.9694 2
 -1 0 -23 -103.324 85.1197 4
 1 0 -23 -90.0801 116.35 4
 1 0 23 -199.603 124.99 3
 -1 0 23 122.806 68.0442 1
 -1 0 -24 118.079 118.424 5
 -1 0 24 39.3918 131.287 4
 1 0 24 -149.905 141.047 4
 -1 0 24 128.529 105.014 2
 1 0 24 127.241 82.3296 2
 -1 0 -24 114.649 129.215 4
 1 0 -24 41.1298 105.353 4
 1 0 24 25.1274 130.417 3
 -1 0 -24 31.1665 30.0637 1
 1 0 -24 90.2192 80.1437 1
 -1 0 -25 -90.3311 151.244 5
 1 0 25 -48.5334 120.09 4
 -1 0 25 123.924 147.108 4
 1 0 25 32.5129 65.2589 2
 -1 0 25 39.9029 87.8989 2
 1 0 -25 267.045 149.411 4
 -1 0 -25 61.9408 122.49 4
 1 0 25 -216.248 163.261 3
 -1 0 -25 43.5524 36.2365 1
 1 0 -25 -15.1729 66.3935 1
 -1 0 -26 -317.863 186.128 5
 -1 0 26 378.958 160.558 4
 1 0 26 50.7669 158.543 4
 1 0 26 2.18985 55.2181 2
 -1 0 26 104.113 91.0199 2
 1 0 -26 -44.5477 106.498 4
 -1 0 -26 31.5778 122.357 4
 1 0 26 -167.967 129.201 3
 1 0 -26 121.179 85.6277 1
 -1 0 -26 25.2163 28.9847 1
 -1 0 -27 194.589 170.389 5
 -1 0 27 -122.426 142.561 4
 1 0 27 240.45 183.728 4
 -1 0 27 154.065 110.26 2
 1 0 27 103.965 70.7022 2
 1 0 -27 33.6364 109.615 4
 1 0 27 211.571 152.394 3
 1 0 -27 168.126 90.4388 1
 -1 0 28 -85.1317 131.892 4
 1 0 28 45.8726 195.698 4
 -1 0 -28 -21.0468 130.283 5
 1 0 28 -47.6987 62.8522 2
 -1 0 28 97.7658 95.6676 2
 1 0 28 70.0687 150.176 3
 1 0 -28 83.8992 75.9645 1
 -1 0 29 -95.7534 165.629 4
 1 0 29 226.448 168.119 4
 -1 0 -29 27.2048 135.268 5
 1 0 29 72.0035 76.2444 2
 -1 0 29 58.2344 88.8892 2
 1 0 29 58.4397 121.774 3
 -1 0 29 39.5558 135.611 3
 1 0 -29 -85.5686 86.8751 1
 -1 0 30 -346.181 210.858 4
 1 0 30 67.2765 187.965 4
 -1 0 -30 -95.902 187.316 5
 1 0 30 154.105 94.5346 2
 -1 0 30 90.7374 119.738 2
 -1 0 30 66.494 165.163 3
 1 0 30 47.4787 115.194 3
 1 0 -30 101.037 74.3205 1
 -1 0 31 -193.956 203.912 4
 1 0 31 279.223 220.325 4
 1 0 -31 100.892 167.31 5
 -1 0 -31 -167.266 152.429 5
 1 0 31 -21.1031 71.0078 2
 -1 0 31 -70.7172 98.9268 2
 -1 0 31 70.4879 123.754 3
 1 0 31 -113.933 157.548 3
 1 0 -31 191.76 110.498 1
 1 0 -32 133.796 101.729 1
 -1 0 32 -88.5748 158.828 4
 1 0 32 -145.919 172.366 4
 -1 0 -32 243.001 200.925 5
 1 0 -32 -101.579 164.872 5
 -1 0 32 5.73695 94.4382 2
 1 0 32 -175.82 199.976 3
 -1 0 32 191.852 174.981 3
 1 0 32 22.2207 65.6338 2
 1 0 -33 3.83245 76.4714 1
 -1 0 -33 159.965 158.65 5
 1 0 -33 -206.928 189.762 5
 -1 0 33 234.086 138.939 2
 1 0 33 99.3503 193.65 4
 -1 0 33 60.1644 169.941 4
 -1 0 33 -129.708 144.045 3
 1 0 33 -22.0189 144.47 3
 1 0 33 48.2122 63.03 2
 1 0 -34 198.565 210.88 5
 -1 0 -34 144.655 192.644 5
 -1 0 34 -40.0924 109.331 2
 1 0 34 -152.038 219.971 4
 -1 0 34 -125.182 205.071 4
 -1 0 34 108.139 158.602 3
 1 0 34 -107.597 215.342 3
 1 0 34 76.0269 82.4819 2
 -1 0 35 -104.123 106.434 2
 1 0 35 -18.4474 177.943 4
 -1 0 35 -87.9094 179.65 4
 1 0 35 -382.72 202.925 3
 -1 0 35 349.406 216.491 3
 1 0 -35 -187.816 232.618 5
 -1 0 -35 167.701 216.021 5
 -1 0 36 109.653 150.14 2
 -1 0 36 -394.406 289.427 4
 1 0 36 -27.5228 159.848 4
 -1 0 -36 62.9002 161.715 5
 1 0 -36 81.4356 221.13 5
 1 0 36 -522.01 244.436 3
 -1 0 36 -172.412 191.037 3
 1 0 37 239.558 231.812 4
 1 0 -37 -93.4696 205.346 5
 -1 0 -37 386.268 271.632 5
 -1 0 37 328.514 215.373 3
 1 0 37 1.91477 199.52 3
 1 0 38 198.062 250.519 4
 -1 0 -38 263.767 223.208 5
 1 0 -38 -147.768 187.398 5
 1 0 38 -357.728 254.197 3
 -1 0 38 -9.19825 163.907 3
 1 0 39 157.308 217.564 4
 -1 0 -39 -73.6789 212.423 5
 1 0 -39 -298.969 303.232 5
 -1 0 39 291.221 179.74 3
 1 0 39 -37.5881 163.482 3
 1 0 40 104.829 280.898 4
 1 0 40 267.19 202.793 3
 -1 0 40 -68.0231 178.134 3
 1 0 -40 245.236 253.501 5
 -1 0 -40 -300.911 312.313 5
 -1 0 41 -207.159 250.308 3
 1 0 41 -179.302 189.813 3
 1 0 -41 115.314 256.216 5
 -1 0 -41 -247.513 223.362 5
 1 0 42 255.065 215.966 3
 -1 0 42 -235.716 269.153 3
 -1 0 -42 -385.67 309.659 5
 1 0 -42 336.63 205.977 5
 -1 0 43 -8.17415 198.579 3
 1 0 -43 -261.689 233.598 5
 -1 0 -43 194.822 254.812 5
 -1 0 44 -40.6082 211.896 3
 1 0 -44 220.955 259.08 5
 -1 -1 0 328.919 63.4241 2
 1 -1 0 206.899 57.7309 2
 -1 -1 -1 985.261 102.82 2
 1 1 1 1097.66 103.295 2
 -1 -1 1 1048.48 111.927 2
 1 -1 1 1158.25 117.861 2
 1 -1 -1 1034.07 109.439 2
 1 -1 2 4587.47 224.253 3
 -1 -1 -2 4667.04 195.946 2
 1 1 2 4369.82 194.666 2
 -1 -1 2 5111.25 244.632 2
 1 -1 -2 4709.53 234.538 2
 1 -1 2 4807.4 229.878 2
 1 1 3 16933.2 425.556 5
 1 -1 3 16470.3 440.297 3
 -1 -1 -3 16138 344.841 2
 1 1 3 16413.4 356.131 2
 -1 -1 3 17023.7 463.892 2
 1 -1 -3 16203.8 436.714 2
 -1 1 3 16318.4 429.777 2
 -1 1 -3 16459.5 427.727 2
 1 -1 3 16140.9 428.385 2
 1 -1 -4 56276.8 521.775 5
 -1 1 4 55382.5 514.772 5
 1 1 4 55515.4 795.202 5
 1 1 4 56605.2 627.827 2
 -1 -1 4 57544.7 873.71 2
 1 -1 4 56495.5 856.271 3
 -1 1 4 58037.2 827.368 2
 1 -1 -4 57795.5 836.699 2
 -1 -1 -4 55771.5 605.669 2
 1 -1 4 56233.5 810.293 2
 -1 1 -4 55375.3 792.083 2
 1 -1 -5 65337.9 635.061 5
 -1 1 5 65232.2 631.504 5
 1 1 5 63728 876.558 5
 1 1 -5 65808.2 936.316 1
 1 1 5 65095.8 653.018 2
 -1 -1 5 67292.7 987.483 2
 -1 1 5 68581.2 888.468 1
 1 -1 5 63665.8 954.391 3
 -1 1 5 66463.7 911.365 2
 -1 1 -5 67373 865.124 2
 -1 -1 -5 64077.1 621.842 2
 1 -1 5 66877.9 901.19 2
 1 1 -6 24053 582.697 1
 -1 1 6 23516.7 420.684 5
 1 -1 -6 23148 415.52 5
 1 1 6 23577.9 558.065 5
 1 1 6 23455.9 364.636 2
 -1 -1 6 23454.8 604.273 2
 -1 1 6 23547.1 523.2 1
 1 1 6 22884 566.023 4
 1 -1 6 24824.4 629.083 3
 -1 1 6 23856.2 554.832 2
 -1 -1 -6 22240.9 350.558 2
 1 -1 6 24468.5 552.45 2
 -1 1 -6 24379.6 531.346 2
 1 1 -7 32064.8 695.413 1
 -1 -1 -7 32705.5 695.855 5
 1 1 7 33841.1 696.735 5
 1 -1 -7 32640 547.507 5
 -1 -1 7 33561.8 744.066 2
 -1 1 7 32560.8 630.399 1
 1 1 7 34123.8 718.33 4
 1 -1 7 34884.6 772.674 3
 -1 1 7 32736.4 614.086 4
 -1 1 7 33569.1 681.056 2
 -1 1 -7 32700.6 632.825 2
 1 1 7 33406.2 412.784 2
 -1 -1 -7 32239.4 401.457 2
 1 -1 7 33271.7 661.713 2
 1 1 -8 61391.7 982.758 1
 1 1 8 60902.7 977.636 5
 1 -1 -8 62224.4 812.146 5
 -1 -1 -8 62163.1 999.545 5
 -1 1 -8 60846.8 883.402 2
 -1 -1 8 62911.3 1038.96 2
 -1 1 8 61410.5 877.076 1
 -1 1 8 60664.8 892.045 4
 1 1 8 59461.8 564.635 3
 1 1 8 59622.4 1001.81 4
 1 -1 8 64451.9 1103.51 3
 -1 1 8 59610.8 955.098 2
 -1 1 -8 62844.4 1075.51 3
 1 -1 8 61703.1 918.263 2
 1 1 -9 23014 618.372 1
 -1 1 9 23770.4 556.635 1
 1 1 9 22979.4 624.38 5
 -1 -1 -9 23350.5 636.49 5
 1 -1 -9 23259.8 536.164 5
 -1 -1 9 22993.4 650.345 2
 -1 1 -9 23035.2 555.829 2
 1 -1 9 22670.1 681.943 3
 1 1 9 22715.1 391.496 3
 1 1 9 24026 666.21 4
 -1 1 9 22938.6 579.937 4
 -1 1 9 23463.5 591.064 2
 -1 1 -9 22228.4 663.44 3
 1 -1 9 22981.6 588.464 2
 1 1 -10 1789.06 180.92 1
 -1 1 10 2049.09 172.002 1
 1 1 10 2244.93 210.881 5
 -1 -1 -10 1946.78 202.425 5
 1 -1 -10 1835.97 161.485 5
 1 1 -10 1948.33 191.524 4
 -1 1 10 1908.34 178.833 4
 -1 1 -10 1931.52 165.744 2
 -1 -1 10 2179.48 216.757 2
 1 1 10 1989.61 129.435 3
 1 1 10 1857.14 199.17 4
 1 -1 10 2018.26 228.124 3
 1 -1 -10 2120.09 193.83 4
 -1 1 -10 1807.16 203.121 3
 1 -1 10 2036.93 179.973 2
 -1 1 11 626.587 102.982 1
 1 1 11 466.31 110.578 5
 1 -1 -11 729.467 120.968 5
 -1 -1 -11 686.449 134.112 5
 1 1 -11 566.358 116.562 4
 -1 -1 11 646.968 138.099 2
 1 -1 11 736.487 120.187 2
 -1 1 -11 690.543 105.266 2
 1 -1 -11 639.29 115.616 4
 1 1 11 266.12 79.1576 4
 -1 1 11 598.107 108.197 4
 1 1 11 644.463 83.5148 3
 1 -1 11 589.749 149.381 3
 1 1 -11 668.848 118.308 1
 -1 1 12 14589.8 454.483 1
 -1 -1 -12 13540.2 549.556 5
 1 1 12 14240.7 553.628 5
 1 -1 -12 13636.4 490.316 5
 1 1 -12 14014.1 541.722 4
 -1 1 12 13931 522.026 4
 1 1 12 13310 559.773 4
 -1 1 -12 14290.4 472.822 2
 -1 -1 12 14008.6 543.892 2
 1 -1 -12 14271.4 533.596 4
 1 1 12 13539.9 391.839 3
 1 -1 12 13137 592.215 3
 1 1 -12 14010.6 513.524 1
 1 -1 12 13113 471.507 2
 1 -1 -13 14413.2 468.946 1
 -1 1 13 14856 470.947 1
 -1 -1 -13 14964.5 601.142 5
 1 -1 -13 15217.1 537.942 5
 1 1 13 14442.8 603.207 4
 -1 1 13 15192.5 564.268 4
 1 1 -13 15124.8 584.146 4
 -1 -1 13 15005.8 577.311 2
 -1 1 -13 15020.1 496.567 2
 1 1 13 14636.1 432.778 3
 1 -1 -13 14539.3 561.291 4
 1 -1 13 15759.8 649.276 3
 1 -1 13 14984.4 509.109 2
 1 1 -13 15229.2 544.718 1
 -1 1 14 3929.08 246.731 1
 1 1 -14 4090.05 290.619 1
 1 -1 -14 4072.5 261.972 1
 1 -1 -14 3986.59 293.152 5
 -1 -1 -14 4176.87 333.728 5
 -1 1 14 4093.67 304.796 4
 1 1 14 3613.72 314.015 4
 1 1 -14 3342.31 291.814 4
 1 -1 14 3737.77 326.703 4
 -1 1 -14 3878.96 258.537 2
 -1 -1 14 4232.61 320.065 2
 1 -1 -14 3607.33 292.053 4
 1 1 14 3957.61 244.664 3
 -1 -1 -14 4157.32 338.742 4
 1 1 14 3726.62 136.774 2
 1 -1 14 3833.39 344.108 3
 1 -1 14 3634.5 262.386 2
 1 1 -15 3716.55 284.706 1
 -1 1 15 3315.9 233.161 1
 1 -1 -15 3334.25 237.45 1
 -1 -1 -15 3445.49 313.252 5
 1 -1 -15 3443.96 284.59 5
 1 -1 15 3704.67 342.374 4
 1 1 -15 4083.42 330.259 4
 -1 1 15 3452.64 300.759 4
 1 1 15 3294.13 315.013 4
 -1 1 -15 3673.9 254.895 2
 -1 -1 15 3300.79 286.177 2
 1 1 15 3538.55 247.617 3
 1 -1 -15 3287.44 298.615 4
 1 1 15 3357.9 139.71 2
 1 -1 15 4227.28 372.836 3
 1 -1 15 3336.97 259.881 2
 -1 1 16 5869.1 309.08 1
 1 1 -16 5867.09 357.558 1
 1 -1 -16 5932.2 320.884 1
 1 -1 -16 5824.67 381.923 5
 1 -1 16 5807.44 433.538 4
 1 1 -16 6154.7 412.763 4
 1 1 16 5929.84 424.917 4
 -1 1 16 5326.71 380.145 4
 -1 -1 16 6565.7 410.286 2
 -1 1 -16 5966.79 299.194 1
 1 -1 -16 6029.33 405.03 4
 1 1 16 5833.08 329.603 3
 1 -1 16 6553.29 466.319 3
 1 1 16 5710.34 187.098 2
 1 -1 16 5933.8 346.875 2
 -1 1 17 2849.97 222.216 1
 1 1 -17 3164.57 273.173 1
 1 -1 -17 3235.6 241.841 1
 1 -1 -17 3210.07 298.216 5
 1 -1 17 2965.67 321.746 4
 1 1 17 3150.04 326.495 4
 -1 1 17 3417.06 322.602 4
 -1 1 -17 3064 218.545 1
 -1 -1 17 3352.84 301.51 2
 1 1 17 2556.9 236.83 3
 1 -1 -17 3062.53 299.604 4
 1 -1 17 3159.34 341.694 3
 1 1 17 3078.71 143.134 2
 1 -1 17 3246.55 267.111 2
 1 -1 -18 2084.97 199.138 1
 1 -1 -18 1868.93 239.675 5
 1 1 18 2021.07 270.328 4
 1 -1 18 2009.5 282.111 4
 -1 1 18 1943.72 256.344 4
 -1 -1 18 2107.67 249.149 2
 1 -1 18 1870.05 204.307 2
 1 -1 18 2136.73 297.967 3
 1 1 18 2153.57 125.473 2
 1 1 18 1545.76 194.939 3
 -1 1 -18 2036.04 182.697 1
 1 1 -18 1879.86 215.841 1
 -1 1 18 1940.17 190.087 1
 1 -1 -19 4927.04 303.974 1
 1 -1 19 4608.08 325.072 2
 1 1 19 5153.57 441.221 4
 -1 1 19 4689.1 394.376 4
 -1 1 -19 4859.87 432.033 4
 1 -1 19 4737.88 421.037 4
 1 1 19 5140.61 192.061 2
 -1 -1 19 4749.89 373.324 2
 -1 -1 -19 4828.83 422.487 4
 1 1 19 4687.19 336.919 3
 1 1 19 4671.76 188.135 2
 1 -1 19 5221.62 451.72 3
 -1 1 -19 5326.48 295.192 1
 1 1 -19 5354.38 365.409 1
 -1 1 19 4998.31 301.693 1
 -1 -1 -20 1629.23 275.337 5
 1 -1 20 1282.24 245.812 4
 1 1 -20 1262.36 222.179 4
 1 1 20 1304.51 235.085 4
 -1 1 20 1547.43 234.739 4
 -1 1 -20 1310.53 248.016 4
 1 1 20 1316.52 102.278 2
 1 -1 20 1634.67 205.019 2
 -1 -1 20 1064.26 204.443 2
 -1 -1 -20 1136.62 228.363 4
 1 1 20 1374.73 192.328 3
 1 -1 20 1255.28 251.111 3
 1 1 20 1359.52 110.075 2
 -1 1 -20 1239.6 150.258 1
 1 1 -20 1214.76 180.314 1
 -1 1 20 1218.77 156.251 1
 -1 1 -21 3970.84 266.529 1
 1 1 -21 4046.24 322.361 1
 -1 1 21 4241.45 285.669 1
 -1 -1 -21 4319.28 414.929 5
 -1 1 21 4359.31 409.454 4
 1 -1 21 3804.61 402.294 4
 -1 1 -21 3838.65 412.502 4
 1 1 -21 4839.65 439.737 4
 1 1 21 4419.66 430.5 4
 1 1 21 3760.86 178.031 2
 -1 -1 21 4043.77 357.19 2
 -1 -1 -21 4439.34 437.121 4
 1 -1 -21 4302.14 402.815 4
 1 1 21 3689.88 315.476 3
 1 -1 21 3906.07 405.828 3
 1 1 21 4315.38 190.393 2
 1 -1 21 4209.7 321.661 2
 -1 1 -22 5463.7 312.866 1
 -1 1 22 5104.32 317.182 1
 1 1 -22 5195.31 373.142 1
 -1 -1 -22 5129.1 458.97 5
 1 -1 -22 5619.95 463.238 5
 1 1 -22 5926.14 493.269 4
 -1 1 22 5947.51 477.983 4
 1 1 22 5148.22 484.442 4
 1 -1 22 5245.15 486.927 4
 -1 1 -22 4926.76 471.342 4
 1 1 22 5497.73 216.487 2
 -1 -1 22 5605.52 426.158 2
 -1 -1 -22 5000.54 469.454 4
 1 1 22 4721.8 363.632 3
 1 -1 22 5945.23 516.297 3
 1 -1 -22 5817.31 476.814 4
 1 1 22 5355.38 216.467 2
 1 -1 22 5453.44 369.833 2
 -1 1 23 3856.84 277.428 1
 -1 1 -23 3568.02 260.82 1
 1 1 -23 3904.07 328.529 1
 1 -1 -23 3520.38 372.668 5
 -1 -1 -23 3339.17 384.924 5
 1 -1 23 3202.41 404.451 4
 1 1 23 3940.5 416.939 4
 1 1 -23 3461.92 395.378 4
 -1 1 -23 3743.79 417.794 4
 -1 1 23 4056.13 416.9 4
 1 1 23 3681.9 177.025 2
 -1 -1 23 3646.72 355.074 2
 1 1 23 3710.17 338.621 3
 1 -1 23 3760.18 440.199 3
 1 -1 -23 3699.63 405.833 4
 -1 -1 -23 4122.15 431.966 4
 1 1 23 3690.49 182.567 2
 1 -1 23 3809.09 319.222 2
 1 1 -24 2148.31 251.724 1
 1 -1 -24 2206.63 307.938 5
 -1 -1 -24 2175.66 329.293 5
 -1 1 24 2311.13 321.858 4
 1 -1 24 2310.27 356.849 4
 1 1 -24 2087.94 322.35 4
 1 1 24 1415.89 255.467 4
 -1 1 -24 2329.69 339.574 4
 1 -1 24 2139.85 250.14 2
 1 1 24 2206.71 143.32 2
 -1 -1 24 2160.91 280.352 2
 1 -1 -24 2474.45 331.917 4
 -1 -1 -24 2423.21 351.424 4
 1 1 24 2168.71 144.728 2
 1 1 24 2176.42 274.712 3
 1 -1 24 2203.5 325.42 3
 -1 1 -24 2210.4 214.974 1
 -1 1 24 1690.23 190.268 1
 -1 1 -25 916.764 146.016 1
 -1 1 25 779.783 136.065 1
 1 1 -25 719.895 158.695 1
 1 -1 -25 766.679 209.425 5
 -1 -1 -25 607.582 201.902 5
 1 1 25 700.715 222.335 4
 1 1 -25 806.018 218.711 4
 -1 1 25 895.389 236.486 4
 1 -1 25 777.525 240.467 4
 1 -1 25 549.97 141.933 2
 -1 -1 25 850.956 191.328 2
 1 1 25 670.474 87.3179 2
 -1 -1 -25 654.048 234.867 4
 1 -1 -25 598.926 188.231 4
 -1 1 -25 948.91 232.305 4
 1 1 25 668.168 171.634 3
 1 -1 25 580.847 220.138 3
 1 1 25 695.755 89.566 2
 1 1 -26 4915.85 374.606 1
 -1 1 26 5015.86 325.569 1
 -1 1 -26 5389.63 320.797 1
 1 -1 -26 4849.65 464.621 5
 -1 -1 -26 4793.31 495.103 5
 -1 1 26 4490.16 459.369 4
 1 1 26 4778.1 500.192 4
 1 1 -26 6182.56 554.587 4
 -1 -1 26 4790.46 425.722 2
 1 1 26 5001.15 216.939 2
 1 -1 -26 5783.46 524.282 4
 1 1 26 5369.83 433.17 3
 1 -1 26 5037.01 505.608 3
 -1 -1 26 5394.64 545.772 3
 1 1 26 4782.37 208.98 2
 1 -1 26 4388.82 359.165 2
 1 1 -27 6272.02 435.618 1
 -1 1 27 5986.81 355.984 1
 -1 1 -27 5657.46 333.177 1
 1 -1 -27 5547.56 515.204 5
 -1 -1 -27 5445.41 539.687 5
 -1 1 27 6570.91 562.615 4
 1 1 -27 6103.57 559.535 4
 1 1 27 6014.84 576.253 4
 -1 -1 27 6652.63 492.671 2
 1 -1 27 6155.36 580.001 3
 1 1 27 6301.48 475.284 3
 1 -1 -27 6011.3 550.424 4
 1 1 27 5878.33 229.563 2
 -1 -1 27 5342.84 540.532 3
 1 -1 27 6150.1 432.363 2
 1 1 27 6085.37 236.622 2
 -1 1 -28 2287.13 222.514 1
 1 1 -28 3060.71 310.822 1
 -1 -1 -28 2850.97 420.2 5
 1 -1 -28 2510.84 356.951 5
 -1 1 28 2621.56 378.178 4
 1 1 28 2185.28 370.01 4
 -1 -1 28 2382.28 302.431 2
 -1 1 28 2609.13 238.326 1
 1 1 28 2412.62 306.93 3
 1 1 28 2177.47 141.204 2
 1 -1 28 2627.24 388.374 3
 -1 -1 28 2926.24 424.957 3
 1 -1 28 2541.63 297.217 2
 1 1 28 2586.9 154.745 2
 -1 1 -29 3605.74 270.665 1
 1 1 -29 3715.3 347.796 1
 -1 -1 -29 3579.08 456.587 5
 1 -1 -29 3872.99 454.499 5
 -1 1 29 2989.02 407.653 4
 1 1 29 3861.98 479.324 4
 -1 -1 29 3254.69 356.654 2
 -1 1 29 3887.55 289.268 1
 1 1 29 3617.62 386.375 3
 -1 -1 29 3364.54 464.932 3
 1 -1 29 3523.06 448.564 3
 1 1 29 2840.71 162.884 2
 1 -1 29 3723.8 339.695 2
 1 1 29 3241.55 163.963 2
 -1 1 -30 3704.48 264.569 1
 1 1 -30 4129.77 363.921 1
 -1 1 30 3998.83 482.566 4
 1 1 30 3785.82 488.668 4
 1 -1 -30 3592.99 456.051 5
 -1 -1 -30 3902.67 479.209 5
 -1 -1 30 4371.25 416.798 2
 -1 1 30 3661.23 280.029 1
 1 -1 30 3802.31 482.281 3
 -1 1 30 3895.61 422.471 3
 1 1 30 3490.23 384.218 3
 -1 -1 30 4295.33 521.927 3
 1 1 30 3140.82 159.63 2
 1 -1 30 4117.28 368.354 2
 -1 1 31 1004.47 276.143 4
 1 1 31 727.646 248.875 4
 1 -1 -31 669.389 256.157 5
 -1 -1 -31 767.919 255.743 5
 -1 -1 31 575.446 186.602 2
 -1 1 31 875.156 177.915 2
 1 -1 31 959.615 188.13 2
 -1 1 31 552.737 172.817 2
 1 1 31 996.697 228.147 3
 -1 -1 31 722.591 231.987 3
 1 -1 31 619.062 231.484 3
 -1 1 31 1421.53 289.8 3
 -1 1 -31 810.04 133.352 1
 1 1 -31 1026.49 205.811 1
 1 1 -32 2974.64 312.536 1
 -1 1 -32 2768.57 219.496 1
 -1 1 32 3088.46 441.346 4
 1 1 32 2262.23 397.631 4
 1 -1 -32 2537.09 393.106 5
 -1 -1 -32 3107.68 463.992 5
 -1 1 32 3298.98 328.588 2
 -1 -1 32 3320.29 382.512 2
 1 1 32 2577.64 350.114 3
 1 -1 32 2554.7 429.352 3
 -1 -1 32 3052.28 436.844 3
 -1 1 32 2102.58 305.02 2
 -1 1 32 3219.57 397.603 3
 1 -1 32 3124.07 315.589 2
 1 1 -33 4369.57 370.802 1
 -1 1 -33 4650.93 574.272 5
 -1 -1 -33 5208.96 584.083 5
 1 -1 -33 4785.1 553.816 5
 -1 1 33 4542.93 374.313 2
 -1 -1 33 4635.9 442.727 2
 -1 1 33 4799.14 566.215 4
 1 1 33 4597.12 580.643 4
 1 1 33 4011.63 437.923 3
 -1 -1 33 4748.19 564.369 3
 -1 1 33 4613.93 393.022 2
 1 -1 33 3580.72 486.113 3
 -1 1 33 4700.84 488.2 3
 1 -1 33 4664.23 377.773 2
 1 -1 -34 304.176 200.312 5
 -1 1 -34 398.584 205.619 5
 -1 -1 -34 706.667 264.423 5
 -1 -1 34 940.624 225.327 2
 -1 1 34 899.516 191.68 2
 -1 1 34 1042.39 297.444 4
 1 1 34 834.542 287.606 4
 -1 1 34 700.664 227.506 3
 1 -1 34 300.266 165.44 3
 1 1 34 1067.67 253.79 3
 -1 -1 34 954.696 299.706 3
 1 -1 34 594.951 164.722 2
 -1 -1 -35 563.96 268.631 5
 -1 1 -35 372.076 231.598 5
 1 -1 -35 654.312 261.39 5
 -1 -1 35 663.803 189.899 2
 -1 1 35 434.183 140.844 2
 1 1 35 721.115 261.705 4
 -1 1 35 871.858 275.618 4
 1 -1 35 437.364 159.365 3
 -1 -1 35 478.067 254.11 3
 1 1 35 708.309 203.649 3
 -1 1 35 599.136 211.764 3
 1 -1 35 433.619 143.1 2
 -1 1 36 928.718 295.881 4
 1 1 36 1116.21 336.205 4
 1 -1 36 1306.53 353.444 3
 -1 1 36 861.628 244.511 3
 1 1 36 1565.69 313.361 3
 -1 -1 36 798.585 263.739 3
 1 -1 -36 832.153 262.944 5
 -1 -1 -36 1308.17 345.324 5
 -1 1 -36 1587.3 403.509 5
 -1 -1 36 1115.24 247.391 2
 -1 1 37 -90.1715 240.384 4
 1 1 37 34.2859 202.733 4
 1 -1 37 -79.8248 192.893 3
 -1 -1 37 -76.7555 181.319 3
 1 1 37 20.8919 124.55 3
 -1 1 37 73.9066 189.269 3
 1 -1 -37 162.808 196.67 5
 -1 -1 -37 374.876 269.96 5
 -1 1 -37 446.854 253.574 5
 -1 -1 37 -12.0807 127.436 2
 -1 1 38 2323.69 441.6 4
 1 1 38 1877.24 435.653 4
 -1 1 -38 2228.91 448.637 5
 1 -1 -38 2511.67 476.946 5
 -1 -1 -38 2554.74 482.802 5
 1 -1 38 1794.9 396.002 3
 -1 -1 38 2151.02 438.128 3
 -1 1 38 2702.53 424.256 3
 1 1 38 2808.57 402.756 3
 1 1 39 3416.02 561.653 4
 -1 1 39 3332.9 538.783 4
 1 1 -39 3128.81 532.988 5
 -1 1 -39 3356.83 583.568 5
 1 -1 -39 2397.83 455.135 5
 -1 -1 -39 2639.17 483.965 5
 -1 -1 39 3365.98 541.814 3
 1 -1 39 3354.62 530.949 3
 1 1 39 3113.48 420.749 3
 -1 1 39 2825.14 417.998 3
 -1 1 40 2853.73 486.53 4
 1 1 40 3522.66 594.73 4
 1 1 -40 2461.44 466.728 5
 -1 -1 -40 3249.41 557.026 5
 1 -1 -40 2169.07 438.094 5
 -1 1 -40 2355.15 465.256 5
 -1 -1 40 1948.98 428.673 3
 1 -1 40 3311.05 522.738 3
 -1 1 40 2347.24 390.382 3
 -1 1 41 138.871 222.51 4
 1 1 41 440.849 279.63 4
 -1 1 -41 689.136 358.999 5
 1 1 -41 696.61 315.479 5
 -1 -1 -41 759.707 362.025 5
 1 -1 -41 789.83 349.537 5
 1 -1 41 549.892 264.827 3
 -1 -1 41 1061.27 366.865 3
 -1 1 41 334.049 221.055 3
 -1 1 42 -100.883 285.482 4
 1 1 42 -600.827 329.339 4
 1 -1 -42 -5.26911 239.278 5
 -1 -1 -42 427.001 253.828 5
 1 1 -42 197.199 220.077 5
 -1 1 -42 493.749 282.539 5
 1 -1 42 531.01 366.759 3
 -1 -1 42 -50.3243 234.643 3
 -1 1 43 2538.69 551.172 4
 1 1 -43 2173.62 514.623 5
 -1 -1 -43 1521.78 448.817 5
 1 -1 -43 2834.17 535.287 5
 1 -1 43 2283.55 498.839 3
 -1 -1 43 1894.33 479.618 3
 -1 1 44 2003.22 506.653 4
 -1 -1 44 1665.5 424.625 3
 1 -1 44 2326.09 498.537 3
 1 -1 -44 2026.45 487.118 5
 1 -1 45 177.148 288.502 3
 -1 -1 45 206.096 210.621 3
 -1 -1 46 547.816 351.182 3
 -1 2 0 25378.7 604.812 3
 1 2 0 25798.8 685.085 2
 1 -2 0 26089.1 704.954 2
 -1 -2 0 24489.5 666.325 2
 -1 2 -1 2825.05 211.268 3
 1 -2 1 2548.23 203.488 3
 -1 2 1 2410.5 183.8 3
 1 2 -1 2905.31 240.838 2
 1 2 1 3039.54 239.336 2
 -1 -2 1 2583.24 223.609 2
 -1 -2 -1 3088.04 236.814 2
 1 -2 1 2654.75 237.031 2
 1 -2 -1 2540.15 226.815 2
 -1 2 2 22910 547.766 3
 -1 2 -2 24195.8 638.33 3
 1 -2 2 22761.2 627.409 3
 1 2 2 20131.5 589.616 2
 -1 -2 2 23104.1 672.899 2
 -1 -2 -2 23725.3 631.943 2
 1 -2 2 23782.5 692.427 2
 1 -2 -2 23521.6 674.156 2
 -1 2 2 25036.4 684.424 2
 -1 2 3 23583.1 529.797 3
 1 -2 3 23862.6 661.783 3
 -1 2 -3 23679.2 659.787 3
 -1 -2 3 23675.4 698.098 2
 1 2 3 24617.8 638.546 2
 1 -2 -3 21816.2 659.109 2
 -1 -2 -3 22736.5 428.707 3
 -1 2 3 23382.8 656.376 2
 1 -2 3 23503 692.757 2
 -1 -2 -3 23149 607.731 2
 1 -2 4 22711.9 662.634 3
 -1 -2 4 22812.7 703.881 2
 1 2 4 23117.6 602.047 2
 1 -2 -4 22465.7 660.116 2
 -1 2 -4 22487.8 657.682 3
 -1 -2 -4 22801.9 373.655 3
 1 -2 4 24058 711.283 2
 -1 -2 -4 21815.1 587.584 2
 -1 2 4 24653.4 674.438 2
 -1 2 -4 24142.4 697.436 2
 -1 2 5 37635.7 631.843 5
 1 2 5 38219.5 813.97 5
 1 -2 5 37433.4 891.58 3
 -1 -2 5 38987.2 935.779 2
 1 2 5 38868.1 764.731 2
 -1 2 -5 36471.2 870.135 3
 1 -2 -5 38043.8 866.132 2
 1 -2 5 38318.3 911.802 2
 -1 2 5 39094.9 853.315 2
 -1 2 -5 38037.2 873.907 2
 -1 -2 -5 37854 753.347 2
 1 2 6 85505.6 1227.49 5
 -1 2 6 84127.8 970.189 5
 1 -2 6 85753 1378.94 3
 -1 -2 6 85815.6 1403.61 2
 1 -2 -6 86328.7 1295.05 2
 -1 -2 -6 85851.8 1103.49 2
 -1 2 -6 84600.8 1324.45 2
 1 -2 6 85196.8 1364.66 2
 -1 2 6 87249.1 1277.68 2
 1 2 6 86150.5 1122.98 2
 -1 2 7 34765.9 645.956 5
 1 2 7 35766.5 814.743 5
 1 -2 7 37460.3 949.528 3
 -1 -2 7 36263.3 935.692 2
 1 2 -7 35844.4 922.926 2
 1 -2 -7 36028.8 844.378 2
 -1 2 -7 35313.9 859.006 2
 -1 2 7 35494.9 823.348 2
 -1 -2 -7 35671.8 704.947 2
 1 -2 7 35622 897.591 2
 1 2 7 36470.5 728.966 2
 -1 2 8 26723.4 586.747 5
 1 -2 -8 24666.1 570.999 5
 1 2 8 25491.4 709.841 5
 1 -2 8 25752 811.57 3
 -1 -2 8 25258.7 803.034 2
 -1 2 -8 25375.9 733.052 2
 1 2 -8 24329 776.064 2
 1 -2 -8 24733.2 709.202 2
 1 -2 8 25453 775.631 2
 1 2 8 26401.6 602.862 2
 -1 2 8 25657.2 707.51 2
 -1 -2 -8 25685 588.304 2
 -1 2 9 18788.3 518.848 5
 1 2 9 17483 605.013 5
 1 -2 -9 18202.5 514.139 5
 -1 -2 -9 17475.1 609.929 5
 1 -2 9 16816.9 683.93 3
 -1 2 -9 17472.5 621.375 2
 1 2 -9 18195.9 684.22 2
 -1 -2 9 17195.8 673.814 2
 1 -2 -9 18341.5 612.592 2
 -1 2 9 18986.1 614.735 2
 1 2 9 19205 509.193 2
 -1 -2 -9 17766.6 483.2 2
 1 -2 9 18086.4 660.02 2
 1 2 10 17838.4 621.29 5
 1 -2 -10 19113.1 546.264 5
 -1 2 10 18926.1 539.768 5
 -1 -2 -10 17941.5 631.719 5
 -1 -2 10 17895.2 706.582 2
 1 2 -10 18905.7 710.295 2
 1 2 -10 19063.8 675.574 1
 -1 2 -10 17836.2 660.262 2
 1 2 10 18192.9 660.263 4
 1 -2 10 18776 742.724 3
 -1 2 10 18779.3 612.524 2
 1 -2 -10 17915.1 611.972 2
 -1 -2 -10 18444.2 495.111 2
 1 -2 10 17978.4 673.111 2
 1 2 10 19331.4 510.881 2
 1 -2 -11 60283.7 1008.22 5
 -1 2 11 62499.1 1020.74 5
 -1 -2 -11 60726.2 1196.18 5
 1 2 11 63401 1197.76 5
 -1 -2 11 64736 1342.11 2
 -1 2 -11 61210.4 1191.34 2
 1 2 -11 62195.7 1231.42 1
 -1 2 11 61190.4 1086.36 1
 1 -2 11 61659.3 1376.5 3
 1 2 11 59479.7 1228.9 4
 -1 2 11 60108.6 1142.54 4
 -1 -2 -11 60589.3 874.608 2
 -1 2 11 62507.8 1122.72 2
 1 2 11 60753.2 899.877 2
 1 -2 11 62443.5 1263.36 2
 1 -2 -12 44013.6 892.071 5
 -1 -2 -12 42469.3 1022.12 5
 -1 2 12 42421.3 874.181 5
 1 2 12 44509.5 1027.28 5
 1 2 -12 46196.9 1082.97 1
 -1 -2 12 43173.4 1116.74 2
 -1 2 -12 43894.9 1025.05 2
 -1 2 12 43469.3 925.865 1
 1 2 12 42331.6 1063.73 4
 1 -2 12 42454.8 1180.79 3
 -1 2 12 43158.3 991.958 4
 -1 2 12 44007.6 948.821 2
 -1 -2 -12 42511.4 736.847 2
 1 -2 12 42827.5 1056.92 2
 1 2 12 43834.9 741.468 2
 1 2 -13 1319.13 203.785 1
 1 2 13 1183.29 180.831 5
 -1 -2 -13 1314.71 199.262 5
 1 -2 -13 1333.48 171.655 5
 -1 -2 13 2056.91 270.528 2
 -1 2 -13 1370.63 196.948 2
 1 -2 13 2016.68 260.274 2
 -1 2 13 1376.96 168.864 1
 -1 2 13 1421.28 192.459 4
 1 2 13 1439.45 216.492 4
 1 -2 13 1699.84 281.649 3
 -1 -2 -13 1168.25 123.332 2
 -1 2 13 1673.8 204.852 2
 1 2 13 1566.34 154.853 2
 1 2 14 20462.3 742.522 5
 1 -2 -14 19817.8 653.546 5
 -1 -2 -14 18710.8 720.815 5
 -1 -2 14 19232.7 778.947 2
 -1 2 -14 18650.9 690.263 2
 1 2 -14 18836.9 709.977 1
 -1 2 14 19959.3 625.63 1
 1 -2 14 18932.9 829.032 3
 1 2 14 19281.8 344.98 3
 1 2 14 19389.3 757.035 4
 -1 2 14 19124.1 706.112 4
 -1 2 14 19409.5 650.908 2
 1 -2 14 20322.4 756.543 2
 1 2 14 19285.2 489.223 2
 1 2 -15 16768.3 675.706 1
 -1 2 15 16619.2 576.641 1
 1 2 15 16433.7 687.09 5
 1 -2 -15 15791 606.284 5
 -1 -2 15 15023.2 706.201 2
 -1 2 -15 16764 659.622 2
 1 2 15 16056.7 355.139 3
 1 2 15 16669.2 720.456 4
 -1 2 15 16124.1 664.935 4
 1 -2 15 15990.5 791.385 3
 -1 2 15 16890 611.563 2
 1 2 15 16473.2 442.327 2
 1 -2 15 16624.2 712.515 2
 1 2 -16 12377.9 597.68 1
 1 2 16 11159.5 365.109 1
 -1 2 16 11395 480.94 1
 1 -2 -16 11565.1 532.894 5
 1 2 16 11487.9 582.797 5
 -1 2 16 11501.1 576.857 4
 -1 2 -16 12283.3 568.398 2
 -1 -2 16 11806.2 627 2
 1 2 16 11555.6 329.837 3
 1 -2 16 11073.8 687.141 3
 1 2 16 11575.8 620.42 4
 -1 2 16 12179.1 529.341 2
 1 -2 16 11467.1 596.785 2
 1 2 16 11851.3 376.02 2
 1 2 -17 2400.21 268.48 1
 1 2 17 1879.81 151.44 1
 -1 2 17 2524.57 236.068 1
 1 2 17 1892.93 248.37 5
 1 -2 -17 2596.4 274.057 5
 1 -2 17 2224.36 275.881 2
 -1 2 -17 2207.52 248.284 2
 -1 -2 17 3223.67 335.602 2
 1 2 17 2077.9 159.593 3
 -1 2 17 1844.32 245.988 4
 1 2 17 2322.63 301.832 4
 -1 2 17 2228.28 236.868 2
 1 -2 17 2156.26 332.89 3
 1 2 17 2219.99 166.446 2
 1 2 -18 9741.36 545.449 1
 -1 2 18 10003.6 461.352 1
 1 2 18 9554.26 323.291 1
 1 -2 -18 10278.9 537.801 5
 1 2 18 8915.69 575.926 4
 1 2 -18 10653.4 608.198 4
 -1 2 18 10114.4 575.585 4
 -1 -2 18 9699.43 583.435 2
 -1 2 -18 9058.61 505.034 2
 1 -2 18 9181.62 649.277 3
 1 2 18 9312.77 342.51 3
 -1 2 18 9798.52 485.386 2
 1 -2 18 9965.74 566.502 2
 1 2 18 9725.7 335.391 2
 1 2 -19 4973.07 399.953 1
 -1 2 19 5129.11 335.696 1
 1 2 19 5127.12 230.894 1
 -1 -2 -19 4906.31 432.258 5
 -1 2 19 4728.64 406.149 4
 -1 2 -19 5382.64 473.364 4
 1 2 -19 5076.6 437.536 4
 1 2 19 4893.02 439.303 4
 -1 2 -19 4989 382.867 2
 -1 -2 19 5237.25 451.523 2
 1 -2 19 5319.11 527.038 3
 1 2 19 5156.29 274.676 3
 -1 2 19 5675.99 380.003 2
 1 2 19 5124.79 240.526 2
 1 -2 19 5535.37 437.456 2
 1 2 -20 21384.4 819.458 1
 1 2 20 21334.5 460.772 1
 -1 2 20 21100.6 675.594 1
 -1 -2 -20 20297.5 873.034 5
 1 2 -20 20712.3 887.791 4
 -1 2 -20 21748.7 951.356 4
 -1 2 20 21185.9 872.287 4
 1 2 20 20570.6 913.095 4
 -1 2 -20 21592.5 744.904 1
 -1 -2 20 21883.4 898.503 2
 1 2 20 20755 575.426 3
 1 -2 20 20790.2 1012.33 3
 -1 2 20 20634.5 719.789 2
 1 2 20 21506.1 485.61 2
 1 -2 20 21754 858.419 2
 -1 2 21 8627.46 439.161 1
 1 2 21 9399.72 297.408 1
 1 2 -21 9413.22 559.846 1
 -1 -2 -21 9311.01 601.363 5
 1 2 -21 9785.87 622.955 4
 -1 2 -21 9967.31 663.322 4
 -1 2 21 9101.46 584.903 4
 1 2 21 9025.82 620.311 4
 -1 2 -21 9903.1 513.228 1
 -1 -2 21 9154.53 591.141 2
 1 2 21 9658.17 415.463 3
 1 -2 21 9622.09 706.606 3
 -1 2 21 9363.06 488.739 2
 1 2 21 9148.53 313.515 2
 1 -2 21 10272.2 600.657 2
 1 2 -22 434.683 147.694 1
 1 2 22 289.23 61.8053 1
 -1 2 -22 228.838 103.689 1
 -1 2 22 139.022 88.319 1
 -1 -2 -22 369.165 176.644 5
 1 -2 -22 350.756 170.382 5
 -1 2 -22 143.405 150.493 4
 1 2 -22 71.3001 82.7885 4
 1 -2 22 242.28 130.557 2
 -1 -2 22 1.22856 104.494 2
 1 2 22 282.918 175.427 4
 -1 2 22 486.147 173.464 4
 1 -2 22 501.55 209.427 3
 -1 -2 22 224.771 167.621 3
 1 2 22 268.926 106.026 3
 -1 2 22 262.282 130.129 2
 1 2 22 293.935 73.3697 2
 1 2 23 2702.66 137.537 1
 1 2 -23 2494.19 300.944 1
 -1 2 -23 2411.69 266.185 1
 -1 2 23 2170.84 224.246 1
 -1 -2 -23 2334.75 338.775 5
 1 -2 -23 2278.46 307.016 5
 1 2 -23 2710.86 358.139 4
 -1 2 -23 2797.85 381.984 4
 1 -2 23 2173.08 314.767 2
 -1 -2 23 2831.34 347.987 2
 1 2 23 2139.79 220.574 3
 1 2 23 2501.78 350.846 4
 -1 2 23 2376.06 331.851 4
 -1 2 23 2766.91 283.421 2
 1 -2 23 2478.82 388.983 3
 -1 -2 23 2915.16 411.689 3
 1 2 23 2344.43 158.29 2
 -1 2 24 13663.7 553.13 1
 1 2 -24 12329.7 659.147 1
 -1 2 -24 12296 588.247 1
 1 -2 -24 13395.8 734.266 5
 -1 -2 -24 14056.1 802.021 5
 -1 2 24 13023.7 757.094 4
 1 2 -24 14140.3 813.584 4
 1 2 24 13541.6 809.477 4
 -1 2 -24 13569.2 830.428 4
 -1 -2 24 13846.7 757.354 2
 1 -2 24 13069.8 852.993 3
 1 2 24 12986.6 538.155 3
 -1 2 24 13747.2 610.186 2
 -1 -2 24 12645.9 838.552 3
 1 -2 24 13324.8 698.593 2
 1 2 24 13161 350.027 2
 -1 2 -25 11120.9 558.419 1
 1 2 -25 11289.2 637.265 1
 -1 2 25 10736.3 492.329 1
 -1 -2 -25 12019.1 759.053 5
 1 -2 -25 11515.3 703.822 5
 1 2 -25 13140 801.655 4
 -1 2 25 12123.1 750.121 4
 1 2 25 10986.3 750.653 4
 -1 -2 25 10715.9 675.55 2
 1 2 25 11256.1 515.385 3
 1 -2 25 11148.6 803.159 3
 -1 -2 25 11678.1 832.137 3
 -1 2 25 11589.3 573.593 2
 1 2 25 11088.3 310.97 2
 1 -2 25 12325.7 681.472 2
 1 2 -26 21502.6 883.855 1
 -1 2 -26 21552.6 788.61 1
 -1 2 26 22413.2 704.802 1
 -1 -2 -26 21235.9 1026.83 5
 1 -2 -26 20785.6 953.398 5
 -1 2 26 20990.3 1013.16 4
 1 2 26 20258.8 1027.76 4
 -1 -2 26 23286.1 994.63 2
 1 -2 26 19738 1064.16 3
 1 2 26 21194.5 728.435 3
 -1 2 26 21764.6 775.808 2
 -1 -2 26 21005.1 1104.02 3
 1 2 26 20431.6 391.474 2
 1 -2 26 21793.7 917.472 2
 1 2 -27 5271.8 449.966 1
 -1 2 27 6275.98 382.897 1
 -1 2 -27 5857.38 419.6 1
 -1 -2 -27 5401.43 539.092 5
 1 -2 -27 5105.06 495.185 5
 1 2 27 6063.61 589.712 4
 -1 2 27 5226.32 526.038 4
 1 2 27 5406.73 179.534 2
 -1 -2 27 6756.15 550.608 2
 1 2 27 6251.26 406.409 3
 -1 -2 27 5453.02 601.716 3
 1 -2 27 5466.24 589.479 3
 -1 2 27 6121.28 429.631 2
 1 -2 27 5593.8 471.248 2
 1 2 27 4492.97 181.853 2
 1 2 -28 1457.55 251.41 1
 -1 2 -28 2386.68 273.549 1
 -1 2 28 2077.54 225.307 1
 1 -2 -28 1970.25 327.179 5
 -1 -2 -28 2166.35 368.563 5
 1 2 28 2692.48 415.795 4
 -1 2 28 2061.89 357.099 4
 -1 -2 28 2453.56 345.792 2
 1 -2 28 2364.93 332.256 2
 -1 -2 28 1606.77 342.437 3
 1 2 28 1811.72 232.702 3
 1 -2 28 2487.25 431.619 3
 -1 2 28 2082.06 274.274 2
 -1 2 -29 5077.82 398.476 1
 1 2 -29 4637.7 429.522 1
 -1 2 29 4775.04 330.838 1
 -1 -2 -29 4695.8 527.982 5
 1 -2 -29 4073.16 471.615 5
 1 2 29 4396.33 526.246 4
 -1 2 29 4604.64 521.987 4
 -1 -2 29 4449.19 462.544 2
 1 2 29 4153.75 362.588 3
 -1 -2 29 5160.34 599.306 3
 -1 2 29 4683.39 378.458 2
 1 -2 29 4070.08 545.845 3
 1 -2 29 5094.74 456.678 2
 -1 2 30 8722.68 440.03 1
 1 2 -30 8620.4 584.631 1
 -1 2 -30 8394.26 508.537 1
 -1 -2 -30 7672.96 675.12 5
 1 -2 -30 8510.26 672.7 5
 -1 2 30 8355.89 699.939 4
 1 2 30 8623.16 733.692 4
 -1 -2 30 8875.84 653.721 2
 1 2 30 8959.84 522.62 3
 1 -2 30 7938.77 736.339 3
 -1 2 30 9326.69 526.029 2
 -1 -2 30 9010.74 780.714 3
 -1 2 30 7538.42 542.088 3
 1 -2 30 8425.37 588.912 2
 -1 2 31 6878.21 382.959 1
 1 2 -31 6804.87 527.603 1
 -1 2 -31 5960.02 429.954 1
 1 -2 -31 7219.4 644.258 5
 -1 -2 -31 6841.43 654.955 5
 -1 2 31 7036.17 654.518 4
 1 2 31 6841.96 677.84 4
 -1 -2 31 7090.55 590.221 2
 1 2 31 6910.98 479.651 3
 -1 2 31 6807.83 450.823 2
 -1 -2 31 7214.43 711.648 3
 -1 2 31 6202.92 497.801 3
 1 -2 31 6030.52 659.611 3
 1 -2 31 6444.29 517.286 2
 -1 2 32 7565.12 388.051 1
 -1 2 -32 7492.72 481.737 1
 1 2 -32 7276.85 550.443 1
 1 -2 -32 7628.21 665.631 5
 -1 -2 -32 7792.62 711.8 5
 -1 2 32 7534.36 685.986 4
 1 2 32 7574.7 713.995 4
 -1 -2 32 7803.73 625.099 2
 1 2 32 8390.68 537.278 3
 1 -2 32 8001.28 768.242 3
 -1 2 32 8267.96 485.508 2
 -1 -2 32 8756.32 789.007 3
 -1 2 32 8590.8 588.694 3
 1 -2 32 7677.06 578.366 2
 1 2 -33 3258.16 385.346 1
 -1 -2 -33 2693.76 435.721 5
 1 -2 -33 2682.65 402.553 5
 -1 2 33 2721.08 232.135 1
 -1 -2 33 3013.96 409.606 2
 1 2 33 2747.64 443.625 4
 -1 2 33 2888.92 442.7 4
 1 -2 33 3106.46 506.514 3
 1 2 33 2929.73 330.897 3
 -1 -2 33 3411.98 516.057 3
 -1 2 33 2981.5 357.604 3
 1 -2 33 3176.58 371.037 2
 -1 -2 -34 23.5821 167.905 5
 1 -2 -34 725.718 281.121 5
 -1 2 34 244.768 163.306 4
 1 2 34 641.345 231.213 4
 -1 -2 34 154.291 154.927 2
 1 -2 34 -74.5953 211.562 3
 -1 -2 34 301.352 229.215 3
 -1 2 34 272.489 136.129 3
 1 2 34 197.443 129.329 3
 1 -2 34 620.153 191.618 2
 1 -2 -35 2557.05 434.276 5
 -1 -2 -35 1649.68 402.33 5
 -1 2 35 2445.63 431.4 4
 1 2 35 1530.86 365.627 4
 -1 -2 35 2934.27 402.115 2
 1 2 35 2201.08 304.672 3
 1 -2 35 2425.99 455.972 3
 -1 2 35 2408.3 326.537 3
 -1 -2 35 2242.19 449.479 3
 1 -2 35 2913.65 382.333 2
 -1 -2 -36 4310.69 582.421 5
 1 -2 -36 4072.13 549.957 5
 -1 2 36 3797.03 544.831 4
 1 2 36 4139.11 591.079 4
 -1 -2 36 4266.68 483.664 2
 1 2 36 4027.09 407.322 3
 -1 2 36 3897.73 418.093 3
 -1 -2 36 4220.36 607.883 3
 1 -2 36 4791.19 616.151 3
 1 -2 36 4865.09 465.221 2
 1 -2 -37 5795.52 650.621 5
 -1 -2 -37 5518.49 649.225 5
 -1 2 37 4768.6 598.541 4
 1 2 37 6170.88 721.513 4
 -1 -2 37 5309.16 663.439 3
 -1 2 37 5491.33 508.435 3
 1 -2 37 4888.54 626.561 3
 -1 -2 37 6881.53 606.859 2
 1 2 38 4353.99 616.386 4
 -1 2 38 4296.08 597.332 4
 1 -2 38 3982.37 621.699 3
 -1 -2 38 3879.33 602.376 3
 1 -2 -38 3864.9 548.424 5
 -1 -2 -38 4085.03 587.813 5
 -1 -2 38 4132.84 480.094 2
 1 2 39 523.455 311.102 4
 -1 2 39 935.67 322.183 4
 1 -2 39 1239.78 393.382 3
 -1 -2 39 857.833 345.093 3
 -1 -2 -39 1227.81 351.291 5
 1 -2 -39 453.101 269.54 5
 1 2 40 10330.3 951.805 4
 -1 2 40 9236.15 870.51 4
 -1 2 -40 8943.28 910.128 5
 1 -2 -40 9599.62 873.991 5
 -1 -2 -40 9503.64 904.665 5
 -1 -2 40 10714.1 967.468 3
 1 -2 40 9554.92 913.469 3
 1 2 41 3840.62 595.839 4
 -1 2 41 5309.47 690.995 4
 -1 -2 -41 5284.91 707.195 5
 1 -2 -41 3840.28 582.799 5
 -1 2 -41 5059.68 716.623 5
 1 -2 41 4937.13 711.886 3
 -1 -2 41 5122.94 697.09 3
 -1 2 42 1697.47 474.051 4
 1 2 42 1622.83 449.346 4
 1 -2 -42 1362.65 400.536 5
 -1 -2 -42 2020.21 462.826 5
 1 -2 42 837.729 365.664 3
 -1 -2 42 1739.24 445.729 3
 -1 2 43 530.785 340.265 4
 1 -2 43 654.613 384.589 3
 -1 -2 43 770.432 364.594 3
 -1 -2 -43 1774.97 476.64 5
 1 -2 -43 756.53 352.856 5
 -1 -2 44 3918.4 623.081 3
 1 -2 44 4276.57 665.477 3
 1 -2 -44 4737.94 674.045 5
 1 -2 45 4317.23 699.66 3
 -1 3 0 2863.72 244.262 3
 1 -3 0 2671.64 243.018 3
 1 3 0 2683 293.345 2
 -1 -3 0 2711.96 229.027 3
 -1 3 0 2907.14 287.633 2
 -1 -3 0 2893.11 295.545 2
 1 -3 0 2830.82 292.324 2
 1 -3 1 23246.5 721.708 3
 -1 3 1 22171.1 654.039 3
 1 3 1 21991.1 776.178 2
 1 3 -1 22678.1 806.711 2
 -1 3 -1 22398.7 693.266 3
 -1 -3 -1 21573 605.63 3
 -1 -3 1 23024.5 685.858 3
 -1 -3 -1 21084.3 758.492 2
 -1 -3 1 22240.2 800.817 2
 -1 3 1 23946.6 804.38 2
 1 -3 1 23617.2 831.651 2
 1 -3 -1 22240.9 800.546 2
 -1 3 2 35414.3 809.525 3
 1 -3 2 35068.4 909.525 3
 1 3 -2 37210.9 1020.66 2
 1 3 2 35463.1 972.093 2
 -1 -3 -2 35229.8 731.839 3
 -1 -3 2 36064.4 894.333 3
 -1 3 -2 35308.4 907.821 3
 -1 3 2 36052.1 993.101 2
 1 -3 -2 34845.5 997.241 2
 1 -3 2 36803.3 1036 2
 -1 -3 -2 35044 959.606 2
 -1 -3 2 33952.3 996.891 2
 -1 3 3 21911.5 615.69 3
 1 -3 3 24553.5 779.979 3
 -1 -3 -3 21656.8 538.721 3
 1 3 3 21813.4 750.532 2
 -1 -3 3 23121.6 751.187 3
 -1 3 -3 22219.4 731.413 3
 1 -3 -3 21903.3 784.073 2
 1 -3 3 22427.5 820.358 2
 -1 -3 3 21803.1 813.8 2
 -1 3 3 23386.5 789.248 2
 -1 -3 -3 22871.1 758.361 2
 -1 3 4 27519.9 677.157 3
 1 -3 4 27683.4 850.612 3
 -1 -3 -4 25509.7 554.182 3
 1 3 4 28062.5 840.017 2
 -1 -3 4 26636.3 837.751 3
 -1 3 -4 25680.4 823.49 3
 -1 -3 -4 26485.8 807.897 2
 1 -3 4 26013.4 904.551 2
 -1 3 4 27532.3 851.443 2
 -1 -3 4 26900.4 904.415 2
 1 -3 -4 27718 879.985 2
 -1 3 5 16016.6 501.485 3
 1 -3 5 17057.4 685.093 3
 -1 -3 -5 16278.6 411.556 3
 1 3 5 16794.4 657.664 2
 -1 3 -5 17450.1 694.268 3
 1 -3 -5 16859.3 684.253 2
 -1 -3 5 16929.5 689.757 3
 1 -3 5 16584 725.593 2
 -1 -3 5 17388.4 741.695 2
 -1 -3 -5 17717.5 650.226 2
 -1 3 5 16556.4 667.708 2
 1 -3 6 20930.2 778.107 3
 -1 -3 -6 18869.3 400.039 3
 -1 3 6 18997.1 536.798 3
 1 3 6 20781.2 706.498 2
 -1 -3 6 19081.8 764.945 3
 -1 3 -6 20106.9 757.479 3
 1 -3 -6 18930 718.631 2
 -1 3 -6 20519.5 774.927 2
 -1 3 6 19584.9 723.617 2
 -1 -3 6 20394.4 797.415 2
 1 -3 6 19194.8 806.173 2
 -1 -3 -6 18713.2 670.193 2
 1 3 7 69169.2 1284.79 5
 -1 3 7 70173.5 1101.54 5
 1 -3 7 68658.9 1462.11 3
 -1 3 7 67832.3 976.247 3
 -1 3 -7 68405.5 1447.15 3
 1 -3 -7 69399.6 1388.44 2
 -1 -3 7 67213.6 1455.08 3
 -1 3 -7 68994.5 1434.37 2
 -1 -3 7 67849 1501.06 2
 -1 -3 -7 70446 1283.22 2
 1 -3 7 66568.9 1477.94 2
 -1 3 7 69612.6 1368.98 2
 1 3 7 71927.3 1299.07 2
 -1 3 8 57495.9 1021.54 5
 1 3 8 57357.5 1183.26 5
 -1 3 8 56098.8 871.321 3
 1 -3 8 54639.7 1334.09 3
 -1 3 -8 59979.5 1346.73 2
 -1 -3 8 56561.6 1387.8 2
 -1 3 -8 57781.9 1354.53 3
 -1 -3 8 57480.8 1383.63 3
 1 -3 -8 55392.1 1256.17 2
 -1 -3 -8 56525.7 1126.96 2
 -1 3 8 55148.3 1238.17 2
 1 -3 8 55953.6 1364.35 2
 1 3 8 56866.7 1152.5 2
 1 3 9 19574.4 703.702 5
 -1 3 9 19717.5 607.892 5
 1 -3 9 19275.6 819.252 3
 -1 -3 9 19016.8 818.256 2
 -1 3 -9 21375.8 813.071 2
 1 3 -9 21390.9 838.637 2
 -1 -3 9 19914.5 846.866 3
 1 -3 -9 19425.4 742.203 2
 -1 3 9 19992.7 739.781 2
 1 -3 9 19658.4 821.715 2
 -1 -3 -9 18587.7 661.97 2
 1 3 9 20891.1 698.758 2
 1 3 10 14419.7 616.087 5
 -1 3 10 13446.4 515.404 5
 1 -3 10 14858.5 737.482 3
 -1 3 -10 14920.2 690.598 2
 1 3 -10 14055.2 697.943 2
 -1 -3 10 15034 741.675 2
 1 -3 -10 14725.7 650.124 2
 -1 -3 10 14514.7 745.469 3
 -1 -3 -10 13937.9 554.867 2
 -1 3 10 13983.1 627.527 2
 1 -3 10 15420.8 744.206 2
 1 3 10 14151.9 567.674 2
 -1 3 11 7549.97 394.015 5
 1 3 11 7319.11 454.874 5
 1 -3 11 8619.02 580.528 3
 -1 3 -11 8102.58 525.72 2
 -1 -3 11 8247.21 561.066 2
 1 3 -11 6544.71 488.686 2
 -1 -3 11 8823.46 602.079 3
 1 -3 -11 7712.13 472.445 2
 1 3 11 8464.57 443.868 2
 -1 3 11 7781.46 469.156 2
 -1 -3 -11 7954.41 423.937 2
 1 -3 11 7907.25 549.135 2
 -1 3 12 44390.4 977.865 5
 1 3 12 44040.9 1120.65 5
 1 -3 12 43716.1 1327.71 3
 -1 3 -12 44807.7 1221.68 2
 1 3 -12 44925.5 1270.57 2
 -1 -3 12 44631.7 1300.38 2
 -1 -3 12 44333.2 1339.27 3
 1 -3 -12 41989.7 1091.21 2
 -1 -3 -12 43512.4 979.148 2
 1 3 12 44898.6 998.51 2
 1 -3 12 43052.4 1261.29 2
 -1 3 12 45367.9 1128.52 2
 -1 3 13 63818 1198.53 5
 1 3 13 63977.5 1371.63 5
 1 -3 13 65118 1640.61 3
 1 3 -13 64127.7 1536.22 2
 -1 3 -13 65098 1486.19 2
 -1 -3 13 64525.3 1570.87 2
 1 -3 -13 64000.8 1363.81 2
 -1 -3 13 65886.6 1667.47 3
 -1 -3 -13 64942.6 1184.85 2
 1 3 13 65252.8 1185.8 2
 1 -3 13 65959.9 1569.34 2
 -1 3 13 66666.6 1353.69 2
 -1 3 14 22200.8 725.019 5
 1 3 14 22089.2 827.761 5
 -1 3 14 23213.2 842.007 4
 1 3 14 21584.6 861.079 4
 1 -3 14 22102.1 990.573 3
 1 3 -14 22290.4 922.207 2
 -1 -3 14 21138.3 927.301 2
 -1 3 -14 22791.3 889.407 2
 1 3 -14 21853.5 880.657 1
 -1 -3 -14 20609 667.638 2
 1 -3 -14 21085.8 795.668 2
 -1 -3 14 23558.5 1029.38 3
 1 3 14 22301.9 704.626 2
 1 -3 14 20959.2 915.547 2
 -1 3 14 23599.3 809.94 2
 1 3 15 3766.67 355.666 5
 -1 3 15 3459.63 301.568 5
 1 -3 -15 3249 296.821 5
 1 3 -15 3830.11 403.541 2
 -1 -3 15 3714.26 400.001 2
 -1 3 -15 3260.02 338.444 2
 1 3 -15 4026.95 393.803 1
 1 3 15 3092.44 345.007 4
 -1 3 15 3006.6 325.658 4
 -1 -3 -15 3118.5 266.328 2
 1 -3 15 3739.73 434.523 3
 -1 -3 15 4040.72 454.92 3
 1 3 15 3529.06 277.122 2
 1 -3 15 3629.23 400.139 2
 -1 3 15 3351.67 316.044 2
 1 3 -16 1973.51 293.824 1
 -1 3 16 1651.54 225.232 1
 1 3 16 1777.94 250.765 5
 -1 3 16 1891.68 230.289 5
 1 -3 -16 1515.46 216.124 5
 -1 3 -16 1821.79 279.698 4
 -1 3 -16 1475.87 249.365 2
 1 3 16 1564.41 192.398 2
 -1 -3 16 1700.31 288.571 2
 -1 3 16 1704.81 248.917 4
 1 3 16 1659.89 276.931 4
 1 -3 16 1767.53 303.989 3
 -1 -3 -16 1565.41 188.701 2
 -1 -3 16 2202.59 352.613 3
 -1 3 16 2177.52 260.245 2
 1 -3 16 1913.31 289.605 2
 1 3 -17 2568.56 323.495 1
 -1 3 17 2746.27 278.849 1
 -1 3 17 3099.83 301.535 5
 1 3 17 2829.83 341.326 5
 -1 -3 -17 2845.25 339.459 5
 -1 3 -17 2262.98 306.577 4
 -1 3 -17 2857.4 333.135 2
 -1 -3 17 3879.85 435.749 2
 1 3 17 2294.11 319.871 4
 -1 3 17 3127.63 356.648 4
 -1 -3 17 3269.66 436.357 3
 1 -3 17 3079.22 425.069 3
 -1 -3 -17 2415.67 234.525 2
 1 3 17 3440.67 275.605 2
 1 -3 17 3204.63 397.465 2
 -1 3 17 3083.54 322.122 2
 -1 3 18 28422.2 877.426 1
 1 3 18 29932.2 1046.97 5
 -1 -3 -18 28175.7 1032.72 5
 -1 3 -18 28213.4 1080.26 4
 -1 -3 18 29491.6 1141 2
 1 3 -18 30054.5 1063.71 1
 -1 3 -18 29018.6 1052.98 2
 -1 3 18 29474.9 1039.45 4
 1 3 18 29643.9 1091.14 4
 1 -3 18 26974.6 1193.96 3
 -1 -3 18 26654.1 1180.38 3
 1 3 18 30444.9 782.683 2
 1 -3 18 30666.1 1144.79 2
 -1 3 18 28979.2 913.507 2
 1 3 -19 19038.5 860.203 1
 -1 3 19 20318.4 741.799 1
 1 3 19 20674.3 893.545 5
 -1 -3 -19 20852.5 903.345 5
 -1 3 -19 20375.2 935.359 4
 1 3 -19 20351.1 909.768 4
 -1 3 -19 21036.5 900.378 2
 -1 -3 19 20208.3 955.759 2
 -1 3 19 19781.6 870.695 4
 1 -3 19 21221.8 1074.71 3
 1 3 19 20930.4 939.089 4
 -1 -3 19 22081.2 1072.5 3
 1 3 19 22087.7 665.198 2
 1 -3 19 20891.8 951.692 2
 -1 3 19 19219.7 764.938 2
 1 3 -20 6466.75 512.041 1
 1 3 20 6446.07 355.94 1
 -1 3 20 6533.4 430.071 1
 -1 -3 -20 7069.13 547.847 5
 1 3 20 7102.48 540.494 5
 -1 3 -20 7664.42 587.379 4
 1 3 -20 7561.59 570.438 4
 -1 3 -20 7476.25 540.913 2
 -1 -3 20 7430 592.649 2
 1 -3 20 6006.24 592.568 3
 1 3 20 6904.78 562.496 4
 -1 3 20 6332.82 503.444 4
 -1 -3 20 6687.95 621.025 3
 -1 3 20 7204.89 473.35 2
 1 -3 20 7228.82 581.754 2
 1 3 20 6952.95 372.917 2
 1 3 -21 12744.9 715.607 1
 -1 3 21 13838 622.348 1
 1 3 21 12622.1 489.449 1
 -1 -3 -21 13401.2 760.778 5
 1 3 21 13567 747.725 5
 1 -3 -21 13729.3 704.703 5
 1 3 -21 13304.5 773.238 4
 -1 3 21 12265.7 723.395 4
 -1 3 -21 13782.1 796.721 4
 1 3 21 13165.7 779.988 4
 -1 -3 21 14317.9 823.337 2
 -1 3 -21 13198.9 722.591 2
 1 -3 21 13425 877.163 3
 -1 -3 21 12700.2 846.99 3
 -1 3 21 13710 640.716 2
 1 3 21 13282.7 498.641 2
 1 -3 21 13956.8 796.67 2
 1 3 -22 3810.25 405.168 1
 -1 3 22 3877.06 335.796 1
 1 3 22 3829.96 266.772 1
 -1 -3 -22 4365.92 448.818 5
 1 -3 -22 4716.19 439.861 5
 1 3 -22 4177.74 461.481 4
 1 3 22 4321.59 466.56 4
 -1 3 -22 4239.64 416.371 2
 -1 -3 22 4275.46 472.844 2
 -1 3 22 3468.91 390.273 4
 -1 -3 22 4009.83 515.618 3
 1 -3 22 4252.06 518.901 3
 1 -3 22 4864.94 491.481 2
 1 3 22 4285.66 286.388 2
 -1 3 22 5026.4 401.649 2
 1 3 -23 8949.76 614.79 1
 -1 3 23 9039.3 498.493 1
 1 3 23 8377.82 381.596 1
 -1 -3 -23 9046.07 645.427 5
 1 -3 -23 8697.39 588.885 5
 -1 3 23 8081.25 609.21 4
 1 3 23 8489.3 651.676 4
 -1 3 -23 8139.43 551.684 1
 -1 -3 23 8597.34 648.73 2
 1 -3 23 9056.92 748.503 3
 -1 -3 23 8171.65 720.759 3
 -1 3 23 8468.13 514.58 2
 1 3 23 9335.46 403.254 2
 1 -3 23 9100.64 664.064 2
 1 3 -24 10380.1 678.598 1
 -1 3 24 9342.38 516.939 1
 1 3 24 9434.15 396.42 1
 -1 -3 -24 9274.07 667.343 5
 1 -3 -24 8930.81 610.32 5
 -1 3 24 7643.77 605.004 4
 1 3 24 8756.93 678.234 4
 -1 3 -24 8445.09 562.087 1
 -1 -3 24 9165.81 679.874 2
 1 -3 24 9704.15 793.612 3
 -1 -3 24 9887.08 790.577 3
 -1 3 24 9137.04 529.802 2
 1 -3 24 8709.66 657.508 2
 1 3 24 8666.8 381.696 2
 1 3 -25 2835.48 379.046 1
 -1 3 -25 3324.63 363.758 1
 1 3 25 3665.44 235.893 1
 -1 3 25 3499.12 319.573 1
 1 -3 -25 4108.34 436.778 5
 -1 -3 -25 3230.02 416.915 5
 -1 -3 25 3358.52 423.394 2
 -1 3 25 3102.9 414.875 4
 1 3 25 3506.74 200.406 3
 1 3 25 3570.87 445.735 4
 1 -3 25 3405.23 499.773 3
 -1 -3 25 3043.67 468.712 3
 1 3 25 4250.27 263.636 2
 -1 3 25 4035.13 365.299 2
 1 -3 25 3582.22 440.686 2
 1 3 -26 9727.16 678.07 1
 -1 3 26 8360.68 480.5 1
 1 3 26 8747.09 353.609 1
 -1 3 -26 8764.99 576.434 1
 1 3 26 8292.45 688.156 4
 -1 3 26 7761.67 637.51 4
 -1 -3 -26 9073.36 697.32 5
 1 -3 -26 8969.93 639.104 5
 1 -3 26 7670.9 729.657 3
 1 3 26 8865.68 333.608 3
 -1 -3 26 9232.08 798.794 3
 1 -3 26 9451.75 684.994 2
 -1 3 26 9535.79 548.506 2
 -1 -3 26 9544.02 722.272 2
 1 3 26 9247.78 362.732 2
 1 3 27 10732.4 366.78 1
 -1 3 -27 10239.8 636.175 1
 1 3 -27 10907.3 708.086 1
 -1 3 27 10187.3 533.942 1
 1 -3 -27 10498.2 704.158 5
 -1 -3 -27 10589.7 764.164 5
 -1 3 27 10166 739.968 4
 1 3 27 9504.13 751.927 4
 1 -3 27 11049 861.594 3
 1 3 27 10804.4 390.041 3
 -1 -3 27 9845.57 819.432 3
 1 -3 27 10822.9 746.03 2
 -1 -3 27 10902.6 764.54 2
 -1 3 27 11534.1 595.28 2
 1 3 27 10608.7 365.913 2
 -1 3 -28 1617.04 277.87 1
 1 3 28 1691.27 136.228 1
 1 3 -28 1706.94 312.495 1
 -1 3 28 1338.67 204.044 1
 -1 -3 -28 1564.75 327.448 5
 1 -3 -28 1541.17 306.701 5
 1 3 28 1506.56 145.339 2
 -1 -3 28 1567.86 315.733 2
 1 3 28 1514.25 165.676 3
 -1 3 28 1138.86 298.94 4
 1 3 28 1299.35 285.509 4
 1 -3 28 1570.06 381.244 3
 -1 -3 28 1484.73 386.83 3
 -1 3 28 1541.6 238.614 2
 1 -3 28 1279.38 290.034 2
 1 3 29 4401.76 172.537 1
 -1 3 29 4659.21 361.232 1
 1 3 -29 4864.3 484.428 1
 -1 3 -29 5097.03 462.006 1
 -1 -3 -29 5722.15 588.917 5
 1 -3 -29 4971.48 522.007 5
 -1 3 29 4473.31 530.536 4
 1 3 29 4425.06 206.498 2
 1 3 29 4806.27 574.241 4
 1 3 29 4396.08 277.683 3
 -1 3 29 4174.71 341.055 3
 1 -3 29 4775.81 613.666 3
 -1 -3 29 4896.4 606.598 3
 -1 3 29 5195.91 410.262 2
 1 -3 29 4717.75 506.797 2
 -1 -3 29 5959.37 583.068 2
 -1 3 30 10196.7 521.245 1
 1 3 -30 10181.7 715.93 1
 -1 3 -30 10351.5 650.104 1
 1 -3 -30 10491.4 757.988 5
 -1 -3 -30 10207.3 801.953 5
 -1 3 30 9325.32 756.237 4
 1 3 30 9863.23 805.285 4
 1 3 30 10738.2 439.969 3
 1 -3 30 11148.1 935.922 3
 -1 3 30 10705.1 547.581 3
 -1 -3 30 10178.7 886.066 3
 1 -3 30 10589.6 747.594 2
 -1 -3 30 10254.1 766.53 2
 -1 3 30 10474 570.817 2
 1 3 -31 2762.24 392.827 1
 -1 3 -31 2739.13 355.155 1
 -1 3 31 2498.55 266.069 1
 1 -3 -31 3280 459.431 5
 -1 -3 -31 3160.55 492.06 5
 -1 3 31 3712.89 510.087 4
 1 3 31 3651 514.058 4
 -1 -3 31 3040.11 454.049 2
 1 3 31 2783.71 234.435 3
 1 -3 31 3613.56 571.07 3
 -1 3 31 2963.81 309.607 3
 -1 -3 31 3999.19 574.477 3
 1 -3 31 2252.49 366.918 2
 -1 3 31 3341.68 334.623 2
 1 3 -32 8704.19 657.044 1
 -1 3 32 8941.6 469.123 1
 -1 -3 -32 9250 787.688 5
 1 -3 -32 9900.12 774.248 5
 1 -3 32 9291.01 866.184 3
 1 3 32 8621.3 418.722 3
 -1 3 32 8960.56 769.284 4
 1 3 32 9535.89 839.787 4
 -1 3 32 9298.5 526.826 3
 -1 -3 32 10370.6 900.64 3
 -1 -3 32 9844.35 758.219 2
 1 -3 32 9649.83 740.542 2
 -1 -3 -33 13936.7 972.697 5
 1 -3 -33 13193 893.721 5
 1 3 33 13983 997.502 4
 -1 3 33 14106.6 988.389 4
 1 -3 33 13356.5 1048.6 3
 -1 3 33 13723.7 648.173 3
 -1 -3 33 12955.1 1038.64 3
 1 -3 33 15157.1 904.904 2
 -1 -3 33 13823.6 899.514 2
 1 -3 -34 2569.32 446.706 5
 -1 -3 -34 1942.92 405.652 5
 -1 -3 34 1863.61 363.002 2
 1 3 34 2750.84 481.473 4
 -1 3 34 2850.39 479.891 4
 1 -3 34 1972.99 420.547 3
 -1 -3 34 2628.57 521.722 3
 -1 3 34 2390.28 303.334 3
 1 -3 34 2124.4 360.947 2
 1 -3 -35 3151.87 469.058 5
 -1 -3 -35 2936.08 498.033 5
 -1 -3 35 3225.59 457.586 2
 1 3 35 2873.22 490.376 4
 -1 3 35 2547.15 452.943 4
 1 -3 35 2724.06 503.861 3
 -1 -3 35 2902.69 541.455 3
 1 -3 35 2834.08 445.84 2
 1 -3 -36 2824.72 462.439 5
 -1 -3 -36 2535.75 463.228 5
 -1 -3 36 3169.23 481.331 2
 -1 3 36 2370.13 430.317 4
 1 3 36 3302.43 552.089 4
 -1 -3 36 2614.24 510.199 3
 1 -3 36 2708.64 519.383 3
 1 -3 36 2851.97 422.349 2
 -1 -3 -37 2351.04 498.43 5
 1 -3 -37 1163.6 349.536 5
 -1 -3 37 1576.01 360.296 2
 -1 -3 37 1123.22 360.453 3
 1 -3 37 1272.01 400.464 3
 1 -3 37 1399.93 300.928 2
 1 3 37 1074.9 346.028 4
 -1 3 37 712.452 249.091 4
 1 -3 -38 7797.28 761.885 5
 -1 -3 -38 7336.4 785.969 5
 1 -3 38 7163.74 846.663 3
 -1 -3 38 7006.15 808.061 3
 -1 -3 38 7665.78 714.819 2
 1 3 38 8778.87 875.203 4
 -1 3 38 6020.22 702.138 4
 -1 3 39 5705.52 711.391 4
 1 3 39 7464.27 837.528 4
 1 -3 -39 5762.77 675.405 5
 -1 -3 -39 6546.44 767.202 5
 1 -3 39 6581.26 832.842 3
 -1 -3 39 4912.88 704.085 3
 -1 3 40 2904.14 534.481 4
 1 3 40 4439.03 665.654 4
 1 -3 -40 2772.8 502.539 5
 -1 -3 -40 4487.12 653.668 5
 -1 -3 40 4466.52 698.665 3
 1 -3 40 4091.9 701.696 3
 1 3 41 3367.81 585.69 4
 -1 3 41 3322.92 606.379 4
 -1 -3 -41 4168.67 646.62 5
 1 -3 -41 2754.38 486.363 5
 1 -3 41 3110.67 630.557 3
 -1 -3 41 3635.95 635.782 3
 -1 3 42 104.084 325.227 4
 1 -3 42 632.602 429.976 3
 -1 -3 42 612.718 332.921 3
 -1 -3 -42 298.259 315.799 5
 1 -3 -42 711.326 343.924 5
 1 -3 -43 4379.32 646.912 5
 1 -3 -44 9166.71 914.247 5
 1 -4 0 62345.5 1318.49 3
 -1 -4 0 62305.7 1247.38 3
 1 -4 0 60940.6 1553.81 2
 -1 -4 0 61365.2 1522.53 2
 -1 4 0 61228.7 1299.05 3
 -1 -4 1 33941 958.289 3
 -1 -4 -1 34903 901.921 3
 1 -4 1 35867.1 1028.52 3
 -1 -4 1 34389.4 1147.47 2
 -1 -4 -1 36459.7 1151.52 2
 1 -4 -1 33190.4 1141.54 2
 1 -4 1 34470.7 1174.6 2
 -1 4 -1 36948.8 1028.63 3
 -1 4 1 35520.6 963.521 3
 -1 -4 -2 6644.47 382.999 3
 1 -4 2 6765.1 459.326 3
 -1 4 2 7062.77 419.683 3
 -1 -4 2 7032.77 453.203 3
 -1 4 -2 6798.22 461.644 3
 1 -4 -2 7708.28 550.248 2
 -1 -4 -2 6905.46 506.666 2
 1 -4 2 7119.64 545.284 2
 -1 -4 2 7269.42 535.231 2
 -1 -4 -3 3491.5 264.323 3
 1 -4 3 3341.82 336.18 3
 -1 -4 3 3313.84 380.848 2
 1 -4 3 3403.27 383.543 2
 1 -4 -3 3296.95 361.726 2
 -1 -4 -3 4157.46 384.596 2
 -1 4 -3 3893.94 363.089 3
 -1 4 3 3341.74 308.037 3
 -1 -4 3 3179.23 310.165 3
 1 -4 4 3651.87 362.543 3
 -1 -4 -4 2917.96 234.141 3
 -1 4 4 3264.27 276.935 3
 1 -4 4 2835.44 351.298 2
 -1 -4 4 3663.41 408.974 2
 -1 -4 -4 3054.76 356.415 2
 1 -4 -4 3085.61 346.867 2
 -1 -4 4 3288.58 335.484 3
 -1 4 5 14336.4 569.842 3
 -1 -4 -5 14714.2 493.689 3
 1 -4 5 14632.4 722.325 3
 -1 -4 -5 14640.5 713.358 2
 1 -4 5 14118 781.726 2
 -1 -4 5 15057.2 799.742 2
 1 -4 -5 15407.3 758.141 2
 -1 -4 5 14082 704.653 3
 -1 -4 -6 50064.4 851.001 3
 -1 4 6 49687.6 995.437 3
 1 -4 6 48785.4 1333.29 3
 -1 -4 6 50168.2 1332.01 3
 1 -4 -6 48272 1349.78 2
 -1 -4 6 49036.5 1438.65 2
 1 -4 6 48304.9 1449.68 2
 -1 -4 -6 49463.3 1292.18 2
 -1 4 7 10693.6 458.041 3
 1 -4 7 11364.6 671.968 3
 -1 4 -7 13075.6 720.703 2
 1 -4 -7 11598.7 664.737 2
 -1 -4 7 12316.7 684.654 3
 -1 -4 7 12548.2 748.76 2
 1 -4 7 11049.1 700.351 2
 -1 -4 -7 11476.3 620.652 2
 1 4 8 8231.59 504.468 5
 -1 4 8 7635.63 433.098 5
 1 -4 8 8234.35 581.64 3
 -1 4 8 7840.22 378.138 3
 -1 4 -8 8546.4 588.248 2
 1 -4 -8 8475.98 578.967 2
 -1 -4 8 8264.04 587.463 3
 1 -4 8 8429.78 622.275 2
 -1 -4 8 8140.13 599.65 2
 -1 -4 -8 7406.03 499.196 2
 1 4 9 4001.71 362.452 5
 -1 4 9 3541.11 298.257 5
 1 -4 9 3681.86 400.244 3
 -1 4 9 3842.31 262.316 3
 -1 -4 9 3734.7 406.589 3
 1 -4 -9 3414.98 374.388 2
 -1 -4 9 3942.54 441.182 2
 1 -4 9 4353.17 441.749 2
 -1 -4 -9 3754.93 364.22 2
 1 4 9 4639.33 394.604 2
 1 4 -9 3888.48 414.614 2
 -1 4 -9 4706.64 443.185 2
 -1 4 10 1960.31 231.667 5
 1 4 10 2301.51 285.168 5
 -1 -4 10 1994.72 334.91 2
 -1 4 -10 2070.58 309.487 2
 1 4 10 2258.27 279.497 2
 1 4 -10 1942.3 319.305 2
 -1 4 10 1762.69 176.162 3
 1 -4 10 2118.77 334.243 3
 -1 -4 10 2130.6 330.717 3
 -1 -4 -10 2226.99 270.178 2
 1 -4 10 1387.1 268.629 2
 1 -4 -10 2281.49 305.314 2
 -1 4 11 9675.59 499.107 5
 1 4 11 9330.26 561.046 5
 -1 4 11 7605.83 355.497 3
 1 -4 11 9205.67 670.475 3
 1 4 -11 11061.2 691.436 2
 -1 4 -11 9809.23 633.902 2
 -1 -4 11 9550.73 670.816 3
 1 -4 -11 9345.73 590.265 2
 1 4 11 10116.8 578.927 2
 -1 -4 11 9388.84 680.435 2
 -1 -4 -11 9322.85 543.461 2
 1 -4 11 8575.14 642.626 2
 1 4 12 36553.9 1123.71 5
 -1 4 12 37433.9 990.505 5
 -1 4 12 37589.1 749.298 3
 1 -4 12 35888.7 1298.63 3
 1 4 -12 37110.6 1296.43 2
 -1 4 -12 36277.5 1244.39 2
 1 -4 -12 38150.3 1200.21 2
 -1 -4 12 36330.5 1316.04 3
 -1 -4 -12 37747.7 1086.13 2
 1 4 12 38161.8 1097.36 2
 1 -4 12 38081.6 1342.29 2
 -1 -4 12 36272.5 1319.76 2
 1 4 13 2177.73 286.724 5
 -1 4 13 2243.79 262.518 5
 -1 4 13 2346.5 198.758 3
 1 4 13 2586.3 307.84 2
 -1 -4 13 3185.95 431.169 2
 -1 4 -13 2873.55 383.074 2
 1 4 -13 2444.38 359.446 2
 1 -4 13 2186.45 355.965 3
 1 -4 -13 2291.89 304.48 2
 -1 -4 13 2542.58 381.473 3
 1 -4 13 2906.46 402.101 2
 -1 -4 -13 2318.42 285.318 2
 1 4 14 13639.1 703.42 5
 -1 4 14 12367.6 592.353 5
 -1 4 14 12947.6 420.04 3
 1 -4 14 13663 848.695 3
 1 4 -14 12132.4 758.473 2
 -1 4 -14 12338.4 738.421 2
 -1 -4 14 13218.7 832.835 3
 1 -4 -14 11827.4 685.913 2
 -1 -4 -14 12668.8 634.473 2
 -1 -4 14 12189.9 788.762 2
 1 -4 14 12724.3 806.609 2
 1 4 14 13451.4 643.043 2
 -1 4 15 8859.03 515.463 5
 1 4 15 8510.77 567.169 5
 -1 4 15 8934.49 342.525 3
 1 -4 15 9215.63 704.031 3
 1 4 -15 9177.32 673.178 2
 -1 4 -15 9774.61 664.314 2
 1 -4 -15 8641.38 582.033 2
 -1 -4 -15 9487.17 552.103 2
 -1 -4 15 8613.69 689.339 3
 1 -4 15 9448.97 704.263 2
 1 4 15 8803.66 528.696 2
 -1 -4 15 8897.71 676.515 2
 1 4 16 3057.69 353.875 5
 -1 4 16 2533.14 286.968 5
 -1 4 16 2656.33 190.258 3
 -1 4 -16 2406.01 340.427 2
 1 4 -16 2515.41 379.015 2
 -1 -4 16 3616.58 448.068 2
 1 -4 -16 2575.12 334.303 2
 1 -4 16 2547.64 397.964 3
 -1 -4 16 3530.42 472.643 3
 1 4 16 3165.17 322.397 2
 1 -4 16 2440.16 382.634 2
 -1 -4 -16 2229.97 285.936 2
 1 4 17 7351.53 541.845 5
 -1 4 17 6702.13 466.645 5
 -1 4 17 6582.22 535.318 4
 1 4 17 6219.78 532.333 4
 1 -4 17 6455.46 625.076 3
 1 4 -17 7445.67 621.884 2
 -1 4 -17 6944.69 614.583 2
 1 4 -17 7116.54 585.319 1
 -1 -4 -17 7182.74 470.034 2
 -1 -4 17 8655.01 714.899 3
 1 -4 -17 6496.76 518.681 2
 1 -4 17 6646.93 615.332 2
 -1 -4 17 7578.54 658.536 2
 1 4 17 7327.13 476.843 2
 -1 4 18 17905.6 776.743 5
 1 4 18 18076.8 864.447 5
 1 4 -18 17745.3 925.986 1
 -1 4 -18 17493.7 912.559 2
 1 -4 18 17044.8 1021.48 3
 -1 4 18 17014.4 855.634 4
 1 4 18 16208.7 868.907 4
 -1 -4 -18 15960.3 729.717 2
 -1 -4 18 17558.6 1016.14 3
 1 -4 18 16926.6 950.187 2
 1 4 18 18258.1 736.475 2
 -1 -4 18 18057.3 996.667 2
 -1 4 19 7180.1 499.525 5
 1 4 19 6788.85 542.494 5
 1 4 -19 8455.18 636.203 1
 -1 4 -19 7236.03 607.579 2
 -1 4 19 6939.37 511.602 1
 1 -4 19 8039.41 723.959 3
 1 4 19 7119.98 605.851 4
 -1 4 19 6993.89 562.537 4
 -1 -4 19 7575.79 701.034 3
 -1 -4 -19 7172.67 470.113 2
 1 4 19 7776.95 484.71 2
 1 -4 19 8161.78 695.396 2
 -1 -4 19 8196.3 696.508 2
 -1 4 20 30781.2 1059.47 5
 1 4 20 30870.9 1155.47 5
 -1 4 -20 32080.7 1251.65 2
 1 4 -20 31565.7 1239.4 1
 -1 4 20 32017.3 1074.94 1
 -1 4 20 30271.6 1179.68 4
 1 -4 20 28617.7 1359.38 3
 1 4 20 30370.5 1227.37 4
 -1 -4 20 30767.5 1388.94 3
 -1 -4 -20 31109.7 966.178 2
 -1 -4 20 30486.1 1315.25 2
 1 -4 20 30280.1 1301.05 2
 1 4 20 32578.9 969.378 2
 1 4 -21 3007.49 411.47 1
 1 4 21 3322.58 409.57 5
 -1 4 -21 2916.48 389.09 2
 -1 -4 21 3069.81 450.699 2
 -1 4 21 2708.5 323.399 1
 1 4 21 2422.74 385.721 4
 -1 4 21 2809.73 390.607 4
 1 -4 21 3042.87 487.545 3
 -1 -4 21 3165.31 474.795 3
 1 -4 21 2745.17 427.181 2
 1 4 21 3179.87 316.063 2
 1 4 22 8093.76 627.07 5
 1 4 -22 8012.28 639.557 1
 -1 4 -22 8259.28 647.241 2
 -1 4 22 7274.44 508.776 1
 1 4 22 7765.37 653.405 4
 1 -4 22 6825.83 702.679 3
 -1 4 22 7980.1 634.016 4
 -1 -4 22 7707.49 731.033 3
 1 -4 22 7259.92 656.847 2
 -1 -4 22 8328.01 719.287 2
 1 4 22 7507.95 458.013 2
 1 4 -23 1674.44 316.949 1
 -1 4 23 1562.04 249.958 1
 1 4 23 1229.36 206.798 1
 1 4 23 1355.8 283.156 5
 1 4 23 1391.79 209.867 2
 -1 -4 23 1312.35 332.086 2
 -1 4 -23 1189.68 269.557 2
 1 4 23 1199.82 282.706 4
 -1 4 23 1097.6 264.9 4
 -1 -4 23 1351.69 339.358 3
 1 -4 23 1284.35 319.761 3
 1 -4 23 1585.76 327.866 2
 -1 4 24 2157.26 280.902 1
 1 4 24 1517.14 209.796 1
 1 -4 24 1551.84 324.817 2
 -1 -4 -24 2018.18 362.49 5
 1 -4 -24 2010.44 319.865 5
 -1 -4 24 1877.06 378.224 2
 -1 4 -24 1804.86 339.72 2
 1 4 24 1896.18 226.166 2
 1 4 24 1732.71 314.19 4
 -1 4 24 1358.49 267.714 4
 -1 -4 24 1585.46 356.282 3
 1 -4 24 2269.57 427.358 3
 1 4 -24 1733.75 319.015 1
 1 4 -25 3883.38 477.307 1
 -1 4 -25 3469.08 422.889 1
 -1 4 25 3792.83 372.848 1
 1 4 25 4107.1 337.177 1
 -1 -4 -25 5065.45 546.842 5
 1 -4 -25 4039.78 443.01 5
 -1 -4 25 4369.45 560.713 2
 -1 4 25 4562.87 511.45 4
 1 4 25 3965.29 497.542 4
 1 -4 25 4105.04 591.323 3
 -1 -4 25 4598.37 634.661 3
 1 4 25 4592.03 349.618 2
 1 -4 25 4249.43 531.23 2
 1 4 -26 16509.4 945.233 1
 1 4 26 17361.2 662.179 1
 -1 4 26 16940.4 770.994 1
 1 -4 -26 17068 901.496 5
 -1 -4 -26 16197.2 957.243 5
 -1 4 26 17696.1 999.581 4
 1 4 26 17089.3 1019.74 4
 1 -4 26 16471 1131.91 3
 -1 -4 26 15205.4 972.909 2
 1 -4 26 17579.6 1048.25 2
 -1 -4 26 16605.8 1110.52 3
 -1 4 -26 16525.7 892.044 1
 1 4 26 16694.3 640.182 2
 1 4 27 5105.28 359.263 1
 -1 4 27 4990.66 423.121 1
 -1 -4 -27 5582.83 584.311 5
 1 -4 -27 5536.56 532.446 5
 -1 -4 27 4856.22 579.005 2
 -1 4 -27 5655.52 536.598 1
 1 4 27 5016.65 343.028 2
 1 4 27 5781.76 629.471 4
 -1 4 27 4678.49 536.007 4
 1 -4 27 5635.63 694.693 3
 -1 4 27 5082.21 276.331 3
 -1 -4 27 5196.19 639.999 3
 1 -4 27 5453.86 586.64 2
 -1 4 28 2457.07 298.056 1
 1 4 28 2368.95 236.514 1
 1 -4 28 2623.98 427.577 2
 1 -4 -28 2695.26 400.596 5
 -1 -4 -28 2377.69 392.154 5
 1 4 28 2194.83 221.058 2
 -1 -4 28 2513.42 449.259 2
 1 4 28 1829.1 355.993 4
 -1 4 28 2008.76 361.355 4
 1 -4 28 2416.17 472.034 3
 -1 -4 28 2326.98 450.02 3
 -1 4 28 2214.07 191.105 3
 -1 4 -28 2657.47 375.484 1
 -1 4 29 2912.19 323.942 1
 1 4 29 2760.32 250.321 1
 1 -4 29 2775.42 455.353 2
 1 -4 -29 3138.17 445.143 5
 -1 -4 -29 2498.89 437.499 5
 -1 -4 29 2080.05 402.582 2
 -1 4 29 2594.66 448.915 4
 1 4 29 3044.84 475.218 4
 1 -4 29 2643.39 469.343 3
 -1 4 29 2574.69 201.485 3
 -1 -4 29 2858.03 536.398 3
 -1 4 -29 2638.42 374.072 1
 -1 4 -30 6077.55 559.652 1
 -1 4 30 5684.55 442.691 1
 1 -4 -30 6356.58 616.512 5
 -1 -4 -30 5591.95 616.052 5
 -1 -4 30 5086.64 596.165 2
 1 4 30 5637 630.543 4
 -1 4 30 5665.63 609.097 4
 -1 -4 30 5463.88 690.687 3
 1 -4 30 5051.67 674.319 3
 1 -4 30 5419.92 605.177 2
 -1 4 31 6379.69 458.363 1
 1 -4 -31 6892.16 656.275 5
 -1 -4 -31 6581.24 668.607 5
 -1 4 31 7094.88 722.482 4
 1 4 31 7651.42 758.143 4
 -1 -4 31 6164.5 680.066 2
 1 -4 31 7334.31 815.641 3
 -1 -4 31 8465.35 879.585 3
 1 -4 31 6257.43 658.292 2
 1 -4 -32 9707.18 778.31 5
 -1 -4 -32 9488.59 804.237 5
 1 4 32 11582 943 4
 -1 4 32 9431.18 813.145 4
 1 -4 32 10753.8 983.273 3
 -1 -4 32 10653.3 977.427 3
 1 -4 32 10054.7 816.461 2
 -1 -4 32 10914.2 889.873 2
 1 -4 -33 930.819 328.267 5
 -1 -4 -33 976.61 360.525 5
 -1 4 33 825.312 330.403 4
 -1 -4 33 676.249 279.773 2
 1 4 33 1307.95 390.962 4
 1 -4 33 1499.29 457.628 3
 -1 -4 33 1055.09 391.659 3
 1 -4 33 1067.61 309.3 2
 1 -4 -34 4007.45 521.031 5
 1 4 34 3118.22 547.666 4
 -1 -4 -34 3846.36 565.078 5
 -1 4 34 3293.84 509.365 4
 1 -4 34 3234.03 565.776 3
 -1 -4 34 4234.99 651.084 3
 1 -4 34 4725.66 592.136 2
 -1 -4 34 2975.29 489.68 2
 -1 -4 -35 5212.88 642.294 5
 1 -4 -35 5113.94 601.815 5
 -1 4 35 4971.41 658.456 4
 1 4 35 5101.8 681.561 4
 1 -4 35 4664.78 717.363 3
 -1 -4 35 5350.72 770.299 3
 1 -4 35 4872.81 596.927 2
 -1 -4 35 5015.05 628.934 2
 -1 -4 -36 4822.41 615.851 5
 1 -4 -36 3973.94 560.952 5
 -1 4 36 4348.84 610.904 4
 1 4 36 3931.5 621.032 4
 -1 -4 36 4532.19 677.532 3
 1 -4 36 3851.83 638.558 3
 1 -4 36 4791.49 596.974 2
 -1 -4 36 2953.81 452.151 2
 -1 -4 -37 4205.84 608.139 5
 1 4 37 4542.19 665.92 4
 -1 4 37 4055.21 622.597 4
 1 -4 -37 4542.25 590.852 5
 -1 -4 37 3837.13 659.71 3
 1 -4 37 2666.03 562.6 3
 1 -4 37 4159.41 542.712 2
 -1 -4 37 4624.21 602.636 2
 -1 -4 38 6002.14 683.133 2
 1 4 38 5565.76 713.831 4
 -1 -4 -38 6675.61 766.337 5
 -1 4 38 5743.17 712.15 4
 1 -4 -38 5288.79 638.612 5
 -1 -4 38 4790.79 709.379 3
 1 -4 38 5800.8 772.08 3
 -1 -4 39 544.743 241.225 2
 -1 -4 39 1041.99 420.988 3
 1 -4 39 775.508 384.494 3
 1 4 39 1113.87 359.901 4
 -1 4 39 831.012 339.709 4
 1 -4 -39 443.586 277.927 5
 -1 -4 -39 1555.59 482.07 5
 -1 4 40 3565.15 590.655 4
 -1 -4 -40 3010.28 568.623 5
 1 -4 -40 3305.12 548.299 5
 -1 -4 -41 4869.49 688.322 5
 1 -4 -41 4927.29 643.456 5
 1 -4 -42 2993.32 537.224 5
 -1 -5 0 5072.94 417.304 3
 1 5 0 3945.55 457.749 2
 -1 -5 0 4996.49 515.157 2
 1 -5 0 5145.71 538.509 2
 -1 5 0 5493.43 521.889 2
 1 -5 1 20897.1 876.67 3
 -1 -5 1 21333.5 842.468 3
 -1 -5 -1 21659.2 805.517 3
 1 5 1 22158.7 1033.82 2
 1 5 -1 22938.1 1054.23 2
 -1 -5 1 21437.3 1027.82 2
 1 -5 1 20136.9 1020.2 2
 1 -5 -1 19357.5 986.874 2
 -1 5 1 23103.5 1048.62 2
 -1 -5 -1 20455.1 997.114 2
 -1 5 -1 20932.2 1004.38 2
 -1 -5 2 11947.7 654.726 3
 1 -5 2 12272 700.178 3
 -1 -5 -2 12171 595.87 3
 1 5 -2 12272 778.24 2
 1 5 2 12384.8 778.097 2
 -1 -5 -2 12289.4 767.008 2
 -1 5 2 13844.5 820.493 2
 1 -5 2 11804.7 798.463 2
 -1 5 -2 13047.3 807.526 2
 -1 -5 2 13514.4 822.469 2
 1 -5 -2 12732.4 802.158 2
 -1 -5 -3 1417.77 210.856 3
 1 -5 3 1372.45 256.533 3
 1 5 -3 1553.84 298.204 2
 -1 5 3 1438.88 300.469 2
 -1 5 -3 1615.33 320.771 2
 1 5 3 1451.05 286.016 2
 -1 5 3 1723.57 248.753 3
 -1 -5 3 1459.52 252.991 3
 -1 -5 3 1236 282.606 2
 1 -5 -3 1056.89 238.815 2
 1 -5 3 1387.75 297.923 2
 -1 -5 -3 1129.56 271.319 2
 -1 -5 -4 10303.4 503.947 3
 1 -5 4 10462.9 656.785 3
 -1 -5 4 9924.1 629.172 3
 1 5 -4 9824.95 689.249 2
 -1 5 -4 11109.4 735.189 2
 1 5 4 9785.77 675.051 2
 -1 5 4 9952.17 542.086 3
 -1 -5 4 10300.8 733.508 2
 1 -5 -4 8858.61 667.953 2
 1 -5 4 9930.04 727.293 2
 -1 5 4 9862.37 686.284 2
 -1 -5 -4 9979.67 681.465 2
 -1 -5 -5 7698.44 427.667 3
 -1 -5 5 7341.01 558.374 3
 1 -5 5 7413.26 569.084 3
 -1 5 -5 8731.71 656.02 2
 1 5 5 7227.46 615 2
 1 5 -5 8185.32 655.38 2
 -1 5 5 8010.4 476.202 3
 -1 5 5 8219.75 624.183 2
 1 -5 -5 6878.67 587.723 2
 1 -5 5 8599.03 685.961 2
 -1 -5 5 8438.86 679.05 2
 -1 -5 -5 7002.13 579.109 2
 1 -5 6 1792.12 311.802 3
 -1 5 -6 1893.64 332.23 2
 1 5 6 2190.15 338.683 2
 -1 5 6 2219.35 346.252 2
 1 5 -6 1980.27 339.752 2
 -1 5 6 2158.56 257.505 3
 -1 -5 6 2193.05 332.299 3
 -1 -5 6 1859.82 356.052 2
 1 -5 -6 1841.63 315.281 2
 -1 -5 -6 1686.65 286.853 2
 1 -5 6 1742.01 374.783 2
 -1 -5 7 13656.1 789.297 3
 1 -5 7 14241.3 815.093 3
 1 5 7 16499.5 859.444 2
 -1 5 -7 15698.6 896.01 2
 1 5 -7 15140.2 880.348 2
 1 -5 -7 13738.6 826.064 2
 -1 5 7 15494.2 630.784 3
 -1 5 7 16106.8 884.034 2
 -1 -5 -7 14657.8 810.282 2
 1 -5 7 14780.7 899.001 2
 -1 -5 7 14852 914.285 2
 -1 5 8 5605.3 421.402 5
 1 5 8 6086.93 481.551 5
 1 5 8 6206.9 532.241 2
 1 5 -8 5319.43 569.952 2
 -1 5 -8 6424.5 583.359 2
 -1 -5 8 6784.83 562.349 3
 1 -5 8 6062.17 556.327 3
 1 -5 -8 6761.19 591.081 2
 -1 5 8 6265.3 395.997 3
 -1 5 8 6322.81 539.761 2
 -1 -5 -8 6256.26 523.108 2
 -1 -5 8 5839.53 574.965 2
 1 -5 8 6010.08 591.966 2
 -1 5 9 627.169 163.258 5
 1 5 9 702.572 197.711 5
 1 -5 9 722.293 262.747 2
 -1 -5 -9 703.446 207.862 2
 1 -5 -9 950.269 225.907 2
 -1 -5 9 642.339 210.521 3
 -1 5 9 634.671 153.027 3
 1 -5 9 875.882 252.587 3
 -1 5 -9 457.23 205.017 2
 -1 5 9 467.808 179.013 2
 -1 -5 9 426.166 210.34 2
 1 5 9 738.408 216.082 2
 1 5 -9 615.834 223.4 2
 1 5 10 16171.3 842.952 2
 -1 5 -10 17833.3 955.942 2
 1 5 -10 17221.2 952.379 2
 -1 5 10 15230.2 703.3 5
 1 5 10 15971.8 788.974 5
 1 -5 10 17291.9 959.248 3
 -1 -5 10 16491.7 915.486 3
 -1 5 10 16392.7 595.727 3
 1 -5 -10 17224.2 928.06 2
 -1 5 10 16733.5 912.979 2
 1 -5 10 15896.9 974.705 2
 -1 -5 -10 15776.7 827.714 2
 -1 -5 10 16108.2 974.812 2
 -1 5 -11 6706.83 606.484 2
 1 5 11 6098.11 537.559 2
 1 5 -11 6214.32 595.392 2
 -1 5 11 6184.41 449.37 5
 1 5 11 6692.28 519.547 5
 1 -5 11 5992.88 583.338 3
 -1 -5 11 6646.76 615.123 3
 1 -5 -11 6147.88 570.568 2
 -1 5 11 6069.36 362.448 3
 1 -5 11 7003.67 657.058 2
 -1 -5 11 6037.86 608.182 2
 -1 -5 -11 6276.37 519.722 2
 -1 5 11 6722.46 574.545 2
 1 5 12 9550.45 640.516 2
 -1 5 -12 9100.78 693.303 2
 1 5 12 9104.61 617.084 5
 -1 5 12 8502.37 534.756 5
 1 -5 12 10258.5 769.482 3
 1 -5 -12 8251.64 649.184 2
 -1 5 12 9005.28 418.64 3
 -1 -5 12 9492.53 720.814 3
 -1 -5 12 9079.88 773.466 2
 1 -5 12 10496 820.017 2
 -1 -5 -12 9329.94 639.736 2
 -1 5 12 8522.65 641.735 2
 1 5 13 23294 992.068 2
 -1 5 13 22650.9 873.732 5
 1 5 13 24062.7 994.824 5
 1 -5 13 23012.4 1157 3
 -1 -5 13 21973.9 1135.63 3
 1 -5 -13 22411 1033.77 2
 -1 5 13 22101.2 634.143 3
 -1 -5 -13 21245 960.911 2
 1 -5 13 24554.8 1215.68 2
 -1 -5 13 22090.9 1163.07 2
 -1 5 13 21836.6 1015.73 2
 1 5 14 11262.2 704.45 2
 1 5 14 10119.3 666.645 5
 -1 5 14 10340.1 608.699 5
 1 -5 14 10310.4 796.392 3
 -1 5 14 12378.3 460.058 3
 -1 -5 14 11498.7 850.553 3
 -1 -5 -14 11574.7 697.631 2
 1 -5 -14 10142.8 735.426 2
 1 -5 14 10996.8 858.029 2
 -1 -5 14 10644.1 828.376 2
 -1 5 14 11370.6 743.458 2
 1 5 15 22648 984.629 2
 1 5 15 20864 946.919 5
 -1 5 15 22589.9 897.636 5
 1 -5 15 21279.4 1158.02 3
 -1 -5 -15 21919.4 959.696 2
 -1 -5 15 21214.1 1151.39 3
 1 -5 -15 21557.2 1027.41 2
 -1 5 15 22549.4 585.462 3
 1 -5 15 21985 1190.33 2
 -1 -5 15 22667.7 1195.95 2
 -1 5 15 21659.2 1000.04 2
 -1 -5 16 495.942 262.786 2
 1 5 16 654.838 214.27 2
 1 -5 16 763.876 277.411 3
 -1 5 16 739.519 118.449 3
 -1 -5 16 327.272 201.631 3
 1 -5 -16 274.988 144.116 2
 -1 -5 -16 330.955 175.254 2
 -1 5 16 688.72 242.859 2
 1 -5 16 561.908 245.791 2
 -1 5 16 517.006 170.438 5
 1 5 16 521.95 147.219 5
 -1 -5 17 439.731 229.479 2
 1 5 17 36.0433 111.764 2
 1 5 17 222.719 136.549 5
 -1 5 17 258.611 144.015 5
 1 -5 -17 192.92 121.32 2
 1 -5 17 403.696 249.955 3
 -1 5 17 264.098 74.1013 3
 -1 -5 17 50.6233 182.554 3
 -1 -5 -17 327.279 184.623 2
 1 -5 17 -11.46 150.727 2
 -1 5 17 101.884 148.786 2
 1 5 18 6527.04 539.655 2
 1 -5 18 6040.7 662.239 3
 -1 5 18 6617.2 507.823 5
 1 5 18 5422.93 509.928 5
 -1 -5 -18 6141.99 521.419 2
 -1 5 18 6135.7 249.065 3
 1 -5 -18 5967.66 561.922 2
 -1 -5 18 6081.48 656.888 3
 -1 5 18 6846.93 581.083 2
 -1 -5 18 6735.22 685.895 2
 1 -5 18 7248.89 710.143 2
 -1 5 19 11433.1 773.032 4
 1 -5 19 10083.5 868.368 3
 1 5 19 10683.6 780.492 4
 1 5 19 11337.5 746.424 5
 -1 5 19 10898.9 670.162 5
 -1 -5 19 10233.9 867.929 3
 -1 5 19 11253.3 303.796 3
 1 -5 -19 11232.5 739.793 2
 -1 -5 -19 11184.3 679.748 2
 1 -5 19 11614.3 907.596 2
 -1 -5 19 11699.1 902.784 2
 -1 5 19 10418.1 717.094 2
 -1 5 20 10789.3 768.451 4
 1 5 20 11277.1 813.471 4
 1 -5 20 11152.6 904.827 3
 -1 5 20 10902 668.684 5
 -1 -5 -20 11472.2 690.41 2
 -1 -5 20 12166.2 956.796 3
 1 -5 20 10747.4 895.402 2
 -1 5 20 11175.3 730.111 2
 -1 -5 20 12439.6 941.676 2
 -1 5 21 10560.6 698.533 1
 -1 5 21 10527.8 668.437 5
 1 5 21 10503.8 781.959 4
 1 -5 21 10004.8 876.049 3
 -1 5 21 11096.5 776.674 4
 -1 -5 -21 11068 682.564 2
 -1 -5 21 12434.9 967.962 3
 -1 -5 21 11013 891.555 2
 1 -5 21 11324.6 918.768 2
 -1 5 21 11067.3 726.22 2
 -1 5 22 263.129 135.664 1
 -1 -5 22 -171.688 215.453 2
 -1 5 22 99.8019 114.962 5
 1 5 22 269.724 206.253 4
 -1 5 22 254.008 160.769 4
 1 -5 22 598.3 314.214 3
 -1 -5 22 355.753 289.717 3
 -1 -5 -22 330.51 148.364 2
 1 -5 22 40.9691 178.467 2
 -1 5 22 595.621 219.583 2
 -1 5 23 558.274 198.028 1
 -1 -5 23 424.313 275.76 2
 -1 5 23 428.071 226.887 4
 1 5 23 511.826 211.235 4
 -1 5 23 401.744 162.52 5
 -1 -5 23 163.98 178.637 3
 1 -5 23 11.6265 194.061 3
 -1 5 23 480.206 183.61 2
 1 -5 23 290.546 253.504 2
 -1 -5 24 12156.4 944.703 2
 -1 5 24 12234.9 756.544 2
 1 -5 24 11396.1 934.855 2
 -1 -5 24 10464.5 936.733 3
 -1 5 24 10891.9 703.124 1
 -1 5 24 10958.2 812.101 4
 1 5 24 9543.78 788.392 4
 1 -5 24 10773.8 948.661 3
 -1 -5 25 6964.36 735.409 2
 -1 5 25 8316.56 626.458 2
 1 -5 25 7110.08 736.473 2
 1 -5 25 7304.32 788.255 3
 1 5 25 7000.11 679.335 4
 -1 5 25 7449.62 694.936 4
 -1 -5 25 6797 767.795 3
 -1 5 25 7635.35 587.171 1
 1 5 25 7335.89 533.763 1
 1 -5 26 1965.41 434.9 2
 -1 5 26 2354.07 350.352 2
 1 5 26 2435.4 454.467 4
 -1 5 26 1500.41 342.92 4
 -1 -5 26 1258.68 368.806 2
 -1 -5 26 2143.79 458.215 3
 1 -5 26 2151.04 475.466 3
 1 5 26 2137.74 286.177 1
 -1 5 26 2573.39 380.982 1
 1 -5 27 5174.76 646.707 2
 1 5 27 4492.43 581.583 4
 -1 5 27 4675.46 574.532 4
 -1 -5 27 3843.35 597.072 2
 -1 -5 27 5011.22 672.952 3
 1 -5 27 4739.96 678.173 3
 1 5 27 4320.28 398.148 1
 -1 5 27 4301.08 443.244 1
 1 -5 28 1738.15 387.383 2
 -1 5 28 2220.39 428.325 4
 1 5 28 1376.73 354.531 4
 -1 -5 28 3088.36 500.432 2
 1 -5 28 2089.45 482.009 3
 -1 -5 28 1868.8 448.206 3
 1 5 28 1763.56 261.504 1
 -1 5 28 1256.39 246.092 1
 1 -5 29 2470.21 460.413 2
 1 5 29 2278.44 434.422 4
 -1 5 29 1726.41 382.579 4
 -1 -5 29 2013.24 424.489 2
 1 -5 29 2033.23 445.839 3
 -1 -5 29 2736.91 523.103 3
 -1 5 29 2079.44 321.108 1
 1 -5 30 3463.69 569.309 2
 1 5 30 4854.83 623.189 4
 -1 5 30 4813 617.019 4
 -1 -5 30 5239 665.391 2
 1 -5 30 4195.05 684.911 3
 -1 -5 30 5675.36 752.68 3
 -1 5 30 5474.55 485.681 1
 -1 -5 31 2415.96 462.634 2
 1 -5 31 1323.06 370.676 3
 -1 -5 31 2964.49 563.229 3
 1 -5 31 2491.65 475.897 2
 1 5 31 1840.66 441.476 4
 -1 5 31 1638.75 385.132 4
 -1 -5 32 2640.23 491.539 2
 -1 -5 32 2409.14 529.046 3
 1 -5 32 2906.56 616.43 3
 1 -5 32 2652.4 499.597 2
 -1 5 32 2371.48 455.611 4
 1 5 32 2433.74 499.367 4
 -1 -5 33 5261.09 690.786 2
 1 -5 33 3432.75 643.879 3
 -1 -5 33 5327.79 762.748 3
 1 -5 33 5163.31 657.936 2
 1 5 33 6057.26 712.334 4
 -1 5 33 4785.81 620.554 4
 -1 -5 34 884.09 335.332 3
 1 -5 34 1049.62 354.034 3
 1 -5 34 616.854 280.81 2
 -1 -5 34 703.017 341.531 2
 1 5 34 781.298 334.923 4
 -1 5 34 1096.9 368.287 4
 -1 -5 35 3468.49 656.59 3
 1 -5 35 4412.61 755.142 3
 1 -5 35 3551.7 560.265 2
 -1 -5 35 3511.91 577.608 2
 -1 5 35 3056.98 534.209 4
 1 5 35 4041.97 622.291 4
 -1 5 36 562.378 256.005 4
 1 -5 36 700.968 328.14 2
 -1 -5 36 234.084 226.146 2
 1 5 36 773.202 365.156 4
 -1 5 37 121.437 243.489 4
 -1 -5 37 -284.108 267.115 2
 1 -5 37 91.2532 228.43 2
 -1 5 38 2446.05 525.819 4
 -1 -5 38 2459.96 507.995 2
 -1 -5 39 3859.51 625.099 2
 -1 -6 0 9468.53 763.494 2
 1 -6 0 8119.73 732.421 2
 -1 -6 0 9470.56 628.166 3
 -1 -6 -1 603.154 184.921 3
 1 -6 1 626.466 240.632 2
 -1 -6 -1 844.669 264.296 2
 -1 -6 1 833.633 281.701 2
 1 -6 -1 482.645 213.227 2
 -1 -6 1 484.306 172.702 3
 -1 -6 2 5976.99 626.036 2
 1 -6 -2 6094.04 625.629 2
 1 -6 2 5203.81 623.71 2
 -1 -6 -2 5586.63 586.658 2
 -1 -6 -2 6377.79 474.9 3
 -1 -6 2 6726.83 547.823 3
 -1 -6 -3 2029.76 269.722 3
 1 -6 3 1959.51 327.366 3
 1 -6 -3 1946.69 380.685 2
 1 -6 3 1984.43 408.817 2
 -1 -6 -3 2107.06 378.958 2
 -1 -6 3 1594.01 347.368 2
 -1 -6 3 1992.01 335.499 3
 -1 -6 4 8452.62 743.604 2
 1 -6 -4 9618.82 778.003 2
 -1 -6 -4 9720.96 749.409 2
 1 -6 4 9966.12 808.633 2
 1 -6 4 9951.9 705.107 3
 -1 -6 4 9306.86 666.149 3
 -1 -6 -4 9502.05 554.437 3
 1 -6 5 2587.32 405.096 3
 -1 -6 5 2689.58 476.215 2
 1 -6 5 2891.35 476.208 2
 -1 -6 -5 3010.33 423.255 2
 1 -6 -5 2206.02 401.547 2
 -1 -6 5 1686.12 321.266 3
 -1 -6 6 8283.72 666.712 3
 1 -6 6 8333.86 666.9 3
 1 -6 -6 7361.7 672.849 2
 -1 -6 6 8481.46 738.161 2
 -1 -6 -6 8210 697.775 2
 1 -6 6 8565.1 770.11 2
 1 -6 7 754.008 254.34 3
 1 6 7 1193.14 330.436 2
 -1 -6 7 906.964 252.261 3
 -1 -6 7 725.165 288.183 2
 1 -6 -7 748.026 273.579 2
 -1 -6 -7 599.838 235.938 2
 1 -6 7 989.127 351.895 2
 -1 6 8 19690.8 864.859 5
 1 6 8 17424.5 894.527 5
 1 6 8 20339.8 1057.47 2
 1 -6 8 19528.5 1057.97 3
 -1 -6 8 19683.4 1035.19 3
 1 -6 -8 19771.5 1099.33 2
 -1 -6 -8 19805.8 1053.51 2
 -1 -6 8 20321.4 1187.52 2
 1 -6 8 19090.4 1160.17 2
 -1 6 9 374.499 144.967 5
 1 6 9 601.627 220.821 5
 1 -6 9 178.18 192.007 3
 -1 -6 -9 88.1086 176.562 2
 1 -6 9 631.233 347.428 2
 1 -6 -9 204.279 181.238 2
 -1 -6 9 449.314 279.056 2
 -1 -6 9 675.699 258.73 3
 1 6 9 298.286 218.849 2
 1 6 10 16661.1 965.311 2
 1 6 10 15250.1 841.237 5
 -1 6 10 15464.2 774.692 5
 -1 -6 10 17005.8 1001.05 3
 1 -6 10 16770.1 1015.09 3
 1 -6 -10 17936.8 1038.24 2
 1 -6 10 16774.2 1105.26 2
 -1 -6 -10 17409.3 982.513 2
 -1 -6 10 15779.2 1046.96 2
 1 6 11 1980.95 350.469 2
 1 6 11 1633.24 295.419 5
 -1 6 11 1602.39 263.264 5
 1 -6 11 1906.7 364.637 3
 -1 -6 11 1780.31 357.239 3
 1 -6 11 1362.17 379.158 2
 -1 -6 11 2048.17 404.275 2
 -1 -6 -11 1395.43 317.477 2
 1 -6 -11 1594.34 338.168 2
 1 6 12 1674.39 325.735 2
 -1 6 12 2365.71 317.304 5
 1 6 12 1964.66 316.509 5
 1 -6 12 2181.17 393.688 3
 -1 -6 12 1942.72 358.796 3
 1 -6 -12 2141.84 349.175 2
 -1 -6 12 1414.61 364.291 2
 -1 -6 -12 2038.15 358.518 2
 1 -6 12 1796.45 386.905 2
 1 6 13 1208.05 314.437 2
 -1 6 13 996.68 220.362 5
 1 -6 13 1298.46 350.251 3
 -1 -6 13 1099.12 280.985 3
 1 -6 13 1723.85 459.938 2
 -1 -6 -13 885.504 267.869 2
 -1 -6 13 1579.01 395.131 2
 1 -6 -13 1029.45 253.41 2
 1 6 14 6702.3 627.938 2
 -1 6 14 6789.22 531.586 5
 -1 -6 14 7354.7 714.057 3
 1 -6 14 6756.14 687.043 3
 1 -6 -14 7531.02 680.509 2
 -1 -6 -14 7985.19 662.432 2
 -1 -6 14 7837.92 790.52 2
 1 -6 14 7373.62 754.735 2
 1 6 15 65.5412 151.462 2
 -1 6 15 288.914 171.972 5
 -1 -6 15 395.178 271.406 3
 1 -6 15 -93.1323 185.124 3
 1 -6 -15 431.244 212.895 2
 1 -6 15 45.4251 183.568 2
 -1 -6 15 445.457 319.387 2
 -1 -6 -15 487.648 247.027 2
 1 6 16 7760.86 665.263 2
 -1 6 16 8366.71 596.932 5
 1 -6 16 7402.03 744.602 3
 -1 -6 16 8380.93 782.583 3
 -1 -6 -16 8219.72 678.283 2
 1 -6 -16 8949.37 738.996 2
 -1 -6 16 7511.85 778.243 2
 1 -6 16 7967.36 798.193 2
 1 6 17 3653.03 483.351 2
 -1 6 17 2955.4 364.554 5
 1 -6 -17 3444.28 482.717 2
 -1 -6 17 3903.03 566.228 3
 1 -6 17 2925.29 504.09 3
 -1 -6 17 3717.37 554.262 2
 1 -6 17 4455.76 618.725 2
 -1 -6 -17 4397.59 500.889 2
 1 6 18 7387.72 647.291 2
 -1 6 18 8250.65 614.357 5
 -1 -6 18 8130.28 811.274 3
 1 -6 18 7811.02 806.126 3
 1 -6 -18 9240.98 762.133 2
 -1 -6 -18 8096.27 668.647 2
 1 -6 18 8136.53 814.214 2
 -1 -6 18 7972.85 809.923 2
 1 6 19 3683.58 468.796 2
 -1 6 19 4302.97 445.478 5
 1 -6 -19 3947.67 517.516 2
 1 -6 19 4537.77 634.619 3
 -1 -6 19 4419.78 627.71 3
 -1 -6 -19 4284.9 487.997 2
 -1 -6 19 4203.08 614.27 2
 1 -6 19 4600.42 627.993 2
 1 6 20 3067.65 411.078 2
 -1 6 20 3098.98 401.061 5
 1 6 20 3604.47 509.443 4
 -1 6 20 3207.01 457.176 4
 1 -6 -20 3786.51 512.874 2
 1 -6 20 3248.1 577.735 3
 -1 -6 20 3476.84 561.778 3
 -1 -6 -20 2354.94 378.458 2
 -1 -6 20 3725.45 573.849 2
 1 -6 20 3992.13 606.326 2
 1 6 21 1886.71 349.116 2
 -1 6 21 1426.91 264.532 5
 -1 6 21 1286.73 300.106 4
 1 6 21 1745.86 379.526 4
 -1 -6 21 925.382 332.43 3
 1 -6 21 1179.51 348.183 3
 -1 -6 -21 1070.62 257.344 2
 -1 -6 21 1381 355.202 2
 1 -6 21 1976.81 457.901 2
 1 6 22 6372.34 562.955 2
 1 6 22 5494.35 643.006 4
 -1 6 22 4992.43 578.563 4
 -1 6 22 5393.2 564.544 1
 -1 -6 -22 6190.95 575.872 2
 1 -6 22 6289.54 766.87 3
 -1 -6 22 5855.07 720.302 3
 1 -6 22 5521.84 713.489 2
 -1 -6 22 5974.39 716.668 2
 -1 6 23 857.58 283.937 4
 1 6 23 926.131 326.561 4
 -1 6 23 659.991 246.741 1
 -1 -6 23 645.677 282.072 3
 -1 -6 -23 554.191 210.323 2
 1 -6 23 270.588 207.146 3
 1 -6 23 456.417 283.15 2
 -1 -6 23 482.941 302.107 2
 1 6 24 6925.08 726.02 4
 -1 6 24 5710.84 637.378 4
 -1 6 24 6110.7 601.984 1
 -1 -6 24 6587.49 782.424 3
 1 -6 24 6789.26 815.488 3
 1 -6 24 6987.92 797.667 2
 -1 -6 24 6481.27 777.716 2
 -1 6 25 1140.27 352.309 4
 1 6 25 281.424 206.359 4
 -1 6 25 1261.8 309.058 1
 1 -6 25 1149.59 381.797 3
 -1 -6 25 1422.26 412.932 3
 1 -6 25 627.777 291.37 2
 -1 -6 25 932.3 356.123 2
 1 6 26 1207 378.996 4
 -1 6 26 1585.34 383.207 4
 1 6 26 2231.57 354.914 1
 -1 6 26 1339.12 320.358 1
 1 -6 26 2204.72 496.803 3
 -1 -6 26 1499.2 435.617 3
 -1 -6 26 928.954 351.031 2
 1 -6 26 2351.58 499.271 2
 1 6 27 -13.5314 213.628 4
 -1 6 27 679.358 289.371 4
 -1 6 27 0.85349 161.746 1
 -1 -6 27 184.734 250.75 3
 1 -6 27 11.3605 285.095 3
 1 -6 27 905.211 399.126 2
 -1 -6 27 -191.799 266.117 2
 -1 6 28 9666.21 870.175 4
 1 6 28 9416.44 882.574 4
 -1 6 28 9618.75 718.65 1
 1 -6 28 10097.4 1018.15 3
 -1 -6 28 8315.88 944.055 3
 -1 -6 28 7905.67 865.189 2
 1 -6 28 11008.2 1005.92 2
 -1 -6 29 1437.98 492.146 3
 1 -6 29 657.484 361.171 3
 -1 -6 29 1177.08 381.238 2
 1 -6 29 1398.26 417.159 2
 1 6 29 869.611 328.81 4
 -1 6 29 1371.75 367.216 4
 1 -6 30 759.744 351.19 3
 -1 -6 30 135.056 301.119 3
 1 -6 30 863.729 325.938 2
 -1 -6 30 537.08 307.606 2
 -1 6 30 1601.55 435.859 4
 1 6 30 756.151 330.084 4
 1 -6 31 1363.02 438.807 3
 -1 -6 31 1256.6 399.753 3
 -1 -6 31 1405.78 444.427 2
 1 -6 31 1810.09 476.407 2
 -1 6 31 1585.85 405.705 4
 1 6 31 1156.38 369.597 4
 1 -6 32 3146.29 591.815 2
 -1 -6 32 3065.01 578.473 2
 -1 6 32 2443.69 463.187 4
 1 6 32 2709.82 524.395 4
 -1 -6 33 671.065 336.289 2
 1 -6 33 795.948 359.861 2
 1 6 33 563.703 299.662 4
 -1 6 33 954.222 387.533 4
 1 -6 34 5040.95 738.114 2
 -1 -6 34 3598.41 613.087 2
 -1 6 34 3844.1 599.051 4
 -1 -6 35 1140.18 466.504 2
 1 -6 35 805.269 354.89 2
 -1 -6 36 1875.31 475.213 2
 1 -6 36 1694.88 469.879 2
 -1 -6 37 325.054 326.032 2
 1 -7 0 8031.04 794.339 2
 -1 -7 0 8934.98 843.881 2
 -1 -7 0 9167.71 673.294 3
 -1 -7 1 8697.73 822.206 2
 1 -7 -1 6716.29 731.134 2
 1 -7 1 6880.21 752.752 2
 -1 -7 -1 6745.16 720.875 2
 -1 -7 -1 7079.93 582.335 3
 -1 -7 1 6674.96 572.299 3
 -1 -7 2 23.3186 205.188 2
 1 -7 -2 925.664 352.807 2
 1 -7 2 624.313 267.079 2
 -1 -7 -2 -127.823 241.392 2
 -1 -7 -2 386.952 167.46 3
 -1 -7 2 73.9016 138.728 3
 1 -7 3 3991.36 569.212 2
 1 -7 -3 4181.01 561.469 2
 -1 -7 3 3100.76 512.446 2
 -1 -7 -3 4276.79 584.805 2
 -1 -7 3 3721.15 464.149 3
 -1 -7 4 5877.52 680.579 2
 1 -7 4 4674.05 649.746 2
 -1 -7 -4 5010.88 624.663 2
 1 -7 -4 4711.47 599.324 2
 -1 -7 4 5056.42 542.287 3
 1 -7 -5 6193.01 691.346 2
 1 -7 5 6694.7 742.826 2
 -1 -7 5 7989.3 824.046 2
 -1 -7 -5 7569.35 734.793 2
 1 -7 5 7752.96 702.495 3
 -1 -7 5 6791.57 636.311 3
 -1 -7 6 1134.26 284.531 3
 -1 -7 -6 908.564 322.492 2
 -1 -7 6 1492.62 398.032 2
 1 -7 -6 668.354 293.066 2
 1 -7 6 1354.44 369.726 2
 1 -7 6 740.501 239.867 3
 -1 -7 7 1685.98 348.563 3
 -1 -7 -7 1394.39 324.187 2
 1 -7 7 1549.06 428.273 2
 -1 -7 7 1390.86 416.767 2
 1 -7 -7 1147.59 351.834 2
 1 -7 7 1368.93 365.322 3
 -1 7 8 4846.49 486.447 5
 -1 -7 8 4315.45 549.324 3
 -1 -7 8 4751.01 646.147 2
 1 -7 -8 4398.42 610.916 2
 -1 -7 -8 4320.47 570.055 2
 1 -7 8 4875.48 661.404 2
 1 -7 8 5056.29 605.786 3
 -1 7 9 6501.24 570.683 5
 1 -7 -9 7172.46 744.398 2
 -1 -7 -9 7404.83 728.333 2
 1 -7 9 6923.69 826.962 2
 -1 -7 9 7545.2 813.581 2
 1 -7 9 6136.19 666.424 3
 -1 -7 9 6773.94 683.585 3
 -1 7 10 10936.4 720.453 5
 1 -7 -10 10889.7 906.745 2
 -1 -7 -10 10679.4 862.248 2
 -1 -7 10 10215 943.738 2
 1 -7 10 10524.1 966.621 2
 1 -7 10 10633.8 880.134 3
 -1 -7 10 10628.3 862.622 3
 -1 7 11 5378.69 519.238 5
 -1 -7 11 5034.33 607.261 3
 1 -7 -11 6182.44 700.101 2
 -1 -7 -11 5365.88 621.661 2
 -1 -7 11 5227.01 759.643 2
 1 -7 11 4564.12 676.712 2
 1 -7 11 5325.09 665.145 3
 -1 -7 12 2375.95 465.838 3
 1 -7 -12 2951.37 513.866 2
 -1 -7 12 2340.62 498.742 2
 1 -7 12 2794.61 546.807 2
 -1 -7 -12 1752.16 404.994 2
 1 -7 12 2376.76 443.852 3
 -1 -7 13 164.897 239.106 3
 1 -7 -13 169.201 239.833 2
 -1 -7 13 391.115 340.766 2
 -1 -7 -13 -21.5503 206.19 2
 1 -7 13 211.348 283.073 2
 1 -7 13 89.7391 219.712 3
 -1 -7 14 4173.31 597.2 3
 -1 -7 14 3450.1 570.113 2
 -1 -7 -14 3575.26 540.395 2
 1 -7 -14 4267.8 617.831 2
 1 -7 14 4250.87 669.067 2
 1 -7 14 3549.91 599.11 3
 1 -7 -15 3749.42 532.655 2
 -1 -7 15 2846.75 500.751 3
 -1 -7 15 4065.16 634.017 2
 1 -7 15 2963.94 558.906 2
 -1 -7 -15 3435.2 505.16 2
 1 -7 15 3231.69 563.679 3
 1 -7 -16 4048.19 565.707 2
 -1 -7 16 3742.45 595.648 3
 -1 -7 16 3897.17 644.502 2
 1 -7 16 4184.48 656.358 2
 -1 -7 -16 3746.09 520.239 2
 1 -7 16 3707.75 610.731 3
 -1 -7 -17 9963.87 833.697 2
 1 -7 -17 8443.54 825.269 2
 -1 -7 17 9815.83 994.072 2
 1 -7 17 9438.75 956.796 2
 -1 -7 17 8697.23 857.437 3
 1 -7 17 10019.7 961.617 3
 -1 -7 18 841.228 349.838 3
 1 -7 -18 766.67 294.555 2
 -1 -7 -18 942.397 316.236 2
 1 -7 18 1359.86 432.614 2
 -1 -7 18 1376.65 444.513 2
 1 -7 18 846.737 322.087 3
 -1 -7 19 606.014 298.959 3
 1 -7 -19 847.257 313.823 2
 -1 -7 -19 867.199 309.898 2
 -1 -7 19 400.535 300.989 2
 1 -7 19 437.193 310.841 2
 1 -7 19 992.24 386.485 3
 1 -7 -20 475.367 242.017 2
 -1 -7 -20 3.10613 176.221 2
 -1 -7 20 979.729 388.692 3
 -1 -7 20 -97.0343 253.885 2
 1 -7 20 236.866 226.458 2
 1 -7 20 684.165 291.042 3
 -1 -7 -21 1154.08 293.215 2
 -1 -7 21 774.13 379.718 3
 1 -7 -21 1873.55 374.534 2
 -1 -7 21 1733.89 482.5 2
 1 -7 21 1244.17 411.012 2
 1 7 21 1497.04 378.245 4
 -1 7 21 1301.78 339.361 4
 1 -7 21 1514.12 468.25 3
 -1 -7 22 5968.11 816.837 3
 -1 -7 -22 5686.34 612.503 2
 1 -7 22 7686.51 894.647 2
 -1 -7 22 5872.04 803.617 2
 1 7 22 6170.92 700.087 4
 1 -7 22 6033.46 806.586 3
 -1 7 22 4669.11 593.865 4
 -1 7 23 5399.5 626.531 1
 -1 -7 -23 4319.93 526.792 2
 -1 -7 23 6405.63 837.543 3
 -1 -7 23 4969.02 775.642 2
 1 -7 23 5541.54 781.344 2
 1 7 23 5215.27 666.872 4
 -1 7 23 5444.42 665.225 4
 1 -7 23 5582.01 822.326 3
 -1 7 24 3070.77 485.331 1
 -1 -7 24 2557.43 553.282 3
 1 -7 24 2603.17 555.529 2
 -1 -7 24 3910.39 659.498 2
 1 -7 24 2783.73 566.84 3
 -1 7 24 2326.13 465.34 4
 1 7 24 2722.88 541.959 4
 -1 7 25 1845.63 381.06 1
 -1 -7 25 1434.39 493.881 3
 -1 -7 25 1790.95 518.874 2
 1 -7 25 1370.65 428.686 2
 1 7 25 1077.03 336.019 4
 1 -7 25 904.169 358.499 3
 -1 7 25 1227.37 373.373 4
 -1 7 26 174.242 179.882 1
 -1 -7 26 368.157 306.801 3
 -1 -7 26 971.097 418.138 2
 1 -7 26 -139.945 267.352 2
 -1 7 26 480.772 306.102 4
 1 7 26 830.26 331.644 4
 1 -7 26 612.32 364.94 3
 -1 -7 27 787.995 361.854 3
 -1 -7 27 491.873 354.315 2
 1 -7 27 482.218 297.997 2
 1 7 27 544.108 298.834 4
 1 -7 27 589.437 364.703 3
 -1 7 27 410.826 269.597 4
 -1 -7 28 2859.21 602.106 2
 1 -7 28 2991.78 616.161 2
 -1 7 28 2256.45 476.947 4
 1 7 28 2381.15 507.334 4
 -1 -7 29 4274.81 739.31 2
 1 -7 29 2021.52 543.163 2
 -1 7 29 3910.88 609.699 4
 1 -7 30 2842.4 620.538 2
 -1 -7 30 2399.33 591.191 2
 -1 7 30 2416.23 512.594 4
 1 -7 31 1629.43 500.126 2
 1 -7 32 547.327 380.135 2
 -1 -8 0 72.363 249.48 2
 1 -8 0 112.182 215.681 2
 -1 -8 -1 6527.77 781.267 2
 -1 -8 1 6986.18 844.115 2
 1 -8 -1 6178.94 788.095 2
 1 -8 1 5417.55 730.48 2
 -1 -8 1 5750.26 586.464 3
 1 -8 2 6241.94 769.488 2
 -1 -8 2 7695.79 844.04 2
 1 -8 -2 6784.9 825.842 2
 -1 -8 -2 6793.52 799.167 2
 -1 -8 2 7225.59 666.765 3
 1 -8 3 810.393 355.66 2
 -1 -8 -3 1122.92 388.633 2
 -1 -8 3 595.779 353.632 2
 1 -8 -3 487.976 291.835 2
 -1 -8 3 430.597 243.465 3
 1 -8 -4 8758.23 905.179 2
 -1 -8 -4 8322.09 867.51 2
 -1 -8 4 10106 988.846 2
 1 -8 4 9316.25 982.895 2
 -1 -8 4 8491.16 754.872 3
 -1 -8 -5 4651.49 625.12 2
 1 -8 5 4891.72 704.201 2
 1 -8 -5 5174.68 710.149 2
 -1 -8 5 5498.54 733.798 2
 -1 -8 5 4424.54 572.85 3
 -1 -8 -6 1154.3 318.693 2
 1 -8 -6 1255.18 384.201 2
 1 -8 6 948.924 367.758 2
 -1 -8 6 1006.36 367.374 2
 -1 -8 6 896.877 293.822 3
 1 -8 7 4003.41 717.327 2
 1 -8 -7 3307.21 597.46 2
 -1 -8 7 2052.65 513.122 2
 -1 -8 -7 3757.29 618.973 2
 -1 -8 7 3988.19 554.425 3
 1 -8 8 6344.47 822.945 2
 1 -8 -8 6442.74 789.914 2
 -1 -8 -8 6690.11 784.182 2
 -1 -8 8 5140.48 734.762 2
 -1 -8 8 5413.6 669.036 3
 -1 -8 9 1374.45 456.087 2
 1 -8 9 1197.5 478.684 2
 1 -8 -9 1859.6 505.792 2
 -1 -8 -9 1835.84 467.808 2
 -1 -8 9 934.197 366.715 3
 1 -8 9 1390.28 394.377 3
 -1 -8 -10 12827 1043.23 2
 1 -8 -10 13830.1 1126.85 2
 1 -8 10 12361 1151.3 2
 -1 -8 10 12245.6 1136.48 2
 1 -8 10 12220.2 1018.19 3
 -1 -8 10 11304.9 949.699 3
 -1 -8 11 4237.38 695.087 2
 1 -8 11 3787.85 697.51 2
 1 -8 -11 4904.73 694.44 2
 -1 -8 -11 3937.54 597.225 2
 1 -8 11 4764.54 660.459 3
 -1 -8 11 4462.85 604.013 3
 -1 -8 -12 1056.43 379.005 2
 -1 -8 12 87.4876 253.294 2
 1 -8 12 267.051 240.456 2
 1 -8 -12 242.581 273.46 2
 1 -8 12 710.235 324.265 3
 -1 -8 12 771.24 296.124 3
 -1 -8 13 -41.2125 280.192 3
 1 -8 -13 -407.136 327.493 2
 -1 -8 13 -193.751 226.942 2
 1 -8 13 96.762 278.748 2
 -1 -8 -13 218.307 232.956 2
 1 -8 13 -77.0336 240.653 3
 -1 -8 14 5248.15 698.1 3
 1 -8 -14 3727.94 586.93 2
 -1 -8 -14 4634.36 638.031 2
 -1 -8 14 4841.48 752.96 2
 1 -8 14 5125.94 778.099 2
 1 -8 14 5044.63 690.548 3
 1 -8 -15 1837.48 497.923 2
 -1 -8 15 1892.72 470.527 3
 1 -8 15 1953.88 544.577 2
 -1 -8 -15 2234.99 504.797 2
 -1 -8 15 2577.73 606.493 2
 1 -8 15 1859.58 466.716 3
 -1 -8 -16 9631.62 899.59 2
 1 -8 -16 9900.39 946.487 2
 -1 -8 16 11254.9 1124.38 2
 1 -8 16 9563.22 1068.79 2
 1 -8 16 9660.29 996.479 3
 -1 -8 16 9109.19 938.701 3
 1 -8 -17 2515.55 554.349 2
 -1 -8 17 3437.63 601.806 3
 1 -8 17 4180.59 723.609 2
 -1 -8 -17 3355.83 565.031 2
 -1 -8 17 3177.99 640.84 2
 1 -8 17 3181.64 606.775 3
 -1 -8 18 1545.46 456.913 3
 1 -8 -18 863.948 364.906 2
 -1 -8 18 934.162 431.654 2
 -1 -8 -18 1396.92 426.148 2
 1 -8 18 768.401 426.339 3
 -1 -8 19 1926.05 484.953 3
 1 -8 -19 2071.76 423.26 2
 -1 -8 -19 2334.15 448.85 2
 1 -8 19 2324.93 548.408 2
 -1 -8 19 2463.86 538.121 2
 1 -8 19 1837.33 510.849 3
 1 -8 -20 159.88 210.661 2
 -1 -8 -20 245.542 253.225 2
 -1 -8 20 46.6118 249.298 3
 -1 -8 20 411.671 360.097 2
 1 -8 20 154.134 274.307 2
 1 -8 20 -104.902 321.551 3
 -1 -8 -21 1079.7 314.216 2
 -1 -8 21 1678.44 520.194 3
 1 -8 -21 1274.8 417.789 2
 -1 -8 21 1969.81 580.695 2
 1 -8 21 1605.04 466.41 2
 1 -8 21 1074.77 474.312 3
 -1 -8 22 2800.8 636.916 3
 1 -8 -22 1461.44 411.526 2
 1 -8 22 3738.89 762.46 2
 -1 8 22 2357.59 497.334 4
 1 -8 22 2172.78 538.475 3
 -1 8 23 1350.53 412.901 4
 -1 8 24 5240.97 677.31 1
 -1 -9 0 71.0654 296.898 2
 1 -9 0 51.8766 274.912 2
 -1 -9 -1 642.84 359.737 2
 -1 -9 1 1535.14 458.584 2
 1 -9 -1 593.834 314.284 2
 1 -9 1 471.096 350.306 2
 -1 -9 2 1266.37 524.022 2
 1 -9 2 2151.94 535.234 2
 1 -9 -2 1686.7 513.466 2
 -1 -9 -2 1011.14 429.185 2
 1 -9 3 14086.3 1279.87 2
 -1 -9 3 12469.5 1195.29 2
 -1 -9 -3 13459.5 1204.81 2
 1 -9 -3 12974.7 1238.77 2
 -1 -9 -4 1611.21 517.853 2
 1 -9 -4 1649.94 531.248 2
 -1 -9 4 1016.04 440.258 2
 1 -9 4 1595.28 557.226 2
 -1 -9 5 -138.923 304.606 2
 1 -9 -5 758.13 470.769 2
 -1 -9 -5 146.361 275.555 2
 1 -9 5 570.973 413.536 2
 -1 -9 5 409.278 260.47 3
 -1 -9 6 1310.26 432.682 2
 1 -9 -6 550.606 313.759 2
 -1 -9 -6 235.989 252.794 2
 1 -9 6 244.839 317.522 2
 -1 -9 6 816.032 376.803 3
 1 -9 -7 248.485 317.92 2
 1 -9 7 294.185 385.953 2
 -1 -9 7 69.8952 266.929 2
 -1 -9 -7 -8.19763 269.956 2
 -1 -9 7 433.498 321.262 3
 -1 -9 -8 2864.48 566.809 2
 1 -9 -8 2700.91 618.115 2
 -1 -9 8 3300.93 700.582 2
 -1 -9 8 2624.13 490.994 3
 1 -9 -9 6617.88 891.53 2
 -1 -9 -9 5172.59 750.421 2
 -1 -9 9 5346.7 733.519 3
 -1 -9 -10 894.975 378.039 2
 1 -9 -10 1426.56 441.559 2
 -1 -9 10 1263.53 387.659 3
 -1 -9 -11 3135.96 627.223 2
 1 -9 -11 4189.77 712.599 2
 -1 -9 11 2482.32 516.595 3
 1 -9 -12 1587 484.427 2
 -1 -9 -12 1948.93 515.721 2
 -1 -9 12 1810.65 472.105 3
 -1 -9 13 3073.96 601.456 3
 -1 -9 -13 2402.42 557.988 2
 1 -9 -13 2690.4 556.868 2
 -1 -9 14 3767.69 658.885 3
 -1 -9 -14 3624.17 618.509 2
 1 -9 -14 3263.23 650.455 2
 1 -9 15 992.075 434.373 3
 -1 -9 15 1214.33 469.96 3
 -1 -9 -15 829.427 322.187 2
 1 -9 -15 1200.43 460.334 2
 1 -9 16 1328.7 505.137 3
 -1 -9 16 1411.22 495.574 3
 -1 -9 -16 1960.62 489.7 2
 1 -9 -16 744.267 404.26 2
 -1 -9 17 3986.15 677.216 3
 1 -9 -17 5254.33 770.378 2
 -1 -9 -17 3570.99 626.603 2
 1 -9 -18 2399.04 516.82 2
 1 -9 -19 734.079 306.604 2
 -2 0 0 -18.7206 32.0659 1
 2 0 0 16.9082 25.9409 5
 2 0 1 7342.93 194.363 4
 2 0 1 7313.89 272.888 1
 -2 0 -1 7520.1 197.709 4
 2 0 1 7424.02 231.488 5
 -2 0 -1 7425.63 232.366 5
 -2 0 -1 7335.8 273.898 1
 -2 0 1 7580.8 295.966 1
 -2 0 -2 191886 1338.55 1
 2 0 2 189916 1342.85 1
 2 0 2 192399 1142.49 4
 -2 0 -2 191296 1134.15 4
 -2 0 -2 193030 1258.37 5
 2 0 2 188565 1246.21 5
 -2 0 2 192411 1515.55 1
 -2 0 -3 1961.25 134.988 1
 2 0 3 1658.37 123.566 1
 -2 0 -3 1936.21 128.081 4
 2 0 3 1882.27 129.844 4
 -2 0 -3 1827.8 133.221 5
 2 0 3 1866.97 135.705 5
 -2 0 3 1733.83 158.465 1
 -2 0 -4 12918.2 325.98 1
 2 0 4 12685 322.596 1
 -2 0 -4 13577 373.895 4
 2 0 4 13769.5 375.296 4
 2 0 4 12863.5 374.549 5
 -2 0 -4 13533 387.235 5
 -2 0 4 12045.5 408.443 1
 -2 0 -5 78968.9 999.272 5
 2 0 5 72959.4 943.914 5
 -2 0 -5 76332 943.661 4
 2 0 5 71428.4 929.477 4
 2 0 -5 75135.4 623.108 4
 2 0 5 74003.8 745.65 1
 -2 0 -5 74638.6 747.691 1
 -2 0 -5 73692.4 742.804 2
 2 0 -5 76797.2 1055.85 1
 -2 0 5 73060.8 1031.47 1
 -2 0 -6 1960.63 171.708 5
 2 0 6 2075.71 176.877 5
 -2 0 -6 1790.46 159.289 4
 -2 0 6 2135.99 122.385 4
 2 0 -6 2199.25 124.264 4
 2 0 6 2002.93 172.977 4
 2 0 -6 2617.3 205.077 1
 -2 0 6 2341.73 187.331 1
 -2 0 -6 2062.4 167.459 3
 -2 0 -6 1994.65 120.449 2
 2 0 6 2116.55 123.795 1
 -2 0 -6 2150.69 124.47 1
 2 0 -7 579.673 75.4666 4
 -2 0 7 674.157 78.4098 4
 2 0 7 732.883 118.988 4
 -2 0 -7 500.54 61.0766 2
 -2 0 -7 649.899 108.031 4
 -2 0 -7 707.689 105.277 3
 -2 0 7 588.648 109.538 1
 2 0 -7 702.867 121.597 1
 -2 0 -7 561.292 66.1081 1
 -2 0 -8 176.62 51.4527 1
 2 0 -8 348.588 105.215 1
 2 0 8 116.006 90.4534 4
 -2 0 8 158.561 61.0675 4
 2 0 -8 146.58 54.1319 4
 -2 0 -8 90.2398 30.9172 2
 -2 0 -8 171.694 83.3816 4
 -2 0 -8 109.797 51.511 3
 -2 0 8 114.034 70.5033 1
 -2 0 -9 39858.8 464.921 1
 -2 0 -9 41472.7 886.408 4
 2 0 -9 40104.3 688.537 4
 -2 0 9 39890 689.44 4
 2 0 9 40092 873.823 4
 -2 0 -9 37840.5 451.112 2
 -2 0 -9 39834.1 762.358 3
 2 0 9 39857.8 781.526 3
 2 0 9 38525.9 485.733 2
 2 0 -9 34617.7 781.631 1
 -2 0 9 40349 828.893 1
 -2 0 -10 6474.48 184.019 1
 -2 0 -10 5653.72 173.917 2
 2 0 -10 6391.59 303.449 4
 -2 0 10 5940.14 296.742 4
 2 0 10 5824.97 354.426 4
 2 0 10 5281.64 293.372 3
 -2 0 -10 5590.18 305.404 3
 2 0 10 5301.3 175.147 2
 -2 0 10 5421.5 306.391 1
 2 0 -10 6871.53 364.028 1
 -2 0 11 120068 1360.12 4
 2 0 11 115496 1608.5 4
 2 0 -11 114543 1331.69 4
 -2 0 -11 115823 779.981 2
 2 0 11 122064 1468.99 3
 -2 0 -11 118439 1422.39 3
 2 0 11 115023 819.719 2
 -2 0 11 120304 1484.78 1
 2 0 -11 116924 1488.24 1
 -2 0 12 24305.7 648.986 4
 2 0 -12 24227.8 647.14 4
 2 0 12 22945.2 748.267 4
 -2 0 -12 22819 352.029 2
 2 0 12 21771.1 653.489 3
 2 0 12 23373.7 366.577 2
 -2 0 -12 22775.9 650.749 3
 2 0 -12 23736.9 692.54 1
 -2 0 12 23932.3 684.964 1
 2 0 -13 8853.86 409.848 4
 -2 0 13 9385.18 426.126 4
 2 0 13 8291.83 468.71 4
 -2 0 -13 8093.89 218.924 2
 -2 0 -13 8557.03 413.864 3
 2 0 13 8117.78 221.115 2
 2 0 -13 8727.58 423.737 1
 -2 0 13 8488.92 416.988 1
 2 0 13 8190.88 415.378 3
 2 0 14 6343.29 435.388 4
 2 0 -14 6297.92 363.781 4
 -2 0 14 6828.8 382.062 4
 2 0 14 6122.06 199.43 2
 -2 0 -14 6407.56 368.14 3
 2 0 -14 6512.34 376.944 1
 -2 0 14 6792.96 377.526 1
 2 0 14 6110.16 376.263 3
 -2 0 15 26447 774.118 4
 2 0 -15 26682 775.491 4
 2 0 15 26170.3 878.164 4
 2 0 15 27140.6 803.461 3
 2 0 15 27014.9 422.063 2
 -2 0 15 27681.2 773.913 1
 2 0 -15 25943.5 756.237 1
 2 0 -16 3862.69 314.271 4
 -2 0 16 4215.74 332.331 4
 2 0 16 3386.18 342.811 4
 2 0 -16 3659.27 302.633 1
 2 0 16 3777.81 326.923 3
 2 0 16 3626.28 164.338 2
 -2 0 16 3262.25 275.229 1
 -2 0 17 25750.8 827.209 4
 2 0 -17 25225.8 805.732 4
 2 0 17 24434.1 915.048 4
 2 0 -17 25280.6 771.773 1
 2 0 17 24205.9 800.754 3
 2 0 17 23889.6 418.61 2
 -2 0 17 24591.8 754.579 1
 2 0 -18 54314.2 1232.1 4
 -2 0 18 53996 1236.64 4
 2 0 18 52350.1 1359.86 4
 2 0 -18 49611.5 1100.79 1
 2 0 18 51499.3 1201.9 3
 2 0 18 52289.6 641.21 2
 -2 0 18 51858.2 1107.76 1
 2 0 19 1603.45 124.559 2
 -2 0 19 2073.84 269.435 4
 2 0 19 1581.91 258.975 4
 2 0 -19 1823.03 228.364 1
 2 0 19 2168.18 280.646 3
 -2 0 19 1754.57 220.557 1
 -2 0 20 1210.8 184.125 1
 -2 0 -20 1478.65 261.048 5
 2 0 20 875.014 215.482 4
 -2 0 20 1103.24 206.774 4
 2 0 -20 1159.39 195.918 1
 -2 0 -20 846.121 193.918 4
 2 0 20 987.789 226.815 3
 2 0 20 957.431 99.5425 2
 -2 0 -21 14291.3 764.871 5
 -2 0 -21 16620.2 828.037 4
 2 0 21 14408 766.398 4
 -2 0 21 15182.5 720.433 4
 2 0 -21 13602.8 602.189 1
 2 0 21 15225.9 719.717 3
 2 0 21 15163.9 365.794 2
 -2 0 21 14797.9 610.826 1
 -2 0 22 294.65 118.891 1
 -2 0 -22 192.178 170.036 5
 2 0 22 -11.7321 108.81 4
 -2 0 22 219.955 143.953 4
 2 0 -22 115.682 94.5701 1
 2 0 -22 270.347 149.786 4
 -2 0 -22 247.632 160.407 4
 2 0 22 520.006 176.672 3
 2 0 22 109.224 54.0117 2
 -2 0 23 2569.54 271.297 1
 -2 0 -23 3483.02 423.648 5
 2 0 23 3068.54 389.773 4
 -2 0 23 3244.6 366.814 4
 2 0 -23 2376.7 267.364 1
 2 0 -23 2650.18 340.05 4
 -2 0 -23 3368.39 401.397 4
 2 0 23 2832.8 352.892 3
 2 0 23 2849.4 171.272 2
 2 0 -24 17254.6 705.376 1
 -2 0 -24 17633.7 918.095 5
 2 0 24 19347.3 950.79 4
 2 0 -24 18052.8 860.881 4
 -2 0 24 19174.8 887.998 4
 -2 0 -24 20123.4 977.498 4
 2 0 24 18773.4 866.207 3
 -2 0 24 17905.6 702.368 1
 2 0 24 19191.9 432.985 2
 -2 0 -25 48441.4 1540.67 5
 -2 0 -25 55866.8 1655.74 4
 -2 0 25 55725.7 1529.76 4
 2 0 -25 58793.6 1559.18 4
 2 0 25 52046.8 1608.15 4
 -2 0 25 51837.8 1208.3 1
 2 0 25 54429.1 1485.08 3
 2 0 25 53396.3 723.246 2
 2 0 -25 50365 1216.4 1
 2 0 -26 2369.49 282.629 1
 -2 0 -26 3472.98 441.925 5
 2 0 26 2976.09 412.338 4
 -2 0 26 2671.94 378.763 4
 -2 0 26 2814.04 297.024 1
 2 0 -26 3348.91 411.368 4
 2 0 26 2908.44 400.27 3
 2 0 26 2840.31 174.42 2
 -2 0 -27 16477.1 945.592 5
 2 0 -27 18630.6 931.127 4
 2 0 27 17334.5 964.124 4
 -2 0 27 17323.2 902.692 4
 -2 0 27 17111.8 705.227 1
 2 0 27 15330.3 833.742 3
 2 0 27 16436.3 392.231 2
 2 0 -27 15840.7 695.011 1
 2 0 -28 3398.4 333.305 1
 -2 0 28 3917.07 444.949 4
 2 0 -28 4142.67 458.672 4
 2 0 28 3964.21 476.391 4
 -2 0 -28 3743.72 479.34 5
 -2 0 28 3987.61 350.349 1
 2 0 28 4107.12 442.91 3
 2 0 28 3764.2 189.644 2
 2 0 -29 3492.12 339.94 1
 2 0 29 3854.96 499.244 4
 -2 0 29 3878.69 460.613 4
 -2 0 -29 3335.99 454.779 5
 -2 0 29 3041.34 347.628 2
 2 0 29 3357.64 411.085 3
 2 0 29 3188.85 171.163 2
 -2 0 -30 2287.29 406.623 5
 -2 0 30 2140.25 375.333 4
 2 0 30 2287.95 419.045 4
 -2 0 30 1960.41 304.399 2
 2 0 30 1708.58 121.365 2
 2 0 30 1832.92 328.569 3
 2 0 -30 1446.18 230.642 1
 2 0 31 18845.3 1100.77 4
 -2 0 31 17981.7 998.605 4
 -2 0 31 17385.7 823.586 2
 2 0 31 16859.8 928.062 3
 -2 0 -31 18075.5 1073.16 5
 2 0 -31 16529.3 729.839 1
 2 0 32 8380.72 758.806 4
 -2 0 32 7282.13 661.665 4
 -2 0 32 7957.67 568.688 2
 2 0 32 8403.71 656.817 3
 -2 0 -32 8473.55 752.988 5
 2 0 -32 7882.82 510.232 1
 -2 0 -33 1799.42 381.45 5
 2 0 33 1897.71 413.379 4
 -2 0 33 1825.38 299.304 2
 2 0 33 1341.45 304.691 3
 2 0 -33 1696.05 255.2 1
 2 0 34 9102.59 822.168 4
 -2 0 34 8661.57 608.073 2
 2 0 34 7963.08 666.584 3
 -2 0 34 6914.53 659.967 3
 2 0 -34 8085.9 701.106 5
 -2 0 -34 9158.4 804.906 5
 2 0 35 1163.16 344.522 4
 -2 0 35 1595.7 286.28 2
 2 0 35 1879.73 359.443 3
 -2 0 35 1048.34 319.722 3
 2 0 -35 1912.42 384.069 5
 -2 0 -35 1356.51 361.484 5
 2 0 36 143.445 217.934 4
 -2 0 36 397.73 208.52 2
 2 0 36 288.302 227.91 3
 -2 0 36 -139.459 210.209 3
 2 0 -36 124.014 178.848 5
 -2 0 -36 77.3178 198.868 5
 2 0 37 4163.4 596.265 4
 -2 0 37 4639.8 453.715 2
 2 0 37 4255.28 541.617 3
 -2 0 37 3882.97 527.631 3
 -2 0 -37 4405.12 626.793 5
 2 0 -37 4422.23 563.319 5
 2 0 38 16539.2 1020.75 3
 2 0 38 16887.2 1200.43 4
 -2 0 38 15620.2 1029.81 3
 -2 0 -38 16151.4 1140.83 5
 2 0 -38 14694.6 1020.57 5
 2 0 39 4826.24 568.245 3
 2 0 39 4596.49 632.769 4
 -2 0 39 5162.48 613.073 3
 -2 0 -39 5838.37 715.177 5
 2 0 -39 5452.01 649.982 5
 2 0 40 4079.49 543.751 3
 2 0 40 3652.21 598.207 4
 -2 0 40 3065.89 491.061 3
 2 0 -40 2720.11 484.271 5
 -2 0 -40 4135.91 637.395 5
 2 0 41 701.713 295.619 3
 2 0 41 1421.27 424.047 4
 -2 0 41 1385.97 358.932 3
 2 0 -41 1614.92 422.506 5
 -2 0 -41 1328.74 398.718 5
 -2 0 42 1577.31 427.221 3
 -2 0 -42 2202.15 502.208 5
 2 0 -42 1446.96 400.288 5
 2 0 42 1488.83 342.789 3
 2 0 -43 2266.38 464.224 5
 -2 0 43 2761.72 497.511 3
 2 0 -44 2807.61 547.657 5
 -2 0 44 2176.75 444.401 3
 2 -1 0 84902.6 1144.85 2
 2 1 0 86115 1093.71 1
 -2 -1 0 85396.2 1058.61 1
 -2 -1 -1 75648.8 970.709 1
 -2 -1 1 79498.4 1046.23 1
 2 1 1 78382.4 1012.55 1
 2 -1 -1 78399.5 1120.8 2
 2 -1 1 81622.6 1103.86 2
 -2 1 1 79313.1 1098.24 1
 -2 -1 -2 24448.5 536.911 1
 2 1 2 24479.6 549.523 1
 -2 -1 2 24104.7 596.762 1
 2 -1 2 24568.8 597.424 2
 -2 1 -2 25246.5 587.422 2
 -2 1 2 24783.4 610.938 1
 -2 -1 3 23446.6 601.318 1
 2 1 3 22457.4 507.81 1
 -2 1 3 23716.1 600.715 1
 2 1 3 22943.5 557.488 5
 -2 -1 -3 22403.4 494.735 1
 2 -1 3 22481.2 570.452 2
 -2 1 -3 22261.8 556.879 2
 -2 -1 4 4419.22 277.165 1
 2 1 4 3831.33 213.398 1
 -2 1 4 3631.44 236.579 1
 2 1 4 3398.53 224.32 5
 -2 -1 -4 3401.71 178.639 2
 -2 -1 -4 3312.6 186.343 1
 2 -1 4 3480.05 228.691 2
 -2 1 4 3378.54 242.497 2
 -2 1 -4 3470.74 221.995 2
 -2 -1 5 46879.7 897.789 1
 2 1 5 46428.4 688.494 1
 -2 1 5 49713.5 891.601 1
 2 -1 -5 51570.4 919.171 1
 2 1 5 48540.9 853.944 5
 -2 1 -5 48253.2 809.614 4
 -2 -1 -5 48775.8 633.601 2
 2 1 5 47902.4 832.32 4
 2 -1 5 49437.6 844.326 2
 -2 1 5 49439.4 952.366 2
 -2 1 -5 48767.8 808.565 2
 2 1 6 48565.9 680.251 1
 2 1 -6 51513.4 976.361 1
 -2 -1 6 54204.7 980.77 1
 -2 1 6 50622.9 913.158 1
 2 -1 -6 55964.6 976.577 1
 2 -1 -6 50196.2 507.554 5
 2 1 6 51021 907.948 5
 -2 -1 -6 50135.4 600.04 2
 2 -1 6 50630.2 959.158 3
 2 1 6 50282.4 890.977 4
 -2 1 6 51178 657.461 4
 2 -1 6 50202.2 848.331 2
 -2 1 -6 51068.7 829.164 2
 -2 1 7 311950 2294.77 1
 2 1 7 313521 2323.96 5
 2 -1 -7 306278 1445.97 5
 -2 1 -7 312908 2288.74 4
 -2 -1 -7 304899 1370.71 2
 -2 1 -7 314585 2386.61 3
 2 1 7 304728 2282.64 4
 -2 1 7 309833 1742 4
 2 -1 7 298266 2393.53 3
 2 1 7 299866 1575.02 1
 -2 -1 7 306708 2391.46 1
 2 1 -7 304112 2402.33 1
 -2 1 -7 296914 1978.92 2
 2 -1 7 319073 2144.07 2
 2 -1 -8 129162 1522.58 1
 -2 1 8 119820 1449.23 1
 2 -1 -8 118375 1009.66 5
 2 1 8 121772 1497.28 5
 -2 1 -8 119410 1467.06 4
 -2 -1 -8 117146 767.936 2
 -2 1 -8 122078 1538.29 3
 2 -1 8 117722 1560.73 3
 -2 1 8 120999 1167.92 4
 -2 -1 -8 117857 997.091 3
 2 1 8 121463 1507.65 4
 -2 -1 8 121476 1520.24 1
 2 1 -8 118802 1540.45 1
 2 1 8 116735 926.351 1
 -2 1 -8 120342 1283.41 2
 2 -1 8 117628 1312.15 2
 2 1 9 7848.27 396.611 5
 -2 1 9 8189.72 323.623 4
 -2 1 -9 8133.58 401.783 4
 -2 1 9 8562.08 395.982 1
 2 -1 -9 8318.46 396.044 1
 -2 -1 -9 7281.22 257.831 3
 2 1 9 8005.98 407.908 4
 -2 1 -9 8053.58 411.174 3
 2 -1 9 7627.12 414.769 3
 -2 -1 9 8723.14 433.982 1
 2 1 9 7744.55 227.103 1
 2 1 -9 7938.18 408.926 1
 2 -1 9 7791.84 345.33 2
 -2 1 -9 7277.88 315.401 2
 2 1 10 29756.1 792.92 5
 2 -1 10 29838 811.788 4
 2 1 -10 29401.9 700.155 4
 -2 1 -10 30070 798.354 4
 2 1 10 27954.5 782.253 4
 -2 1 10 29631.7 649.454 4
 2 -1 -10 30038.4 755.29 1
 -2 1 10 30038.2 746.373 1
 -2 1 -10 30129.6 810.978 3
 2 -1 10 28148 824.506 3
 -2 -1 -10 28204.7 521.825 3
 2 -1 10 29870 678.604 2
 -2 1 -10 27857.5 641.621 2
 2 1 -10 28967.2 791.234 1
 2 1 10 29125.8 400.939 1
 -2 -1 10 29970.8 785.898 1
 2 1 -11 8965.53 447.906 1
 -2 -1 11 9788.92 463.522 1
 -2 1 11 9483.36 425.664 1
 2 -1 -11 10215.2 447.353 1
 2 1 11 9604.12 469.596 5
 2 1 11 8846.19 463.113 4
 2 -1 11 9267.29 471.42 4
 -2 1 -11 10274.4 485.547 4
 2 1 -11 9155.02 413.801 4
 -2 1 11 9047.58 379.426 4
 2 -1 11 9677.06 487.82 3
 -2 -1 -11 8920.5 312.518 3
 -2 1 -11 8800.55 469.328 3
 -2 1 -11 9396.1 370.025 2
 2 -1 11 9282.09 385.059 2
 2 1 -12 36389 912.085 1
 -2 1 12 35919.3 839.272 1
 2 -1 -12 36037.2 853.383 1
 2 1 12 34802.3 923.237 5
 2 -1 12 35651.8 952.437 4
 2 1 12 33782.3 927.408 4
 2 1 -12 34084.2 835.156 4
 -2 1 -12 34904.6 933.708 4
 -2 1 12 35542 791.49 4
 -2 -1 12 37243.8 916.555 1
 -2 1 -12 35027 720.042 2
 2 -1 12 33681.9 932.96 3
 2 -1 -12 35950.4 805.412 4
 -2 1 -12 35443 922.666 3
 -2 -1 -12 34248.8 649.34 3
 2 -1 12 35788.8 764.948 2
 2 1 -13 80417.7 1379.76 1
 -2 1 13 84069.8 1298.43 1
 2 -1 -13 84916.8 1327.6 1
 -2 -1 -13 80649.9 1465.99 5
 2 1 13 84093.5 1460.24 5
 2 -1 13 83802.8 1515.63 4
 2 1 13 78291.5 1458.08 4
 2 1 -13 80637.4 1310.61 4
 -2 1 13 82400 1252.25 4
 -2 1 -13 78965.6 1093.99 2
 -2 -1 13 82767.2 1385.17 1
 2 -1 -13 83536.5 1279.29 4
 2 -1 13 81770.9 1512.27 3
 -2 1 -13 83628.7 1489.78 3
 2 -1 13 82605.8 1168.36 2
 -2 1 14 154094 1805.66 1
 2 1 -14 150876 1932.63 1
 2 -1 -14 155200 1813.47 1
 -2 -1 -14 151575 2061.22 5
 2 1 14 160285 2071.97 5
 2 1 -14 152164 1862.01 4
 -2 1 14 159173 1809.52 4
 2 1 14 149094 2058 4
 2 -1 14 152452 2104.99 4
 -2 1 -14 150416 1534.2 2
 -2 -1 14 149292 1884.85 1
 2 -1 14 150185 2110.43 3
 2 1 14 145921 1458.3 3
 2 -1 -14 157044 1809.69 4
 -2 1 -14 157469 2093.25 3
 2 -1 14 149716 1606.63 2
 2 -1 -15 13373.1 547.309 1
 2 -1 15 13061.2 492.209 2
 2 -1 15 14676.5 692.671 4
 2 1 -15 12499.3 554.33 4
 -2 1 15 11861.6 522.782 4
 2 1 15 12932.2 630.073 4
 -2 1 -15 13127.3 461.162 2
 -2 -1 15 13298.8 578.37 1
 2 -1 15 15190.3 710.597 3
 2 1 15 12909.2 461.722 3
 2 -1 -15 12072.3 528.708 4
 -2 1 -15 13978.7 640.048 3
 -2 1 15 12892.8 529.95 1
 2 1 -15 12349.5 564.263 1
 2 -1 16 3838.21 277.845 2
 -2 1 16 2924.07 270.281 4
 2 -1 16 3404.81 352.188 4
 2 1 16 3160.09 338.366 4
 2 1 -16 4055.86 325.958 4
 -2 -1 16 4213.77 333.518 1
 -2 1 -16 3251.38 236.222 2
 2 -1 16 3305.44 353.355 3
 2 1 16 3406.9 255.139 3
 2 -1 -16 3817.43 315.91 4
 2 1 -16 3658.23 312.012 1
 -2 1 16 3356.46 279.581 1
 2 -1 -16 3310.59 280.128 1
 2 -1 17 19297.6 607.047 2
 2 -1 17 18357.1 807.906 4
 -2 1 17 19262 717.972 4
 2 1 -17 19035.9 730.006 4
 2 1 17 18376.8 796.05 4
 -2 -1 17 18983 704.874 1
 -2 1 -17 18199.3 568.682 2
 2 -1 17 18758.8 803.604 3
 2 1 17 18842.5 603.757 3
 2 -1 -17 18966.6 708.697 4
 2 1 -17 18990.1 715.787 1
 -2 1 17 17539.6 629.844 1
 2 -1 -17 18458 653.127 1
 2 -1 -18 18200.3 662.479 1
 2 -1 -18 19691.2 721.736 5
 2 -1 18 18750.2 833.661 4
 2 1 18 18065.3 810.617 4
 -2 1 18 17986.4 716.988 4
 -2 1 -18 17623.4 579.282 2
 -2 -1 18 19077.7 718.366 1
 2 -1 -18 20166.2 769.033 4
 2 1 18 18087.3 620.074 3
 2 -1 18 18221.8 833.813 3
 2 1 -18 18542.3 720.385 1
 -2 1 18 18619.4 660.355 1
 2 -1 18 19602 623.643 2
 2 -1 -19 56160.5 1169.44 1
 -2 -1 -19 61306.6 1529.79 5
 2 -1 -19 57724.5 1263.1 5
 2 -1 19 60425.4 1541.36 4
 -2 1 19 57928.8 1334.4 4
 2 1 19 60511.9 1511.94 4
 -2 1 -19 57313.9 904.112 1
 -2 -1 19 58769.5 1365.17 2
 -2 -1 19 58519.8 1269.63 1
 2 -1 19 60269.9 1522.24 3
 2 1 19 59345.2 1154.42 3
 -2 1 19 59255 1180.82 1
 2 1 -19 58005.7 1288.99 1
 2 -1 19 61186.3 1112 2
 2 -1 -20 80231.8 1412.98 1
 -2 -1 -20 76683.8 1734.43 5
 2 -1 20 81468.8 1822.2 4
 -2 1 -20 84169.1 1834.93 4
 -2 1 20 80070.5 1599.18 4
 2 1 20 78202.1 1766.41 4
 -2 -1 20 80208.9 1616.07 2
 -2 1 -20 78622.5 1058.05 1
 -2 -1 20 80556.4 1504.67 1
 2 -1 20 79484.8 1778.88 3
 -2 -1 -20 85617.3 1859.48 4
 2 1 20 77903.8 1359.48 3
 -2 1 20 80855.4 1400.11 1
 2 1 -20 78740.1 1521.79 1
 2 -1 20 77092 1274.82 2
 2 -1 -21 30854.7 888.739 1
 -2 -1 -21 30526.9 1134.49 5
 2 1 21 32505.3 1173.5 4
 -2 1 21 31740.2 1034.08 4
 -2 1 -21 32745.4 1178.72 4
 2 1 -21 32117.1 1081.1 4
 2 -1 21 29576.7 1132 4
 -2 -1 21 30330.6 1019.54 2
 2 1 21 30320.8 882.136 3
 -2 -1 -21 33721.2 1213.39 4
 2 -1 21 31956.9 1170.94 3
 -2 1 21 31165.9 877.92 1
 -2 1 -21 30467 665.233 1
 2 1 -21 31417.9 976.109 1
 2 -1 21 32031.2 831.496 2
 2 -1 -22 8460.8 475.756 1
 -2 -1 -22 9600.67 656.713 5
 2 1 -22 9257.55 603.915 4
 -2 1 -22 10623.7 691.305 4
 -2 1 22 9125.97 577.03 4
 2 1 22 8376.94 609.993 4
 2 -1 22 8885.16 648.443 4
 -2 -1 22 7739.88 529.181 2
 -2 -1 -22 10811.1 704.927 4
 2 -1 22 9070.29 645.929 3
 2 -1 -22 10081.9 612.353 4
 2 1 22 8897.03 504.956 3
 -2 1 22 8796.46 475.287 1
 -2 1 -22 8712.37 358.694 1
 2 1 -22 8235.89 509.489 1
 2 -1 22 9035.79 450.465 2
 2 -1 -23 7569.97 458.189 1
 -2 -1 -23 9238.29 662.128 5
 2 -1 -23 7983.15 536.28 5
 2 1 23 7937 627.739 4
 -2 1 -23 8013.42 617.818 4
 -2 1 23 6959.79 519.921 4
 2 -1 23 7332.21 603.687 4
 2 1 -23 7979.15 582.823 4
 -2 -1 23 8545.55 562.275 2
 2 1 23 7152.74 464.434 3
 2 -1 -23 8002.9 561.385 4
 2 -1 23 7314.49 591.567 3
 -2 -1 -23 8545.69 642.32 4
 -2 1 -23 7204.56 333.879 1
 2 1 -23 7532.6 500.874 1
 -2 1 23 7696.39 452.305 1
 2 -1 23 8871.47 453.188 2
 2 -1 -24 19626 734.662 1
 2 -1 -24 19509.1 852.026 5
 -2 -1 -24 21291.3 1008.27 5
 2 1 24 21467.6 1026.68 4
 -2 1 24 21183.4 926.141 4
 2 1 -24 22285.8 975.952 4
 2 -1 24 19624.2 1000.67 4
 -2 1 -24 21440.7 1027.58 4
 -2 -1 24 20964 891.5 2
 2 1 24 20504.7 787.852 3
 -2 -1 -24 22496.7 1043.4 4
 2 -1 -24 21947.6 943.063 4
 2 -1 24 19641.9 968.837 3
 -2 1 -24 19517.8 543.128 1
 -2 1 24 20058.1 733.976 1
 2 1 -24 20238.9 817.441 1
 2 -1 24 21986.8 709.634 2
 2 -1 -25 30936.1 934.126 1
 -2 -1 -25 33174.3 1283.29 5
 2 -1 -25 32915.7 1129.93 5
 2 1 -25 32929.3 1215.68 4
 2 -1 25 34216.5 1313.14 4
 -2 1 25 31487.6 1149.62 4
 2 1 25 35584.7 1338.04 4
 -2 -1 25 34331 1138.16 2
 2 -1 -25 34382.5 1213.75 4
 2 -1 25 35274.8 1315.31 3
 2 1 25 33842.5 1041.09 3
 2 1 -25 32480.4 1055.95 1
 -2 1 -25 30882 680.358 1
 -2 1 25 33083.8 955.93 1
 2 -1 25 35583.1 909.149 2
 2 -1 -26 25117.9 850.029 1
 2 -1 -26 25731.8 1038.24 5
 -2 -1 -26 25724.5 1169.81 5
 -2 1 26 23719.4 1024.39 4
 2 1 -26 26111.1 1109.31 4
 2 -1 26 23242.7 1127.56 4
 2 1 26 24709.5 1141.85 4
 -2 -1 26 25554.6 1002.89 2
 2 -1 26 24318.1 1136.24 3
 2 -1 -26 26815 1093.56 4
 2 1 26 24867.2 916.035 3
 -2 1 26 24662 831.448 1
 2 1 -26 24501.1 928.523 1
 -2 1 -26 24393 597.706 1
 2 -1 26 27468.3 811.317 2
 2 -1 -27 52012.6 1221.42 1
 2 -1 -27 52166.3 1498.72 5
 -2 -1 -27 53824 1707.21 5
 2 -1 27 53255.3 1731.11 4
 -2 1 27 52877.5 1551.27 4
 2 1 27 54700.9 1732.96 4
 2 1 -27 56595.7 1653.48 4
 -2 -1 27 53109.9 1450.32 2
 2 -1 -27 55297.1 1602.41 4
 2 1 27 56829 1415.77 3
 2 -1 27 53046.3 1678.58 3
 -2 1 27 55770.2 1245.02 1
 2 1 -27 51908 1360 1
 -2 1 -27 53967.3 870.441 1
 2 -1 27 56004.3 1157.2 2
 2 -1 -28 7715.7 610.737 5
 -2 -1 -28 7986.19 686.515 5
 -2 1 28 7778.38 627.407 4
 2 -1 28 7610.32 683.783 4
 2 1 28 7747.99 675.608 4
 -2 -1 28 7642.89 563.757 2
 2 -1 -28 8189.61 656.65 4
 2 -1 28 7182.71 656.732 3
 2 1 28 7673.82 546.281 3
 2 1 -28 7319.25 524.794 1
 -2 1 28 7869 477.663 1
 -2 1 -28 7859.63 331.001 1
 2 -1 28 8299.23 449.646 2
 -2 -1 -29 6100.57 613.283 5
 -2 1 -29 5053.92 568.524 5
 2 -1 -29 5652.08 525.954 5
 -2 1 29 5745.81 554.132 4
 2 1 29 5356.04 598.489 4
 -2 -1 29 5519.52 495.927 2
 2 -1 29 5334.76 564.848 3
 2 1 29 6321.99 502.725 3
 2 -1 29 6357.15 393.658 2
 -2 1 29 5997.5 418.24 1
 2 1 -29 5954.73 472.303 1
 -2 1 -29 5781.42 273.573 1
 -2 1 30 4392.99 365.913 1
 -2 1 -30 3920.43 213.475 1
 2 1 -30 3357.53 359.864 1
 -2 1 -30 3794.64 496.588 5
 2 -1 -30 4820.84 507.926 5
 -2 -1 -30 4615.71 557.249 5
 -2 1 30 3592.85 443.919 4
 2 1 30 4893.61 565.595 4
 -2 -1 30 4063.83 445.517 2
 2 1 30 3986.97 410.906 3
 2 -1 30 4371.07 523.92 3
 2 -1 30 4147.5 325.299 2
 -2 1 -31 10134.3 834.826 5
 -2 -1 -31 12065.4 881.542 5
 2 -1 -31 9737.85 720.922 5
 -2 1 31 9720.73 737.31 4
 2 1 31 10151.8 813.807 4
 -2 -1 31 10877.7 695.088 2
 -2 1 31 10301.1 545.872 1
 2 -1 31 10085.9 804.814 3
 2 1 31 10031.4 653.611 3
 2 1 -31 10504.4 632.569 1
 -2 1 -31 10643.9 321.934 1
 2 -1 31 11032.8 516.134 2
 -2 -1 -32 18559.4 1120.7 5
 -2 1 -32 18204.6 1105.01 5
 2 -1 -32 17565.4 989.454 5
 2 1 32 18026.4 1108.01 4
 -2 1 32 19228.6 1044.98 4
 -2 1 32 20203.3 757.769 1
 -2 -1 32 17493.9 891.107 2
 2 -1 32 18051.5 1061.79 3
 2 1 32 18826.8 899.518 3
 2 -1 32 20302 698.597 2
 -2 1 -32 17306 361.723 1
 2 1 -32 18647.5 841.921 1
 2 1 -33 32068.5 1110.38 1
 2 -1 -33 34239 1392.55 5
 -2 1 -33 34279.5 1537.7 5
 -2 -1 -33 34260.2 1518.85 5
 -2 1 33 34168.7 1436.4 4
 2 1 33 33037 1512.77 4
 -2 -1 33 32476.5 1216.52 2
 -2 1 33 33605.6 976.662 1
 2 -1 33 33139.3 1445.86 3
 2 1 33 35653.5 1260.02 3
 -2 -1 33 32767.8 1479.37 3
 2 -1 33 34765.4 901.472 2
 -2 1 -34 18301.6 1150.76 5
 2 -1 -34 21162.6 1112.84 5
 -2 -1 -34 21558 1239.81 5
 2 1 34 20378.9 1214.36 4
 -2 1 34 19432.1 1109.56 4
 -2 -1 34 21232.6 989.428 2
 2 -1 34 21930.2 1210.59 3
 2 1 34 21645.9 998.312 3
 -2 -1 34 20728.7 1200.79 3
 2 -1 34 22269.1 719.271 2
 2 1 35 5691.57 671.144 4
 -2 1 35 6659.56 674.899 4
 -2 -1 35 5169.64 513.713 2
 -2 1 35 5820.83 485.023 2
 2 1 35 5956.49 550.516 3
 -2 -1 35 4830.95 600.458 3
 -2 1 35 4713.24 541.037 3
 2 -1 35 5989.66 652.481 3
 -2 1 -35 5578.77 673.369 5
 -2 -1 -35 6092.3 682.266 5
 2 -1 -35 4815.74 566.298 5
 -2 1 36 5930.37 645.455 4
 2 1 36 4935.96 624.181 4
 -2 1 36 5032.66 448.585 2
 -2 -1 36 5106.98 521.585 2
 2 1 36 4715.51 498.596 3
 -2 -1 36 4395.47 575.762 3
 -2 1 36 4843 554.857 3
 2 -1 36 4881.14 594.322 3
 -2 1 -36 5991.97 675.171 5
 -2 -1 -36 5567.22 665.901 5
 2 -1 -36 5486.65 609.683 5
 2 1 37 4874.65 646.307 4
 -2 1 37 3684.23 537.039 4
 -2 -1 37 4892.81 513.977 2
 2 1 37 4368.46 488.53 3
 -2 -1 37 4729.37 633.089 3
 -2 1 37 4550.12 536.345 3
 2 -1 37 4559.21 601.667 3
 -2 -1 -37 5543.55 670.774 5
 2 -1 -37 4617.87 564.515 5
 -2 1 -37 4131.64 590.795 5
 -2 1 38 10076.2 874.693 4
 2 1 38 10245.7 936.531 4
 -2 -1 38 11077.2 754.802 2
 -2 1 38 12027.5 843.37 3
 -2 -1 38 10329.5 910.144 3
 -2 1 -38 10737.2 945.648 5
 -2 -1 -38 11811.6 988.778 5
 2 -1 -38 10848.4 877.452 5
 2 1 38 9753.64 714.47 3
 2 -1 38 10193 889.477 3
 2 1 39 11767.7 1008.1 4
 -2 1 39 11485.7 932.678 4
 -2 -1 39 10507.2 908.768 3
 -2 1 39 11696.5 855.661 3
 2 -1 -39 10971.7 900.251 5
 -2 1 -39 12193.6 1034.58 5
 -2 -1 -39 12826.9 1041.34 5
 2 -1 39 12253.3 971.81 3
 2 1 39 11211.7 790.528 3
 -2 1 40 7767.56 785.82 4
 2 1 40 8368.91 904.864 4
 -2 1 40 7857.23 700.36 3
 -2 -1 40 7973.62 816.984 3
 2 -1 -40 6574.22 705.521 5
 -2 1 -40 7419.61 823.523 5
 -2 -1 -40 8032.79 852.447 5
 2 -1 40 8137.38 800.52 3
 -2 1 41 3211.86 567.447 4
 2 1 41 3774.21 615.415 4
 -2 -1 41 3469.68 556.805 3
 -2 1 41 3120.3 477.525 3
 2 1 -41 2465.02 477.066 5
 -2 -1 -41 4052.11 653.535 5
 2 -1 -41 3297.67 530.499 5
 -2 1 -41 4164.34 641.941 5
 2 -1 41 3563.29 551.173 3
 -2 1 42 2431.61 500.149 4
 2 1 42 3206.2 600.816 4
 2 -1 42 3587.21 561.382 3
 -2 -1 -42 3431.55 595.305 5
 2 -1 -42 3399.31 557.83 5
 2 1 -42 3384.43 574.282 5
 -2 -1 42 3144.99 529.568 3
 2 -1 43 3082.16 523.706 3
 2 -1 -43 5447.37 699.4 5
 2 1 -43 4748.25 687.527 5
 -2 -1 43 3747.65 620.834 3
 2 -1 44 1973.52 446.912 3
 2 -1 -44 2607.33 536.665 5
 -2 -1 44 1651.31 460.309 3
 2 -1 -45 14324 1148.38 5
 -2 -1 45 14428.6 1131.24 3
 -2 -1 46 3054.25 570.737 3
 -2 2 0 662.346 118.437 3
 2 2 0 886.239 150.528 2
 -2 -2 0 710.293 128.35 2
 2 -2 0 723.694 132.51 2
 2 -2 -1 14542.4 580.74 2
 2 -2 1 13998.6 577.048 2
 -2 2 -1 15598.7 536.557 3
 2 2 1 13559.3 524.017 2
 -2 -2 -1 14833.4 528.303 2
 2 2 -1 13333.4 540.334 2
 2 2 -1 14098.8 546.775 1
 -2 -2 1 14566.2 549.76 2
 -2 2 -2 785.93 135.321 3
 -2 -2 -2 595.41 114.696 2
 2 2 -2 474.915 125.985 2
 -2 -2 2 700.152 140.751 2
 2 2 2 462.746 109.11 2
 2 -2 -2 546.952 120.644 2
 2 -2 2 853.128 154.662 2
 -2 2 -3 4386.23 303.12 3
 -2 -2 3 4653.98 323.712 2
 -2 -2 -3 4454.31 281.609 2
 2 2 3 4503.28 290.391 2
 -2 2 -3 4097.73 300.584 2
 -2 2 3 4796.47 329.452 2
 2 -2 3 4129.74 312.29 2
 2 -2 -3 4178.89 313.516 2
 2 2 4 1119.2 148.16 2
 -2 -2 -4 1157.3 144.468 2
 -2 -2 4 1394.06 198.584 2
 2 -2 -4 1103.63 170.021 2
 -2 2 -4 968.086 151.571 3
 -2 2 4 1099.96 162.078 2
 -2 2 -4 1268.95 169.427 2
 2 -2 4 1220.15 172.962 2
 2 2 5 29899.4 780.565 5
 -2 2 5 31030.1 466.863 5
 2 -2 5 30747.9 845.188 3
 -2 -2 5 30095.1 857.732 2
 2 2 5 31298.1 719.14 2
 -2 -2 -5 30452.7 682.331 2
 2 -2 -5 29857.4 844.707 2
 -2 2 5 31492.2 838.557 2
 -2 2 -5 32636.5 832.732 2
 2 -2 5 29816.5 835.45 2
 2 2 6 3543.71 278.529 5
 -2 2 6 3244.69 157.253 5
 2 -2 6 3041 277.041 3
 -2 -2 6 4104.15 334.211 2
 2 2 6 3318.9 237.082 2
 -2 2 6 3596.02 288.646 2
 2 -2 -6 3326.13 287.257 2
 -2 -2 -6 2716.53 205.863 2
 2 -2 6 3137.2 285.755 2
 -2 2 -6 3361.55 275.269 2
 -2 2 7 16178.9 369.131 5
 2 2 7 16288.7 604.747 5
 -2 -2 7 16695.2 660.429 2
 2 2 7 16085.3 489.998 2
 2 2 -7 15420 624.854 1
 2 -2 7 16082.2 641.592 3
 2 -2 -7 16344.9 637.962 2
 -2 2 7 16957.8 622.579 2
 2 -2 7 16569.2 630.734 2
 -2 2 -7 16236.6 601.154 2
 -2 -2 -7 15799.7 473.309 2
 2 2 -8 16196.6 646.338 1
 2 2 8 16279.8 609.061 5
 -2 2 8 16027.2 390.458 5
 2 2 8 16766.2 492.486 2
 -2 -2 8 16094.4 670.299 2
 -2 2 8 16775.5 619.726 1
 2 -2 8 15807.8 659.928 3
 -2 2 8 17628.5 643.763 2
 2 -2 8 17425.2 655.091 2
 -2 2 -8 16767.8 617.951 2
 -2 -2 -8 16128.1 464.3 2
 2 2 -9 22798.4 779.137 1
 2 2 9 23668.2 759.405 5
 2 -2 -9 23250 508.871 5
 -2 -2 -9 23928.8 762.344 5
 -2 2 9 23216.1 506.564 5
 2 2 9 23864.8 569.359 2
 -2 -2 9 23508.1 814.612 2
 -2 2 9 24349.1 757.23 1
 2 -2 9 23391 831.211 3
 -2 2 9 24391.6 771.391 2
 -2 -2 -9 23537.6 544.351 2
 2 -2 9 24024.6 773.247 2
 -2 2 -9 24035.3 738.752 2
 2 2 -10 3584.31 317.493 1
 -2 2 10 4096.95 316.363 1
 2 2 10 4259.66 326.129 5
 2 -2 -10 3814.22 221.416 5
 -2 -2 -10 3958.34 320.524 5
 -2 -2 10 4512.86 368.328 2
 2 2 10 4314.15 242.135 2
 2 2 10 3950.45 323.972 4
 2 -2 10 4221.34 368.462 3
 -2 2 10 4359.28 332.665 2
 -2 -2 -10 3930.24 218.752 2
 -2 2 -10 4265.73 314.285 2
 2 -2 10 4181.5 336.04 2
 2 2 -11 21359 775.289 1
 -2 2 11 21251.7 702.23 1
 2 -2 -11 20931.5 537.049 5
 -2 -2 -11 19528.8 721.51 5
 2 2 11 20435 724.045 5
 -2 2 -11 21511.1 757.758 4
 2 2 11 20724.1 501.103 2
 -2 -2 11 21415.8 803.4 2
 2 2 11 20234.4 745.68 4
 -2 2 11 20539.8 635.182 4
 2 -2 11 19821.9 797.944 3
 -2 2 11 20800.5 724.467 2
 -2 -2 -11 19786.7 464.572 2
 -2 2 -11 20040.3 681.905 2
 2 -2 11 20715.2 743.834 2
 2 2 -12 18295.4 728.343 1
 -2 -2 -12 16888.8 687.456 5
 2 -2 -12 17896.7 522.791 5
 2 2 12 17714.9 700.197 5
 -2 -2 12 17511.3 738.383 2
 2 2 12 17366.3 440.781 2
 -2 2 12 17412.6 643.495 1
 2 2 12 17596.4 716.462 4
 -2 2 12 17945.1 614.762 4
 2 -2 12 17797.1 777.606 3
 -2 2 12 18390.5 689.885 2
 -2 -2 -12 17139.2 421.946 2
 -2 2 -12 17590.3 642.651 2
 2 -2 12 17170.5 676.423 2
 2 2 -13 6028.75 429.916 1
 2 2 13 6414.21 432.709 5
 2 -2 -13 5947.97 319.226 5
 2 2 13 6472.77 258.912 2
 -2 -2 13 6542.79 467.082 2
 -2 2 -13 6147.87 384.837 2
 -2 2 13 5904.29 380.372 1
 2 2 13 5580.9 422.385 4
 2 -2 13 6395.93 484.267 3
 -2 2 13 5954.63 367.12 4
 -2 -2 -13 5852.18 239.757 2
 -2 2 13 6553.16 431.837 2
 -2 2 -13 6878.71 475.213 3
 2 -2 13 6253.6 419.587 2
 2 2 -14 402.159 138.725 1
 2 -2 -14 392.96 101.901 5
 2 2 14 592.11 141.445 5
 -2 -2 14 366.56 151.222 2
 -2 2 -14 473.722 134.161 2
 2 2 14 578.192 79.2843 2
 -2 2 14 592.627 133.991 1
 -2 2 14 506.608 126.175 4
 2 2 14 557.925 173.02 4
 2 -2 14 411.305 146.235 3
 -2 2 -14 410.823 134.988 3
 -2 -2 -14 498.845 76.9606 2
 -2 2 14 562.795 131.856 2
 2 -2 14 382.499 122.789 2
 2 2 -15 2245.88 280.753 1
 2 2 15 2267.6 276.873 5
 2 -2 -15 2242.53 219.725 5
 2 2 15 2250.03 136.196 2
 -2 -2 15 2502.79 298.458 2
 -2 2 -15 2270.17 247.245 2
 -2 2 15 2146.08 237.562 1
 2 2 15 2566.12 304.426 4
 -2 2 15 2410.74 253.206 4
 -2 2 15 2341.22 260.83 2
 -2 2 -15 2239.15 290.461 3
 2 -2 15 2540.7 330.908 3
 2 -2 15 1927.21 249.273 2
 2 2 -16 112.351 86.1313 1
 2 2 16 91.4082 83.9812 5
 2 -2 -16 99.0066 92.857 5
 2 2 16 246.767 48.1729 2
 -2 -2 16 437.518 166.921 2
 -2 2 -16 118.176 74.494 2
 -2 2 16 116.91 81.2765 1
 2 2 16 164.451 90.3803 4
 -2 2 16 90.4686 73.8639 4
 2 -2 16 376.438 168.042 3
 -2 2 16 383.361 128.655 2
 2 -2 16 271.252 122.317 2
 2 2 -17 2726.68 304.614 1
 -2 2 17 2492.35 256.22 1
 2 -2 -17 2554.28 256.702 5
 -2 -2 -17 2582.12 316.982 5
 2 2 17 2789.91 332.547 5
 -2 -2 17 2565.16 315.152 2
 -2 2 -17 2606.92 266.33 2
 2 2 17 2593.23 152.947 1
 -2 2 17 2393.79 273.177 4
 2 2 17 2464.19 311.114 4
 2 -2 17 3247.34 395.935 3
 -2 2 17 2828.32 311.178 2
 2 -2 17 2716.24 304.972 2
 2 2 -18 19752.1 825.054 1
 2 2 18 19397.7 368.1 1
 -2 2 18 18758.1 698.634 1
 -2 -2 -18 19128.8 849.321 5
 2 -2 -18 19624.7 704.995 5
 2 2 18 20924.7 872.806 5
 -2 2 -18 20435.6 886.973 4
 2 2 18 19682.2 865.478 4
 -2 2 18 19360.1 762.881 4
 2 2 18 20118 381.31 1
 -2 2 -18 18609.2 719.992 2
 -2 -2 18 20692.3 880.27 2
 2 -2 18 18536.7 909.343 3
 -2 2 18 19958.1 780.76 2
 2 -2 18 18225.2 757.798 2
 2 2 19 351.086 49.2167 1
 2 2 -19 485.538 150.938 1
 -2 2 19 207.508 89.0076 1
 2 2 19 210.955 41.0041 1
 2 -2 -19 592.981 157.939 5
 -2 -2 -19 566.373 186.767 5
 2 2 19 345.325 132.352 5
 2 2 -19 468.102 163.373 4
 -2 2 -19 458.271 168.182 4
 -2 -2 19 405.645 167.856 2
 -2 2 -19 216.166 118.224 2
 2 2 19 324.901 144.442 4
 -2 2 19 347.153 150.337 4
 -2 2 19 466.048 150.565 2
 2 -2 19 489.524 196.5 3
 2 -2 19 541.822 153.11 2
 -2 2 20 3043.26 305.558 1
 2 2 -20 3477.17 361.71 1
 -2 -2 -20 2456.48 329.777 5
 2 2 -20 3717.1 379.949 4
 -2 2 20 3617.39 362.227 4
 -2 2 -20 3261.24 386.553 4
 -2 -2 20 3580.93 380.742 2
 -2 2 -20 3439.82 319.153 2
 2 2 20 3338.6 371.059 4
 2 -2 20 3321.13 419.043 3
 -2 2 20 3428.66 343.263 2
 2 -2 20 3070.16 328.35 2
 2 2 -21 6044.09 474.55 1
 -2 2 21 5428.63 384.34 1
 -2 -2 -21 5734.14 502.462 5
 2 2 21 5553.65 499.125 4
 2 2 -21 6005.78 490.184 4
 -2 2 -21 4717.9 457.922 4
 -2 2 21 5357.81 442.641 4
 -2 2 -21 5451.3 393.11 2
 -2 -2 21 5610.67 476.88 2
 2 -2 21 5290.67 518.905 3
 -2 2 21 5615.25 433.661 2
 2 -2 21 5868.29 445.939 2
 2 2 -22 731.515 189.256 1
 -2 2 22 963.535 188.556 1
 -2 -2 -22 1077.35 244.508 5
 -2 2 -22 1112.22 249.375 4
 2 2 -22 1068.87 228.961 4
 -2 -2 22 715.654 219.466 2
 -2 2 -22 923.645 184.867 2
 2 2 22 1002.81 148.66 3
 2 2 22 926.425 248.299 4
 -2 2 22 701.743 189.023 4
 2 -2 22 540.465 223.654 3
 -2 2 22 894.919 184.497 2
 2 -2 22 1214.59 219.872 2
 -2 2 -23 2164.04 237.452 1
 2 2 -23 2355.9 307.16 1
 -2 2 23 2468.7 270.991 1
 -2 -2 -23 2652.65 365.584 5
 -2 2 23 2363.91 323.429 4
 -2 2 -23 2548.15 362.3 4
 2 2 -23 2269.16 323.4 4
 -2 -2 23 2259.73 320.127 2
 2 2 23 2445.18 355.787 4
 2 2 23 2548.05 224.044 3
 -2 2 23 2510.18 306.902 2
 2 -2 23 2238.2 377.409 3
 2 -2 23 2529.18 313.479 2
 -2 2 24 7033.91 449.919 1
 2 2 -24 6308.62 501.394 1
 -2 -2 -24 6798.09 590.404 5
 2 -2 -24 7094.05 520.41 5
 -2 2 24 6683.37 533.627 4
 2 2 24 6261.41 576.514 4
 2 2 -24 6389.06 536.977 4
 -2 2 -24 6369.46 406.807 1
 -2 -2 24 6694.11 547.861 2
 2 -2 24 6818.8 624.056 3
 2 2 24 5989.45 349.248 3
 -2 2 24 5978.52 471.834 2
 2 -2 24 6226.91 477.212 2
 -2 2 -25 573.264 133.729 1
 -2 2 25 787.601 168.441 1
 2 2 -25 775.097 214.82 1
 -2 -2 -25 657.543 244.971 5
 2 -2 -25 679.319 216.105 5
 2 2 25 645.791 213.892 4
 -2 2 25 431.417 174.993 4
 2 2 -25 236.688 119.056 4
 -2 -2 25 731.157 201.16 2
 2 2 25 481.996 122.945 3
 2 -2 25 500.5 220.04 3
 2 -2 25 372.613 143.472 2
 2 2 -26 824.453 210.124 1
 -2 2 -26 446.415 130.65 1
 -2 2 26 752.117 153.329 1
 -2 -2 -26 309.663 163.126 5
 2 -2 -26 690.062 189.74 5
 -2 2 26 988.115 237.767 4
 2 2 26 812.72 245.632 4
 -2 -2 26 853.125 226.24 2
 2 2 26 730.461 144.6 3
 2 -2 26 305.797 182.414 3
 2 -2 26 806.866 191.459 2
 -2 2 -27 2523.47 270.817 1
 -2 2 27 2222.14 264.41 1
 2 2 -27 2450.88 333.689 1
 2 -2 -27 1960.24 292.63 5
 -2 -2 -27 2382.45 373.243 5
 -2 2 27 2075.45 327.976 4
 2 2 27 1966.89 368.321 4
 -2 -2 27 2097.98 329.86 2
 2 2 27 2218.66 237.171 3
 2 -2 27 2048.2 371.142 3
 2 -2 27 2243.36 293.998 2
 -2 2 -28 996.126 177.118 1
 -2 2 28 846.37 172.292 1
 2 2 -28 386.519 136.529 1
 -2 -2 -28 831.808 247.756 5
 2 -2 -28 912.162 238.666 5
 2 2 28 956.716 268.739 4
 -2 2 28 293.094 166.822 4
 -2 -2 28 1096.9 262.895 2
 2 2 28 626.111 148.268 3
 2 -2 28 721.459 281.391 3
 2 -2 28 808.035 208.889 2
 2 2 -29 334.474 172.523 1
 -2 2 29 344.444 114.764 1
 -2 2 -29 419.719 136.541 1
 2 -2 -29 129.546 128.378 5
 -2 -2 -29 360.665 192.317 5
 -2 2 29 224.582 153.942 4
 2 2 29 421.494 224.392 4
 -2 -2 29 226.882 156.612 2
 2 2 29 362.199 124.471 3
 2 -2 29 364.018 217.653 3
 2 -2 29 628.1 194.444 2
 -2 2 -30 392.357 148.693 1
 -2 2 30 148.192 102.744 1
 2 2 -30 628.427 221.981 1
 2 -2 -30 267.181 186.236 5
 -2 -2 -30 536.056 222.614 5
 -2 2 30 623.977 231.075 4
 2 2 30 389.472 178.192 4
 -2 -2 30 440.45 224.044 2
 2 2 30 274.645 135.338 3
 2 -2 30 457.725 217.075 3
 -2 -2 30 396.53 208.124 3
 2 -2 30 639.077 203.41 2
 -2 2 -31 3945.28 328.907 1
 -2 2 31 4216.28 365.507 1
 2 2 -31 2970.77 380.497 1
 -2 -2 -31 4204.34 527.352 5
 2 -2 -31 4426.23 483.605 5
 2 2 31 3267.81 479.178 4
 -2 2 31 4077.8 498.036 4
 -2 -2 31 3288.65 424.516 2
 2 2 31 3977.22 357.501 3
 2 -2 31 3122.74 497.613 3
 -2 -2 31 3802.15 536.649 3
 2 -2 31 4091.69 397.242 2
 -2 2 32 858.522 184.219 1
 2 2 -32 775.228 219.841 1
 -2 -2 -32 781.834 276.335 5
 2 -2 -32 1090.53 284.348 5
 2 2 32 1116.59 313.319 4
 -2 2 32 1199.43 302.008 4
 -2 -2 32 904.709 279.562 2
 2 2 32 785.125 181.868 3
 -2 -2 32 1158.4 367.588 3
 2 -2 32 423.8 207.072 3
 2 -2 32 934.683 220.021 2
 -2 2 33 769.109 184.501 1
 2 2 -33 1036.95 254.448 1
 -2 -2 -33 447.314 206.601 5
 2 -2 -33 695.909 256.337 5
 2 2 33 369.204 199.092 4
 -2 2 33 1188.78 311.345 4
 -2 -2 33 994.331 275.871 2
 2 2 33 961.536 210.493 3
 -2 -2 33 1264.11 331.966 3
 2 -2 33 975.159 327.692 3
 2 -2 33 739.56 182.027 2
 -2 2 34 170.602 115.64 1
 -2 -2 -34 596.178 290.97 5
 2 -2 -34 53.8132 152.484 5
 2 2 34 -96.3198 272.95 4
 -2 2 34 1.00749 165.47 4
 -2 -2 34 -94.5032 139.855 2
 2 2 34 436.097 166.046 3
 -2 -2 34 230.522 239.528 3
 2 -2 34 110.005 202.023 3
 2 -2 34 183.174 131.899 2
 -2 -2 -35 152.092 217.568 5
 2 -2 -35 244.227 171.609 5
 -2 2 35 336.863 229.221 4
 2 2 35 231.966 229.176 4
 -2 -2 35 387.234 191.888 2
 2 2 35 250.524 166.086 3
 -2 -2 35 524.206 273.213 3
 -2 2 35 146.588 117.786 3
 2 -2 35 379.183 242.446 3
 2 -2 35 297.807 139.462 2
 -2 2 36 1106.19 328.806 4
 2 2 36 1496.46 395.408 4
 -2 -2 36 1880.67 453.771 3
 2 -2 36 1420.15 392.534 3
 -2 2 36 1456.78 295.282 3
 -2 -2 -36 671.745 290.24 5
 2 -2 -36 1031.17 302.245 5
 -2 -2 36 1948.02 357.183 2
 2 2 37 659.349 301.692 4
 -2 2 37 1155.35 339.988 4
 -2 2 37 1106.43 268.682 3
 -2 -2 37 1109.26 325.493 3
 2 -2 37 1257.66 374.264 3
 2 -2 -37 770.612 271.643 5
 -2 -2 -37 580.49 288.81 5
 -2 2 -37 520.063 203.788 5
 -2 -2 37 1098.89 294.559 2
 -2 2 38 1059.71 334.899 4
 2 2 38 1303.38 372.35 4
 -2 -2 38 1035.37 272.92 2
 -2 2 38 1286.62 286.888 3
 2 -2 38 1366.91 352.614 3
 -2 -2 38 1052.69 324.245 3
 -2 -2 -38 241.743 192.514 5
 -2 2 -38 1347.18 431.413 5
 2 -2 -38 1495.65 366.646 5
 2 2 39 586.311 304.026 4
 -2 2 39 1489.45 396.12 4
 -2 -2 39 1008.9 289.292 2
 -2 -2 39 1067.52 378.049 3
 -2 -2 -39 607.452 294.045 5
 -2 2 -39 1057.52 313.028 5
 2 -2 -39 1453.17 367.035 5
 2 -2 39 798.183 344.965 3
 -2 2 40 741.139 347.042 4
 2 2 40 644.163 347.11 4
 -2 -2 40 567.073 311.174 3
 -2 2 -40 471.871 244.677 5
 -2 -2 -40 311.579 244.252 5
 2 -2 -40 1093.23 371.123 5
 2 -2 40 1038.86 359.055 3
 2 2 41 2444.47 495 4
 -2 2 41 1866.69 414.894 4
 -2 -2 41 1655.29 424.35 3
 -2 -2 -41 2238.82 485.909 5
 2 -2 -41 2497.86 473.638 5
 2 -2 41 2050.6 458.75 3
 -2 2 42 105.255 271.167 4
 -2 -2 42 608.058 379.128 3
 -2 -2 -42 207.055 305.027 5
 2 -2 -42 320.4 225.634 5
 2 -2 42 101.1 251.393 3
 -2 2 43 583.528 311.935 4
 -2 -2 43 993.141 309.135 3
 2 -2 -43 807.175 348.358 5
 2 -2 43 891.207 334.589 3
 -2 2 44 1330.83 367.085 4
 2 -2 44 470.673 235.502 3
 2 -2 -44 770.469 308.497 5
 -2 -2 44 1358.48 438.966 3
 2 -2 -45 2078.81 456.428 5
 2 -2 45 779.729 363.07 3
 -2 3 0 6591.55 391.858 3
 2 3 0 7339.92 469.76 2
 -2 -3 0 6461.13 432.177 2
 2 -3 0 6821.8 468.43 2
 -2 3 -1 20216.8 700.252 3
 -2 3 1 20724.6 676.459 3
 -2 -3 1 19617.1 759.004 2
 2 3 -1 19809.6 770.835 2
 2 3 1 19825.3 747.677 2
 2 -3 -1 19303.5 783.912 2
 2 -3 1 19617.7 790.7 2
 -2 -3 -1 20904.5 756.684 2
 -2 3 -2 15876.6 631.592 3
 -2 3 2 15384.2 575.915 3
 -2 -3 2 15345 681.648 2
 2 3 2 16264.9 675.853 2
 2 3 -2 15684 688.423 2
 2 -3 -2 15330.9 697.338 2
 -2 3 2 15731 676.714 2
 -2 -3 -2 15555.1 645.47 2
 2 -3 2 16153.8 719.591 2
 -2 3 -3 31595.2 910.161 3
 -2 3 3 33810.7 843.917 3
 2 3 3 32492 942.782 2
 -2 -3 3 33166.9 1019.7 2
 2 3 -3 32983.7 1013.26 2
 2 -3 -3 31540.3 1001.07 2
 -2 3 3 31972.3 975.159 2
 2 -3 3 32403.2 1027.07 2
 -2 -3 -3 32473 915.776 2
 2 -3 4 33801.5 985.209 3
 -2 3 -4 33406.3 959.465 3
 -2 3 4 34621.2 832.958 3
 2 3 4 33133.8 936.948 2
 -2 -3 4 32497.1 1019.09 2
 2 -3 -4 34457 1043.99 2
 2 -3 4 32494.5 1036.68 2
 -2 3 4 35064.1 1023.86 2
 -2 -3 -4 33553.4 920.572 2
 -2 3 -5 48545.3 1178.57 3
 2 -3 5 48707 1218.28 3
 -2 -3 5 50605.8 1274.44 2
 2 3 5 48925.4 1119.15 2
 2 -3 -5 48178.3 1227.7 2
 -2 -3 -5 48192 1081.16 2
 2 -3 5 48480.1 1260.82 2
 -2 3 5 50008.2 1223.38 2
 -2 3 -5 48747.2 1212.57 2
 -2 3 6 36220.1 696.003 5
 2 3 6 34722.3 959.535 5
 -2 -3 6 35834.7 1098.88 2
 2 3 6 34304.8 936.372 2
 2 -3 6 34068.5 1042.57 3
 -2 3 -6 36038.5 1030.98 3
 -2 -3 -6 33892.9 572.911 3
 2 -3 -6 35460.6 1062.47 2
 -2 -3 -6 34705.1 914.38 2
 -2 3 -6 36497.5 1062.25 2
 -2 3 6 36953.7 1049.5 2
 2 -3 6 33793.6 1059.59 2
 -2 3 7 1161.71 129.39 5
 2 3 7 1335.18 203.846 5
 2 -3 7 1232.6 215.735 3
 -2 3 7 1631 231.753 2
 2 -3 7 1354.63 235.375 2
 -2 -3 -7 1200.32 180.196 2
 2 -3 -7 743.655 161.875 2
 -2 -3 -7 1331.86 103.306 3
 -2 3 -7 1736.13 244.455 3
 -2 -3 7 1398.51 231.408 2
 2 3 7 1466.39 207.509 2
 -2 3 -7 1587.81 236.891 2
 -2 -3 8 9095.72 571.589 2
 2 3 8 10085.2 491.757 2
 -2 3 8 9772.37 374.424 5
 2 3 8 9855.82 522.644 5
 -2 -3 -8 8855.03 208.099 3
 2 -3 8 8908.4 561.506 3
 2 -3 -8 9312.3 546.723 2
 -2 -3 -8 9464.94 459.329 2
 -2 3 8 10938 578.278 2
 -2 3 -8 9798.13 558.398 2
 2 -3 8 9222.75 570.999 2
 2 3 -9 29033.5 1002.85 1
 2 3 9 29780.4 832.248 2
 -2 -3 9 30131.7 1057.43 2
 2 3 9 30538.7 948.935 5
 -2 3 9 29938.2 672.473 5
 2 -3 9 31577.2 1057.7 3
 2 -3 -9 29907.2 990.391 2
 -2 3 -9 31697 989.622 2
 -2 3 9 30584.8 969.63 2
 -2 -3 -9 29924.5 814.838 2
 2 -3 9 31198.9 1052.43 2
 -2 -3 10 6456.86 518.142 2
 2 3 10 5707.06 365.63 2
 2 3 -10 4962.27 429.155 1
 2 3 10 5838.57 416.505 5
 -2 3 10 5594.9 300.048 5
 2 -3 10 5523.35 465.175 3
 2 -3 -10 5522.4 428.468 2
 -2 3 10 5159.36 406.546 2
 2 -3 10 6099.53 486.002 2
 -2 3 -10 5894.32 429.436 2
 -2 -3 -10 5513.74 345.7 2
 -2 -3 11 17327 821.071 2
 2 3 11 17431.1 618.528 2
 2 3 -11 17440.4 793.48 1
 2 3 11 17734.8 742.067 5
 -2 3 11 16738.5 530.239 5
 2 -3 11 17228.5 823.351 3
 2 -3 -11 15219.9 709.808 2
 -2 3 -11 17381.8 745.321 2
 -2 3 11 17345 738.469 2
 -2 -3 -11 16221.7 577.983 2
 2 -3 11 17648.6 827.766 2
 -2 3 -12 29905.4 994.054 2
 2 3 12 31326 815.034 2
 2 3 -12 33094.5 1098.56 1
 -2 -3 12 31379.3 1121.76 2
 -2 3 12 30893.1 742.458 5
 2 3 12 31602.2 1002.15 5
 2 -3 12 31371.6 1138.56 3
 2 -3 -12 29223.5 994.641 2
 -2 -3 -12 29704.1 777.625 2
 -2 3 12 31831.4 1002.89 2
 2 -3 12 31463.9 1085.89 2
 2 3 13 27602.6 756.355 2
 -2 -3 13 27251 1055.85 2
 2 3 -13 25709.8 978.951 1
 -2 3 -13 25891.8 929.755 2
 -2 3 13 26091.6 704.417 5
 2 3 13 29243.3 974.516 5
 2 3 13 25872.9 955.654 4
 2 -3 13 27156.4 1087.84 3
 -2 -3 -13 27139.9 721.493 2
 -2 3 13 26475.8 918.647 2
 2 -3 13 26365.5 1001.29 2
 -2 3 13 27135.5 920.27 1
 -2 3 14 7941.67 505.694 1
 -2 3 14 7595.4 392.016 5
 2 3 14 7698.26 522.714 5
 -2 3 -14 8464.41 536.75 2
 -2 -3 14 9346.11 644.558 2
 2 3 -14 8126.05 562.78 1
 2 3 14 8399.62 421.123 2
 2 -3 14 8231.72 622.724 3
 -2 3 14 7675.58 482.626 4
 2 3 14 7655.66 540.212 4
 -2 -3 -14 7179.2 370.83 2
 -2 3 14 8983.68 554.14 2
 2 -3 14 9114.26 621.211 2
 2 3 -15 55063.6 1464.68 1
 -2 3 15 52592.8 1285.16 1
 2 -3 -15 53414 1096.02 5
 2 3 15 57660.6 1427.14 5
 -2 -3 -15 54184.4 1398.48 5
 -2 3 -15 53440.9 1414.9 4
 -2 3 -15 55147.9 1376.97 2
 -2 -3 15 50945.9 1484.24 2
 2 3 15 55339.3 1035.48 2
 2 -3 15 53839.1 1590.49 3
 2 3 15 52227.3 1406.87 4
 -2 3 15 53012 1274.72 4
 -2 3 15 53909 1334.74 2
 -2 -3 -15 54756.4 997.441 2
 2 -3 15 53220.6 1446.47 2
 2 3 -16 21765 926.316 1
 -2 3 16 20837.3 806.685 1
 2 3 16 23418.7 938.845 5
 2 -3 -16 21551.2 720.675 5
 -2 -3 -16 21489.1 908.389 5
 -2 3 -16 19944.2 883.543 4
 -2 -3 16 21347.1 976.401 2
 2 3 16 22954.1 651.162 2
 -2 3 -16 22408.4 875.852 2
 2 -3 16 20459.4 1006 3
 2 3 16 20891 908.103 4
 -2 3 16 23158.1 857.379 4
 -2 -3 -16 21833.4 627.999 2
 2 -3 16 23794.7 982.625 2
 2 3 -17 14916.3 777.989 1
 -2 3 17 14445.8 679.706 1
 -2 -3 -17 14944.4 775.364 5
 2 3 17 15946.9 782.384 5
 2 -3 -17 14705.3 613.929 5
 -2 3 -17 15720.5 804.628 4
 -2 -3 17 15285.8 836.511 2
 -2 3 -17 14660.4 722.518 2
 2 3 17 13485 491.229 2
 -2 3 17 14086.9 686.367 4
 2 -3 17 16561.7 917.505 3
 2 3 17 13612.1 757.248 4
 -2 -3 -17 14324.8 503.177 2
 2 -3 17 14750.8 782.667 2
 2 3 -18 17309.8 848.492 1
 -2 3 18 15163.1 694.079 1
 -2 -3 -18 16927.2 830.441 5
 2 -3 -18 15369.8 647.716 5
 2 3 18 16336.2 806.435 5
 -2 3 -18 15558.1 815.44 4
 -2 -3 18 16568.4 878.188 2
 -2 3 -18 17192.2 790.222 2
 2 3 18 16653.9 537.028 2
 -2 3 18 16054.1 744.495 4
 2 -3 18 16178.1 927.92 3
 2 3 18 14331.9 792.175 4
 -2 -3 -18 15597.7 512.111 2
 2 -3 18 15255 817.59 2
 -2 3 19 10041.4 573.381 1
 -2 -3 -19 9576.13 647.854 5
 2 3 19 10079.7 651.202 5
 2 3 -19 8939.3 604.945 4
 -2 3 -19 10917 696.733 4
 -2 3 -19 10964.9 636.57 2
 -2 -3 19 10530.1 720.365 2
 2 3 19 10111.9 398.577 2
 2 3 19 9559.83 661.679 4
 2 -3 19 9877.66 738.456 3
 -2 3 19 10050.7 602.78 4
 2 -3 19 10697 691.368 2
 2 3 -19 10210 661.31 1
 2 3 -20 4267.71 449.578 1
 -2 3 20 4507.37 388.899 1
 -2 -3 -20 4116.74 434.998 5
 2 3 20 4049.81 417.941 5
 2 3 -20 3645.24 410.293 4
 -2 3 -20 4590.46 458.684 4
 -2 3 -20 4028.88 403.648 2
 -2 -3 20 4411.55 472.861 2
 2 3 20 4086.07 245.161 2
 -2 3 20 3865.44 391.094 4
 2 3 20 3305.81 410.21 4
 2 -3 20 4172 499.684 3
 2 -3 20 4026.67 430.947 2
 -2 3 21 7199.32 484.374 1
 2 3 21 6514.2 319.623 1
 2 3 21 7648.58 584.444 5
 -2 -3 -21 7448.55 598.219 5
 2 3 -21 6255.92 525.254 4
 2 3 21 6696.1 573.13 4
 -2 3 21 5913.17 494.777 4
 -2 -3 21 5844.49 556.716 2
 -2 3 -21 7397.83 548.851 2
 2 3 21 6940.38 298.983 2
 2 -3 21 6749.63 646.465 3
 2 3 -21 7110.81 572.389 1
 2 -3 21 7477.46 586.091 2
 -2 3 22 18690.8 786.858 1
 2 3 22 17746.8 501.48 1
 2 3 22 18524.4 928.619 5
 -2 -3 -22 17760.8 924.48 5
 -2 3 22 17793.3 863.472 4
 2 3 -22 19528.7 935.816 4
 2 3 22 17893.6 941.716 4
 -2 3 -22 17142.6 824.978 2
 -2 -3 22 16782.8 920.216 2
 2 3 22 18278 457.619 2
 2 -3 22 18009.1 1052.91 3
 2 -3 22 18257.9 910.778 2
 2 3 -22 18668.2 930.195 1
 2 3 -23 5395.55 507.788 1
 2 3 23 4513.7 242.924 1
 -2 3 23 5266.48 416.759 1
 2 -3 -23 4958.08 423.993 5
 -2 -3 -23 4495.82 479.917 5
 -2 3 23 4923.69 468.576 4
 2 3 23 4895.68 515.508 4
 2 3 -23 4528.83 473.278 4
 2 3 23 4925.83 216.554 2
 -2 3 -23 4676.82 435.057 2
 -2 -3 23 4810.57 501.725 2
 2 -3 23 4130.87 523.337 3
 2 -3 23 5026.12 492.997 2
 2 3 24 1403.96 130.643 1
 2 3 -24 1325.82 265.916 1
 -2 3 24 1203.57 220.919 1
 2 3 24 1024.38 114.65 1
 2 -3 -24 1479.01 268.52 5
 -2 -3 -24 1224.43 284.442 5
 -2 3 -24 1216.61 249.053 2
 -2 -3 24 850.669 247.24 2
 2 3 24 1213.34 293.473 4
 -2 3 24 676.814 199.919 4
 2 -3 24 1292.4 343.149 3
 2 -3 24 1191.42 280.594 2
 2 3 25 13478.9 340.045 1
 2 3 -25 14551.5 842.132 1
 -2 3 25 13999.5 684.69 1
 2 -3 -25 12719.1 714.517 5
 -2 -3 -25 14492.6 887.785 5
 -2 3 25 13544.1 796.361 4
 2 3 25 13305.4 872.666 4
 2 3 25 13910.5 339.12 1
 -2 -3 25 12499.5 828.014 2
 -2 3 -25 13174.1 751.341 2
 2 -3 25 13669.6 976.552 3
 -2 -3 25 13837.6 954.047 3
 2 -3 25 13521 815.766 2
 2 3 -26 13306.1 807.68 1
 -2 3 26 13117.7 670.045 1
 2 -3 -26 13678.4 761.616 5
 -2 -3 -26 12493.3 843.437 5
 -2 3 26 13572.1 823.413 4
 2 3 26 13150.9 871.672 4
 -2 -3 26 13600.1 869.334 2
 -2 3 -26 13042 689.543 1
 2 -3 26 11857.4 928.659 3
 -2 -3 26 13048 942.623 3
 2 -3 26 12171.4 780.115 2
 2 3 -27 11115 754.097 1
 -2 3 27 11756.9 637.872 1
 2 -3 -27 11806.9 728.046 5
 -2 -3 -27 11328.2 828.301 5
 2 3 27 10621.5 815.893 4
 -2 3 27 11642.1 775.712 4
 -2 -3 27 11143.7 797.217 2
 -2 3 -27 11974.8 674.765 1
 2 -3 27 12699.2 961.15 3
 -2 -3 27 10091.8 841.056 3
 2 -3 27 12620.2 785.258 2
 2 3 -28 13363 839.907 1
 -2 3 28 13680.8 680.809 1
 2 -3 -28 13128.4 770.423 5
 -2 -3 -28 14351.3 936.951 5
 2 3 28 12877.5 897.22 4
 -2 3 28 14129.6 869.717 4
 -2 -3 28 13826.6 906.523 2
 -2 3 -28 12976.1 693.448 1
 2 -3 28 11591.3 935.061 3
 -2 -3 28 11828.6 927.039 3
 2 -3 28 14227.1 846.062 2
 -2 3 29 5891.52 446.102 1
 -2 3 -29 5998.29 481.64 1
 2 3 -29 6531.36 587.161 1
 -2 3 29 6104.07 609.704 4
 2 3 29 5892.84 631.316 4
 2 -3 -29 5528.45 527.676 5
 -2 -3 -29 7193.69 680.153 5
 -2 -3 29 5639.7 585.504 2
 -2 -3 29 5597.82 661.951 3
 2 -3 29 6054.58 691.899 3
 2 -3 29 6324.78 571.577 2
 -2 3 -30 3886.4 385.913 1
 2 3 -30 3839.48 468.229 1
 -2 3 30 4295.29 380.22 1
 -2 3 30 3714.11 469.954 4
 2 3 30 3854.51 537.174 4
 -2 -3 -30 3927.4 508.244 5
 2 -3 -30 4334.21 481.554 5
 -2 -3 30 5126.99 584.174 2
 -2 -3 30 4347.75 593.322 3
 -2 3 30 4901.2 437.574 2
 2 -3 30 3275.64 535.233 3
 2 -3 30 4672.77 505.781 2
 2 3 -31 4146.96 470.248 1
 -2 3 31 3537.63 356.274 1
 -2 3 -31 3229.31 357.701 1
 2 3 31 4193.9 574.934 4
 -2 3 31 3543.76 477.438 4
 -2 -3 -31 4178.77 572.685 5
 2 -3 -31 3984.12 477.057 5
 -2 -3 31 3875.23 496.072 2
 -2 -3 31 4228.96 603.141 3
 2 -3 31 3230.13 546.07 3
 2 -3 31 3809.44 455.39 2
 -2 3 31 3460.55 365.408 2
 2 3 -32 7198.87 618.977 1
 -2 3 32 7552.66 511.267 1
 -2 3 32 6997.28 673.838 4
 2 3 32 6695.02 713.334 4
 2 -3 -32 7644.41 658.663 5
 -2 -3 -32 6434.85 675.283 5
 -2 -3 32 6452.11 634.819 2
 -2 -3 32 7194.37 779.716 3
 2 -3 32 6993.75 778.563 3
 2 -3 32 6839.31 601.208 2
 -2 3 33 6493.73 463.335 1
 -2 -3 -33 6038.34 687.985 5
 2 -3 -33 5830.23 588.062 5
 -2 -3 33 5667.94 605.186 2
 -2 3 33 6784.27 662.143 4
 2 3 33 6377.3 719.219 4
 -2 -3 33 6278.34 749.919 3
 2 -3 33 6628.61 776.188 3
 2 -3 33 6671.84 605.449 2
 -2 -3 -34 2486.83 483.028 5
 2 -3 -34 2610.04 428.925 5
 -2 -3 34 3052.38 489.831 2
 2 3 34 2986.13 517.793 4
 -2 3 34 2196.51 432.549 4
 2 -3 34 2660.07 498.34 3
 -2 -3 34 2898.81 524.812 3
 2 -3 34 3184.18 427.929 2
 -2 -3 -35 5428.01 668.585 5
 2 -3 -35 5788.23 612.329 5
 -2 -3 35 5575.66 609.718 2
 -2 3 35 6152.53 652.658 4
 2 3 35 6941.47 777.166 4
 2 -3 35 6461.91 778.239 3
 -2 -3 35 6605.09 767.156 3
 2 -3 35 5789.87 561.321 2
 2 -3 -36 3981.08 524.269 5
 -2 -3 -36 5880.2 719.756 5
 -2 -3 36 4166.99 553.657 2
 -2 3 36 4271.74 568.871 4
 2 3 36 4497.23 645.992 4
 2 -3 36 5143.85 728.943 3
 -2 -3 36 5426.29 720.189 3
 2 -3 36 5196.31 531.257 2
 2 3 37 2403.23 494.768 4
 -2 3 37 2330.15 438.955 4
 -2 -3 37 2534.91 434.467 2
 2 -3 37 2928.03 569.802 3
 -2 -3 37 3379.85 591.387 3
 -2 -3 -37 3212.52 559.489 5
 2 -3 -37 2561.95 438.062 5
 2 3 38 2318.12 475.753 4
 -2 3 38 2928.47 572.597 4
 -2 -3 38 2744.03 456.347 2
 2 -3 38 3257.73 618.399 3
 -2 -3 38 2504.84 504.629 3
 -2 -3 -38 2510.69 476.852 5
 2 -3 -38 2040.02 405.667 5
 -2 -3 -39 7507.84 834.937 5
 2 -3 -39 6440.91 681.978 5
 2 -3 39 7516.52 895.398 3
 2 3 39 7598.39 850.762 4
 -2 3 39 7393.67 788.672 4
 -2 -3 39 7223.75 830.305 3
 -2 -3 39 7753.69 741.934 2
 2 -3 40 2366.19 532.797 3
 2 3 40 3170.83 572.512 4
 -2 3 40 2615.97 527.026 4
 -2 -3 40 2592.56 613.528 3
 2 -3 -40 2428.7 477.504 5
 -2 -3 -40 2760.35 527.302 5
 2 -3 41 3261.82 617.194 3
 -2 3 41 2518.14 490.348 4
 -2 -3 41 3445.93 631.778 3
 2 -3 -41 2477.8 458.042 5
 -2 -3 -41 3184.74 582.438 5
 2 -3 42 1313.84 397.367 3
 -2 3 42 2346.24 508.244 4
 2 -3 -42 1708.12 402.867 5
 -2 3 43 2756.18 530.344 4
 2 -3 -43 2249.33 457.751 5
 -2 4 0 5238.49 393.363 3
 2 -4 0 4981.88 470.867 2
 -2 -4 0 4723.06 434.17 2
 -2 -4 0 4517.17 348.932 3
 -2 4 1 3626.14 315.833 3
 -2 4 -1 3957.62 353.883 3
 2 -4 1 3620.7 395.527 2
 -2 4 1 4440.48 419.875 2
 -2 -4 -1 4269.89 412.723 2
 2 -4 -1 4101.08 412.818 2
 -2 -4 1 4050.03 410.341 2
 -2 -4 -1 3770.02 308.727 3
 -2 -4 1 3701.25 329.762 3
 -2 4 2 22406.5 780.265 3
 -2 -4 -2 21445.5 696.759 3
 2 -4 -2 22700.6 962.468 2
 -2 -4 2 22422 822.718 3
 -2 -4 2 22733.6 951.24 2
 2 -4 2 22798.7 983.775 2
 -2 -4 -2 22140 908.204 2
 -2 4 2 22055.7 928.967 2
 -2 4 3 8712.03 479.344 3
 2 4 -3 8409.93 585.967 2
 -2 -4 -3 7680.72 409.32 3
 -2 -4 3 8417.95 522.736 3
 2 -4 -3 8309.84 594.451 2
 -2 -4 -3 8862.03 581.253 2
 2 -4 3 8365.82 599.927 2
 -2 4 3 9238.87 608.256 2
 -2 -4 3 8760.12 596.217 2
 -2 4 4 6701.63 411.928 3
 2 -4 4 7789.59 534.686 3
 2 4 -4 6464.05 551.168 2
 -2 -4 4 6668.11 533.798 2
 2 -4 4 6672.37 555.437 2
 -2 4 4 6796.65 526.288 2
 -2 -4 -4 6190.15 478.205 2
 2 -4 -4 6270.27 524.927 2
 -2 -4 -4 6648.19 352.724 3
 -2 -4 4 7424.7 500.849 3
 -2 -4 -5 9459.84 395.522 3
 2 -4 5 10108.1 623.549 3
 -2 4 5 9590.92 483.759 3
 2 -4 -5 9875.48 641.457 2
 -2 -4 5 9016.81 564.914 3
 -2 4 5 9417.37 631.942 2
 2 -4 5 8373.68 612.024 2
 -2 -4 5 9006.78 624.293 2
 -2 -4 -5 9242.79 577.218 2
 -2 4 6 3452.87 295.025 3
 2 -4 6 3461.47 367.631 3
 -2 -4 -6 3394.64 224.969 3
 -2 -4 6 3670.68 412.867 2
 -2 -4 6 3357.75 370.876 3
 2 -4 -6 3573.35 390.548 2
 -2 4 6 4153.7 422.088 2
 -2 4 -6 3193.85 369.103 2
 -2 -4 -6 3263.08 345.929 2
 2 -4 6 3171.39 391.113 2
 2 4 7 6005.84 453.843 5
 -2 4 7 6303.42 361.131 5
 2 -4 7 6708.34 517.197 3
 -2 4 7 6905.33 404.054 3
 -2 -4 -7 6198.89 280.733 3
 -2 4 -7 5934.41 488.435 3
 2 -4 -7 6537.22 525.229 2
 -2 -4 7 6246.36 506.949 3
 -2 4 7 6709.1 520.805 2
 -2 4 -7 6728.51 520.978 2
 -2 -4 -7 6965.59 482.982 2
 2 -4 7 6536.94 540.497 2
 -2 -4 7 6226.06 530.303 2
 -2 4 8 546.465 120.175 5
 2 4 8 744.575 184.341 5
 2 -4 8 689.886 193.071 3
 -2 4 8 684.885 135.354 3
 -2 -4 -8 790.506 94.667 3
 2 -4 -8 840.84 213.648 2
 -2 4 8 809.295 212.036 2
 2 -4 8 726.678 212.733 2
 -2 -4 -8 589.204 167.79 2
 -2 4 -8 648.741 191.04 3
 -2 4 -8 781.459 204.081 2
 -2 -4 8 736.099 220.954 2
 2 4 8 792.091 190.803 2
 2 4 -9 7904.81 605.11 2
 2 4 9 8386.47 533.459 2
 -2 -4 9 8761.04 644.27 2
 -2 4 9 8171.2 417.988 5
 2 4 9 8121.83 537.051 5
 -2 4 9 7997.31 419.856 3
 2 -4 9 8370.7 611.788 3
 -2 4 -9 7578.88 566.149 3
 2 -4 -9 8777.78 610.489 2
 2 -4 9 8422.48 627.606 2
 -2 4 9 7715.23 554.018 2
 -2 4 -9 8468.77 582.03 2
 -2 -4 -9 8692.22 526.783 2
 2 4 -10 1649.3 301.412 2
 2 4 10 1960.52 268.818 2
 -2 4 -10 1727.26 281.746 2
 -2 -4 10 1637.4 296.052 2
 -2 4 10 1708.49 195.034 5
 2 4 10 1660.54 253.79 5
 2 -4 10 1861 308.518 3
 -2 4 10 1847.24 206.279 3
 -2 4 -10 1948.16 315.781 3
 2 -4 -10 1418.87 254.39 2
 2 -4 10 1690.44 319.891 2
 -2 -4 -10 1203.73 210.333 2
 -2 4 10 1809.11 291.159 2
 -2 4 -11 13212.9 742.25 2
 2 4 -11 16877.8 863.681 1
 2 4 11 16347.3 726.216 2
 -2 -4 11 16543.2 884.705 2
 2 4 -11 17645.9 906.841 2
 2 4 11 16545.4 774.178 5
 -2 4 11 16149.5 594.832 5
 -2 4 11 16203.9 586.22 3
 2 -4 11 15225.9 848.908 3
 2 -4 -11 16239.8 827.459 2
 -2 4 -11 18882.3 908.825 3
 2 -4 11 15490.2 869.711 2
 -2 -4 -11 16188.6 703.354 2
 -2 4 11 16978.8 815.8 2
 2 4 -12 4031.16 448.486 1
 -2 4 -12 3928.06 430.749 2
 2 4 -12 3261.91 419.692 2
 2 4 12 3579.98 356 2
 -2 -4 12 2952.81 395.455 2
 2 4 12 3512.25 367.654 5
 -2 4 12 3152.19 272.603 5
 2 -4 12 3707.26 434.886 3
 -2 4 -12 3545.65 423.022 3
 -2 -4 12 3199.47 417.401 3
 2 -4 -12 3152.24 384.178 2
 -2 -4 -12 3784.82 343.288 2
 -2 4 12 3222.95 369.163 2
 2 -4 12 5077.2 512.697 2
 2 4 -13 4574.03 458.833 1
 -2 4 -13 4488.4 451.833 2
 2 4 13 3908.25 362.833 2
 2 4 -13 4266.12 471.616 2
 -2 -4 13 4385.32 482.736 2
 2 4 13 4149.49 414.513 5
 -2 4 13 4139.77 318.36 5
 2 -4 13 3789.66 452.841 3
 -2 -4 13 3550.26 447.747 3
 2 -4 -13 3446.35 393.991 2
 -2 -4 -13 3981.98 350.167 2
 -2 4 13 3772.43 393.416 2
 2 -4 13 3757.36 447.898 2
 2 4 -14 1223.27 271.575 1
 -2 4 14 730.254 155.603 5
 2 4 14 967.455 218.43 5
 2 -4 -14 1132.7 252.157 2
 -2 -4 14 1098.11 283.866 3
 2 -4 14 964.915 256.384 3
 -2 4 14 929.306 219.037 2
 -2 -4 -14 1123.86 183.478 2
 2 -4 14 1036.41 252.224 2
 -2 4 -14 656.18 191.277 2
 -2 -4 14 1016.11 259.807 2
 2 4 14 1570.16 235.325 2
 2 4 -15 1956.56 315.438 1
 -2 4 15 1926.71 231.197 5
 2 4 15 2103.66 308.176 5
 -2 4 -15 2455.03 341.27 2
 2 4 15 2250.43 268.679 2
 -2 -4 15 1737.14 311.764 2
 2 -4 15 2356.35 391.731 3
 -2 -4 15 1767.15 328.052 3
 2 -4 -15 2005.7 297.847 2
 2 -4 15 2271.36 356.098 2
 -2 -4 -15 2115.11 251.879 2
 -2 4 15 1788.64 288.858 2
 -2 4 16 4391.81 342.864 5
 2 4 16 4782.88 457.78 5
 2 4 -16 4632.4 495.42 1
 2 4 16 4741.08 379.853 2
 -2 4 -16 5476.84 499.461 2
 -2 -4 16 4270.95 486.457 2
 -2 4 16 4189.33 417.501 1
 2 4 16 4135.78 447.378 4
 -2 -4 16 4272.77 507.624 3
 -2 -4 -16 4534.16 366.539 2
 2 -4 16 4321.81 507.384 3
 2 -4 16 4134.75 499.923 2
 -2 4 16 4636 439.877 2
 2 4 -17 3773.36 434.932 1
 -2 4 17 3376.77 307.974 5
 2 4 17 3400.2 402.844 5
 2 4 17 4052.07 344.786 2
 -2 -4 17 3863.21 481.089 2
 -2 4 -17 3892.66 434.045 2
 -2 4 17 3891.09 400.909 1
 2 4 17 3080.66 388.866 4
 -2 4 17 3301.33 370.99 4
 -2 -4 17 3602.01 471.23 3
 -2 -4 -17 3422.35 312.43 2
 2 -4 17 2949.36 442.195 3
 2 -4 17 3353.86 433.624 2
 -2 4 17 3714.13 406.765 2
 2 4 -18 8435.63 656.142 1
 2 4 18 8666.98 631.137 5
 -2 4 18 8060.15 482.842 5
 -2 -4 18 7544.5 655.58 2
 2 4 18 9064.08 501.23 2
 -2 4 -18 8249.06 633.168 2
 -2 4 18 7718.09 567.747 1
 -2 4 18 7941.12 573.213 4
 2 4 18 7233.82 597.589 4
 2 -4 18 9092.31 732.774 3
 -2 -4 -18 8931.02 494.714 2
 -2 -4 18 8012.26 702.601 3
 -2 4 18 8935.32 605.959 2
 2 -4 18 8261.59 691.959 2
 2 4 -19 5173.91 515.446 1
 2 4 19 5366.9 506.233 5
 -2 -4 19 4910.22 543.714 2
 2 4 19 4939.68 371.794 2
 -2 4 -19 5437.34 522.587 2
 -2 4 19 4771.91 443.951 1
 2 4 19 4721.33 496.371 4
 -2 4 19 4811.13 461.201 4
 2 -4 19 4841.12 566.684 3
 -2 -4 19 5491.94 596.601 3
 -2 -4 -19 4737.74 360.204 2
 2 -4 19 5025.69 531.786 2
 -2 4 19 4955.17 474.88 2
 2 4 -20 4517.88 493.761 1
 2 4 20 4431.68 462.876 5
 -2 4 -20 4629.98 475.803 2
 2 4 20 4651.77 353.026 2
 -2 -4 20 4609.89 533.034 2
 2 -4 20 4306.21 506.3 2
 -2 4 20 3955.9 431.834 2
 2 4 20 4180.13 475.801 4
 -2 4 20 4463.63 450.506 4
 -2 -4 20 3834.71 517.25 3
 -2 -4 -20 4089.91 330.236 2
 2 -4 20 3838.62 541.359 3
 -2 4 20 3750.86 396.31 1
 -2 4 21 6664.31 523.817 1
 -2 4 -21 7287.26 605.762 2
 -2 -4 21 6967.69 654.576 2
 2 4 21 6790.92 410.942 2
 -2 4 21 6941.17 547.419 2
 2 -4 21 7553.44 677.225 2
 2 -4 21 7660.34 734.927 3
 2 4 21 7043.53 626.002 4
 -2 4 21 7500.19 602.451 4
 -2 -4 -21 6761.98 417.336 2
 -2 -4 21 7917.6 733.737 3
 2 4 -21 7525.88 638.913 1
 -2 4 22 2196.7 314.684 1
 -2 4 -22 2530.02 395.877 2
 -2 -4 22 2908.51 434.076 2
 2 4 22 2204.88 238.927 2
 2 -4 22 2282.26 387.871 2
 -2 4 22 2058.05 319.727 2
 -2 4 22 2302.53 346.329 4
 2 4 22 1961.82 332.782 4
 -2 -4 22 2674.39 443.238 3
 2 -4 22 1837.45 413.559 3
 2 4 -22 2514.09 382.939 1
 2 -4 23 1593.68 346.573 2
 -2 4 23 2369.47 332.606 2
 2 4 23 2207.88 370.751 4
 -2 4 23 2476.27 369.184 4
 -2 -4 23 1790.8 372.293 2
 -2 4 -23 1958.37 346.214 2
 2 4 23 2041.83 226.436 2
 -2 -4 23 1645.6 353.793 3
 2 -4 23 2665.79 479.597 3
 -2 4 23 2211.27 307.643 1
 2 -4 24 4991.84 572.988 2
 -2 4 24 4854.35 472.595 2
 -2 4 -24 4303.23 482.413 2
 -2 -4 24 4332.87 549.448 2
 2 4 24 4483 305.79 2
 -2 4 24 3676.78 447.418 4
 2 4 24 4981.11 562.414 4
 2 -4 24 4306.12 591.356 3
 -2 -4 24 4760.87 631.273 3
 2 4 24 4754.67 345.517 1
 -2 4 24 3930.02 411.749 1
 2 4 25 16293.2 599.667 1
 -2 4 25 14901.7 779.977 1
 2 -4 -25 16300.5 822.22 5
 -2 -4 -25 16159.1 966.755 5
 -2 4 25 15248.6 894.734 4
 2 4 25 15660.6 981.745 4
 -2 4 -25 15936.2 915.119 2
 2 4 25 16025.3 540.882 2
 -2 -4 25 16284.3 1026.85 2
 2 -4 25 16527.7 1140.93 3
 -2 -4 25 14677.2 1035.77 3
 -2 4 25 15373.7 821.684 2
 2 -4 25 16464.1 1000.41 2
 2 -4 26 1880.04 354.983 2
 -2 4 26 1785.61 310.369 2
 2 -4 -26 1516.28 296.706 5
 -2 -4 -26 1384.87 369.998 5
 -2 4 -26 1106.17 236.334 2
 2 4 26 1496.63 162.982 2
 -2 -4 26 1461.25 359.368 2
 2 4 26 1132.24 312.365 4
 -2 4 26 1147.78 282.52 4
 -2 -4 26 2025.67 434.722 3
 2 -4 26 1273.72 378.803 3
 2 4 26 1657.37 196.566 1
 -2 4 26 1514.61 257.35 1
 2 4 27 2481.23 219.631 1
 -2 4 27 2880.79 353.792 1
 2 -4 27 2922.75 436.286 2
 -2 4 27 3074.4 374.272 2
 2 -4 -27 2989.79 397.606 5
 -2 -4 -27 2890.71 461.775 5
 -2 -4 27 3641.52 506.702 2
 2 4 27 2514.19 202.694 2
 2 4 27 2944.8 237.182 1
 -2 4 27 2292.43 372.537 4
 2 4 27 3215.45 460.854 4
 -2 -4 27 2584.74 478.807 3
 2 -4 27 2252.82 473.361 3
 -2 4 -27 2563.31 369.961 1
 2 4 28 483.282 110.485 1
 -2 4 28 321.006 136.421 1
 2 -4 28 856.49 281.824 2
 -2 4 28 747.079 193.884 2
 2 -4 -28 846.896 244.696 5
 -2 -4 -28 582.702 268.866 5
 -2 -4 28 529.814 258.549 2
 2 4 28 338.073 220.345 4
 -2 4 28 342.153 167.188 4
 -2 -4 28 742.675 328.693 3
 2 -4 28 147.5 204.054 3
 -2 4 -28 542.418 205.793 1
 -2 4 29 57.8141 125.256 1
 -2 4 29 190.225 152.363 2
 2 -4 29 66.1148 201.348 2
 -2 -4 -29 284.049 236.657 5
 2 -4 -29 26.8548 124.681 5
 -2 -4 29 14.0974 175.876 2
 2 4 29 -189.399 206.599 4
 -2 4 29 -12.3663 176.028 4
 2 -4 29 25.858 196.545 3
 -2 -4 29 -208.185 228.347 3
 -2 4 -29 27.5252 116.128 1
 2 -4 30 301.221 193.472 2
 2 -4 -30 523.686 228.805 5
 -2 -4 -30 721.517 277.393 5
 -2 -4 30 680.367 306.476 2
 2 4 30 689.161 279.649 4
 -2 4 30 599.164 242.447 4
 2 -4 30 333.363 252.38 3
 -2 -4 30 -41.4601 240.002 3
 -2 4 30 340.263 159.631 1
 -2 4 31 6631.98 516.068 1
 2 -4 -31 6492.06 609.782 5
 -2 -4 -31 6971.2 718.357 5
 -2 4 31 7188.87 683.273 4
 2 4 31 6702.99 725.159 4
 2 -4 31 7065.27 827.638 3
 -2 -4 31 7282.74 790.837 3
 -2 -4 31 7954.8 787.353 2
 2 -4 31 7399.48 701.286 2
 2 -4 32 4585.27 563.488 2
 -2 4 32 4578.11 570.72 4
 -2 -4 -32 4343.06 607.412 5
 2 -4 -32 3753.54 480.936 5
 -2 -4 32 4432.32 589.086 2
 2 4 32 4732.14 618.312 4
 2 -4 32 3202.9 585.88 3
 -2 -4 32 4441.8 657.483 3
 -2 4 32 5091.91 458.476 1
 2 -4 -33 2856.44 439.307 5
 -2 -4 -33 2002.67 425.679 5
 -2 4 33 2027.26 411.704 4
 -2 -4 33 2414.63 438.254 2
 2 4 33 1510.28 375.232 4
 2 -4 33 2510.29 507.735 3
 -2 -4 33 1998.21 477.612 3
 2 -4 33 2791.48 505.889 2
 2 4 34 1930.37 450.735 4
 2 -4 -34 1919.3 404.614 5
 -2 4 34 1561.79 383.672 4
 -2 -4 -34 1810.55 388.872 5
 2 -4 34 1780.49 456.351 3
 -2 -4 34 2584.61 554.233 3
 2 -4 34 2562.27 443.03 2
 -2 -4 34 1533.79 410.232 2
 -2 4 35 203.673 226.005 4
 -2 -4 -35 -114.85 219.254 5
 2 4 35 281.317 259.391 4
 2 -4 -35 276.575 241.696 5
 -2 -4 35 485.859 238.074 2
 2 -4 35 593.376 353.472 3
 -2 -4 35 691.195 384.236 3
 2 -4 35 656.728 275.068 2
 2 4 36 268.523 239.869 4
 -2 -4 -36 248.924 251.062 5
 -2 4 36 523.554 291.308 4
 2 -4 -36 438.372 248.715 5
 -2 -4 36 606.947 272.172 2
 2 -4 36 93.7027 301.395 3
 -2 -4 36 79.6468 247.014 3
 2 -4 36 954.884 345.265 2
 2 -4 37 997.317 353.748 3
 -2 -4 37 1274.7 361.694 2
 -2 -4 37 569.937 338.476 3
 2 4 37 643.863 301.861 4
 -2 -4 -37 617.039 268.259 5
 -2 4 37 592.63 310.962 4
 2 -4 -37 753.42 255.667 5
 2 -4 38 3236.96 589.348 3
 -2 -4 38 3618.12 560.688 2
 -2 -4 38 3694.97 655.468 3
 -2 -4 -38 3592.11 597.573 5
 2 4 38 2937.44 553.172 4
 2 -4 -38 2923.33 492.659 5
 -2 4 38 4531.35 638.118 4
 2 -4 -39 2484.76 455.639 5
 -2 4 39 2481.91 504.566 4
 -2 -4 -39 3459.12 573.803 5
 -2 -4 39 3166 562.743 2
 2 -4 39 2366.78 567.916 3
 -2 4 40 2505.48 500.139 4
 2 -4 -40 3477.4 564.367 5
 -2 -4 -40 3156.6 576.216 5
 -2 4 41 1367.28 391.713 4
 2 5 0 5125.43 536.461 2
 -2 5 0 6300.57 567.174 2
 2 -5 0 4868.27 516.006 2
 -2 -5 0 5498.99 536.092 2
 -2 -5 0 4920.75 404.677 3
 2 5 1 1272.76 255.611 2
 2 5 -1 1964.86 350.363 2
 -2 -5 1 1597.81 306.264 2
 -2 5 1 1571.5 296.589 2
 -2 5 -1 1056.57 246.407 2
 -2 -5 -1 1491.21 224.646 3
 -2 -5 1 1153.09 221.509 3
 -2 5 -1 1464.36 261.864 3
 -2 -5 -1 1364.51 284.867 2
 2 -5 -1 1521.57 306.211 2
 2 -5 1 1398.85 293.718 2
 2 5 -2 21722.8 1051.81 2
 2 5 2 22426.8 1032.52 2
 2 -5 -2 18693.8 1002 2
 -2 5 -2 20163.2 899.683 3
 -2 -5 2 18371.2 821.436 3
 -2 5 2 21313.3 1030.47 2
 -2 -5 2 21196.2 1032.31 2
 -2 5 -2 21434.3 1030.99 2
 2 -5 2 19490.4 1023.14 2
 -2 -5 -2 19375.4 962.667 2
 -2 -5 -2 20236.4 756.796 3
 2 5 -3 24450.1 1114.21 2
 2 5 3 23895.5 1068.61 2
 -2 -5 3 24430.1 967.834 3
 2 -5 -3 23867.7 1122.94 2
 -2 5 -3 24370.2 1000.67 3
 2 -5 3 22982.9 1128.58 2
 -2 -5 -3 24895.6 1083.09 2
 -2 -5 3 23477.2 1112.02 2
 -2 5 -3 25777.5 1130.43 2
 -2 5 3 25653.1 1129.06 2
 -2 -5 -3 23647.8 794.281 3
 2 5 -4 9661.01 721.845 2
 2 5 4 10339.2 703.717 2
 -2 -5 4 10001.7 642.855 3
 -2 5 -4 8771.67 609.009 3
 2 -5 -4 9505.8 711.798 2
 -2 5 -4 10032.2 709.907 2
 2 -5 4 9313.73 724.637 2
 -2 -5 4 9797.15 740.253 2
 -2 -5 -4 10873.7 711.821 2
 -2 5 4 10124.7 713.183 2
 -2 -5 -4 8952.04 465.8 3
 2 5 -5 8892.6 702.836 2
 2 5 5 10365.4 694.195 2
 2 -5 -5 10168.9 739.415 2
 -2 -5 5 9477.34 626.32 3
 -2 5 -5 9830.79 653.898 3
 -2 -5 -5 8675.79 632.266 2
 -2 -5 5 9915.47 726.874 2
 -2 5 -5 9305.77 687.054 2
 2 -5 5 8903.2 706.107 2
 -2 5 5 10343.6 707.98 2
 -2 -5 -5 9185.14 454.228 3
 2 -5 5 9499.28 667.88 3
 -2 -5 6 669.742 219.672 2
 -2 5 -6 547.488 193.627 2
 2 5 -6 748.305 223.789 2
 2 5 6 915.582 241.697 2
 -2 5 -6 678.139 199.542 3
 -2 5 6 460.091 150.325 3
 -2 -5 6 648.892 214.296 3
 2 -5 6 130.674 156.704 2
 2 -5 -6 174.862 136.399 2
 -2 5 6 615.996 189.008 2
 -2 -5 -6 393.414 151.262 2
 2 -5 6 589.2 212.966 3
 -2 -5 -6 383.689 105.353 3
 2 5 -7 5996.96 579.165 2
 2 5 7 6963.26 564.687 2
 -2 5 7 6203.26 427.545 3
 2 -5 7 6594.83 568.46 3
 -2 -5 -7 5727.69 325.511 3
 -2 -5 7 5355.08 492.394 3
 2 -5 -7 5687.6 549.823 2
 -2 5 -7 5845.43 531.036 3
 -2 -5 -7 4960.85 481.559 2
 -2 5 7 6853.3 588.551 2
 2 -5 7 6219.5 606.753 2
 -2 5 -7 5645.45 538.301 2
 -2 -5 7 6098.23 583.707 2
 -2 5 8 3084.3 290.294 5
 2 5 8 2435.23 334.644 5
 2 -5 8 2871.96 392.789 3
 -2 -5 -8 2685.24 352.282 2
 2 -5 -8 3282.91 427.38 2
 2 -5 8 3045.09 478.67 2
 -2 5 8 2656.14 393.605 2
 -2 5 -8 2692.55 373.342 3
 -2 5 8 2356.86 281.964 3
 -2 -5 8 3326.44 416.231 3
 -2 -5 8 2856.76 426.418 2
 2 5 8 3455.35 411.01 2
 2 5 -8 2652.58 394.383 2
 -2 5 -8 2548.25 378.367 2
 -2 5 -9 32233.2 1281.78 2
 2 5 9 31341.2 1180.95 2
 2 5 -9 30923.1 1304.92 2
 -2 5 9 29796.8 901.607 5
 2 5 9 30348.1 1119.33 5
 2 -5 9 31437.6 1275.32 3
 -2 5 9 31597.8 920.538 3
 2 -5 -9 31609.5 1274.44 2
 -2 5 -9 33030.2 1281.85 3
 -2 -5 9 30313.1 1234.97 3
 -2 5 9 32808.9 1263.35 2
 2 -5 9 32117.2 1360.76 2
 -2 -5 -9 30689.7 1141.04 2
 -2 -5 9 31614.3 1327.95 2
 -2 5 -10 12790.9 807.343 2
 2 5 10 11156.5 704.323 2
 2 5 10 10405.2 665.619 5
 -2 5 10 11135.8 560.623 5
 2 -5 10 11271.1 780.456 3
 -2 5 10 10282.5 527.668 3
 -2 -5 10 10438.4 756.905 3
 2 -5 -10 11623.7 778.564 2
 -2 5 10 11876.4 775.952 2
 2 -5 10 10766.9 818.343 2
 -2 -5 -10 11864.7 716.336 2
 -2 -5 10 10456.2 796.81 2
 -2 5 -11 16054.2 917.833 2
 2 5 11 15193.4 816.136 2
 -2 5 11 15265.5 658.412 5
 2 5 11 14923.8 804.094 5
 -2 5 11 14950.4 615.91 3
 2 -5 11 15383.3 934.743 3
 -2 -5 11 15867.1 924.966 3
 2 -5 -11 13912.5 852.507 2
 -2 -5 11 14764.5 947.518 2
 -2 -5 -11 16762.7 839.721 2
 2 -5 11 15072.2 951.186 2
 -2 5 11 15429.3 867.216 2
 -2 -5 12 3207.1 460.329 2
 2 5 12 3270.57 386.16 2
 -2 5 -12 3348.64 435.903 2
 2 5 12 2962.6 370.163 5
 -2 5 12 3149.71 305.207 5
 2 -5 12 3202.01 445.373 3
 -2 5 12 3202.45 289.407 3
 -2 -5 12 3539.37 453.018 3
 2 -5 -12 3650.81 467.165 2
 -2 5 12 3563.95 440.042 2
 -2 -5 -12 2823.54 347.767 2
 2 -5 12 2908.04 450.194 2
 2 5 13 2317.75 322.928 2
 -2 -5 13 1755.35 354.283 2
 -2 5 13 1795.24 239.18 5
 2 5 13 1583.39 290.864 5
 2 -5 13 1732.94 341.756 3
 -2 -5 13 1507.04 316.64 3
 -2 5 13 1561.51 213.42 3
 2 -5 -13 1790.01 355.129 2
 -2 5 13 2493.36 379.317 2
 -2 -5 -13 1690.67 282.538 2
 2 -5 13 1879.01 376.405 2
 -2 -5 14 3975.79 528.444 2
 2 5 14 4793.3 456.641 2
 -2 5 14 3793.63 344.686 5
 2 5 14 4530.02 461.179 5
 -2 -5 14 3862.66 505.967 3
 2 -5 -14 3708.32 474.974 2
 -2 5 14 4210.71 476.144 2
 -2 -5 -14 4247.03 414.202 2
 2 -5 14 4521.22 563.641 2
 2 -5 14 5346.05 606.294 3
 -2 5 14 3560.34 303.581 3
 2 5 15 24970.7 1084.9 5
 -2 5 15 25781.7 882.281 5
 -2 -5 15 25984.1 1272.48 3
 2 -5 -15 23742.6 1122.44 2
 -2 -5 -15 26286.5 1013.36 2
 -2 5 15 26446.8 1144.71 2
 -2 -5 15 24610.1 1262 2
 2 -5 15 26222.7 1298.82 2
 2 -5 15 24334.2 1260.85 3
 -2 5 15 24782.3 740.433 3
 2 5 16 20237.1 982.554 5
 -2 5 16 17366 739.49 5
 2 -5 16 17598.3 1085.87 3
 -2 5 16 18136.6 624.917 3
 -2 -5 16 17068.8 1048.26 3
 2 -5 -16 17479 979.259 2
 -2 -5 -16 19200.8 877.525 2
 -2 5 16 18611.2 974.72 2
 -2 -5 16 18796 1099.86 2
 2 -5 16 18292.3 1099.05 2
 -2 -5 17 3951.26 557.424 2
 -2 5 17 2934.51 322.501 5
 2 -5 17 2727.45 446.471 3
 -2 5 17 3014.37 272.496 3
 -2 -5 17 3504.72 521.333 3
 2 -5 -17 2793.5 410.579 2
 -2 -5 -17 2809.03 349.526 2
 -2 5 17 3104.82 419.823 2
 2 -5 17 3237.76 501.788 2
 -2 -5 18 827.882 296.22 2
 -2 5 18 884.798 195.022 5
 2 -5 18 652.59 249.855 3
 -2 5 18 640.878 140.091 3
 2 5 18 525.302 238.953 4
 -2 -5 18 666.441 267.454 3
 -2 -5 -18 1006.52 218.424 2
 -2 5 18 852.283 240.05 2
 2 -5 18 1127.86 321.279 2
 -2 5 19 1980.27 334.033 1
 -2 -5 19 2582.37 437.969 2
 -2 5 19 2298.61 308.565 5
 2 -5 19 2819.33 475.608 3
 -2 5 19 2362.22 377.654 4
 2 5 19 2078.61 373.567 4
 -2 5 19 2401.11 225.999 3
 -2 -5 19 2412.86 418.658 3
 -2 -5 -19 1756.96 281.062 2
 -2 5 19 1561.78 294.362 2
 2 -5 19 1565.65 345.046 2
 -2 5 20 933.795 235.062 1
 -2 -5 20 1569.62 382.319 2
 -2 5 20 820.216 190.583 5
 2 5 20 858.767 254.801 4
 -2 5 20 1010.08 151.581 3
 -2 5 20 1686.26 328.736 4
 2 -5 20 1003.12 340.92 3
 -2 -5 -20 1117.75 233.53 2
 -2 -5 20 1160.48 322.452 3
 -2 5 20 917.93 244.43 2
 2 -5 20 1155.55 330.117 2
 -2 5 21 3386.31 445.405 2
 2 -5 21 3893.97 570.168 2
 2 5 21 3997.59 518.832 4
 -2 5 21 3541.29 441.145 4
 2 -5 21 3377.22 550.789 3
 -2 5 21 3678.52 266.842 3
 -2 -5 21 4026.68 588.037 2
 -2 -5 -21 3870.79 388.706 2
 -2 -5 21 4739.19 635.834 3
 -2 5 21 3525.06 442.572 1
 -2 5 22 20944.4 1042.91 2
 -2 -5 22 20480.2 1222.84 2
 2 -5 22 18565.5 1168.03 2
 -2 -5 -22 19986.3 845.059 2
 -2 -5 22 17703 1153.39 3
 -2 5 22 19340.4 978.278 1
 -2 5 22 18057 990.339 4
 2 5 22 18902.3 1089.69 4
 -2 5 22 19733.5 592.298 3
 2 -5 22 19304.9 1258.26 3
 -2 5 23 22646.6 1086.56 2
 -2 -5 23 23603.3 1311.97 2
 2 -5 23 23569.3 1317.28 2
 2 5 23 20692.2 1155 4
 -2 5 23 23994.4 636.336 3
 -2 5 23 23231.8 1143.97 4
 2 -5 23 25055 1455.75 3
 -2 -5 23 22047.1 1306.31 3
 -2 -5 -23 22681.8 884.686 2
 -2 5 23 22536.6 1049.18 1
 -2 5 24 2010.71 332.891 2
 2 -5 24 1590.93 376.427 2
 -2 5 24 1668.2 352.574 4
 2 5 24 1855 372.752 4
 2 5 24 1774.13 273.282 2
 -2 -5 24 1858.19 428.301 2
 2 -5 24 2114.36 482.63 3
 -2 -5 24 2391.38 473.179 3
 -2 5 24 1578.24 309.006 1
 -2 5 25 144.296 165.576 2
 2 -5 25 -1.18521 185.037 2
 -2 5 25 -123.785 185.794 4
 2 5 25 281.253 234.35 4
 -2 -5 25 18.0961 182.022 2
 -2 -5 25 -93.0678 214.148 3
 2 -5 25 263.042 287.353 3
 -2 5 25 120.108 147.651 1
 -2 5 26 60.6589 150.139 2
 2 -5 26 265.137 196.7 2
 -2 5 26 358.866 226.507 4
 2 5 26 606.723 294.523 4
 -2 -5 26 30.6314 181.65 2
 2 -5 26 330.101 301.599 3
 -2 -5 26 659.594 280.328 3
 2 5 26 246.543 119.223 1
 -2 5 26 708.491 235.947 1
 2 -5 27 3071.44 512.421 2
 2 -5 27 3421.33 573.564 3
 -2 5 27 2410.72 398.033 4
 2 5 27 2883.12 479.619 4
 -2 -5 27 2613.17 464.833 2
 -2 -5 27 3252.33 544.902 3
 2 5 27 2969.41 319.189 1
 -2 5 27 3337.97 430.235 1
 2 -5 28 2509.21 493.722 2
 -2 -5 28 2989.37 534.573 2
 -2 5 28 2471.3 443.558 4
 2 5 28 2466.05 483.794 4
 2 -5 28 1784.96 449.307 3
 -2 -5 28 1732.19 452.877 3
 -2 5 28 1759.61 318.462 1
 -2 -5 29 17193.7 1186 2
 2 -5 29 17814 1163.91 2
 2 -5 29 17303 1302.77 3
 -2 5 29 17016 1072.63 4
 2 5 29 16335 1131.38 4
 -2 -5 29 18236.7 1312.15 3
 -2 5 29 17491.5 922.33 1
 2 -5 30 6501.91 727.172 2
 -2 -5 30 7309.21 796.301 2
 2 5 30 8082.91 829.199 4
 -2 5 30 7299.62 724.492 4
 2 -5 30 8466.85 944.637 3
 -2 -5 30 6855.37 829.149 3
 -2 5 30 6771.74 577.145 1
 -2 -5 31 460.089 219.128 2
 -2 -5 31 754.878 347.875 3
 2 -5 31 1217.88 379.621 2
 2 -5 31 953.753 412.63 3
 -2 5 31 942.624 327.08 4
 2 5 31 853.48 276.841 4
 -2 -5 32 250.188 295.084 2
 -2 -5 32 98.9008 275.457 3
 2 -5 32 -70.1386 195.37 2
 -2 5 32 62.5307 215.191 4
 2 5 32 -363.547 321.023 4
 2 -5 32 14.9 244.125 3
 -2 -5 33 628.945 311.54 2
 -2 -5 33 1169.25 407.333 3
 2 -5 33 1154.46 363.316 2
 -2 5 33 762.959 296.3 4
 2 -5 33 1024.23 400.23 3
 2 5 33 917.552 320.166 4
 -2 -5 34 662.18 288.465 2
 2 5 34 534.506 324.103 4
 -2 5 34 1008.48 382.781 4
 2 -5 34 102.092 302.2 3
 -2 -5 34 572.917 368.01 3
 2 -5 34 417.769 250.956 2
 -2 5 35 4189.05 613.884 4
 -2 -5 35 4620.26 663.637 2
 2 5 35 3015.14 580.454 4
 2 -5 35 4272.65 726.254 3
 -2 -5 35 3508.36 676.234 3
 2 -5 35 3988.43 599.322 2
 -2 -5 36 7092.2 820.263 2
 2 -5 36 8189.86 839.915 2
 -2 5 36 7733.38 819.156 4
 -2 -5 37 5648.91 720.255 2
 -2 5 37 7298.03 816.977 4
 -2 -5 38 1218.73 402.061 2
 -2 5 38 1267.17 370.518 4
 -2 -5 39 779.045 435.017 2
 -2 -6 0 4074.52 401.072 3
 -2 -6 0 3854.67 532.153 2
 2 -6 0 3625.2 517.546 2
 -2 6 0 3773.01 426.123 3
 -2 -6 1 13411.3 739.834 3
 -2 -6 -1 14406.1 731.138 3
 2 -6 1 13888.3 964.133 2
 -2 -6 -1 13328.2 906.168 2
 -2 -6 1 12187.7 886.956 2
 2 -6 -1 13063.4 927.118 2
 -2 6 1 14389.8 792.11 3
 -2 6 -1 14796.5 838.998 3
 2 -6 2 3939.88 532.921 2
 2 -6 -2 3617.07 500.89 2
 -2 -6 -2 2970.99 441.844 2
 -2 -6 2 4271.7 544.683 2
 -2 6 -2 4017.1 465.998 3
 -2 -6 -2 3490.51 362.412 3
 -2 6 2 4525.26 451.268 3
 -2 -6 2 3467.38 411.387 3
 -2 -6 -3 9527.7 565.218 3
 -2 -6 3 9712.44 664.438 3
 -2 -6 -3 9508.89 754.924 2
 2 -6 3 9500.42 823.777 2
 -2 -6 3 9669.44 798.881 2
 2 -6 -3 11345.8 856.282 2
 -2 6 3 9956.51 646.377 3
 -2 6 -3 9218.84 690.175 3
 -2 -6 -4 7376.42 480.411 3
 -2 -6 4 7067.01 597.924 3
 -2 -6 -4 6489.65 618.588 2
 2 -6 -4 5723.05 621.567 2
 -2 -6 4 7514.06 705.065 2
 2 -6 4 7062.8 711.958 2
 -2 6 -4 8476.1 664.184 3
 -2 6 4 7351.42 551.884 3
 -2 -6 5 34315.1 1297.93 3
 -2 -6 -5 35743.7 1014.61 3
 -2 6 5 36088.1 1181.55 3
 2 -6 -5 33078.8 1455.38 2
 2 -6 5 35214.1 1556.69 2
 -2 -6 5 35555.1 1527.83 2
 -2 -6 -5 34321.1 1406.78 2
 -2 -6 6 5368.57 540.487 3
 -2 -6 -6 5053.77 379.223 3
 -2 -6 -6 5057.27 532.211 2
 2 -6 6 5407.07 644.802 2
 2 -6 -6 4491.81 562.26 2
 -2 -6 6 4706.82 580.256 2
 -2 -6 7 8847.73 694.096 3
 2 -6 7 10602.1 797.417 3
 2 -6 7 10163.1 862.182 2
 -2 -6 -7 10008.3 755.681 2
 -2 -6 7 10234.7 840.56 2
 2 -6 -7 9318.42 780.271 2
 2 6 7 12275.1 836.425 2
 2 6 8 10023.5 761.486 2
 -2 6 8 9501.09 577.717 5
 2 -6 8 7886.38 705.029 3
 -2 -6 8 8835.51 699.899 3
 2 -6 -8 10772.6 829.221 2
 2 -6 8 11186.5 909.041 2
 -2 -6 -8 8828.57 697.24 2
 -2 -6 8 9968.82 849.543 2
 2 6 9 14559.7 910.009 2
 -2 6 9 13553.9 698.415 5
 2 -6 9 13128.6 905.519 3
 -2 -6 9 12464.8 873.668 3
 2 -6 -9 13483.5 937.003 2
 -2 -6 9 12764.1 962.238 2
 2 -6 9 12885.7 964.879 2
 -2 -6 -9 13281.8 863.104 2
 2 6 10 5542.12 557.925 2
 -2 -6 10 6087.4 688.394 2
 -2 6 10 5216.25 425.733 5
 2 -6 10 4988.26 586.727 3
 -2 -6 10 5495.25 582.591 3
 2 -6 10 5775.85 650.237 2
 -2 -6 -10 6090.7 592.064 2
 2 -6 -10 5927.47 628.583 2
 2 6 11 10344.7 752.963 2
 -2 6 11 10055.4 601.92 5
 2 -6 11 10101.4 820.86 3
 -2 -6 11 10425.9 818.773 3
 -2 6 11 10505.2 573.214 3
 2 -6 -11 9886.14 787.937 2
 -2 -6 11 11035.7 905.233 2
 -2 -6 -11 10773.3 755.816 2
 2 -6 11 10375 874.472 2
 2 6 12 15746.3 928.694 2
 -2 6 12 14676.9 727.56 5
 2 -6 12 14899.2 1012.97 3
 2 -6 -12 14528.1 974.448 2
 -2 -6 12 13830.3 947.466 3
 -2 6 12 15344.3 672.959 3
 -2 -6 12 14074.5 1015.01 2
 -2 -6 -12 15401.3 899.324 2
 2 -6 12 15058.8 1082.49 2
 -2 -6 13 3598.13 542.921 2
 2 6 13 3455.05 456.424 2
 -2 6 13 2886.19 336.346 5
 2 -6 13 2699.79 466.388 3
 2 -6 -13 3412.91 498.298 2
 -2 6 13 3432.98 325.03 3
 -2 -6 13 2870.35 450.805 3
 2 -6 13 3443.65 530.977 2
 -2 -6 -13 2987.98 399.573 2
 -2 -6 14 4638.11 614.21 2
 2 6 14 5067.19 535.815 2
 -2 6 14 5727.09 466.376 5
 2 -6 14 6258.59 674.539 3
 -2 6 14 5442.66 391.064 3
 2 -6 -14 5337.73 617.897 2
 -2 -6 14 5428.29 622.434 3
 2 -6 14 4801.57 642.129 2
 -2 -6 -14 5941.21 575.861 2
 2 6 15 7448.48 630.002 2
 -2 6 15 7417.16 519.875 5
 2 -6 15 8030.93 798.641 3
 -2 6 15 7599.5 443.686 3
 -2 -6 15 8250.95 774.791 3
 -2 -6 -15 8033.59 657.197 2
 2 -6 -15 7615.94 719.291 2
 -2 -6 15 7527.24 771.009 2
 2 -6 15 7009.71 741.561 2
 -2 -6 16 2949.44 503.874 2
 2 6 16 2756.84 392.012 2
 -2 6 16 2935.42 344.12 5
 2 -6 16 2630.37 481.27 3
 2 -6 -16 2991.26 470.439 2
 -2 6 16 2930.74 275.928 3
 -2 -6 16 3100.31 494.012 3
 2 -6 16 2873.15 498.544 2
 -2 -6 -16 2780.03 404.631 2
 2 6 17 8890.41 685.648 2
 -2 6 17 9463.86 603.898 5
 2 -6 17 10073.5 915.917 3
 -2 -6 -17 9673.34 702.163 2
 -2 -6 17 8927.57 847.947 3
 -2 6 17 9490.33 463.097 3
 2 -6 -17 9002.42 788.066 2
 -2 -6 17 8794.18 842.895 2
 2 -6 17 9080.09 876.052 2
 2 6 18 28144.4 1184.45 2
 -2 6 18 25679.2 1011.79 5
 2 -6 18 26068.4 1475.37 3
 -2 -6 18 25762 1423.94 3
 2 -6 -18 25721.4 1328.37 2
 -2 -6 -18 26511.5 1148.78 2
 -2 6 18 25590.4 725.065 3
 -2 -6 18 24896.4 1418.16 2
 2 -6 18 26823.5 1482.27 2
 2 6 19 7951.06 618.473 2
 -2 6 19 7722.87 561.35 5
 2 -6 19 8587.34 866.44 3
 -2 -6 -19 8130.18 656.876 2
 -2 -6 19 8418.87 826.955 3
 2 -6 -19 8124.07 755.865 2
 2 -6 19 8294.28 847.824 2
 -2 -6 19 8200.15 848.101 2
 -2 6 20 4349.17 526.209 1
 2 6 20 4515.4 492.469 2
 -2 -6 20 5055.02 686.343 2
 -2 6 20 4437.83 448.612 5
 -2 6 20 4600.98 545.348 4
 2 -6 20 4198.61 622.129 3
 2 6 20 4217.03 548.337 4
 -2 -6 -20 4086.36 467.23 2
 -2 -6 20 4014.93 598.139 3
 2 -6 20 4113.01 611.672 2
 2 -6 21 5565.52 700.245 2
 2 6 21 5121.43 615.089 4
 2 -6 21 5697.71 725.494 3
 -2 6 21 5958.59 640.811 4
 2 6 21 5787.81 538.034 2
 -2 -6 21 6552.7 783.492 2
 -2 -6 -21 6319.16 572.841 2
 -2 -6 21 6019.01 731.256 3
 -2 6 21 4965.28 557.093 1
 2 -6 22 1792.38 431.722 2
 2 -6 22 2208.17 533.352 3
 2 6 22 2736 480.982 4
 -2 6 22 1580.92 358.806 4
 -2 -6 22 1674.34 411.178 2
 -2 -6 22 2464.72 471.223 3
 -2 -6 -22 2132.46 330.917 2
 -2 6 22 2163.36 393.507 1
 2 -6 23 4392.72 659.306 2
 2 -6 23 5198.02 740.222 3
 2 6 23 3856.84 560.314 4
 -2 6 23 3759.86 517.201 4
 -2 -6 23 4239.33 622.724 2
 -2 -6 -23 4559.1 490.029 2
 -2 -6 23 4963.35 683.617 3
 -2 6 23 4316.37 522.727 1
 2 -6 24 14137.5 1138.68 2
 -2 -6 24 12187.7 1055.41 2
 2 6 24 11881.6 958.46 4
 2 -6 24 12358.9 1105.91 3
 -2 6 24 12138.9 896.124 4
 -2 -6 24 11988.7 1072.26 3
 -2 -6 -24 13407.3 796.373 2
 -2 6 24 11619.2 830.904 1
 2 -6 25 8635.84 934.03 3
 -2 6 25 7890.9 748.449 4
 2 6 25 7976.56 792.974 4
 -2 -6 25 9150.51 951.434 3
 -2 -6 25 7541.84 846.349 2
 2 -6 25 8964.41 924.526 2
 -2 6 25 7867.47 705.691 1
 2 -6 26 541.732 336.338 2
 2 6 26 653.318 343.546 4
 2 -6 26 367.41 293.98 3
 -2 6 26 484.262 250.841 4
 -2 -6 26 235.779 251.161 2
 -2 -6 26 975.447 400.323 3
 -2 6 26 526.959 221.857 1
 2 -6 27 5430.94 716.173 2
 2 -6 27 5168.85 777.403 3
 -2 6 27 4000.21 579.844 4
 2 6 27 4055.73 602.813 4
 -2 -6 27 6056.81 762.478 2
 -2 -6 27 4628.58 720.539 3
 -2 6 27 3912.67 493.927 1
 2 -6 28 1617.39 444.603 2
 2 -6 28 1684.94 483.748 3
 -2 6 28 1759.6 426.852 4
 2 6 28 1465.07 377.566 4
 -2 -6 28 1937.94 440.704 2
 -2 -6 28 2533.26 579.185 3
 -2 6 28 1934.36 395.1 1
 2 -6 29 1101.96 395.834 2
 2 -6 29 1231.8 438.431 3
 -2 6 29 1201.98 345.651 4
 2 6 29 810.123 306.816 4
 -2 -6 29 290.148 265.8 2
 -2 -6 29 378.814 237.723 3
 -2 6 29 447.297 226.635 1
 -2 -6 30 1578.56 476.269 2
 2 -6 30 1156.83 453.794 3
 2 6 30 1781.5 462.726 4
 -2 6 30 1397.43 416.582 4
 -2 -6 30 1665.04 495.903 3
 2 -6 30 1243.58 437.573 2
 2 6 31 9586.45 953.578 4
 -2 6 31 8372.49 843.453 4
 -2 -6 31 8845.68 941.483 2
 -2 -6 31 9768.12 1055.05 3
 2 -6 31 9552.25 931.926 2
 2 -6 31 9074.24 1066.33 3
 -2 -6 32 2265.68 505.532 2
 2 -6 32 1571.25 448.303 2
 -2 6 32 1506.55 402.585 4
 2 6 32 2144.07 485.607 4
 -2 -6 33 2406.91 541.192 2
 2 -6 33 1096.79 422.808 2
 -2 6 33 1378.07 411.781 4
 -2 -6 34 2071.9 513.626 2
 2 -6 34 1743.77 510.992 2
 -2 6 34 1052.31 325.108 4
 -2 -6 35 1974.54 518.177 2
 2 -6 35 1143.3 362.47 2
 -2 6 35 1997.1 503.46 4
 -2 -6 36 1311.74 418.255 2
 2 -6 36 2015.54 472.149 2
 -2 -7 0 331.809 253.754 2
 2 -7 0 162.775 218.475 2
 -2 -7 0 224.664 177.478 3
 -2 -7 -1 3808.29 426.365 3
 -2 -7 -1 2821.18 462.25 2
 2 -7 -1 2807.39 505.544 2
 2 -7 1 4082.31 605.152 2
 -2 -7 1 2778.66 474.398 2
 -2 -7 1 3797.43 448.535 3
 -2 -7 -2 483.811 186.775 3
 -2 -7 -2 656.196 263.532 2
 2 -7 -2 -53.2278 218.698 2
 -2 -7 2 892.752 357.404 2
 2 -7 2 324.774 292.252 2
 -2 -7 2 619.981 233.098 3
 -2 -7 3 11820.1 793.662 3
 -2 -7 -3 12770.3 730.586 3
 -2 -7 3 13881.9 1052.08 2
 2 -7 3 14038.6 1077.83 2
 -2 -7 -3 12788.1 971.55 2
 2 -7 -3 12959.4 1032.92 2
 -2 -7 -4 4102.55 407.348 3
 2 -7 -4 4335.07 616.881 2
 -2 -7 -4 3530.4 520.423 2
 -2 -7 4 3602.8 572.813 2
 2 -7 4 2909.88 502.994 2
 -2 -7 4 3803.26 477.389 3
 2 -7 5 809.132 336.283 2
 -2 -7 5 210.699 248.266 2
 2 -7 -5 941.405 327.499 2
 -2 -7 -5 761.963 313.787 2
 -2 -7 5 972.318 284.561 3
 2 -7 6 2651.17 519.418 2
 2 -7 -6 2291.19 468.411 2
 -2 -7 -6 1953.76 393.573 2
 -2 -7 6 1583.93 385.118 2
 -2 -7 6 3031.67 430.752 3
 -2 7 7 1286.03 251.552 5
 2 -7 7 1676.39 381.977 2
 -2 -7 7 1639.39 398.064 2
 2 -7 -7 2141.83 460.959 2
 -2 -7 -7 1900.57 377.566 2
 -2 -7 7 1235.05 298.246 3
 -2 7 8 1465.35 247.509 5
 2 -7 8 1160.14 322.334 2
 -2 -7 -8 1234.08 336.184 2
 2 -7 -8 1516.8 377.953 2
 -2 -7 8 1652.04 381.104 2
 -2 -7 8 1124.51 319.548 3
 -2 7 9 1297.55 248.281 5
 -2 -7 9 993.212 280.525 3
 -2 -7 -9 1969.32 407.431 2
 2 -7 9 1524.77 403.292 2
 2 -7 -9 1551.36 396.26 2
 -2 -7 9 1420.36 376.814 2
 -2 7 10 7686.85 579.683 5
 2 -7 -10 8167.22 807.483 2
 -2 -7 -10 8625.31 784.66 2
 2 -7 10 7915.87 867.994 2
 -2 -7 10 7778.59 820.696 2
 -2 -7 10 8104.58 751.453 3
 2 -7 10 9821.11 856.608 3
 -2 7 11 2397.52 347.486 5
 -2 -7 11 1841.52 396.782 3
 -2 -7 11 2313.12 474.579 2
 -2 -7 -11 2240.43 397.997 2
 2 -7 11 2135.33 477.137 2
 2 -7 -11 1580.44 397.874 2
 2 -7 11 1778.47 399.067 3
 -2 7 12 3756.42 416.093 5
 -2 -7 12 4661.8 611.891 3
 2 -7 -12 3447.15 539.626 2
 -2 -7 12 4317.06 642.323 2
 2 -7 12 4240.51 652.916 2
 -2 -7 -12 4119.25 544.56 2
 2 -7 12 4113.16 579.757 3
 -2 7 13 5846.52 517.24 5
 2 -7 13 5265.69 667.744 3
 2 -7 13 6135.07 770.016 2
 -2 -7 13 5604.16 741.509 2
 -2 -7 -13 6087.64 654.886 2
 -2 -7 13 5346.07 671.357 3
 2 -7 -13 6153.22 695.134 2
 2 -7 14 2500.06 491.57 3
 -2 -7 -14 1854.35 351.934 2
 2 -7 14 2212.25 463.154 2
 -2 -7 14 1851.86 479.945 2
 -2 -7 14 1408.64 374.969 3
 2 -7 -14 1607.36 383.771 2
 2 -7 15 118.25 195.227 3
 2 -7 15 -26.9523 191.04 2
 -2 -7 15 416.307 366.349 2
 -2 -7 -15 323.789 193.281 2
 2 -7 -15 456.218 268.595 2
 -2 -7 15 339.262 229.166 3
 2 -7 16 7848.19 864.276 3
 2 -7 16 6750.11 831.589 2
 -2 -7 16 6404.79 781.436 2
 -2 -7 -16 6922.38 696.81 2
 -2 -7 16 6946.13 783.315 3
 2 -7 -16 6048.98 726.172 2
 2 -7 17 8817.56 904.252 3
 -2 -7 17 9066.81 887.673 3
 2 -7 17 9864.6 962.186 2
 -2 -7 17 9554.11 961.865 2
 -2 -7 -17 10060.3 811.897 2
 2 -7 -17 10668.1 919.667 2
 2 -7 18 442.777 322.853 3
 -2 -7 -18 262.132 192.249 2
 -2 -7 18 -42.9019 211.271 2
 2 -7 18 77.7497 232.052 2
 -2 -7 18 -262.055 257.596 3
 2 -7 -18 663.407 344.563 2
 2 -7 19 2166.59 486.134 3
 -2 -7 -19 2450.62 421.424 2
 2 -7 19 2989.74 550.66 2
 -2 -7 19 2587.89 541.458 2
 2 -7 -19 2739.59 501.347 2
 -2 -7 19 2910.34 528.913 3
 2 -7 20 1032.98 372.907 3
 -2 -7 -20 1507.07 333.84 2
 -2 -7 20 1920.1 478.099 3
 2 -7 -20 1053.15 317.918 2
 -2 -7 20 1137.27 414.229 2
 2 -7 20 1443.95 423.356 2
 -2 7 21 1270.48 348.422 4
 2 7 21 41.8077 221.879 4
 2 -7 21 729.205 297.107 3
 -2 7 21 1480.41 396.417 1
 -2 -7 21 829.093 331.547 3
 -2 -7 -21 811.321 264.08 2
 2 -7 21 1302.47 453.257 2
 -2 -7 21 746.119 303.704 2
 2 -7 22 1403.32 472.342 3
 2 7 22 1511.87 399.198 4
 -2 7 22 2427.97 432.708 4
 -2 7 22 1852.46 427.449 1
 -2 -7 -22 1658.45 333.092 2
 -2 -7 22 2471.59 550.406 3
 2 -7 22 2337.23 525.529 2
 -2 -7 22 1968.19 511.913 2
 2 -7 23 4094.86 713.855 3
 -2 7 23 4347.53 577.354 4
 2 7 23 4198.18 608.976 4
 -2 7 23 4871.99 611.406 1
 -2 -7 23 5903.27 812.722 3
 -2 -7 23 4641.12 716.956 2
 2 -7 23 4231.88 721.763 2
 2 -7 24 3746.18 662.425 3
 2 7 24 3363.53 567.773 4
 -2 7 24 3882.52 576.317 4
 -2 7 24 4020.2 569.917 1
 -2 -7 24 4882.55 729.707 3
 2 -7 24 4166.87 701.63 2
 -2 -7 24 4087.65 688.294 2
 2 -7 25 2002.76 518.821 3
 -2 7 25 2531.58 473.22 4
 2 7 25 2117.76 440.899 4
 -2 7 25 2362.28 429.223 1
 -2 -7 25 3035.56 604.842 3
 2 -7 25 2763 566.442 2
 -2 -7 25 2259.16 526.391 2
 2 7 26 1325.83 399.655 4
 -2 7 26 1374.29 365.058 4
 2 -7 26 1091.26 447.103 3
 -2 7 26 962.73 307.998 1
 -2 -7 26 1473.9 469.857 3
 2 -7 26 1769.12 509.206 2
 -2 -7 26 1530.19 476.223 2
 -2 7 27 -303.182 284.384 4
 2 7 27 -127.982 256.553 4
 -2 7 27 -112.753 205.662 1
 -2 -7 27 -402.41 326.406 2
 2 -7 27 94.1318 270.654 2
 -2 -7 27 161.626 356.697 3
 2 -7 28 1010.58 390.527 2
 -2 -7 28 902.548 358.267 2
 -2 7 28 469.717 276.136 4
 -2 -7 29 3121.18 569.762 2
 2 -7 29 2975.46 607.488 2
 -2 7 29 3556.91 567.803 4
 2 -7 30 2219.69 548.49 2
 -2 7 30 1118.6 381.631 4
 2 -7 31 1318.57 487.231 2
 -2 7 31 979.421 400.447 4
 2 -7 32 1456.46 447.549 2
 2 -8 0 589.455 394.721 2
 -2 -8 0 404.237 299.203 2
 -2 -8 0 1251.56 322.126 3
 -2 -8 -1 9171.12 701.983 3
 -2 -8 1 8548.81 716.321 3
 2 -8 1 7818.85 946.146 2
 -2 -8 -1 8299.55 912.615 2
 -2 -8 1 8376.81 893.624 2
 2 -8 -1 8405.38 903.075 2
 -2 -8 2 5374.43 724.348 2
 -2 -8 -2 4475.15 648.905 2
 2 -8 2 3688.04 633.916 2
 2 -8 -2 4692.65 708.421 2
 -2 -8 -2 5536.66 541.384 3
 -2 -8 2 5119.64 562.313 3
 -2 -8 3 8026.09 707.542 3
 -2 -8 3 7014.53 837.989 2
 -2 -8 -3 8210.4 858.369 2
 2 -8 3 8488.11 925.364 2
 2 -8 -3 8790.34 943.617 2
 -2 -8 4 4449.55 681.666 2
 -2 -8 -4 4852.18 688.041 2
 2 -8 -4 3933.31 651.638 2
 2 -8 4 3708.94 672.235 2
 -2 -8 4 4033.62 539.18 3
 -2 -8 5 3025.66 571.834 2
 -2 -8 -5 4069.85 610.21 2
 2 -8 -5 2995.71 563.182 2
 2 -8 5 3465.28 621.866 2
 -2 -8 5 3820.74 522.145 3
 -2 -8 6 3156.88 595.941 2
 2 -8 -6 2344.89 497.495 2
 -2 -8 -6 3820.49 604.204 2
 2 -8 6 2597.48 567.846 2
 -2 -8 6 2192.82 431.542 3
 -2 -8 -7 3783.29 591.18 2
 2 -8 -7 4788.58 696.288 2
 -2 -8 7 3682.54 628.484 2
 2 -8 7 3757.15 637.887 2
 -2 -8 7 3963.95 580.503 3
 -2 -8 -8 5433.78 703.916 2
 2 -8 -8 6051.96 789.742 2
 -2 -8 8 5646.07 776.186 2
 2 -8 8 4919.19 756.585 2
 -2 -8 8 5319.15 633.756 3
 2 -8 9 4169.65 710.17 2
 -2 -8 -9 6539.16 764.19 2
 2 -8 -9 4883.04 700.712 2
 -2 -8 9 5354.36 783.029 2
 -2 -8 9 4728.17 615.817 3
 2 -8 10 5971.62 835.239 2
 2 -8 -10 3689.34 658.929 2
 -2 -8 10 6415.89 873.617 2
 -2 -8 -10 5953.97 730.291 2
 -2 -8 10 4744.62 664.454 3
 2 -8 11 3924.77 646.773 2
 2 -8 -11 5324.45 759.407 2
 -2 -8 11 6632.42 848.694 2
 -2 -8 -11 4753.36 657.301 2
 -2 -8 11 5709.2 708.739 3
 2 -8 12 3489.09 677.325 2
 -2 -8 12 4347.12 687.781 2
 -2 -8 -12 3660.53 579.472 2
 2 -8 -12 3282.18 614.872 2
 -2 -8 12 4010.82 623.235 3
 2 -8 13 2003.84 529.793 2
 -2 -8 -13 1322.18 366.982 2
 -2 -8 13 2360.36 586.054 2
 2 -8 -13 2183.89 499.665 2
 -2 -8 13 2556.01 542.88 3
 2 -8 14 2699.3 571.29 2
 -2 -8 14 3083.5 613.001 2
 -2 -8 -14 2723.18 517.022 2
 -2 -8 14 3806.4 614.795 3
 2 -8 -14 3074.23 567.62 2
 2 -8 15 4433.7 686.33 3
 2 -8 15 3362.62 664.216 2
 -2 -8 -15 4252.02 616.399 2
 -2 -8 15 4604.56 747.462 2
 -2 -8 15 5049.61 697.706 3
 2 -8 -15 4651.87 681.526 2
 2 -8 16 6257.79 835.537 3
 2 -8 16 7635.16 945.432 2
 -2 -8 -16 6806.78 754.864 2
 -2 -8 16 6907.16 899.122 2
 -2 -8 16 5777.05 756.381 3
 2 -8 -16 5621.35 799.891 2
 2 -8 17 8085.1 924.556 3
 -2 -8 17 6927.73 903.198 2
 2 -8 17 6910.74 916.58 2
 -2 -8 -17 6970.91 785.584 2
 -2 -8 17 6563.77 841.372 3
 2 -8 -17 7286.84 859.504 2
 2 -8 18 3350.29 615.177 3
 -2 -8 18 2536.27 592.116 2
 2 -8 18 2538.22 599.167 2
 -2 -8 -18 3087.18 546.11 2
 -2 -8 18 2706.57 563.194 3
 2 -8 -18 2679.17 557.087 2
 2 -8 19 2286.56 539.616 3
 -2 -8 19 2289.95 597.495 2
 2 -8 19 1728.65 499.214 2
 -2 -8 -19 2773.26 506.575 2
 2 -8 -19 2585.42 542.367 2
 -2 -8 19 1943.66 452.59 3
 2 -8 20 1856.2 503.549 3
 -2 -8 20 816.067 395.488 2
 2 -8 20 1321.61 436.425 2
 -2 -8 20 953.963 406.007 3
 2 -8 -20 2258.4 521.544 2
 2 -8 21 2094.06 596.866 3
 -2 -8 21 1798.7 512.9 3
 2 -8 21 1450.11 473.86 2
 -2 8 22 2143.44 491.354 4
 -2 8 22 3002.05 556.621 1
 -2 -8 22 2880.27 652.926 3
 2 -8 22 2665.39 619.79 2
 -2 8 23 4793.15 660.707 4
 -2 8 23 4365.79 649.657 1
 -2 8 24 2383.11 502.4 4
 -2 8 24 2963.94 514.216 1
 -2 8 25 2446.31 483.343 1
 -2 -9 0 1173.29 447.642 2
 2 -9 0 1257.92 450.698 2
 2 -9 -1 341.754 343.999 2
 -2 -9 -1 548.944 378.698 2
 -2 -9 1 501.311 398.706 2
 2 -9 1 684.632 381.71 2
 -2 -9 -2 2942.94 617.544 2
 2 -9 -2 2290.12 489.544 2
 -2 -9 2 2488.36 563.905 2
 2 -9 2 3805.38 684.161 2
 -2 -9 -3 -142.593 235.905 2
 2 -9 -3 -168.561 269.958 2
 -2 -9 3 524.352 407.458 2
 2 -9 3 -131.084 279.042 2
 -2 -9 -4 272.892 264.556 2
 2 -9 -4 433.192 248.929 2
 -2 -9 4 727.047 427.169 2
 2 -9 4 430.208 297.533 2
 -2 -9 4 371.476 193.675 3
 -2 -9 -5 2393.15 548.457 2
 2 -9 -5 1713.93 506.655 2
 -2 -9 5 1213.77 419.989 2
 2 -9 5 2417.47 560.172 2
 -2 -9 5 2409.58 441.293 3
 -2 -9 -6 -14.7091 275.287 2
 -2 -9 6 449.02 411.429 2
 2 -9 -6 479.165 388.375 2
 -2 -9 6 396.21 252.868 3
 2 -9 -7 122.902 325.722 2
 -2 -9 7 361.623 397.406 2
 -2 -9 -7 291.172 268.7 2
 -2 -9 7 189.652 293.915 3
 2 -9 -8 1813.59 543.284 2
 -2 -9 -8 2660.99 539.614 2
 -2 -9 8 1980.41 460.126 3
 2 -9 -9 1031.54 395.176 2
 -2 -9 -9 516.825 307.128 2
 -2 -9 9 620.222 307.045 3
 -2 -9 10 -18.3835 230.677 3
 -2 -9 -10 -260.276 303.234 2
 2 -9 -10 662.305 446.475 2
 -2 -9 11 -167.134 223.452 3
 -2 -9 -11 -576.781 314.845 2
 -2 -9 12 1240.91 367.947 3
 -2 -9 -12 1558.66 423.977 2
 2 -9 -12 1069.41 408.489 2
 -2 -9 13 184.486 299.52 3
 -2 -9 -13 292.881 247.34 2
 2 -9 -13 -160.333 277.858 2
 -2 -9 14 301.742 260.697 3
 -2 -9 -14 223.258 236.06 2
 2 -9 -14 148.246 296.295 2
 -2 -9 15 1028.53 446.048 3
 -2 -9 -15 1449.33 427.011 2
 2 -9 -15 2130.52 565.836 2
 -2 -9 16 1015.47 386.737 3
 2 -9 -16 1202.4 358.583 2
 -2 -9 -16 1266.88 389.061 2
 2 -9 -17 180.375 269.096 2
 2 -9 -18 130.76 302.106 2
 2 -9 -19 58.1067 306.802 2
 2 -9 -20 801.763 351.146 2
 3 0 0 1.20938 20.1362 4
 3 0 0 -15.2584 31.6624 5
 3 0 0 -18.6031 51.1701 1
 -3 0 0 72.1122 68.0893 1
 -3 0 -1 25.9391 28.1559 4
 3 0 1 12.5337 32.1064 4
 -3 0 1 56.42 53.6387 1
 3 0 1 75.0549 64.0856 1
 -3 0 -1 -3.48041 46.7986 1
 3 0 1 38.9831 34.2894 5
 -3 0 -2 28.6335 30.2796 4
 3 0 2 21.3281 35.0959 4
 -3 0 -2 -42.1653 51.5683 1
 -3 0 2 58.6069 48.8335 1
 3 0 2 39.1863 51.6501 1
 -3 0 -2 -61.0317 51.1132 5
 3 0 2 66.8158 43.6099 5
 -3 0 -3 83.2579 45.9191 4
 -3 0 3 23.5919 53.9305 1
 3 0 3 12.2584 42.122 1
 -3 0 -3 -64.1731 52.5267 1
 3 0 3 60.4757 49.635 4
 -3 0 -3 41.1533 45.6002 5
 3 0 3 17.504 37.4341 5
 -3 0 -4 171.93 60.0329 4
 -3 0 4 41.8777 60.0546 1
 3 0 4 71.2176 41.2366 1
 -3 0 -4 -21.742 46.4098 1
 3 0 4 5.20752 34.554 4
 -3 0 -4 -30.5417 41.6912 5
 3 0 4 77.9651 44.771 5
 -3 0 -5 -19.0401 38.9095 4
 -3 0 -5 -18.2527 49.7724 1
 -3 0 5 -19.0328 53.2429 1
 3 0 5 -56.9723 46.2239 1
 3 0 5 43.0003 50.9885 4
 -3 0 -5 -40.3864 49.5189 5
 3 0 5 -12.4363 38.2854 5
 3 0 -6 2.81652 20.9793 4
 3 0 6 -61.8569 56.8668 4
 3 0 -6 76.9119 58.7987 1
 3 0 6 -31.8041 35.0552 1
 -3 0 -6 8.69969 34.9101 1
 -3 0 6 119.547 78.3092 1
 -3 0 -6 -8.78424 43.2896 4
 -3 0 -6 11.408 32.748 2
 3 0 6 -9.6773 47.3392 5
 -3 0 -6 44.8501 49.6711 5
 3 0 7 -22.9615 55.3331 4
 3 0 -7 44.9217 31.7674 4
 -3 0 -7 19.7356 38.1834 1
 -3 0 7 97.5726 76.447 1
 3 0 7 -4.39937 32.4378 1
 3 0 -7 -22.9728 55.0328 1
 -3 0 -7 -67.7011 68.555 4
 -3 0 -7 6.38916 34.4588 2
 -3 0 -7 -33.7543 59.443 5
 3 0 7 79.8426 63.2548 5
 -3 0 -8 24.7769 61.9775 5
 3 0 8 -92.9148 70.3082 5
 3 0 -8 32.9709 41.13 4
 3 0 8 -3.96961 48.9745 4
 3 0 -8 -96.1231 71.7425 1
 -3 0 -8 20.1458 32.422 1
 3 0 8 85.9353 38.9161 1
 -3 0 -8 -15.9876 50.9811 3
 -3 0 -8 5.10989 43.2868 4
 -3 0 -8 16.7252 34.2567 2
 -3 0 8 -28.2822 66.7839 1
 -3 0 -9 192.56 91.0309 5
 3 0 -9 56.1212 40.243 4
 3 0 9 59.6579 69.3011 4
 3 0 -9 114.322 91.9166 1
 -3 0 -9 1.51741 32.1519 1
 -3 0 -9 11.9484 49.9333 3
 -3 0 -9 -5.26726 54.6937 4
 -3 0 9 78.0843 73.893 1
 -3 0 -9 45.0915 39.7846 2
 -3 0 -10 69.3114 62.4617 5
 3 0 -10 20.4761 41.6691 4
 3 0 10 -63.2732 63.508 4
 3 0 -10 3.42827 68.0414 1
 -3 0 -10 51.7934 43.7491 1
 -3 0 -10 -49.747 66.4852 4
 -3 0 -10 -23.0574 59.8519 3
 -3 0 -10 -31.3705 38.413 2
 -3 0 10 -110.499 94.0942 1
 -3 0 11 104.302 84.7139 1
 -3 0 -11 43.3306 62.0819 5
 3 0 11 44.8734 67.1054 4
 3 0 -11 -7.20101 37.4463 4
 -3 0 -11 47.1385 41.5788 1
 3 0 -11 -11.3914 62.5497 1
 -3 0 -11 34.8544 70.7042 4
 -3 0 -11 -55.5967 53.9664 3
 -3 0 -11 -6.91076 31.107 2
 -3 0 12 -60.2662 80.2979 1
 -3 0 -12 102.845 39.0182 1
 3 0 -12 37.6683 64.0885 1
 -3 0 -12 -15.302 76.2331 5
 -3 0 12 63.8629 47.5672 4
 3 0 12 37.2908 96.9286 4
 -3 0 -12 9.58455 73.6547 4
 3 0 -12 -12.5208 52.4026 4
 -3 0 -12 45.4808 61.3663 3
 -3 0 -12 59.2911 32.2311 2
 -3 0 13 -62.2349 84.2031 1
 3 0 13 126.709 102.21 4
 -3 0 13 26.7473 53.5401 4
 -3 0 -13 -14.6548 32.3735 2
 -3 0 -13 -121.008 105.877 4
 3 0 -13 37.935 50.3443 4
 -3 0 -13 64.7946 70.2525 3
 -3 0 -13 5.69777 28.8978 1
 3 0 -13 30.8695 70.6665 1
 -3 0 14 52.4785 88.2902 1
 3 0 14 33.3663 66.8748 4
 -3 0 14 -24.6817 49.4845 4
 -3 0 -14 -0.67194 30.3753 2
 3 0 -14 -20.1464 66.3142 4
 -3 0 -14 134.15 102.236 4
 -3 0 -14 43.5172 66.9502 3
 3 0 -14 5.15621 91.7042 1
 -3 0 -14 25.6442 34.3747 1
 -3 0 15 -53.6187 66.6391 1
 3 0 15 39.9811 90.8072 4
 -3 0 15 71.4937 71.291 4
 -3 0 -15 11.3661 31.2021 2
 3 0 -15 85.8389 65.718 4
 -3 0 -15 -50.3371 77.6808 4
 -3 0 -15 6.16184 60.2701 3
 -3 0 -15 -3.4304 26.5531 1
 3 0 -15 -59.6682 72.3734 1
 -3 0 16 61.3674 76.0127 1
 3 0 16 36.4688 114.88 4
 -3 0 16 36.9618 68.3081 4
 -3 0 -16 1.71 28.133 2
 3 0 16 115.08 106.69 3
 3 0 -16 64.4336 73.7191 4
 -3 0 -16 48.105 68.9962 3
 3 0 -16 42.2648 67.11 1
 -3 0 17 -117.883 81.3212 4
 3 0 17 44.756 84.7417 4
 -3 0 17 4.11288 70.1188 1
 3 0 -17 -6.19154 75.3191 4
 3 0 17 92.7179 104.66 3
 -3 0 -17 52.1175 70.0504 3
 3 0 -17 -1.4004 72.7544 1
 -3 0 18 45.6194 68.7397 4
 3 0 18 -216.579 121.257 4
 -3 0 18 17.3439 79.3476 1
 3 0 18 184.97 106.212 3
 3 0 -18 -90.8813 85.0401 4
 -3 0 -18 -23.7658 80.0791 3
 3 0 -18 16.7936 99.4803 1
 3 0 -19 7.60711 88.5507 4
 3 0 19 137.716 105.377 3
 -3 0 -19 119.136 99.5957 4
 -3 0 19 -48.3943 95.8003 4
 3 0 19 63.4528 127.358 4
 3 0 -19 7.88214 105.405 1
 -3 0 19 -78.0358 86.4973 1
 -3 0 -20 142.188 145.102 5
 3 0 20 11.1022 104.476 3
 -3 0 -20 -55.0555 105.188 4
 -3 0 20 -37.8576 92.5079 4
 3 0 20 31.6787 124.902 4
 3 0 -20 1.51461 85.2527 1
 -3 0 20 -61.7619 95.8631 1
 -3 0 -21 92.7361 134.387 5
 3 0 21 -47.1614 84.4583 3
 -3 0 -21 108.515 144.333 4
 -3 0 21 21.4458 81.3318 4
 3 0 21 -19.3822 104.69 4
 3 0 -21 103.052 81.666 1
 -3 0 21 27.3077 97.0074 1
 -3 0 -22 363.885 183.251 5
 -3 0 -22 38.8583 98.8855 4
 3 0 22 -28.5643 93.6723 3
 -3 0 22 -2.21971 92.7415 4
 3 0 22 -115.35 150.064 4
 3 0 -22 119.941 111.777 1
 -3 0 22 75.9643 100.979 1
 -3 0 -23 -132.411 161.529 5
 3 0 -23 -9.17708 114.664 4
 -3 0 -23 143.951 163.743 4
 3 0 23 158.114 149.617 3
 -3 0 23 133.904 123.401 4
 3 0 23 -27.3379 125.452 4
 3 0 -23 276.175 126.526 1
 -3 0 23 28.4865 84.115 1
 -3 0 -24 128.399 141.177 5
 3 0 24 -86.852 113.242 3
 3 0 -24 25.4088 89.7524 4
 -3 0 -24 51.2219 117.583 4
 3 0 24 196.862 150.259 4
 -3 0 24 -271.272 153.77 4
 3 0 -24 171.398 114.437 1
 -3 0 24 -64.9841 128.251 1
 -3 0 -25 -22.4177 98.5532 5
 3 0 25 -133.415 118.919 3
 3 0 -25 37.6506 98.1351 4
 3 0 25 343.284 220.496 4
 -3 0 25 -67.3918 133.275 4
 3 0 -25 -66.0558 115.624 1
 -3 0 25 -158.399 124.149 1
 -3 0 -26 -4.31991 163.125 5
 3 0 26 52.9567 125.601 3
 3 0 -26 -16.1071 109.127 4
 3 0 26 75.2715 158.51 4
 -3 0 26 75.038 128.79 4
 3 0 -26 130.241 130.11 1
 -3 0 26 -28.8956 85.7404 1
 -3 0 -27 -101.514 187.05 5
 3 0 27 -167.151 162.68 3
 3 0 -27 -6.356 115.42 4
 -3 0 27 -25.3007 107.246 4
 3 0 27 -13.5264 157.305 4
 3 0 -27 0.59318 90.6352 1
 -3 0 27 -20.294 110.197 1
 -3 0 -28 -180.216 201.063 5
 3 0 28 43.7829 139.049 3
 3 0 -28 -17.817 122.785 4
 3 0 28 -87.3416 131.403 4
 3 0 -28 -98.9044 109.184 1
 -3 0 28 -75.7055 118.034 1
 -3 0 -29 17.4497 129.498 5
 3 0 29 3.90285 124.382 3
 3 0 -29 172.826 127.035 4
 3 0 29 375.333 217.092 4
 3 0 -29 -77.6901 97.2756 1
 -3 0 29 118.192 147.605 1
 -3 0 -30 37.2223 182.258 5
 3 0 30 58.8247 120.282 3
 3 0 30 135.23 198.033 4
 3 0 -30 -26.6862 125.825 1
 -3 0 30 144.602 129.568 1
 -3 0 -31 115.925 212.061 5
 3 0 31 -261.034 195.15 3
 3 0 31 99.6689 162.615 4
 3 0 -31 -77.3528 127.016 1
 -3 0 31 44.813 108.091 1
 -3 0 -32 194.823 204.509 5
 3 0 32 -75.1716 193.1 4
 3 0 32 -129.43 197.374 3
 3 0 -32 127.302 125.026 1
 -3 0 32 32.5751 103.247 1
 3 0 33 -367.193 232.988 4
 -3 0 33 78.9076 131.599 2
 3 0 33 -120.692 183.421 3
 -3 0 -33 71.8732 212.474 5
 3 0 -33 125.754 124.105 1
 3 0 34 48.0639 161.261 3
 -3 0 34 -131.756 125.924 2
 3 0 34 106.054 206.67 4
 -3 0 -34 63.9638 187.719 5
 3 0 35 34.5259 147.834 3
 -3 0 35 27.8636 133.678 2
 3 0 35 -313.819 265.933 4
 -3 0 -35 42.1288 215.876 5
 3 0 36 -161.989 211.448 3
 -3 0 36 179.018 179.271 2
 3 0 36 -163.863 242.404 4
 -3 0 -36 -66.1377 187.224 5
 3 0 -36 -176.154 218.032 5
 3 0 37 133.798 156.246 3
 -3 0 37 21.3411 148.737 2
 3 0 37 61.0291 202.771 4
 -3 0 -37 -405.239 293.347 5
 3 0 -37 -327.781 214.724 5
 3 0 38 58.9043 176.295 3
 -3 0 38 263.488 186.029 2
 3 0 38 -67.3096 243.081 4
 -3 0 -38 -114.999 185.581 5
 3 0 -38 72.5169 195.888 5
 3 0 39 -27.0094 231.059 4
 -3 0 39 -126.961 172.772 3
 -3 0 -39 -247.306 233.411 5
 3 0 -39 95.8406 202.096 5
 3 0 39 -78.1211 173.255 3
 3 0 40 317.473 321.109 4
 -3 0 40 -205.57 233.129 3
 -3 0 -40 -73.0508 200.623 5
 3 0 -40 178.615 234.152 5
 3 0 40 -319.638 249.123 3
 3 0 41 -263.036 290.164 4
 3 0 41 -27.3354 202.448 3
 -3 0 41 58.0961 254.541 3
 -3 0 -41 313.465 292.853 5
 3 0 -41 235.381 195.635 5
 -3 0 42 -215.038 221.125 3
 3 0 -42 148.503 230.859 5
 -3 0 43 -78.2943 199.395 3
 3 0 -43 -142.997 226.149 5
 -3 0 44 -130.381 224.282 3
 3 0 -44 -285.864 242.823 5
 -3 1 0 8239.99 223.697 5
 -3 -1 0 8440.17 394.17 1
 3 1 0 8043.53 385.718 1
 -3 1 0 7946.07 391.922 1
 -3 1 -1 7712.56 244.794 5
 -3 1 1 7930.86 185.88 5
 -3 1 -1 7677.73 381.55 1
 -3 1 1 7678.38 390.596 1
 -3 1 -1 8302.8 408.681 2
 3 1 1 8142.33 378.321 1
 3 1 -1 7867.13 392.315 1
 -3 -1 1 7992.46 385.089 1
 -3 -1 -1 7423.06 359.556 1
 -3 1 -2 492.359 74.6963 5
 -3 1 2 436.878 104.089 1
 -3 1 -2 637.896 123.863 1
 -3 1 -2 554.476 83.1941 4
 3 1 2 383.531 93.8806 5
 3 -1 2 480.623 107.847 2
 -3 1 -2 504.33 111.263 2
 -3 -1 2 354.643 106.148 1
 -3 -1 -2 557.834 113.996 1
 3 1 2 593.336 107.654 1
 -3 1 -3 6865.95 278.557 5
 3 1 3 6844.54 344.526 5
 -3 1 -3 6525.82 277.93 4
 -3 1 3 7259.8 385.86 1
 -3 1 -3 6673.76 352.78 1
 -3 1 -3 6982.6 358.453 2
 3 -1 3 7067.88 374.432 2
 3 1 3 6937.82 334.967 1
 -3 -1 3 7130.18 386.43 1
 -3 -1 -3 6717.74 325.283 1
 -3 1 -4 12374 401.328 5
 3 1 4 12508.2 467.418 5
 -3 1 -4 12049.4 403.183 4
 -3 1 4 13261.9 528.845 1
 -3 1 -4 13101.9 488.317 1
 3 1 4 12618.4 437.444 4
 3 -1 4 11796.3 476.986 2
 -3 1 -4 11744.7 459.956 2
 -3 -1 4 12778.4 524.948 1
 -3 -1 -4 12536.9 428.105 1
 3 1 4 12498.8 434.689 1
 3 1 5 13450.7 505.685 5
 -3 1 -5 13173.7 440.382 5
 -3 -1 -5 13610.4 510.279 5
 -3 1 -5 14914.5 470.211 4
 -3 1 -5 14746.7 515.818 1
 3 -1 -5 14630.4 558.012 1
 -3 1 5 14134.5 556.538 1
 3 1 5 14515 488.92 4
 -3 1 -5 11113.4 443.352 2
 3 -1 5 13611.4 512.284 2
 3 1 5 14742.7 462.15 1
 -3 -1 -5 13520.4 434.36 1
 -3 -1 5 13287.2 543.331 1
 3 1 6 16003.9 560.072 5
 -3 1 -6 15530.4 509.748 4
 -3 1 6 16074.9 597.773 1
 3 -1 -6 17012.7 607.246 1
 -3 1 6 14873.1 315.309 4
 -3 1 -6 17087.1 603.625 3
 3 1 6 16309.5 539.091 4
 -3 1 -6 14358.3 496.208 2
 3 -1 6 16582.2 558.857 2
 3 1 6 16195.8 464.707 1
 -3 -1 6 15483.7 598.329 1
 -3 -1 -6 16299.8 459.648 1
 -3 -1 7 11347.5 518.88 1
 3 1 -7 11482.6 532.041 1
 3 1 7 11178.3 375.374 1
 -3 -1 -7 11093.2 365.905 1
 3 1 7 11015.2 483.717 5
 -3 1 -7 11138.9 453.752 4
 -3 1 7 10301.2 483.872 1
 3 -1 -7 10886 492.056 1
 -3 1 7 11400 301.84 4
 3 1 7 11173.7 468.63 4
 -3 1 -7 10739.8 490.133 3
 3 -1 7 11676.1 462.979 2
 -3 1 -7 10813.4 434.558 2
 3 1 -8 577.661 139.07 1
 -3 -1 -8 373.973 65.3686 1
 -3 -1 8 419.861 120.258 1
 3 -1 -8 417.544 111.128 1
 3 1 8 631.288 91.843 1
 -3 1 8 612.403 134.425 1
 3 1 8 670.067 128.298 5
 -3 1 -8 684.429 126.321 4
 -3 1 -8 452.051 111.801 3
 -3 1 8 445.513 66.4666 4
 3 1 8 707.854 137.5 4
 3 -1 8 622.713 118.938 2
 -3 1 -8 406.439 88.5779 2
 -3 -1 9 2259.91 247.491 1
 3 1 9 2390.85 163.432 1
 3 1 -9 2264.18 249.507 1
 -3 1 9 2751.56 259.03 1
 3 -1 -9 2662.22 260.891 1
 3 1 9 3210.33 279.914 5
 3 -1 9 2626.78 245.985 4
 -3 1 -9 2798.65 249.254 4
 -3 1 9 2669.91 170.809 4
 -3 -1 -9 2684.57 168.977 1
 3 1 9 2517.23 244.819 4
 -3 1 -9 2646.22 252.002 3
 3 -1 9 2709.55 223.617 2
 -3 1 -9 2454.97 200.796 2
 -3 -1 10 3639.05 316.326 1
 3 1 -10 3364.94 302.846 1
 3 1 10 3296.2 182.632 1
 3 -1 -10 3488.49 292.915 1
 -3 1 10 3249.01 286.407 1
 3 1 10 3394.67 291.188 5
 -3 1 10 3216.07 202.584 4
 -3 1 -10 3337.05 280.371 4
 3 1 10 2813.19 274.773 4
 3 -1 10 3319.02 292.588 4
 -3 -1 -10 3157.55 149.733 2
 -3 -1 -10 3279.89 180.237 1
 -3 -1 -10 2949.68 206.344 3
 -3 -1 -10 3212.38 277.02 4
 -3 1 -10 2916.81 278.171 3
 3 -1 10 3272.2 246.27 2
 -3 1 -10 2923.18 222.596 2
 -3 -1 11 8326.26 472.767 1
 3 1 -11 8927.17 497.987 1
 3 1 11 8668.47 274.854 1
 -3 1 11 8660.3 466.268 1
 3 -1 -11 8220.14 458.236 1
 3 1 11 8666.23 479.395 5
 3 1 -11 8432.95 385.329 4
 -3 1 11 8577.82 349.046 4
 3 -1 11 9138.58 486.614 4
 3 1 11 8218.55 466.924 4
 -3 1 -11 9031.31 473.948 4
 -3 -1 -11 8187.67 212.636 2
 -3 -1 -11 8796.31 481.299 4
 -3 -1 -11 8295.48 345.319 3
 -3 1 -11 8228.4 463.515 3
 3 -1 11 8586.51 398.936 2
 -3 1 -11 8273.63 368.974 2
 -3 1 12 5426.09 375.841 1
 3 1 -12 5566.7 402.699 1
 -3 -1 12 5242.67 383.101 1
 3 1 12 5486.95 390.648 5
 -3 1 -12 5417.27 387.741 4
 3 1 -12 5477.27 323.556 4
 3 1 12 5155.08 376.945 4
 3 -1 12 5365.97 387.405 4
 -3 1 12 5296.95 292.504 4
 3 1 12 5131.82 196.697 1
 3 -1 -12 5634.44 383.882 1
 3 -1 12 4672.21 381.689 3
 -3 1 -12 5250.95 379.352 3
 -3 -1 -12 4813.52 373.719 4
 -3 -1 -12 4875.15 279.729 3
 3 -1 12 5046.7 303.208 2
 -3 1 -12 5120.65 292.856 2
 -3 -1 13 12721.6 606.339 1
 3 1 -13 12822.7 610.586 1
 -3 1 13 13046.5 583.404 1
 3 1 13 13166.5 616.817 5
 -3 1 -13 13129.4 614.34 4
 3 -1 13 13518.1 626.738 4
 -3 1 13 13178.5 479.668 4
 3 1 13 12601.2 607.054 4
 3 1 -13 12285.1 502.251 4
 3 -1 -13 13252.7 591.034 1
 3 1 13 12665.5 275.47 1
 -3 -1 -13 13195.6 625.794 4
 -3 -1 -13 12327 445.009 3
 3 -1 13 12723 623.168 3
 -3 1 -13 12788.2 594.762 3
 3 -1 13 12131.2 478.103 2
 -3 1 -13 12433.3 454.564 2
 -3 -1 14 14790 647.705 1
 3 1 -14 13877.9 640.221 1
 -3 1 14 13444.6 603.149 1
 3 1 14 13139.8 629.158 5
 3 1 -14 12706.2 533.053 4
 3 1 14 13354.2 644.175 4
 -3 1 -14 14129.9 660.473 4
 3 -1 14 12849.2 629.884 4
 -3 1 14 13267.7 505.982 4
 3 -1 -14 13667.3 605.681 1
 -3 -1 -14 13009.9 469.921 3
 3 -1 14 13745.3 655.496 3
 3 -1 -14 13770.8 514.436 4
 -3 1 -14 13541.4 634.006 3
 3 -1 14 13907.1 509.981 2
 -3 1 -14 13138 466.733 2
 -3 1 15 3055.33 298.189 1
 -3 -1 15 4247.14 366.383 1
 3 1 -15 2948.33 309.542 1
 3 -1 -15 3595.69 323.402 1
 3 1 15 3484.16 334.289 5
 -3 1 15 3522.4 280.819 4
 3 1 15 3531.56 345.424 4
 3 -1 15 3813.47 373.22 4
 -3 1 -15 3324.72 338.398 4
 3 1 -15 3379.36 290.541 4
 3 -1 15 3524.32 345.492 3
 3 -1 -15 3538.3 276.791 4
 -3 1 -15 3216.68 314.994 3
 3 -1 15 3410.47 259.666 2
 -3 -1 -15 3033.8 241.851 3
 -3 1 -15 3426.42 239.715 2
 -3 1 16 10489.9 547.583 1
 -3 -1 16 11265.6 596.052 1
 3 1 -16 10861.9 589.503 1
 -3 1 -16 11023.4 628.953 4
 3 -1 16 11094.5 629.653 4
 3 1 -16 11340.8 533.239 4
 -3 1 16 10206.3 486.641 4
 3 1 16 11063.4 624.28 4
 -3 1 -16 10535.5 424.523 2
 3 -1 16 10915.4 614.443 3
 3 -1 -16 11575.5 514.58 4
 -3 1 -16 10345 572.332 3
 -3 -1 -16 10223 448.941 3
 3 -1 16 10821.4 457.519 2
 3 -1 -16 10900.6 561.481 1
 3 1 -17 17523.5 756.536 1
 -3 -1 17 18497.3 763.38 1
 -3 1 17 17672.6 713.805 1
 3 1 17 15996.8 766.862 4
 3 -1 17 17370.7 807.812 4
 -3 1 -17 18043.7 816.266 4
 3 1 -17 19232 719.441 4
 -3 1 17 17727.3 660.247 4
 -3 1 -17 16676.5 541.175 2
 3 -1 17 18533.3 826.801 3
 3 -1 -17 18088.6 667.217 4
 -3 1 -17 19678.2 814.951 3
 3 -1 17 18251.7 595.865 2
 -3 -1 -17 18076.5 606.366 3
 3 -1 -17 18262.8 727.581 1
 3 -1 -18 25028.7 860.945 1
 -3 -1 -18 22653.8 944.625 5
 3 1 18 22850.3 937.923 4
 3 -1 18 23751.8 961.644 4
 -3 1 -18 24821.9 980.011 4
 3 1 -18 25293.1 850.074 4
 -3 1 18 24485.3 806.909 4
 -3 1 -18 23200.8 639.439 2
 3 -1 -18 24703.2 812.455 4
 -3 -1 -18 25107 993.574 4
 3 -1 18 23147.6 947.703 3
 -3 1 -18 25113.8 941.768 3
 3 -1 18 24630.6 695.886 2
 3 1 -18 25517.2 922.454 1
 -3 1 18 23067.5 822.049 1
 -3 -1 18 23547.8 870.271 1
 3 -1 -19 11388.8 586.063 1
 -3 -1 -19 11140.6 687.255 5
 3 1 19 10822 661.694 4
 -3 1 -19 12129.2 702.812 4
 -3 1 19 11589.2 574.508 4
 3 -1 19 12236.6 712.084 4
 -3 1 -19 10309.2 445.46 2
 -3 -1 19 10946.2 605.715 1
 -3 -1 -19 11839 696.136 4
 3 -1 -19 10263.2 546.208 4
 3 -1 19 11574.3 674.928 3
 3 -1 19 11338.5 476.251 2
 -3 1 -19 11283.3 649.617 3
 -3 1 19 11853 595.823 1
 3 1 -19 11708.4 640.243 1
 3 -1 -20 6734.46 460.643 1
 -3 -1 -20 6479.75 531.305 5
 -3 1 20 6284.02 442.367 4
 -3 1 -20 7460.78 574.227 4
 3 -1 20 6613.24 542.247 4
 3 1 20 6129.87 518.831 4
 -3 -1 20 7337.61 497.434 1
 -3 1 -20 6462.83 344.095 2
 -3 -1 -20 7418.93 575.66 4
 3 -1 20 7163.92 569.598 3
 3 -1 20 6491.22 370.627 2
 3 1 -20 6598.33 485.481 1
 -3 1 20 7142.29 469.7 1
 3 -1 -21 5231.74 412.133 1
 -3 1 -21 4702.83 457.237 5
 -3 -1 -21 5076.3 490.903 5
 -3 1 21 5407.03 422.314 4
 3 1 21 5120.52 483.218 4
 3 -1 21 5562.26 507.599 4
 -3 1 -21 5033.22 469.675 4
 -3 1 -21 5141.79 313.858 2
 -3 -1 21 5282.03 429.8 1
 -3 -1 -21 5936.95 526.693 4
 3 -1 21 5293.42 485.59 3
 3 -1 21 5351.55 335.231 2
 3 1 -21 5440.9 449.068 1
 -3 1 21 5809.53 428.247 1
 3 -1 -22 1662.41 245.88 1
 3 1 -22 1982.47 286.545 1
 -3 1 -22 1749.44 297.695 5
 -3 -1 -22 1336.49 273.972 5
 3 1 22 1290.7 260.271 4
 3 1 -22 1894.23 272.258 4
 -3 1 22 1474.29 241.598 4
 3 -1 22 1533.54 290.388 4
 -3 1 -22 1626.97 152.184 1
 -3 -1 -22 2248.07 353.519 4
 -3 1 -22 2179.33 338.318 4
 3 -1 22 1499.17 277.24 3
 -3 -1 22 1528.99 246.978 1
 -3 1 22 1603.55 238.418 1
 3 -1 22 1944.63 210.066 2
 3 -1 -23 264.653 115.944 1
 3 1 -23 459.218 176.175 1
 -3 1 23 299.545 123.103 4
 3 1 23 108.273 108.247 4
 3 1 -23 12.2751 107.679 4
 3 -1 23 115.715 114.088 4
 -3 1 -23 61.767 94.3586 5
 -3 -1 -23 149.879 115.055 5
 -3 -1 -23 257.087 160.869 4
 3 -1 -23 37.6612 94.757 4
 -3 1 -23 307.647 175.606 4
 3 -1 23 194.495 151.048 3
 -3 1 -23 269.582 75.4293 1
 -3 1 23 164.638 115.883 1
 -3 -1 23 451.706 172.996 1
 3 -1 23 223.146 93.9719 2
 3 -1 -24 881.097 193.769 1
 3 1 -24 925.521 198.854 1
 3 -1 -24 1275.29 240.547 5
 -3 1 -24 779.238 255.233 5
 -3 -1 -24 881.281 248.053 5
 3 1 -24 923.971 222.837 4
 3 1 24 699.799 262.181 4
 3 -1 24 1141.76 300.285 4
 -3 1 24 964.748 231.974 4
 3 -1 24 852.786 249.212 3
 3 -1 -24 1040.66 208.045 4
 3 -1 24 712.123 145.991 2
 -3 -1 24 850.441 191.962 1
 -3 1 -24 805.88 104.935 1
 -3 1 24 994.194 197.71 1
 3 -1 -25 13325.4 683.918 1
 -3 -1 -25 12173.8 814.994 5
 3 -1 -25 12440.2 685.453 5
 -3 1 -25 13192.7 838.698 5
 3 -1 25 13289.1 847.586 4
 -3 1 25 12910.6 719.463 4
 3 1 -25 12529.3 745.539 4
 3 1 25 13232.3 843.215 4
 -3 -1 25 13655 766.11 2
 -3 -1 25 13098.6 711.237 1
 3 -1 -25 14057.4 755.745 4
 3 1 25 14363.5 682.861 3
 3 -1 25 12153.7 785.521 3
 3 -1 25 13543.7 538.97 2
 3 1 -25 13775.5 742.025 1
 -3 1 -25 13612.1 407.903 1
 -3 1 25 13223.1 672.129 1
 3 -1 -26 5461.98 440.828 1
 -3 -1 -26 6006.41 588.794 5
 -3 1 -26 7081.09 633.43 5
 3 -1 -26 6661.15 521.099 5
 -3 1 26 5583.51 495.919 4
 3 1 -26 7060.41 567.397 4
 3 1 26 5614.6 566.828 4
 3 -1 26 6073.98 586.747 4
 -3 -1 26 6455.45 548.682 2
 3 1 26 6975.38 488.527 3
 3 -1 -26 6477.21 535.63 4
 3 -1 26 6101.92 582.141 3
 3 -1 26 6429.44 375.708 2
 -3 1 -26 6700.06 278.74 1
 3 1 -26 5599.59 490.66 1
 -3 1 26 6977.68 493.472 1
 3 -1 -27 2072.59 285.551 1
 3 1 -27 1870.3 293.076 1
 3 -1 -27 2380.14 332.019 5
 -3 1 -27 1665.32 324.234 5
 -3 -1 -27 1608.05 340.086 5
 3 1 27 1564.87 320.673 4
 -3 1 27 2199.17 326.76 4
 3 -1 27 2899.67 443.877 4
 -3 -1 27 2280.77 347.043 2
 3 -1 27 1585.77 321.68 3
 3 1 27 2285.27 296.679 3
 3 1 -27 2030.9 322.231 4
 3 -1 -27 2237.67 337.506 4
 -3 1 -27 2128.64 148.331 1
 -3 1 27 1858.54 265.43 1
 3 -1 27 1903.25 211.27 2
 3 -1 -28 -97.7701 114.489 1
 -3 1 -28 48.3904 35.1464 1
 3 1 -28 109.388 130.367 1
 -3 -1 -28 18.957 157.212 5
 3 -1 -28 18.7359 119.225 5
 -3 1 -28 15.1305 175.805 5
 -3 1 28 100.317 112.527 4
 3 -1 28 246.545 149.847 4
 3 1 28 270.333 193.81 4
 -3 -1 28 261.45 168.434 2
 3 1 28 -139.675 143.034 3
 3 -1 -28 36.5051 124.566 4
 3 1 -28 309.568 194.46 4
 3 -1 28 -6.34962 146.255 3
 -3 1 28 67.9885 101.705 1
 -3 1 -28 93.0474 38.7864 1
 3 -1 28 -21.9639 66.0184 2
 -3 1 -29 393.626 52.786 1
 -3 1 -29 408.16 57.6038 1
 3 -1 -29 379.228 152.517 1
 3 1 -29 641.199 222.686 1
 -3 -1 -29 864.104 271.848 5
 3 -1 -29 1101.95 252.722 5
 -3 1 -29 472.563 233.297 5
 -3 1 29 317.66 155.953 4
 3 -1 29 317.024 166.597 4
 3 1 29 390.516 190.98 4
 -3 -1 29 378.211 160.509 2
 3 1 29 842.898 216.73 3
 3 -1 29 332.45 183.327 3
 3 -1 -29 176.32 151.305 4
 3 -1 29 371.994 121.563 2
 -3 1 29 583.707 172.642 1
 3 -1 -30 2619.1 324.795 1
 3 1 -30 2825.25 365.313 1
 3 -1 -30 2943.22 404.652 5
 -3 1 -30 2339.79 414.5 5
 -3 -1 -30 3082.11 480.068 5
 -3 1 30 2609.42 391.219 4
 3 1 30 2297.43 410.709 4
 3 -1 30 2307.85 419.344 4
 -3 -1 30 2150.33 337.564 2
 3 1 30 2057.52 301.57 3
 3 -1 30 1901.27 356.814 3
 3 -1 30 2988.8 260.27 2
 -3 1 30 2934.44 334.426 1
 3 1 -31 7551.55 586.845 1
 -3 1 -31 5586.99 619.063 5
 3 -1 -31 7390.64 614.97 5
 -3 -1 -31 6358.39 659.257 5
 -3 1 31 7697.22 646.285 4
 3 1 31 5930.66 639.659 4
 -3 -1 31 7362.77 604.672 2
 3 1 31 6442.31 529.519 3
 3 -1 31 6647.88 641.82 3
 3 -1 31 7202.42 375.762 2
 -3 1 31 7471.52 526.51 1
 3 1 -32 1123.7 249.01 1
 -3 -1 -32 1405.06 356.744 5
 -3 1 -32 1150.95 333.068 5
 3 -1 -32 1008.67 266.655 5
 3 1 32 1370.53 332.399 4
 -3 1 32 744.785 235.432 4
 -3 -1 32 1156.05 281.525 2
 3 1 32 1150.91 250.733 3
 3 -1 32 691.794 222.32 3
 -3 1 32 1384.85 250.31 1
 3 -1 32 881.24 144.384 2
 3 1 -33 882.149 255.135 1
 -3 -1 -33 584.917 256.084 5
 3 -1 -33 1177.38 287.311 5
 -3 1 -33 642.197 285.708 5
 3 1 33 883.786 275.141 4
 -3 1 33 1043.82 285.943 4
 -3 -1 33 888.766 274.232 2
 3 -1 33 114.688 184.83 3
 3 1 33 642.561 227.15 3
 -3 1 33 723.817 199.177 1
 3 -1 33 607.883 123.828 2
 3 1 34 1337.6 349.673 4
 -3 1 34 860.375 249.531 4
 -3 -1 34 903.519 262.23 2
 3 1 34 1270.1 266.58 3
 3 -1 34 779.799 256.796 3
 -3 1 -34 1284.37 354.54 5
 -3 -1 -34 1389.19 354.986 5
 3 -1 -34 463.912 190.509 5
 -3 1 34 901.975 214.556 1
 3 1 35 65.0606 235.26 4
 -3 1 35 65.4488 151.185 4
 -3 -1 35 45.3281 139.4 2
 3 -1 35 64.9062 164.892 3
 -3 1 -35 109.533 229.639 5
 3 -1 -35 -154.78 173.557 5
 -3 -1 -35 198.145 177.136 5
 -3 1 35 24.27 125.521 1
 3 1 36 275.797 231.265 4
 -3 1 36 138.264 189.501 4
 -3 -1 36 793.101 267.593 2
 3 -1 36 683.146 298.336 3
 3 -1 -36 148.288 145.677 5
 -3 -1 -36 564.657 275.841 5
 -3 1 -36 -77.9979 167.795 5
 -3 1 36 446.636 145.217 1
 3 1 37 1442.85 411.357 4
 -3 1 37 1477.05 361.178 4
 -3 -1 37 1045.91 274.184 2
 3 -1 37 1682.85 387.497 3
 -3 -1 37 902.852 338.389 3
 3 -1 -37 1150.72 261.417 5
 -3 -1 -37 1462.24 404.257 5
 -3 1 -37 1879.08 439.32 5
 3 1 38 1149.73 397.793 4
 -3 1 38 1162.16 329.239 4
 -3 -1 38 1812.54 348.918 2
 3 -1 38 1494.06 385.294 3
 -3 -1 38 831.758 334.851 3
 -3 1 -38 1408.18 383.393 5
 -3 -1 -38 1214.89 329.762 5
 3 -1 -38 1356.85 320.129 5
 3 1 39 2055.95 519.14 4
 -3 1 39 2076.79 432.915 4
 -3 -1 39 1830.97 366.049 2
 -3 -1 39 1318.26 362.273 3
 -3 1 -39 2639.51 525.618 5
 3 -1 -39 2513.69 460.568 5
 -3 -1 -39 2104.89 460.519 5
 3 -1 39 2009.71 400.756 3
 3 1 40 4134.9 620.573 4
 -3 -1 40 3718.43 550.405 3
 -3 1 40 4779.47 593.892 3
 -3 1 -40 4510.48 647.982 5
 -3 -1 -40 3713.81 587.741 5
 3 -1 -40 3746.95 545.699 5
 3 -1 40 3292.28 530.286 3
 3 1 41 2431.1 544.084 4
 3 -1 41 2482.63 512.251 3
 3 -1 -41 1715.9 423.189 5
 -3 -1 -41 1965.25 481.776 5
 -3 1 -41 1949.97 453.186 5
 -3 -1 41 1685.12 442.278 3
 -3 1 41 2149.56 416.83 3
 3 -1 42 2095.39 432.349 3
 3 -1 -42 1328.32 366.672 5
 -3 -1 42 2152.67 471.779 3
 -3 1 42 1055.06 308.762 3
 3 -1 43 831.337 241.555 3
 3 -1 -43 1125.03 356.425 5
 3 1 -43 654.624 335.626 5
 -3 -1 43 840.382 346.162 3
 3 -1 44 -80.7869 251.952 3
 -3 -1 44 33.0226 233.478 3
 3 -1 -44 235.7 244.234 5
 -3 -1 45 906.988 377.325 3
 3 -1 -45 1013.98 358.703 5
 3 -2 0 7213.61 443.26 2
 3 2 0 7866.44 442.22 1
 -3 -2 0 7684.49 418.006 2
 3 -2 -1 31532 937.163 2
 3 -2 1 31278.5 920.496 2
 3 2 -1 33380.9 909.272 1
 3 2 1 32897.5 888.1 1
 -3 -2 1 30700.3 858.994 2
 -3 -2 -1 32572.8 838.139 2
 -3 2 -2 18726.8 680.917 2
 -3 -2 -2 18031.4 606.994 2
 -3 -2 2 17748 664.395 2
 3 -2 -2 18021.7 717.586 2
 3 -2 2 17826.8 694.089 2
 3 2 -2 17692 679.287 1
 3 2 2 17909.8 641.109 1
 -3 2 -3 4621.36 342.763 2
 -3 -2 -3 4144.32 296.209 2
 -3 -2 3 4026.41 328.225 2
 -3 2 -3 3903.3 313.398 3
 3 -2 3 4186.12 340.413 2
 3 -2 -3 4135.09 344.711 2
 3 2 3 4301.07 312.377 1
 -3 2 -4 3012.48 277.584 2
 3 2 4 2452.19 242.526 5
 -3 -2 -4 2742.71 236.746 2
 -3 -2 4 3192.58 298.533 2
 3 2 4 3028.27 259.408 1
 3 -2 4 3221.18 298.07 2
 -3 2 4 3486.63 315.402 2
 3 -2 -4 2807.67 295.368 2
 -3 2 4 2912.76 284.881 1
 3 2 5 11074.6 483.756 1
 -3 2 5 11902.2 568.965 1
 3 2 5 11314.6 525.618 5
 -3 -2 5 12392.9 582.727 2
 -3 -2 -5 12042.6 472.891 2
 -3 2 5 11356.1 560.31 2
 3 -2 -5 12625.1 606.677 2
 3 -2 5 11269.9 555.753 2
 -3 2 -5 12324 546.542 2
 3 2 6 2274.3 227.697 1
 -3 2 6 1914.48 230.342 1
 3 2 6 1826.44 212.222 5
 -3 -2 -6 2124.95 198.662 2
 -3 -2 6 2655.68 289.446 2
 3 -2 6 2211.39 259.568 2
 -3 2 6 2461.05 268.756 2
 -3 2 -6 1893.42 226.262 2
 3 2 7 45217.7 936.463 1
 3 2 7 47257 1092.2 5
 -3 2 7 47714.6 1130.83 1
 -3 -2 -7 43958.6 846.766 2
 -3 -2 7 43153.6 1135.92 2
 3 -2 7 47551.7 1120.9 2
 -3 2 7 49127.4 1181.72 2
 -3 2 -7 47024.5 1073.6 2
 3 2 -8 26637.8 903.386 1
 3 2 8 26174.3 695.046 1
 -3 2 8 27361.4 863.77 1
 3 2 8 25001.7 816.568 5
 -3 2 -8 25902.2 784.686 4
 -3 -2 -8 26082.9 626.783 2
 -3 -2 8 25705 890.994 2
 -3 2 8 26359.7 879.907 2
 3 -2 8 26238.6 850.427 2
 -3 2 -8 26400 797.753 2
 3 2 -9 8954.49 532.133 1
 3 2 9 9899.07 421.795 1
 -3 2 9 9639.92 516.911 1
 3 2 9 9305.03 503.751 5
 -3 2 -9 9845.28 495.951 4
 -3 -2 9 9501.68 558.493 2
 -3 -2 -9 9619.63 368.036 2
 3 2 9 9317.8 509.516 4
 3 -2 9 9705.75 516.179 2
 -3 2 9 8739.83 525.942 2
 -3 2 -9 9593.01 484.79 2
 3 2 -10 1624.96 242.641 1
 3 2 10 1350.38 161.982 1
 -3 2 10 1465.27 214.129 1
 3 2 10 1197.48 195.794 5
 3 -2 -10 1634.37 124.838 5
 -3 2 -10 1630.89 216.732 4
 -3 -2 10 1960.88 272.437 2
 3 -2 10 1321.15 224.662 3
 3 2 10 1447 212.438 4
 -3 2 10 2019.4 261.428 2
 -3 2 -10 1354.55 192.323 2
 3 -2 10 1725.11 227.592 2
 -3 -2 -10 1874.97 159.157 2
 3 2 11 12987.6 454.289 1
 3 2 -11 13818.4 673.109 1
 -3 2 11 13868.1 634.16 1
 3 2 11 13989.3 640.648 5
 3 -2 -11 13411.7 376.202 5
 -3 2 -11 13628.3 626.948 4
 -3 -2 11 13654.3 688.56 2
 3 2 11 13111.5 623.446 4
 3 -2 11 14254 702.406 3
 -3 -2 -11 13429.5 343.184 3
 -3 2 11 13552.8 498.469 4
 -3 2 11 13438 660.978 2
 3 -2 11 13994.4 629.554 2
 -3 -2 -11 13320.2 398.876 2
 -3 2 -11 12695 559.266 2
 3 2 12 22460.1 580.127 1
 3 2 -12 23663.9 891.56 1
 -3 2 12 23069.4 822.291 1
 3 -2 -12 23778.2 541.204 5
 3 2 12 25288.5 884.999 5
 -3 2 -12 23341.7 831.096 4
 -3 -2 12 23347.4 904.028 2
 -3 -2 -12 22516.7 450.133 3
 3 2 12 23100.4 845.297 4
 3 -2 12 22593.2 899.74 3
 -3 2 -12 20923.2 847.995 3
 -3 2 12 22368.4 655.059 4
 -3 2 12 23906.6 886.724 2
 3 -2 12 23964.7 822.438 2
 -3 2 -12 23767 772.605 2
 -3 -2 -12 21926.6 488.403 2
 3 2 -13 60387.8 1438.57 1
 3 2 13 58156 893.92 1
 -3 2 13 54409.8 1265.62 1
 3 2 13 58715.8 1378.03 5
 3 -2 -13 56810.7 897.796 5
 -3 2 -13 61856.7 1406.65 4
 -3 -2 13 56346.2 1425.8 2
 3 2 13 55175.3 1337.04 4
 -3 -2 -13 57058.8 729.221 3
 3 -2 13 58113.7 1471.08 3
 -3 2 13 59245.2 1103.44 4
 -3 2 13 59844.6 1424.96 2
 -3 2 -13 61311.8 1448.81 3
 -3 2 -13 59133.8 1220.63 2
 3 -2 13 59792.6 1302.92 2
 -3 -2 -13 56022.4 724.776 2
 3 2 14 31163.1 632.341 1
 3 2 -14 31850.8 1058.2 1
 -3 2 14 30772 963.355 1
 3 2 14 34401.6 1067.73 5
 3 -2 -14 29638.7 691.991 5
 -3 2 -14 31076.9 1020.35 4
 -3 -2 14 29615.2 1053.09 2
 -3 2 14 32822.8 847.751 4
 3 -2 14 30871.3 1101.99 3
 3 2 14 29972 1016.59 4
 -3 2 -14 33705.4 1092.78 3
 -3 -2 -14 30063.2 550.729 3
 -3 2 14 32659.9 1054.62 2
 3 -2 14 31517 950.13 2
 -3 -2 -14 30483.5 497.132 2
 -3 2 -14 32523.2 913.466 2
 3 2 15 27945.6 567.748 1
 3 2 -15 30048.3 1042.62 1
 -3 2 15 27201.7 908.475 1
 3 -2 -15 27958.7 708.165 5
 3 2 15 29015 1006.88 5
 -3 -2 -15 29097.4 1030.89 5
 -3 2 15 28701.3 823.34 4
 -3 2 -15 29200.3 1013.73 4
 -3 -2 15 29088 1053.17 2
 3 2 15 26061.5 970.763 4
 3 -2 15 29261.1 1085.61 3
 -3 2 -15 30371.4 1059.82 3
 -3 -2 -15 26735.6 410.968 2
 -3 2 15 29452.6 1013.76 2
 -3 2 -15 27350.9 838.765 2
 3 -2 15 29173.1 928.833 2
 3 2 16 27020.2 523.769 1
 3 2 -16 28140.2 1028.86 1
 -3 2 16 26225.2 893.856 1
 3 -2 -16 27458.5 730.695 5
 3 2 16 26314.1 980.939 5
 -3 -2 -16 26005 985.434 5
 -3 2 16 26696.4 817.622 4
 3 2 16 26905.3 1001.31 4
 -3 2 -16 28269.3 1019.02 4
 -3 -2 16 26292.6 1015.06 2
 -3 2 -16 26548 827.467 2
 3 -2 16 27801.2 1090.96 3
 -3 2 -16 28953 1056.03 3
 3 -2 16 29020.7 935.872 2
 3 2 17 8009.17 260.223 1
 3 2 -17 7283.05 535.843 1
 -3 2 17 7415.22 482.028 1
 3 2 17 8065.8 560.388 5
 3 -2 -17 7896.98 421.409 5
 -3 -2 -17 8112.89 571.381 5
 3 2 17 7004.58 524.402 4
 -3 2 -17 9209.79 605.351 4
 -3 2 17 7353.09 444.202 4
 -3 2 -17 8044.02 463.912 2
 -3 -2 17 8620.39 599.94 2
 3 -2 17 7785.31 601.89 3
 -3 2 -17 7657.11 562.662 3
 3 -2 17 8320.56 512.886 2
 3 2 18 11323.8 264.627 1
 3 2 -18 12254.7 698.226 1
 -3 2 18 11487.8 607.485 1
 3 2 18 11362.9 675.057 5
 -3 -2 -18 10120.2 646.686 5
 3 -2 -18 10850.4 505.819 5
 3 2 18 10939.7 677 4
 -3 2 18 10459.3 544.49 4
 -3 2 -18 11234.6 683.727 4
 -3 2 -18 10582.1 546.427 2
 -3 -2 18 11817.2 708.837 2
 3 -2 18 12552.1 778.069 3
 -3 2 -18 11077.1 691.58 3
 3 -2 18 11318 602.569 2
 3 2 -19 42030.3 1294.6 1
 -3 2 19 41305.6 1150.78 1
 3 2 19 45361.5 1361.18 5
 -3 -2 -19 40649.8 1309.85 5
 3 -2 -19 39941.7 1001.42 5
 3 2 19 40069.4 1311.48 4
 -3 2 19 41106.2 1109.25 4
 3 2 -19 42380.5 1205.34 4
 -3 2 -19 45526.4 1392.01 4
 -3 2 -19 42297.2 1072.27 2
 -3 -2 19 43091.9 1344.41 2
 3 -2 19 40629 1409.88 3
 -3 2 -19 44286.6 1391.1 3
 3 -2 19 45035.7 1194.01 2
 -3 -2 -20 13028.7 767.182 5
 3 2 20 12506.3 740.625 5
 3 -2 -20 12747.9 590.699 5
 3 2 -20 11876.5 657.943 4
 -3 2 -20 11898.2 740.425 4
 -3 2 20 11807.7 613.302 4
 3 2 20 11569.2 727.871 4
 -3 -2 20 11603.4 719.042 2
 -3 2 -20 12295 586.846 2
 3 -2 20 13200.6 823.32 3
 3 2 -20 12605.8 717.839 1
 -3 2 20 12605.2 646.128 1
 3 -2 20 12888 643.15 2
 -3 -2 -21 5713.83 523.002 5
 3 2 21 5478.65 517.083 4
 3 2 -21 5956.29 488.265 4
 -3 2 21 5916.36 453.334 4
 -3 2 -21 6184.32 541.373 4
 -3 2 -21 5353.52 401.982 2
 -3 -2 21 6651.14 558.355 2
 3 -2 21 7213.6 616.518 3
 3 2 -21 5905.31 502.795 1
 -3 2 21 5778.67 442.609 1
 3 -2 21 6006.31 449.432 2
 -3 -2 -22 11349.9 743.425 5
 -3 2 -22 11501.3 757.384 4
 3 2 22 11589.8 758.845 4
 3 2 -22 12555.2 712.998 4
 -3 2 22 10994.5 626.947 4
 -3 2 -22 10571.8 559.64 2
 -3 -2 22 10528.5 699.605 2
 3 -2 22 11157 780.212 3
 3 2 -22 10752.1 686.198 1
 -3 2 22 10908.9 615.56 1
 3 -2 22 12024.7 632.676 2
 -3 -2 -23 8977.08 688.652 5
 3 2 23 8336.22 658.003 4
 3 2 -23 9421.68 634.864 4
 -3 2 23 8511.84 574.964 4
 -3 2 -23 8961.11 513.759 2
 -3 -2 23 9058.2 669.599 2
 3 -2 23 8838.51 742.855 3
 -3 2 23 9504.89 572.397 1
 3 2 -23 9782.83 658.521 1
 3 -2 23 8804.67 550.053 2
 -3 -2 -24 5354.35 541.73 5
 -3 2 24 5548.28 483.205 4
 3 2 24 5597 550.464 4
 3 2 -24 5797.26 513.954 4
 -3 2 -24 5882.45 422.753 2
 -3 -2 24 5422.37 532.56 2
 3 -2 24 4836.01 555.385 3
 3 -2 24 6214.84 470.711 2
 3 2 -24 5983.22 524.915 1
 -3 2 24 5707.61 449.168 1
 3 2 -25 10186.2 692.462 1
 -3 2 25 11801.9 646.599 1
 -3 -2 -25 11243.9 796.05 5
 3 -2 -25 11472.7 643.883 5
 -3 2 25 10162.9 655.931 4
 3 2 25 12092.7 820.679 4
 3 2 -25 11529.9 732.156 4
 -3 2 -25 11853.6 597.511 2
 -3 -2 25 11071.7 754.924 2
 3 -2 25 12057.4 874.186 3
 -3 2 25 10342.3 670.403 2
 3 -2 25 11660.5 633.691 2
 3 2 -26 816.214 220.342 1
 -3 2 -26 583.123 143.315 1
 -3 2 26 690.725 185.368 1
 3 -2 -26 998.05 245.343 5
 -3 -2 -26 563.918 255.982 5
 3 2 26 726.986 236.79 4
 -3 2 26 841.006 229.293 4
 3 2 -26 321.092 159.705 4
 -3 -2 26 472.435 211.564 2
 3 -2 26 769.65 289.326 3
 -3 2 26 709.547 203.998 2
 3 -2 26 666.574 185.843 2
 -3 2 27 8068.56 548.178 1
 3 2 -27 7770.14 605.198 1
 -3 -2 -27 8525.84 711.168 5
 3 -2 -27 8539.62 591.995 5
 3 2 27 7520.34 675.335 4
 -3 2 27 6312.72 535.967 4
 -3 -2 27 8246.63 664.815 2
 -3 2 -27 7885.69 440.74 1
 3 -2 27 8132.52 750.552 3
 -3 2 27 8151.97 605.528 2
 3 -2 27 8328.25 543.04 2
 -3 2 28 2928.66 324.503 1
 -3 2 -28 2021.19 225.368 1
 3 2 -28 2391.13 349.641 1
 -3 -2 -28 2903.45 458.999 5
 3 -2 -28 2726.37 345.104 5
 -3 2 28 2638.58 372.989 4
 3 2 28 2361.19 423.301 4
 -3 -2 28 2161.84 363.722 2
 3 -2 28 3756.31 512.166 3
 -3 2 28 2668.05 354.145 2
 3 -2 28 2894.09 331.387 2
 -3 2 -29 1090.93 179.638 1
 -3 2 29 583.581 144.9 1
 3 2 -29 694.618 209.333 1
 -3 -2 -29 1245.41 323.081 5
 3 -2 -29 855.393 219.077 5
 3 2 29 959.736 307.327 4
 -3 2 29 721.097 212.831 4
 -3 -2 29 1025.08 274.051 2
 3 -2 29 545.846 218.987 3
 -3 2 29 695.261 234.349 2
 3 -2 29 966.987 192.425 2
 -3 2 30 730.435 212.947 1
 -3 2 -30 411.539 106.642 1
 3 2 -30 762.198 238.969 1
 3 -2 -30 865.41 230.97 5
 -3 -2 -30 855.106 292.722 5
 3 2 30 448.128 252.202 4
 -3 2 30 673.881 243.765 4
 -3 -2 30 600.225 210.384 2
 3 -2 30 635.516 259.692 3
 -3 2 30 661.31 198.538 2
 3 -2 30 513.537 159.454 2
 -3 2 -31 1919.06 223.147 1
 -3 2 31 2181.37 290.361 1
 3 2 -31 1723.93 301.955 1
 3 -2 -31 1883.17 318.276 5
 -3 -2 -31 1724.44 386.331 5
 3 2 31 1564.47 362.024 4
 -3 2 31 2404.27 386.172 4
 -3 -2 31 1817.83 334.675 2
 3 -2 31 1960.87 410.225 3
 -3 2 31 2099.27 351.512 2
 3 -2 31 1794.55 266.253 2
 -3 2 32 994.798 227.97 1
 3 2 -32 1083.47 283.003 1
 3 -2 -32 1163.56 292.876 5
 -3 -2 -32 1621.95 398.68 5
 3 2 32 1425.46 370.199 4
 -3 2 32 1274.04 293.709 4
 -3 -2 32 1283.32 279.485 2
 3 -2 32 1243.09 354.805 3
 -3 2 32 1361.17 293.446 2
 3 -2 32 1277.32 252.746 2
 3 2 -33 10437 753.94 1
 -3 2 33 9322.23 595.93 1
 -3 2 -33 8136.79 778.357 5
 -3 -2 -33 9371.14 844.108 5
 3 -2 -33 9449.92 719.81 5
 -3 2 33 8843.16 743.439 4
 3 2 33 9420.26 852.96 4
 -3 -2 33 9593.85 756.306 2
 3 -2 33 9141.27 846.381 3
 -3 2 33 10335.1 717.922 2
 3 -2 33 9506.12 581.814 2
 3 -2 -34 3124.8 440.518 5
 -3 2 -34 3089.67 522.513 5
 -3 -2 -34 2944.79 512.277 5
 -3 2 34 2753.07 426.557 4
 3 2 34 3961.99 586.903 4
 -3 -2 34 2826.58 431.217 2
 3 -2 34 3116.78 515.043 3
 3 -2 34 4030.9 390.271 2
 -3 2 34 3173.66 354.531 1
 -3 -2 -35 1043.55 347.163 5
 3 -2 -35 1462.31 345.27 5
 -3 2 -35 1651.48 413.295 5
 -3 2 35 1299.1 360.249 4
 3 2 35 891.342 382.779 4
 -3 -2 35 1632.78 352.432 2
 3 -2 35 1313.77 392.966 3
 -3 -2 35 1542.22 397.963 3
 -3 2 35 1435.88 267.027 1
 -3 2 36 5671.77 655.377 4
 3 2 36 5768.89 727.777 4
 -3 -2 36 6489.6 648.282 2
 3 -2 36 4878.08 635.04 3
 -3 -2 36 6518.08 762.374 3
 -3 -2 -36 5753.62 702.379 5
 -3 2 -36 6099.3 730.909 5
 3 -2 -36 6217.16 624.455 5
 -3 2 37 8538.37 787.816 4
 3 2 37 8297.29 852.501 4
 -3 -2 37 8107.75 727.699 2
 3 -2 37 7173.02 791.405 3
 -3 -2 37 8695.68 880.766 3
 -3 2 -37 7862.57 836.309 5
 -3 -2 -37 8096.87 837.686 5
 3 -2 -37 8127.69 728.535 5
 -3 2 38 4850.13 617.113 4
 3 2 38 6623.89 790.563 4
 -3 -2 38 5207.13 610.877 2
 3 -2 38 6600.97 815.812 3
 -3 -2 38 6674.7 776.235 3
 -3 -2 -38 5051.3 665.463 5
 3 -2 -38 5173.76 599.934 5
 -3 2 -38 5840.26 732.911 5
 -3 2 39 5459.08 650.929 4
 3 2 39 5900.94 761.837 4
 -3 -2 39 6363.52 657.041 2
 -3 -2 39 6479.75 775.016 3
 3 -2 -39 5683.11 639.579 5
 -3 2 -39 6606.56 801.415 5
 -3 -2 -39 6002.96 754.429 5
 3 -2 39 7012.36 786.929 3
 3 2 40 2907.21 587.586 4
 -3 2 40 1840.34 416.8 4
 -3 -2 40 2912.31 545.388 3
 3 -2 -40 2037.89 412.869 5
 -3 -2 -40 3195.19 593.759 5
 -3 2 -40 2392.38 537.623 5
 3 -2 40 2440.89 496.721 3
 -3 2 41 402.104 346.366 4
 -3 -2 41 675.138 340.927 3
 -3 -2 -41 430.134 352.098 5
 3 -2 -41 509.288 315.049 5
 3 -2 41 165.186 276.169 3
 -3 2 42 3806.29 597.453 4
 -3 -2 42 4786.01 675.347 3
 3 -2 -42 4758.51 611.365 5
 3 -2 42 3281.25 593.718 3
 -3 2 43 6512.76 762.231 4
 -3 -2 43 5398.22 753.999 3
 3 -2 -43 5736.63 689.573 5
 3 -2 43 4855.48 721.592 3
 3 -2 44 2067.23 499.504 3
 3 -2 -44 1814.44 433.324 5
 -3 2 44 1691.21 415.859 4
 3 -2 45 3468.23 639.427 3
 -3 3 0 17380.8 690.479 3
 -3 -3 0 17070.5 727.587 2
 3 3 0 17150.1 749.192 1
 3 -3 0 17619.1 792.827 2
 -3 3 1 27930.3 868.334 3
 -3 3 -1 28346 891.57 3
 3 3 -1 27583.9 951.065 1
 -3 -3 1 26258.9 909.521 2
 -3 -3 -1 27383.4 904.88 2
 3 3 1 26998.9 929.487 1
 3 -3 -1 26635.8 976.411 2
 3 -3 1 26664.3 974.408 2
 -3 3 -2 9300.8 521.35 3
 3 -3 2 8905.31 569.761 2
 3 -3 -2 8755.07 571.494 2
 3 3 -2 10225.1 581.702 1
 -3 -3 -2 9023.67 510.401 2
 -3 -3 2 8621.33 535.609 2
 3 3 2 9663 553.112 1
 3 3 2 9802.69 552.222 2
 3 3 3 1228.74 200.106 2
 -3 -3 3 1354.46 228.421 2
 -3 -3 -3 1294.73 201.957 2
 3 -3 3 1518.78 249.322 2
 -3 3 -3 1476.55 218.783 3
 3 -3 -3 1108.86 225.335 2
 3 3 3 1268.35 205.77 1
 -3 3 -4 2740.6 298.961 3
 3 -3 -4 3044.4 350.086 2
 -3 3 -4 3062.58 324.261 2
 3 -3 4 2623.09 317.206 2
 3 3 4 3279.5 323.123 2
 3 3 4 2987.97 323.492 1
 -3 -3 -4 2656.61 275.409 2
 -3 -3 4 3518.11 363.792 2
 3 -3 5 43985 1258.16 2
 3 -3 -5 45094.3 1282.23 2
 -3 3 -5 47422 1239.44 2
 3 3 5 44135.6 1117.53 2
 3 3 5 44843.4 1142.27 1
 -3 -3 -5 45911.1 1080.25 2
 -3 -3 5 44946.9 1248.46 2
 -3 3 6 30571.1 544.035 5
 3 3 6 31435.3 974.141 5
 3 -3 -6 31138.2 1074.48 2
 3 -3 6 31542.9 1079.47 2
 -3 3 -6 32247.3 1048.49 2
 -3 -3 -6 32049 891.856 2
 3 3 6 32079 955.585 1
 -3 -3 6 30136.3 1036.72 2
 3 3 6 32051.5 934.847 2
 -3 3 7 6201.68 248.199 5
 3 3 7 5951.32 439.999 5
 3 -3 -7 6300.81 497.423 2
 3 -3 7 6010.9 486.365 2
 -3 3 -7 6784.37 477.179 2
 -3 -3 -7 5840.91 390.188 2
 3 3 7 8063.78 476.748 1
 -3 -3 7 6054.97 495.383 2
 3 3 7 7155.24 449.31 2
 3 3 8 19773.6 794.355 5
 -3 3 8 19984.6 453.27 5
 3 3 8 20972.1 756.676 1
 3 3 8 20999 735.031 2
 -3 -3 8 19819.8 874.727 2
 3 -3 -8 20363.3 878.594 2
 3 -3 8 20094.8 861.241 2
 -3 3 -8 21839.1 844.027 2
 -3 -3 -8 20729.6 695.009 2
 -3 3 9 6587.28 270.494 5
 3 3 9 7097.9 481.285 5
 3 3 9 6319.39 415.353 1
 3 3 9 7042.46 421.293 2
 -3 -3 9 6491.68 513.541 2
 -3 3 9 6633.31 487.275 1
 3 -3 9 6570.78 515.983 3
 3 -3 -9 6350.74 505.479 2
 3 -3 9 6396.3 507.263 2
 -3 -3 -9 6526.62 387.351 2
 -3 3 -9 6955.27 484.507 2
 -3 3 10 1331.71 230.007 1
 -3 -3 10 1401.9 267.812 2
 -3 -3 -10 1709.33 200.213 2
 3 3 10 1655.34 207.974 2
 -3 3 -10 1454.42 224.818 2
 -3 3 10 1381.19 132.757 5
 3 3 10 1282.49 222.834 5
 3 -3 10 1464.25 266.78 3
 3 3 10 1495.52 208.1 1
 3 3 -10 1985.55 289.615 1
 3 -3 10 1617.7 290.628 2
 -3 3 11 15361.5 738.602 1
 3 3 11 16925.9 651.811 1
 3 3 11 16446.3 609.553 2
 -3 -3 11 16836.2 835.492 2
 3 3 11 16260.1 744.697 5
 -3 3 11 15711.6 452.918 5
 3 -3 11 16152 836.374 3
 3 3 -11 17441.9 830.362 1
 3 -3 11 16705 807.056 2
 -3 3 -11 15875.7 745.375 2
 -3 -3 -11 16088.3 577.58 2
 -3 3 12 19887.8 838.905 1
 3 3 12 19970.6 840.874 5
 3 3 12 20711.2 662.561 2
 3 3 12 19803 693.477 1
 -3 -3 12 21219.8 953.661 2
 3 -3 12 19764 937.285 3
 3 -3 12 20873 913.699 2
 -3 3 -12 21015.2 851.357 2
 -3 -3 -12 19680.4 623.18 2
 3 3 -12 21405.8 932.824 1
 3 3 -13 33199.3 1173.65 1
 -3 3 13 32254 1062.12 1
 3 3 13 37471 1163.39 5
 -3 3 -13 32600.5 1084.77 4
 3 3 13 32788.8 870.964 1
 -3 -3 13 32951.4 1203.37 2
 3 -3 13 34025.1 1255.29 3
 3 3 13 30446.5 1076.25 4
 -3 3 -13 35588.3 1195.61 3
 -3 3 -13 35044.1 1088.76 2
 3 -3 13 32103.2 1121.8 2
 -3 -3 -13 30866.3 762.605 2
 3 3 -14 31963.2 1172.14 1
 -3 3 14 30643 1036.88 1
 3 3 14 32332.1 1111.89 5
 -3 3 -14 34546.5 1144.94 4
 3 3 14 33088.8 866.236 1
 -3 -3 14 34322.8 1245.56 2
 3 3 14 31233.4 1109.02 4
 3 -3 14 30062.8 1205.56 3
 -3 3 14 31361.4 927.989 4
 -3 3 -14 34596.6 1228.9 3
 -3 3 -14 34907.3 1088.39 2
 3 -3 14 34048.2 1173.56 2
 -3 -3 -14 32053.8 755.393 2
 3 3 -15 36483.6 1263.03 1
 -3 3 15 36194.6 1132.5 1
 3 3 15 39201.1 1232.2 5
 -3 3 -15 36130.2 1189.03 4
 -3 -3 15 34635.1 1261.8 2
 3 3 15 37231.1 895.949 1
 3 3 15 35660.2 1209.06 4
 -3 3 15 36678.5 1023.47 4
 3 -3 15 33426.8 1274.45 3
 -3 3 -15 36141.2 1273.3 3
 -3 3 -15 37058.4 1140 2
 -3 -3 -15 36256 782.768 2
 3 -3 15 35268.6 1220.25 2
 3 3 -16 17347 882.206 1
 -3 3 16 17168.9 791.478 1
 3 -3 -16 17410 598.895 5
 3 3 16 18110.5 858.195 5
 -3 -3 -16 18102.3 873.869 5
 -3 3 -16 17774.9 853.748 4
 -3 3 -16 17223.2 804.502 2
 3 3 16 17610.2 602.582 1
 -3 -3 16 17666 918.232 2
 3 -3 16 18927.7 987.871 3
 3 3 16 16392 830.261 4
 -3 3 16 16447.7 703.519 4
 -3 -3 -16 17517.2 529.686 2
 -3 3 -16 18376.4 931.046 3
 3 -3 16 17374.6 853.641 2
 3 3 -17 11416.5 730.609 1
 -3 3 17 9447.61 593.839 1
 -3 -3 -17 10824.6 688.342 5
 3 3 17 10331.2 663.938 5
 3 -3 -17 10987.7 492.112 5
 -3 3 -17 10367.3 661.491 4
 -3 -3 17 11513 738.418 2
 3 3 17 10333.2 454.493 1
 -3 3 -17 11404.1 638.268 2
 -3 3 17 10737.6 580.333 4
 3 3 17 9785.65 659.698 4
 3 -3 17 9938.52 735.059 3
 -3 -3 -17 10437.4 399.148 2
 -3 3 -17 10983.4 733.192 3
 3 -3 17 10583.1 682.502 2
 3 3 18 26786.9 701.12 1
 3 3 -18 29279.5 1160.67 1
 -3 3 18 27616.5 1016.24 1
 -3 -3 -18 27385.5 1112.91 5
 3 -3 -18 27616.4 804.86 5
 3 3 18 29228 1130.87 5
 -3 3 -18 27346.3 1090.06 4
 -3 3 -18 27493.4 1014.44 2
 -3 -3 18 25338.7 1145.83 2
 3 3 18 26543.6 1090.51 4
 -3 3 18 26723.9 943.762 4
 3 -3 18 27172.7 1225.61 3
 -3 -3 -18 26815.9 608.388 2
 -3 3 18 27994.2 1073.47 2
 -3 3 -18 28245 1187.99 3
 3 -3 18 28636.3 1119.16 2
 3 3 19 43406.6 861.598 1
 3 3 -19 43255.2 1422.77 1
 -3 3 19 42533.8 1259.09 1
 -3 -3 -19 42955 1422.22 5
 3 3 19 47730 1452.31 5
 3 -3 -19 45060.1 1061.2 5
 -3 3 -19 43360.6 1406.57 4
 -3 3 -19 45743.1 1304.67 2
 -3 -3 19 41897.1 1454.64 2
 3 3 19 43856.8 1428.5 4
 3 -3 19 43044.8 1561.89 3
 -3 3 19 44144 1229.3 4
 -3 -3 -19 42783.4 718.295 2
 -3 3 19 48704 1409.75 2
 3 -3 19 42418.3 1362.53 2
 3 3 20 24055.6 612.701 1
 3 3 -20 23324.3 1073.06 1
 -3 3 20 23732.4 949.87 1
 3 3 20 24630.8 1067.05 5
 -3 -3 -20 21753.2 1024.28 5
 3 -3 -20 22458.7 780.082 5
 -3 3 20 22574.1 904.773 4
 3 3 -20 23601 987.827 4
 -3 3 -20 24314 1076.46 4
 -3 3 -20 24176.6 948.104 2
 -3 -3 20 23326.3 1086.41 2
 3 -3 20 23069.2 1182.74 3
 3 3 20 23395.6 1071.14 4
 -3 3 20 24151.4 1006.11 2
 3 -3 20 22537.8 1022.94 2
 3 3 -21 8708.58 658.709 1
 3 3 21 8555.28 346.881 1
 -3 3 21 8996.81 582.196 1
 3 3 21 10412.9 712.094 5
 -3 -3 -21 8978.48 678.484 5
 3 3 21 8843.83 664.461 4
 -3 3 21 9588.08 605.771 4
 3 3 -21 8830.72 619.697 4
 -3 3 -21 8414.19 574.191 2
 -3 -3 21 9669.93 715.308 2
 3 -3 21 9103.72 756.459 3
 -3 3 21 9051.78 620.537 2
 3 -3 21 9609.55 674.427 2
 -3 3 22 4728.64 432.283 1
 3 -3 22 5058.69 491.137 2
 -3 3 22 4209.82 411.381 4
 3 3 -22 4426.25 444.713 4
 -3 -3 -22 4368.11 501.689 5
 -3 -3 22 5051.58 532.661 2
 -3 3 -22 3998.2 403.81 2
 3 -3 22 4899.13 574.382 3
 3 3 22 3883.12 463.026 4
 -3 3 22 5632.2 510.855 2
 3 3 22 4604.26 234.843 1
 3 3 -22 4547.98 489.251 1
 3 3 -23 10038.9 715.69 1
 3 3 23 9987.15 300.5 1
 -3 3 23 9954.95 624.012 1
 3 3 23 9842.95 293.755 1
 -3 -3 -23 10959 776.499 5
 3 3 -23 9165.21 656.802 4
 3 3 23 9052.42 719.103 4
 -3 3 23 8975.74 602.006 4
 -3 3 -23 9452.85 622.896 2
 -3 -3 23 9263.97 725.85 2
 3 -3 23 9434.09 786.81 3
 -3 3 23 11008.4 695.591 2
 3 -3 23 10447.6 702.35 2
 -3 3 24 714.415 209.42 1
 -3 -3 -24 894.631 282.803 5
 -3 3 -24 450.083 175.413 2
 -3 -3 24 1252.76 324.644 2
 3 -3 24 751.011 285.953 3
 -3 3 24 757.461 232.732 4
 3 3 24 645.758 251.763 4
 3 -3 24 576.061 238.047 2
 -3 3 24 799.518 252.342 2
 3 3 -24 603.128 242.484 1
 3 3 -25 21765.1 1079.1 1
 -3 3 25 21881.2 940.644 1
 -3 -3 -25 22167.3 1128.32 5
 3 -3 -25 21527.6 881.335 5
 3 3 25 22619.2 1151.87 4
 -3 3 25 20840.2 962.313 4
 -3 3 -25 21908.4 940.583 2
 -3 -3 25 21678 1118.14 2
 3 -3 25 20895.7 1214.61 3
 -3 3 25 22086.6 996.498 2
 3 -3 25 22943.9 1071.96 2
 3 3 -26 19147 1022.38 1
 -3 3 26 17969.8 853.909 1
 -3 -3 -26 17323.1 1013.26 5
 3 -3 -26 18172.3 832.163 5
 3 3 26 16118 991.927 4
 -3 3 26 17601.9 902.993 4
 -3 3 -26 17256.5 848.723 2
 -3 -3 26 18905.2 1046.56 2
 3 -3 26 18136.8 1155.57 3
 -3 3 26 20179.3 957.984 2
 3 -3 26 18326.1 932.081 2
 -3 3 27 3627.89 386.462 1
 3 -3 -27 3704.09 392.361 5
 -3 -3 -27 3561.71 489.865 5
 -3 3 27 3810.12 440.823 4
 -3 -3 27 3681.96 478.047 2
 -3 3 -27 3522.02 403.756 2
 3 -3 27 3324.45 512.944 3
 3 3 27 3614.62 512.998 4
 3 3 -27 3464.53 461.337 1
 3 -3 27 4256.3 465.809 2
 -3 3 27 3550.37 424.94 2
 -3 3 28 1416.51 269.727 1
 -3 -3 -28 1982.41 382.95 5
 3 -3 -28 1673.58 277.117 5
 -3 3 28 1523.64 299.917 4
 -3 -3 28 1245.55 296.851 2
 3 3 28 1409.67 337.411 4
 3 -3 28 1832.92 423.178 3
 -3 3 -28 1485.14 254.93 1
 3 3 -28 1717.64 327.23 1
 -3 3 28 1786.07 311.082 2
 3 -3 28 1632.83 296.295 2
 -3 3 29 696.849 208.784 1
 -3 -3 -29 760.237 264.748 5
 3 -3 -29 1011.74 248.376 5
 -3 3 29 730.363 219.967 4
 -3 -3 29 749.77 258.901 2
 3 -3 29 765.036 301.259 3
 3 3 29 1066.96 302.815 4
 -3 3 -29 999.791 211.142 1
 3 -3 29 631.534 231.389 2
 -3 3 29 689.029 213.949 2
 -3 3 30 2752.31 351.141 1
 -3 -3 -30 3075.72 501.265 5
 3 -3 -30 3071.29 408.29 5
 -3 3 30 2137.23 380.734 4
 3 3 30 3796.94 541.087 4
 -3 -3 30 3188.46 457.888 2
 3 -3 30 2722.6 504.948 3
 3 -3 30 2713.87 371.789 2
 -3 3 30 3377.05 421.756 2
 -3 3 -30 2649.22 318.01 1
 -3 3 31 12249.4 713.461 1
 -3 -3 -31 12009.6 934.082 5
 3 -3 -31 12166.3 774.232 5
 -3 3 31 11351.2 806.657 4
 3 3 31 13357.7 994.198 4
 -3 -3 31 12709.1 908.317 2
 3 -3 31 12985.4 1037.13 3
 -3 3 31 12763.1 781.726 2
 -3 -3 31 12073.3 1026.25 3
 3 -3 31 12126.2 779.589 2
 -3 3 32 5787.11 493.37 1
 3 -3 -32 6252.43 577.676 5
 -3 -3 -32 5920.31 691.869 5
 -3 3 32 5168.11 580.245 4
 3 3 32 4015.32 560.152 4
 -3 -3 32 4666.64 578.086 2
 3 -3 32 5383.35 729.513 3
 -3 -3 32 5790.86 716.231 3
 3 -3 32 4997.82 502.446 2
 -3 3 33 3658.64 385.609 1
 3 -3 -33 3494.18 452.757 5
 -3 -3 -33 4421.75 606.052 5
 -3 3 33 3960.48 522.109 4
 3 3 33 4838.68 660.911 4
 -3 -3 33 4566.28 577.824 2
 3 -3 33 4327.27 623.675 3
 -3 -3 33 3084.29 545.976 3
 3 -3 33 3955.2 466.088 2
 -3 3 34 6894.93 540.875 1
 -3 -3 -34 7564.33 777.713 5
 3 -3 -34 7426.68 654.461 5
 3 3 34 7616.04 812.208 4
 -3 3 34 7260.65 692.475 4
 -3 -3 34 8701.15 791.087 2
 3 -3 34 6810.17 797.541 3
 -3 -3 34 8257.42 864.459 3
 3 -3 34 8121.21 637.613 2
 -3 3 35 375.315 256.1 4
 3 3 35 483.14 251.406 4
 -3 -3 35 194.821 212.722 2
 3 -3 35 321.15 287.01 3
 -3 -3 35 133.092 206.191 3
 -3 -3 -35 449.232 258.538 5
 3 -3 -35 443.482 214.191 5
 3 3 36 1380.77 390.443 4
 -3 3 36 1240.67 333.403 4
 -3 -3 36 1549.77 419.988 2
 3 -3 36 1422.31 415.13 3
 -3 -3 36 2307.06 464.335 3
 -3 -3 -36 2061.59 455.322 5
 3 -3 -36 1798.1 354.633 5
 3 3 37 8217.64 871.632 4
 -3 3 37 6187.13 687.805 4
 -3 -3 37 8055.02 777.292 2
 3 -3 37 7042.94 841.774 3
 -3 -3 37 9208.41 942.662 3
 3 -3 -37 6630.77 652.46 5
 -3 -3 -37 7421.28 821.205 5
 -3 3 38 1380.64 372.775 4
 3 3 38 1016.29 337.514 4
 -3 -3 38 1447.19 373.361 2
 3 -3 38 1112.19 413.925 3
 -3 -3 38 1580.1 454.502 3
 -3 -3 -38 1888.51 439.988 5
 3 -3 -38 1060.99 306.565 5
 3 3 39 4403.78 674.923 4
 -3 3 39 4977.02 653.45 4
 -3 -3 39 5382.5 646.483 2
 3 -3 39 4230.5 693.319 3
 -3 -3 39 4096.88 653.625 3
 -3 -3 -39 4199.74 627.649 5
 3 -3 -39 3483.21 497.719 5
 3 -3 -40 8364.01 766.555 5
 -3 -3 -40 9320.97 950.894 5
 3 -3 40 8734.02 982.126 3
 -3 3 40 8427.75 831.045 4
 -3 -3 40 8112.31 913.084 3
 -3 -3 40 8451.26 805.538 2
 3 -3 41 638.91 397.251 3
 -3 3 41 771.448 326.809 4
 3 -3 -41 94.8776 189.439 5
 -3 3 42 416.828 248.846 4
 3 -3 42 497.939 332.727 3
 -3 3 43 4372.34 648.049 4
 -3 -4 0 1472.07 281.13 2
 3 -4 0 1412.54 289.593 2
 3 -4 1 32672.1 1225.12 2
 3 -4 -1 32694.1 1219.25 2
 -3 -4 1 31828.5 1127.27 2
 3 4 -1 32745.8 1175.6 2
 -3 -4 -1 33222.8 1122.58 2
 3 -4 -2 4818.11 496.931 2
 3 -4 2 5231.77 516.647 2
 -3 4 2 5103.53 473.196 2
 -3 -4 -2 4539.27 424.189 2
 3 4 -2 4924.47 465.578 1
 -3 -4 2 3851.3 412.138 2
 3 4 -2 4697.25 456.124 2
 -3 4 3 394.333 163.99 2
 3 -4 -3 433.389 172.779 2
 -3 4 -3 790.078 201.84 2
 3 -4 3 724.21 191.037 2
 3 4 -3 509.253 178.052 1
 3 4 -3 391.661 118 2
 -3 -4 -3 455.296 157.481 2
 -3 -4 3 483.123 188.022 2
 -3 4 -4 5399.84 443.716 3
 -3 4 4 4801.12 397.793 3
 -3 4 -4 5211.71 484.591 2
 -3 4 4 5132.59 473.453 2
 -3 -4 -4 4768.04 422.691 2
 3 -4 -4 5368.19 499.744 2
 3 -4 4 4385.28 461.583 2
 3 4 -4 5660.17 509.963 2
 3 4 -4 4919.84 472.398 1
 -3 -4 4 5351.24 495.359 2
 -3 4 5 30354.2 938.923 3
 -3 4 -5 31281 1085.44 3
 3 -4 5 28690.3 1163.2 2
 -3 4 -5 30496 1134.47 2
 -3 -4 -5 29946.5 1020.9 2
 -3 4 5 31464.6 1142.57 2
 3 -4 -5 29023 1141.17 2
 -3 -4 5 28655.5 1126.98 2
 3 4 -5 29806.7 1151.11 2
 3 4 -5 28801.3 1130.62 1
 -3 -4 6 1917.7 327.418 2
 -3 4 -6 1984.96 317.397 2
 -3 -4 -6 1755.53 270.141 2
 -3 4 6 1940.27 306.001 2
 3 -4 6 2430.71 391.037 2
 -3 4 6 1904.09 245.79 3
 -3 -4 -6 1798.99 184.006 3
 3 -4 -6 1764.52 290.354 2
 -3 4 -6 2157.32 304.754 3
 3 4 -6 1955.69 334.322 1
 -3 4 7 26263.5 657.58 5
 3 4 7 27648.9 1006.1 5
 -3 4 7 26352.5 879.074 3
 -3 4 -7 28672.5 1071.15 3
 -3 -4 -7 27533.4 633.746 3
 3 -4 -7 27891.1 1136.85 2
 -3 4 -7 28165.3 1101.78 2
 -3 -4 -7 27226.2 964.893 2
 3 -4 7 26821.4 1126.39 2
 -3 4 7 28593 1096.65 2
 -3 -4 7 27137.7 1140.44 2
 3 4 -7 27435.5 1124.3 1
 -3 4 8 7875.35 362.299 5
 3 4 8 8758.99 575.054 5
 3 4 -8 8298.04 625.406 1
 -3 -4 8 7888.68 619.109 2
 -3 4 -8 8762.62 608.702 3
 -3 -4 -8 8149.14 314.629 3
 3 -4 -8 7870.7 611.094 2
 -3 4 -8 8466.65 610.809 2
 -3 4 8 8256.32 612.851 2
 -3 -4 -8 7820.75 516.238 2
 3 -4 8 7720.7 614.392 2
 3 4 -9 3204.79 391.522 1
 -3 4 9 2629.95 211.798 5
 3 4 9 3040.13 353.257 5
 3 -4 9 2956.27 375.208 3
 -3 -4 -9 2744.76 166.449 3
 3 -4 9 2464.01 363.725 2
 -3 -4 -9 2587.69 299.379 2
 -3 4 -9 4130.39 451.142 2
 -3 4 9 3371.11 404.724 2
 -3 4 -9 2671.25 347.288 3
 3 -4 -9 3216.93 391.294 2
 -3 -4 9 2606.03 373.25 2
 3 4 9 3398.96 357.191 2
 3 4 -10 5172.7 511.165 1
 3 4 10 6149.26 464.938 2
 -3 -4 10 6824.56 591.734 2
 -3 4 10 6168.97 329.545 5
 3 4 10 6002.83 491.833 5
 3 -4 10 5596.23 530.872 3
 -3 -4 -10 6031.34 196.309 3
 3 -4 -10 5884.08 535.174 2
 -3 4 -10 5031.52 489.078 3
 3 -4 10 7719.83 623.768 2
 -3 -4 -10 6524.17 452.685 2
 -3 4 10 6415.25 525.336 2
 -3 4 -10 6949.38 562.668 2
 3 4 11 5885.44 445.452 2
 3 4 -11 5379.6 520.53 1
 -3 -4 11 5631.17 545.728 2
 -3 4 11 5499.59 314.786 5
 3 4 11 5970.18 489.829 5
 3 -4 11 4979.68 506.437 3
 -3 4 -11 5365.11 510.778 3
 3 -4 -11 5205.13 500.919 2
 -3 -4 -11 5931.79 434.756 2
 -3 4 -11 5738.63 509.293 2
 3 -4 11 5171.98 519.67 2
 -3 4 11 5598.3 507.153 2
 3 4 -12 3712.47 437.381 1
 -3 4 12 3604.52 261.876 5
 3 4 12 3392.79 383.42 5
 -3 -4 12 3765.65 463.006 2
 3 4 12 4050.49 374.306 2
 3 -4 12 3820.14 446.572 3
 -3 4 -12 4001.89 440.653 3
 3 -4 -12 4038.81 455.51 2
 3 -4 12 4176.83 485.319 2
 -3 4 12 4405.34 464.044 2
 -3 4 -12 4884.98 477.038 2
 -3 -4 -12 3851.94 344.51 2
 3 4 -13 36110.4 1335.02 1
 -3 4 13 34094.7 818.146 5
 3 4 13 38514.3 1267.09 5
 -3 -4 13 33840.3 1346.83 2
 3 4 13 35468.3 1050.45 2
 -3 4 13 33994 1218.18 1
 3 -4 13 36351.9 1396.45 3
 3 -4 -13 36166.8 1309.95 2
 -3 4 -13 37609.4 1360.6 3
 3 -4 13 37246.4 1390.01 2
 -3 4 13 38569.8 1318.85 2
 -3 -4 -13 36781.4 1030.53 2
 -3 4 -13 37809.3 1297.43 2
 3 4 -14 12436.9 802.398 1
 3 4 14 13260.8 763.237 5
 -3 4 14 11730.3 490.393 5
 3 4 14 13021.5 626.071 2
 -3 -4 14 12659.9 839.547 2
 -3 4 14 13310.4 769.313 1
 3 -4 14 12634.2 850.797 3
 -3 4 -14 14009.6 840.616 3
 -3 4 14 13019.5 769.499 2
 3 -4 14 13037.8 834.344 2
 -3 -4 -14 12839.6 603.736 2
 -3 4 -14 13715 780.311 2
 3 4 -15 2553.11 375.136 1
 3 4 15 2778.14 378.466 5
 -3 4 15 2520.29 238.628 5
 -3 -4 15 2661.49 418.434 2
 3 4 15 2795.6 292.343 2
 -3 4 -15 2591.32 355.108 2
 -3 4 15 2399.38 351.464 1
 3 4 15 2386.67 350.58 4
 3 -4 15 2621.2 405.588 3
 -3 4 -15 2760.8 403.673 3
 -3 4 15 2645.92 370.943 2
 -3 -4 -15 2403.86 266.539 2
 3 -4 15 2468.16 388.27 2
 3 4 16 6242.52 539.662 5
 -3 -4 16 6166.17 607.152 2
 -3 4 -16 6548.45 546.034 2
 3 4 16 5133.15 408.719 2
 -3 4 16 5418.08 498.653 1
 3 -4 16 6710.16 653.517 3
 3 4 16 5327.81 522.055 4
 -3 -4 -16 5122.31 379.434 2
 -3 4 16 5917.73 536.907 2
 3 -4 16 6655.04 605.56 2
 3 4 -16 6098.13 580.712 1
 3 4 -17 4800.97 505.456 1
 3 4 17 4678.01 476.004 5
 -3 4 -17 4361.54 455.68 2
 -3 -4 17 5007.8 559.362 2
 3 4 17 4707.9 362.155 2
 -3 4 17 4393.82 444.335 1
 3 -4 17 5007.71 576.221 3
 -3 4 17 4526.29 420.073 4
 3 4 17 3828.98 444.464 4
 -3 -4 -17 5584.2 379.334 2
 3 -4 17 5407 558.873 2
 -3 4 17 5259.82 500.973 2
 3 4 -18 6338.33 588.587 1
 3 4 18 5583.12 528.11 5
 -3 4 -18 5879.31 540.649 2
 -3 -4 18 6387.69 633.341 2
 3 4 18 5817.03 386.965 2
 -3 4 18 7358.29 591.015 2
 3 -4 18 6401.64 628.54 2
 3 4 18 5124.95 523.223 4
 -3 4 18 5871.52 492.02 4
 3 -4 18 6065.83 668.112 3
 -3 -4 -18 6203.72 398.534 2
 -3 4 18 4896.23 467.773 1
 -3 4 19 29824.5 1142.2 1
 -3 -4 19 28888.8 1314.18 2
 -3 4 -19 31225.2 1217.8 2
 3 4 19 30547.5 849.518 2
 3 4 19 29198.2 907.76 1
 -3 4 19 32184.4 1237.94 2
 3 -4 19 30484.9 1304.91 2
 3 4 19 30028.7 1259.83 4
 -3 4 19 30026.3 1094.14 4
 3 -4 19 28306.8 1354.67 3
 -3 -4 -19 31686.1 865.023 2
 3 4 -19 30905.5 1306.91 1
 -3 4 20 5077.37 505.85 2
 3 -4 20 4522.61 532.202 2
 3 4 20 5032.28 543.992 4
 3 -4 20 4700.69 579.22 3
 -3 4 20 5044.34 478.588 4
 -3 -4 20 4911.37 572.012 2
 3 4 20 5198.2 384.187 1
 -3 4 -20 4429.57 478.617 2
 3 4 20 5382.78 353.717 2
 -3 -4 -20 4535.37 340.44 2
 -3 4 20 4489.78 466.181 1
 -3 4 21 10649.7 733.41 2
 3 -4 21 12556.5 855.378 2
 -3 4 21 11933.4 724.795 4
 3 4 21 12345.3 836.063 4
 3 -4 21 11752 928.886 3
 -3 -4 21 13147.5 910.685 2
 3 4 21 11565 546.437 1
 -3 4 -21 12392.8 790.52 2
 -3 -4 -21 11821.2 513.558 2
 -3 4 21 11732.5 728.566 1
 -3 -4 22 7485.74 704.346 2
 3 4 22 6414.05 393.418 1
 -3 4 -22 6452.96 586.778 2
 -3 4 22 6734.92 567.013 1
 -3 4 22 6570.32 575.513 2
 3 -4 22 7544.57 681.751 2
 3 4 22 6455.31 621.955 4
 -3 4 22 6210.09 550.007 4
 3 -4 22 6384.74 691.327 3
 3 4 23 5124.55 344.856 1
 -3 4 -23 5570.7 537.434 2
 -3 -4 23 5563.79 611.992 2
 -3 4 23 5603.28 526.693 4
 3 -4 23 5116.05 620.876 3
 3 4 23 4525.33 520.905 4
 -3 4 23 5175.91 496.076 1
 -3 4 23 5040.4 509.497 2
 3 -4 23 5294.12 579.805 2
 -3 4 24 5209.41 524.68 2
 3 -4 24 5041.89 578.885 2
 -3 4 24 4695.47 518.948 4
 -3 -4 24 5494.94 618.747 2
 -3 4 -24 3767.36 453.581 2
 3 4 24 4178.57 538.882 4
 3 -4 24 4239.7 605.814 3
 3 4 24 5198.63 333.656 1
 -3 4 24 5025.28 485.806 1
 3 4 25 18818.7 599.108 1
 -3 4 25 16647.7 869.866 1
 -3 4 25 19124.1 983.421 2
 3 -4 25 17919 1058.15 2
 3 4 25 17825.7 1078.81 4
 -3 4 25 17579 938.241 4
 -3 4 -25 17174.4 953.279 2
 -3 -4 25 16351.5 1060.34 2
 3 -4 25 18157.1 1201.87 3
 -3 -4 25 18022.2 1192.07 3
 3 4 25 18698 596.116 1
 3 4 26 517.339 120.435 1
 -3 4 26 412.661 184.849 1
 -3 4 26 1030.23 292.686 2
 3 -4 26 1056.64 324.468 2
 -3 -4 -26 785.677 320.883 5
 3 -4 -26 589.786 205.746 5
 -3 -4 26 1180.35 336.591 2
 -3 4 -26 765.017 249.487 2
 -3 4 26 837.748 230.339 4
 3 4 26 919.287 304.035 4
 3 -4 26 837.939 322.63 3
 -3 -4 26 1305.76 362.665 3
 3 4 26 578.67 106.105 1
 -3 4 27 12196.3 764.93 1
 3 4 27 12972.5 405.367 1
 3 -4 -27 12696.5 731.109 5
 -3 -4 -27 12904 933.059 5
 -3 4 27 13210.9 854.248 4
 3 4 27 11041.9 877.286 4
 -3 -4 27 12574.5 948.14 2
 -3 4 -27 12628.5 822.184 2
 3 -4 27 13814 1088.14 3
 -3 -4 27 12881 1024.04 3
 3 -4 27 12323.8 881.583 2
 -3 4 27 12876.7 804.519 2
 -3 4 28 9875.42 685.728 1
 3 -4 -28 10307.7 677.05 5
 -3 -4 -28 10871.6 884.868 5
 -3 4 28 10049.3 753.797 4
 3 4 28 9348.69 817.392 4
 -3 -4 28 10140.1 860.534 2
 3 -4 28 11147.9 996.381 3
 -3 -4 28 9844.88 914.272 3
 -3 4 28 9473.24 695.027 2
 3 -4 28 9861.11 798.824 2
 -3 4 29 6903.76 584.611 1
 -3 -4 -29 7091.13 721.422 5
 3 -4 -29 6071.96 533.249 5
 -3 4 29 6096.51 621.724 4
 -3 -4 29 7346.84 741.069 2
 3 4 29 5872.03 682.416 4
 3 -4 29 7036.56 821.9 3
 -3 -4 29 6483.68 752.671 3
 -3 4 29 6452.41 588.482 2
 3 -4 29 6993.21 663.806 2
 -3 4 30 4761.67 481.665 1
 3 -4 -30 5122.23 510.336 5
 -3 -4 -30 5195.39 647.962 5
 -3 -4 30 5320.62 649.506 2
 3 4 30 5268.64 651.148 4
 3 -4 30 5151.26 720.487 3
 -3 4 30 5140.97 571.68 4
 -3 -4 30 6393.83 760.502 3
 3 -4 30 4756.67 563.599 2
 -3 4 31 8330.56 637.966 1
 -3 -4 -31 9614.95 873.662 5
 3 -4 -31 7909.09 636.346 5
 3 4 31 8732.14 839.196 4
 -3 4 31 7565.22 698.922 4
 -3 -4 31 7737.03 777.836 2
 3 -4 31 7720.55 870.697 3
 -3 -4 31 8853.93 908.388 3
 3 -4 31 7451.22 699.691 2
 3 -4 32 3044.22 465.193 2
 3 -4 -32 2550.5 404.697 5
 -3 4 32 1887.64 368.306 4
 -3 -4 -32 2920.56 497.943 5
 -3 -4 32 1569.02 390.435 2
 3 4 32 2308.66 438.141 4
 3 -4 32 2807.04 570.083 3
 -3 -4 32 2500.95 551.286 3
 -3 4 32 1832.87 314.919 1
 -3 4 33 13604.8 802.526 1
 3 -4 -33 13616.9 858.087 5
 -3 -4 -33 11450.4 976.595 5
 3 4 33 12987.2 1047.61 4
 -3 4 33 12412.5 927.643 4
 -3 -4 33 11326.8 944.048 2
 3 -4 33 12987.9 1138.52 3
 -3 -4 33 13287.8 1117.5 3
 3 -4 33 12901 902.952 2
 -3 4 34 3934.1 545.17 4
 -3 -4 -34 3806.31 597.906 5
 3 -4 -34 3604.79 467.486 5
 3 4 34 3459.94 570.22 4
 -3 -4 34 4161.48 613.469 2
 3 -4 34 4501.07 710.591 3
 -3 -4 34 3567.69 624.796 3
 3 -4 34 4009.85 532.646 2
 3 -4 -35 248.494 182.424 5
 3 4 35 567.744 369.514 4
 -3 -4 -35 274.321 272.226 5
 -3 4 35 5.69362 191.721 4
 -3 -4 35 202.866 213.115 2
 3 -4 35 145.051 269.199 3
 -3 -4 35 733.554 350.018 3
 3 -4 35 289.002 196.448 2
 3 -4 36 2107.96 497.018 3
 -3 -4 36 1792.59 427.055 2
 -3 -4 36 2328.28 529.388 3
 3 -4 -36 1670.73 342.064 5
 -3 4 36 1724.46 387.548 4
 3 4 36 2099.57 496.296 4
 -3 -4 -36 1626.35 457.364 5
 3 -4 37 3389.77 666.325 3
 -3 -4 37 4966.42 648.009 2
 -3 -4 37 3915.57 682.997 3
 -3 -4 -37 4758.7 678.043 5
 3 -4 -37 3902.71 515.967 5
 -3 4 37 3404.18 520.222 4
 3 4 37 3159.94 583.821 4
 3 -4 38 2421.89 557.82 3
 -3 -4 38 2079.37 487.629 2
 -3 4 38 1172.12 348.108 4
 -3 -4 -38 2232.57 531.286 5
 -3 -4 39 5472.75 693.177 2
 -3 -4 -39 5980.07 788.865 5
 -3 4 39 5855.52 697.53 4
 -3 -4 40 1341.23 356.338 2
 -3 4 40 1124.91 348.186 4
 -3 4 41 46.2164 242.511 4
 3 5 0 12379.6 809.905 2
 -3 -5 0 11551.1 620.348 3
 3 -5 0 12262.7 824.961 2
 -3 -5 0 11776.5 779.76 2
 -3 5 0 12249.4 802.019 2
 -3 5 0 11918.8 694.676 3
 3 5 -1 9531.15 726.414 2
 3 5 1 9834.79 717.741 2
 3 -5 -1 8525.57 717.336 2
 -3 -5 -1 8836.75 536.463 3
 -3 -5 1 9186.48 580.999 3
 3 -5 1 8174.15 705.514 2
 -3 5 1 8401.98 662.048 2
 -3 -5 -1 8413.49 647.241 2
 -3 5 -1 8889.28 686.607 2
 -3 -5 1 9424.99 706.803 2
 -3 5 1 9131.04 597.96 3
 -3 5 -1 9230.09 622.957 3
 3 5 2 11098.5 762.95 2
 3 5 -2 11091.4 772.847 2
 3 -5 -2 11087 789.145 2
 -3 -5 -2 10231.6 555.833 3
 3 -5 2 10912.9 789.545 2
 -3 -5 2 10603.5 637.266 3
 -3 -5 2 11914 784.62 2
 -3 -5 -2 9805.06 696.744 2
 -3 5 2 11717.7 780.976 2
 -3 5 -2 11960.1 794.65 2
 -3 5 2 10472.7 635.784 3
 -3 5 -2 11389.5 703.142 3
 -3 5 -3 4293.52 471.549 2
 -3 -5 3 4471.57 496.912 2
 3 5 -3 5277.78 540.997 2
 3 5 3 4292.48 473.362 2
 -3 -5 -3 4086.87 337.909 3
 -3 -5 3 4534.63 435.709 3
 -3 -5 -3 4379.99 476.051 2
 -3 5 3 4265.18 473.356 2
 3 -5 -3 4422.2 512.487 2
 3 -5 3 3862.04 491.455 2
 -3 5 -3 4503.8 460.834 3
 -3 5 3 4563.32 418.75 3
 -3 -5 -4 33.7953 121.543 2
 3 5 -4 77.7448 165.338 2
 -3 5 -4 208.216 168.562 2
 -3 -5 4 82.6327 139.867 2
 3 5 4 254.718 189.525 2
 -3 -5 4 66.3074 102.847 3
 -3 5 -4 -19.6027 115.435 3
 -3 -5 -4 100.056 96.2757 3
 -3 5 4 192.417 160.667 2
 3 -5 -4 175.162 179.031 2
 3 -5 4 89.8141 157.465 2
 3 5 5 6455.59 563.568 2
 3 5 -5 7398.16 641.754 2
 3 -5 -5 7628.6 662.581 2
 -3 5 -5 7565.25 591.028 3
 -3 -5 5 7593.05 590.606 3
 3 -5 5 7522.35 669.819 2
 -3 5 5 7649.6 626.785 2
 -3 5 -5 7426.44 639.541 2
 -3 -5 5 6792.02 622.099 2
 -3 -5 -5 6173.78 546.197 2
 -3 -5 -5 6910.21 405.96 3
 3 5 6 16769.5 903.159 2
 3 5 -6 17542.3 980.401 1
 3 5 -6 18056.2 996.673 2
 -3 -5 -6 16293.3 586.888 3
 -3 5 -6 18623.6 934.3 3
 -3 -5 6 17735.8 899.79 3
 3 -5 -6 17209.5 993.943 2
 -3 -5 6 17018.1 962.715 2
 -3 5 6 18262.6 980.229 2
 3 -5 6 17385.1 1016.63 2
 -3 5 -6 19156.4 986.693 2
 -3 -5 -6 16085.6 858.739 2
 -3 5 7 14484.7 588.712 5
 3 5 7 15214.1 826.145 5
 -3 -5 -7 15048.7 532.426 3
 3 5 -7 15267.7 943.858 2
 3 5 7 15409.7 855.005 2
 3 5 -7 16481.1 961.299 1
 -3 5 -7 17269.7 922.641 3
 -3 -5 7 14060.4 841.526 3
 3 -5 -7 15571.3 944.069 2
 -3 5 7 17150.4 957.097 2
 3 -5 7 15759.9 966.842 2
 -3 -5 7 15236.1 939.731 2
 -3 -5 -7 14860.4 822.736 2
 -3 5 -7 16065.1 927.045 2
 3 5 8 26169 1069.48 5
 -3 5 8 26219.9 786.313 5
 3 5 8 25897.2 1103.98 2
 -3 -5 -8 26017.7 648.653 3
 -3 -5 8 24049.3 1094.96 3
 -3 5 -8 26041.1 1152.82 3
 3 -5 -8 26083.7 1212.47 2
 -3 5 8 26337.9 1171.69 2
 3 -5 8 25889.2 1261.99 2
 -3 -5 -8 26509 1085.14 2
 -3 -5 8 27149.7 1249.87 2
 -3 5 -8 27582.3 1198.01 2
 -3 5 9 3259.23 282.163 5
 3 5 9 3390.82 407.854 5
 -3 -5 -9 3166.66 211.432 3
 3 -5 9 3742.03 506.591 2
 -3 5 9 3639.31 443.158 2
 -3 -5 -9 3548.46 394.434 2
 -3 5 -9 3483.28 437.444 3
 3 -5 -9 3756.23 480.992 2
 -3 -5 9 3473.17 435.393 3
 3 5 9 3391.68 426.065 2
 -3 5 -9 3471.77 441.632 2
 -3 -5 9 3315.06 471.894 2
 3 5 10 739.114 206.982 2
 -3 -5 10 624.876 279.122 2
 -3 5 10 299.656 96.4747 5
 3 5 10 872.987 229.409 5
 3 -5 10 1010.93 307.478 3
 -3 5 -10 1026.95 257.474 3
 3 -5 -10 535.13 256.947 2
 -3 -5 10 494.32 209.058 3
 -3 5 10 659.754 226.42 2
 3 -5 10 563.748 253.877 2
 -3 -5 -10 763.347 206.881 2
 3 5 11 11422.3 711.161 2
 -3 5 11 11805.4 542.722 5
 3 5 11 12761.6 775.464 5
 3 -5 11 10258.1 790.655 3
 3 -5 -11 11997.6 834.087 2
 -3 -5 11 11227.7 797.846 3
 -3 5 11 13322.7 847.465 2
 3 -5 11 11235 835.258 2
 -3 -5 11 12908.8 891.845 2
 -3 -5 -11 11821.4 706.471 2
 3 5 12 9425.13 645.773 2
 3 5 12 9600.01 683.287 5
 -3 5 12 9466.83 484.115 5
 3 -5 12 9405.78 768.692 3
 -3 5 12 9793.29 554.081 3
 -3 -5 12 9657.44 754.449 3
 3 -5 -12 9000.89 730.095 2
 -3 -5 12 9336.87 774.863 2
 3 -5 12 9961.21 806.389 2
 -3 -5 -12 9980.69 643.223 2
 -3 5 12 10873.3 785.026 2
 3 5 13 8884.52 617.693 2
 -3 5 13 9979.38 507.06 5
 3 -5 13 10592.5 818.189 3
 -3 5 13 9774.07 552.993 3
 -3 -5 13 9562.87 764.794 3
 3 -5 -13 9758.57 762.081 2
 3 -5 13 9326.63 784.03 2
 -3 -5 13 10339.9 829.97 2
 -3 -5 -13 10263.4 639.564 2
 -3 5 13 10277.2 747.763 2
 3 5 14 14554.8 775.635 2
 -3 5 14 13737.1 594.266 5
 -3 5 14 13179.1 627.447 3
 3 -5 14 14582.5 956.136 3
 3 -5 -14 14444.2 931.099 2
 -3 -5 14 13300 907.148 3
 -3 -5 14 14519.9 972.274 2
 3 -5 14 12571.1 918.759 2
 -3 -5 -14 14962.6 765.204 2
 -3 5 14 14197.2 876.562 2
 -3 -5 15 3255.29 476.352 2
 -3 5 15 3602.39 314.922 5
 -3 5 15 4049.98 351.134 3
 3 -5 15 4049.41 531.956 3
 -3 -5 15 3788.06 512.008 3
 3 -5 -15 3688.34 470.752 2
 -3 -5 -15 3303.22 363.378 2
 3 -5 15 3442.64 491.322 2
 -3 5 15 4427.27 501.599 2
 -3 5 16 1144.57 293.235 1
 -3 -5 16 1531.25 370.562 2
 -3 5 16 1176.48 196.118 5
 -3 5 16 1331.51 225.762 3
 3 -5 16 905.182 293.488 3
 -3 -5 16 1089.36 314.714 3
 -3 5 16 1513.46 355.413 2
 3 -5 16 1517.08 342.763 2
 -3 -5 -16 1143.45 226.493 2
 -3 5 17 8895.3 693.131 1
 -3 -5 17 8475.74 773.895 2
 -3 5 17 9134.59 507.332 5
 3 5 17 8672.12 711.473 4
 -3 5 17 9743.9 532.062 3
 3 -5 17 8318.8 773.895 3
 -3 -5 -17 9255.31 589.265 2
 -3 -5 17 9061.62 784.381 3
 3 -5 17 8928.27 794.418 2
 -3 5 17 10357.1 758.054 2
 -3 5 18 6161.94 581.088 1
 -3 -5 18 6546.86 685.682 2
 -3 5 18 5462.17 401.165 5
 3 5 18 5848.5 586.43 4
 3 -5 18 6408.37 699.304 3
 -3 -5 18 6867.9 702.793 3
 -3 -5 -18 7041 513.625 2
 3 -5 18 6085.87 674.845 2
 -3 5 18 6419.44 605.152 2
 -3 -5 -19 2595.65 321.66 2
 3 -5 19 2254.09 397.921 2
 -3 5 19 3351.41 446.15 2
 -3 5 19 2296.05 367.45 4
 3 5 19 2378.8 389.823 4
 3 -5 19 3029.55 505.6 3
 -3 -5 19 3212.27 524.489 2
 -3 -5 19 2595.26 467.165 3
 -3 5 19 2835.36 424.644 1
 -3 -5 20 7781.83 759.468 2
 3 -5 20 8239.22 766.253 2
 3 -5 20 8092.08 823.358 3
 3 5 20 8095.89 713.081 4
 -3 5 20 6696.59 577.072 4
 -3 -5 -20 7994.58 523.297 2
 -3 -5 20 7213.85 744.356 3
 -3 5 20 6667.95 619.608 1
 3 -5 21 2569.41 448.093 2
 3 -5 21 3091.71 525.53 3
 3 5 21 2290.91 393.105 4
 -3 5 21 2540.77 383.644 4
 -3 -5 21 2107.03 423.452 2
 -3 -5 21 2332.99 452.237 3
 -3 -5 -21 2414.16 296.477 2
 -3 5 21 2485.66 392.255 1
 3 -5 22 2474.99 452.277 2
 3 5 22 1938.58 391.887 4
 -3 5 22 1694.79 315.796 4
 3 -5 22 2808.37 510.161 3
 3 5 22 2266.21 277.665 2
 -3 -5 22 2410.69 446.067 2
 -3 -5 22 2375.56 465.015 3
 -3 -5 -22 1844.91 274.548 2
 -3 5 22 1601.46 312.182 1
 3 -5 23 5663.17 654.738 2
 3 5 23 5793.97 636.439 4
 3 -5 23 4991.42 667.462 3
 -3 5 23 5931.94 570.669 4
 -3 -5 23 5869.84 673.036 2
 3 5 23 5907.2 417.173 2
 -3 -5 23 5641.31 691.502 3
 -3 -5 -23 5659.74 423.147 2
 -3 5 23 5510.79 549.201 1
 3 -5 24 436.51 256.883 2
 3 -5 24 709.844 330.614 3
 -3 5 24 183.104 193.627 4
 3 5 24 -160.215 184.831 4
 -3 -5 24 315.104 288.2 2
 -3 -5 24 558.139 317.426 3
 -3 5 24 444.336 218.431 1
 3 -5 25 4711.33 624.487 2
 3 -5 25 4518.31 681.303 3
 -3 5 25 3773.49 472.2 4
 3 5 25 5288.13 635.086 4
 -3 -5 25 4140.85 599.135 2
 -3 -5 25 4424.78 634.951 3
 -3 5 25 3988.25 481.051 1
 3 -5 26 6191.49 697.764 2
 3 -5 26 5335.29 717.422 3
 -3 5 26 5495.43 586.233 4
 3 5 26 5975.8 684.755 4
 -3 -5 26 6242.28 728.735 2
 -3 -5 26 5508.45 722.86 3
 -3 5 26 5888.19 584.575 1
 3 -5 27 1629.46 409.023 2
 -3 -5 27 2034.43 466.255 2
 3 -5 27 1261.02 430.96 3
 -3 5 27 1674.41 366.905 4
 3 5 27 1399.52 366.877 4
 -3 -5 27 2097.77 481.53 3
 -3 5 27 2493.06 402.245 1
 3 -5 28 9493.47 870.694 2
 -3 -5 28 8700.85 854.511 2
 3 5 28 8904.55 838.364 4
 -3 5 28 7888.8 708.628 4
 3 -5 28 9686.94 1009.34 3
 -3 -5 28 9420.42 950.105 3
 -3 5 28 8713.91 693.646 1
 3 -5 29 2144.73 403.43 2
 3 -5 29 2835.18 568.166 3
 -3 5 29 2093.83 405.815 4
 3 5 29 2469.28 471.678 4
 -3 -5 29 3077.12 535.326 2
 -3 -5 29 2662.93 555.401 3
 -3 5 29 2935.97 404.981 1
 3 -5 30 85.9375 206.719 2
 -3 -5 30 5.37959 224.867 2
 -3 5 30 111.845 201.809 4
 3 -5 30 383.85 270.78 3
 3 5 30 262.596 275.2 4
 -3 -5 30 -278.497 256.027 3
 -3 5 30 25.7436 161.553 1
 3 -5 31 5328.91 690.712 2
 -3 5 31 5885.05 667.762 4
 3 -5 31 5188.17 718.457 3
 3 5 31 7084.71 791.929 4
 -3 -5 31 6207.25 779.015 2
 -3 -5 31 6802.57 821.104 3
 -3 5 31 6263.38 590.778 1
 -3 -5 32 4280.47 615.324 2
 -3 -5 32 5041.39 761.316 3
 3 -5 32 5654.97 699.723 2
 3 -5 32 4986.19 718.935 3
 -3 5 32 5383.62 636.006 4
 3 5 32 5544.46 727.837 4
 -3 -5 33 1813.78 477.676 2
 3 -5 33 1925.07 496.87 3
 3 5 33 795.953 313.901 4
 -3 5 33 1172.99 342.038 4
 -3 -5 33 1294.57 478.364 3
 3 -5 33 1271.96 350.884 2
 -3 5 34 6652.41 716.646 4
 -3 -5 34 6612.81 786.397 2
 3 -5 34 6889.52 918.812 3
 3 5 34 8018.96 870.991 4
 -3 -5 34 8733.08 999.022 3
 3 -5 34 6329.54 724.307 2
 3 -5 35 -212.008 292.734 3
 -3 5 35 287.689 327.63 4
 3 -5 35 422.225 238.371 2
 -3 -5 35 39.4074 228.925 2
 -3 5 36 869.31 321.02 4
 -3 -5 36 1004.67 402.479 2
 -3 5 37 1964.89 485.898 4
 -3 -5 37 2112.87 489.776 2
 -3 5 38 306.929 243.898 4
 -3 -5 38 637.873 360.35 2
 -3 5 39 514.053 296.276 4
 -3 -5 39 1231.11 431.441 2
 3 -6 0 2296.54 420.455 2
 -3 -6 0 2098.75 308.769 3
 -3 6 0 2361.02 353.26 3
 -3 -6 0 2643.94 434.426 2
 -3 -6 -1 8958.3 597.233 3
 -3 -6 -1 8897.32 740.456 2
 -3 -6 1 8293.49 726.41 2
 -3 -6 1 8269.38 593.581 3
 -3 6 1 9263.37 662.646 3
 3 -6 -1 8426.51 765.775 2
 -3 6 -1 7920.81 619.587 3
 3 -6 1 9252.12 819.001 2
 -3 -6 -2 2662.89 430.637 2
 3 -6 2 3525.58 550.98 2
 3 -6 -2 2877.82 473.675 2
 -3 -6 -2 3155.31 348.699 3
 -3 -6 2 2625.23 363.124 3
 -3 6 2 2080.49 397.406 3
 -3 6 -2 2603.31 407.031 3
 -3 -6 2 2270.9 409.697 2
 -3 -6 -3 19806.5 807.038 3
 -3 -6 3 20694.2 1168.19 2
 -3 -6 -3 19917.4 1097.03 2
 -3 6 3 21348.1 964.873 3
 -3 6 -3 21381.6 1038.19 3
 3 -6 -3 20462.7 1190.67 2
 -3 -6 3 21159.8 980.313 3
 3 -6 3 19883 1190.63 2
 -3 -6 -4 1784.28 346.932 2
 3 -6 -4 2032.95 419.459 2
 3 -6 4 1172.36 337.3 2
 -3 -6 -4 2097.39 278.823 3
 -3 6 4 1762.26 308.199 3
 -3 -6 4 1394.11 282.61 3
 -3 -6 4 2040.28 427.436 2
 -3 -6 -5 5732.66 420.516 3
 -3 6 5 5556.69 482.316 3
 3 -6 -5 4951.59 596.53 2
 -3 -6 -5 6233.43 604.907 2
 3 -6 5 5435.34 638.016 2
 -3 -6 5 5979.23 649.539 2
 -3 -6 5 5181.96 521.805 3
 3 -6 -6 902.069 300.381 2
 -3 -6 -6 724.502 250.819 2
 3 -6 6 738.318 313.948 2
 -3 -6 -6 762.858 164.502 3
 -3 6 6 934.093 238.721 3
 -3 -6 6 853.734 271.13 3
 -3 -6 6 858.239 301.974 2
 3 6 7 13279.4 888.044 2
 -3 6 7 11931.3 605.619 5
 -3 6 7 13875.6 744.326 3
 -3 -6 -7 13302 563.406 3
 -3 -6 7 13067.7 841.629 3
 3 -6 -7 13565.5 965.848 2
 -3 -6 -7 14242.9 903.058 2
 3 -6 7 13126.3 980.365 2
 -3 -6 7 13793.9 985.148 2
 3 6 8 9338.84 746.19 2
 -3 6 8 9947.91 554.732 5
 -3 -6 -8 9941.81 468.393 3
 -3 6 8 9082.1 599.568 3
 -3 -6 8 9332.73 733.178 3
 3 -6 -8 8952.55 786.211 2
 -3 -6 -8 9357.58 748.869 2
 3 -6 8 8903.43 816.134 2
 -3 -6 8 10574.9 860.643 2
 3 6 9 5506.11 573.794 2
 -3 -6 9 5382.98 646.798 2
 -3 6 9 5710.5 428.117 5
 -3 6 9 5685.86 475.523 3
 3 -6 -9 5469.84 615.863 2
 -3 -6 9 4712.13 537.267 3
 -3 -6 -9 6249.3 599.143 2
 3 -6 9 5780.58 664.373 2
 -3 -6 10 2935.7 488.133 2
 3 6 10 2866.41 425.535 2
 -3 6 10 2401.04 305.327 3
 3 -6 -10 2244.89 420.677 2
 -3 -6 10 2423.06 399.028 3
 3 -6 10 2449.52 447.592 2
 -3 -6 -10 2569.36 381.736 2
 -3 6 10 2412.89 285.655 5
 -3 -6 11 374.566 183.414 2
 3 6 11 264.027 153.803 2
 3 -6 -11 391.29 238.208 2
 -3 -6 11 711.764 255.309 3
 3 -6 11 174.639 221.364 2
 -3 -6 -11 217.534 162.135 2
 -3 6 11 362.407 123.363 5
 -3 -6 12 1241.22 372.409 2
 3 6 12 572.305 212.745 2
 -3 6 12 565.607 146.005 5
 3 -6 -12 648.546 267.485 2
 -3 -6 12 319.088 212.973 3
 3 -6 12 478.656 263.835 2
 -3 -6 -12 1161.51 260.386 2
 -3 -6 13 2381.72 419.975 2
 3 6 13 2733.04 402.992 2
 -3 6 13 2706.57 307.282 5
 3 -6 13 3185.94 492.021 3
 3 -6 -13 3093.07 480.814 2
 -3 -6 13 2828.06 477.192 3
 3 -6 13 2982.34 520.991 2
 -3 -6 -13 2513.29 381.651 2
 -3 -6 14 2145.94 471.296 2
 3 6 14 1390.16 293.014 2
 -3 6 14 1435.91 231.761 5
 3 -6 14 1578.37 432.06 3
 3 -6 -14 2095.87 423.258 2
 -3 -6 14 1484.21 379.143 3
 3 -6 14 1844.37 413.828 2
 -3 -6 -14 1796.43 320.094 2
 3 6 15 17612.5 960.884 2
 -3 6 15 16920.1 740.521 5
 3 -6 15 16652.1 1141 3
 3 -6 -15 17427.7 1126.5 2
 -3 -6 15 17584.1 1133.65 3
 -3 -6 -15 16940 922.478 2
 3 -6 15 17674 1196.4 2
 -3 -6 15 17221.1 1157.89 2
 3 6 16 1311.44 288.158 2
 -3 -6 16 1103.91 349.255 2
 -3 6 16 1361.69 235.434 5
 3 -6 16 1838.51 435.473 3
 3 -6 -16 1827.6 387.401 2
 -3 -6 16 1240.46 368.94 3
 3 -6 16 766.354 321.299 2
 -3 -6 -16 1503.46 297.115 2
 3 6 17 7365.43 605.114 2
 -3 6 17 6647.82 475.806 5
 3 -6 17 7356.14 774.888 3
 -3 -6 17 7581.6 769.94 3
 -3 -6 -17 7440.64 610.206 2
 3 -6 -17 6009.84 667.115 2
 3 -6 17 8452.07 844.072 2
 -3 -6 17 7884.65 804.178 2
 -3 6 18 1032.68 322.905 1
 -3 -6 18 652.798 295.523 2
 3 6 18 466.552 227.804 2
 -3 6 18 394.35 172.979 5
 3 -6 18 410.32 317.825 3
 -3 -6 18 306.63 233.957 3
 3 -6 18 756.258 339.269 2
 -3 -6 -18 188.148 149.442 2
 3 -6 19 4217.07 611.606 2
 -3 -6 -19 3842.4 434.691 2
 3 -6 19 4294.78 626.522 3
 3 6 19 3458.42 521.556 4
 -3 -6 19 4361.81 610.663 2
 3 6 19 4007.33 455.081 2
 -3 -6 19 2929.58 540.51 3
 -3 6 19 3173.77 490.992 1
 3 -6 20 470.904 268.659 2
 -3 -6 -20 508.152 218.819 2
 3 6 20 563.177 298.41 4
 -3 6 20 463.753 205.173 4
 3 -6 20 714.807 310.484 3
 -3 -6 20 440.027 277.958 2
 3 6 20 190.144 126.252 2
 -3 -6 20 909.874 383.819 3
 -3 6 20 513.278 254.601 1
 3 -6 21 7746.83 833.165 2
 3 -6 21 9474.99 951.179 3
 3 6 21 6959.59 712.036 4
 -3 6 21 7886.61 700.793 4
 -3 -6 21 7645.19 824.274 2
 -3 -6 21 8443.65 858.222 3
 -3 -6 -21 8116.67 611.01 2
 -3 6 21 7127.65 687.177 1
 3 -6 22 852.075 336.623 2
 3 6 22 815.973 331.185 4
 -3 6 22 1015 287.015 4
 3 -6 22 931.584 360.515 3
 -3 -6 22 1230.22 400.352 2
 -3 -6 -22 639.329 194.119 2
 -3 -6 22 996.624 356.62 3
 -3 6 22 1154.51 290.357 1
 3 -6 23 2566.95 526.71 2
 3 6 23 3390.6 536.462 4
 -3 6 23 3293.11 469.903 4
 3 -6 23 3357.79 600.043 3
 -3 -6 23 3305.6 567.299 2
 -3 -6 -23 3476.48 412.131 2
 -3 -6 23 2937.58 536.179 3
 -3 6 23 3369.94 480.548 1
 3 -6 24 1566.97 425.167 2
 3 6 24 1763.69 407.171 4
 -3 6 24 1235.44 311.441 4
 3 -6 24 1440.83 425.741 3
 -3 -6 24 1924.64 451.04 2
 -3 -6 24 2029.39 525.471 3
 -3 6 24 1375.55 352.134 1
 3 -6 25 9330.28 936.437 2
 -3 -6 25 9486.06 957.805 2
 -3 6 25 8948.09 779.933 4
 3 6 25 9843.32 898.6 4
 3 -6 25 8132.84 944.042 3
 -3 -6 25 8768.12 932.472 3
 -3 6 25 9455.47 782.304 1
 3 -6 26 4142.64 648.654 2
 3 -6 26 4508.35 715.465 3
 -3 6 26 3991.98 538.537 4
 3 6 26 3828.72 578.208 4
 -3 -6 26 3817.08 610.939 2
 -3 -6 26 3842.86 649.271 3
 -3 6 26 3042.13 475.447 1
 3 -6 27 2650.15 503.311 2
 3 -6 27 3336.52 646.282 3
 -3 6 27 3095.6 496.065 4
 3 6 27 3641.6 609.799 4
 -3 -6 27 3765.85 635.623 2
 -3 -6 27 4497.74 711.055 3
 -3 6 27 3339.05 486.838 1
 3 -6 28 1722.38 485.91 2
 -3 6 28 1023.67 315.915 4
 3 -6 28 1250.97 451.396 3
 3 6 28 953.793 368.042 4
 -3 -6 28 1425 415.225 2
 -3 -6 28 1332.18 450.096 3
 -3 6 28 985.316 276.022 1
 3 -6 29 3457.79 599.906 2
 -3 6 29 2916 475.257 4
 3 -6 29 3880.54 748.657 3
 3 6 29 4012.24 628.441 4
 -3 -6 29 5040.65 745.972 2
 -3 -6 29 4996.73 759.592 3
 -3 6 29 4188.71 536.66 1
 -3 -6 30 548.937 313.639 2
 -3 -6 30 912.053 462.256 3
 3 -6 30 831.347 353.48 2
 -3 6 30 657.49 333.987 4
 3 -6 30 445.179 334.135 3
 3 6 30 84.6157 265.805 4
 -3 -6 31 4924.48 742.351 2
 3 -6 31 4471.75 664.042 2
 -3 6 31 4328.52 613.867 4
 3 6 31 4015.87 610.88 4
 -3 -6 32 1751.48 461.165 2
 3 -6 32 2303.36 522.352 2
 -3 6 32 2963.74 517.527 4
 3 -6 33 197.891 215.374 2
 -3 6 33 -70.3532 273.83 4
 -3 -6 34 828.256 403.146 2
 3 -6 34 490.988 321.288 2
 -3 6 34 408.65 251.271 4
 -3 6 35 3251.41 566.238 4
 -3 6 36 -2.76784 212.519 4
 -3 -7 0 877.785 235.318 3
 -3 -7 0 1167.95 346.649 2
 3 -7 0 467.73 217.965 2
 -3 -7 1 4626.41 629.811 2
 3 -7 -1 4922.63 667.801 2
 3 -7 1 4865.54 665.759 2
 -3 -7 -1 4766.39 613.41 2
 -3 -7 -1 4815.01 477.026 3
 -3 -7 1 5005.41 526.894 3
 -3 -7 -2 1873.96 299.346 3
 -3 -7 2 2469.4 391.827 3
 3 -7 -2 2318.18 464.564 2
 -3 -7 2 1527.54 396.986 2
 3 -7 2 2429.09 513.817 2
 -3 -7 -2 1619.39 382.922 2
 3 -7 3 11402.2 1002.85 2
 -3 7 3 10984.9 763.478 3
 3 -7 -3 10802 963.107 2
 -3 -7 -3 11408.3 925.727 2
 -3 -7 3 12176.3 984.078 2
 -3 -7 3 11867.6 801.935 3
 -3 -7 -3 10923.2 667.024 3
 -3 7 4 7169.41 610.194 3
 -3 -7 -4 6237.86 670.834 2
 3 -7 -4 6776.59 763.565 2
 -3 -7 4 6848.99 751.731 2
 3 -7 4 6403.86 764.807 2
 -3 -7 4 5790.68 585.733 3
 -3 -7 -4 7024.7 510.574 3
 -3 7 5 1194.11 265.976 3
 -3 -7 5 714.927 265.711 3
 -3 -7 -5 1178.24 319.302 2
 3 -7 -5 1540.38 403.963 2
 -3 -7 5 1486.44 384.047 2
 3 -7 5 1589.79 411.094 2
 -3 -7 -5 1348.93 251.173 3
 -3 7 6 4186.71 447.826 3
 -3 -7 6 3388.79 465.646 3
 -3 -7 -6 4322.18 574.443 2
 -3 -7 6 3932.4 583.855 2
 3 -7 -6 3831.08 574.977 2
 3 -7 6 3614.56 588.823 2
 -3 -7 -6 3506.74 348.872 3
 -3 7 7 1485.16 246.538 5
 -3 -7 7 1489.33 363.625 3
 -3 7 7 1185.96 241.149 3
 -3 -7 7 1307.19 353.194 2
 3 -7 -7 1731.55 411.023 2
 3 -7 7 1430.24 390.778 2
 -3 -7 -7 1092.73 347.005 2
 -3 -7 8 2593.86 468.163 2
 -3 7 8 2621.8 326.845 5
 -3 -7 8 2438.21 403.037 3
 -3 7 8 2700.54 364.397 3
 3 -7 -8 3311.59 558.992 2
 -3 -7 -8 2703.59 437.417 2
 3 -7 8 2745.22 535.529 2
 -3 -7 9 1974.1 463.623 2
 3 -7 -9 2148.71 455.672 2
 -3 -7 9 2828.82 458.455 3
 -3 7 9 2689.26 371.814 3
 -3 -7 -9 2361.88 419.625 2
 3 -7 9 2196.94 463.936 2
 -3 7 9 2239.02 310.728 5
 -3 -7 10 4530.55 657.319 2
 -3 -7 -10 5857.56 627.597 2
 3 -7 10 5000.82 688.601 2
 -3 7 10 5545.43 499.181 3
 3 -7 -10 6470.46 741.175 2
 -3 -7 10 4203.92 568.239 3
 -3 -7 11 3249.27 561.251 2
 -3 -7 -11 2201.21 414.42 2
 3 -7 11 3068.94 545.544 2
 -3 -7 11 3240.95 506.836 3
 3 -7 -11 2749.75 488.327 2
 -3 -7 12 3095.33 565.863 2
 -3 -7 -12 3064.03 468.484 2
 3 -7 12 3046.33 587.047 2
 3 -7 -12 2496.02 476.077 2
 -3 -7 12 2909.29 492.262 3
 -3 -7 13 1104.09 372.301 2
 -3 -7 -13 904.242 297.366 2
 3 -7 13 702.01 357.567 2
 -3 -7 13 415.62 220.077 3
 3 -7 -13 474.396 244.757 2
 -3 -7 14 2609.28 519.517 2
 -3 -7 -14 2357.51 416.381 2
 3 -7 14 2895.97 538.852 2
 3 -7 -14 3301.69 574.379 2
 -3 -7 14 2675.26 495.195 3
 -3 -7 15 5768.76 782.982 2
 3 -7 15 4652.46 695.633 2
 -3 -7 -15 5378.32 608.595 2
 3 -7 -15 4909.83 628.25 2
 -3 -7 15 5242.81 670.487 3
 -3 -7 16 6311.69 793.878 2
 3 -7 16 5559.2 774.613 2
 -3 -7 -16 5169.52 589.658 2
 3 -7 -16 6583.34 780.959 2
 -3 -7 16 5443.89 694.083 3
 3 -7 17 11234 1035.7 3
 -3 -7 17 11891 1065.67 2
 3 -7 17 11614.8 1087.53 2
 3 -7 -17 11173.7 972.811 2
 -3 -7 -17 12318.7 885.594 2
 -3 -7 17 11821.3 1006.28 3
 3 -7 18 10523.7 1008.26 3
 -3 -7 18 11002.6 988.543 3
 3 -7 -18 9847.23 931.108 2
 -3 -7 -18 10130.5 818.11 2
 -3 -7 18 9478.95 977.541 2
 3 -7 18 9451.39 980.279 2
 3 -7 19 2064.03 521.389 2
 -3 -7 -19 2089.32 393.683 2
 3 -7 19 1980.79 482.748 3
 -3 -7 19 2683.71 574.62 2
 -3 -7 19 3032.45 551.166 3
 -3 7 19 2323.81 456.771 1
 3 -7 20 851.295 355.465 2
 -3 -7 -20 392.726 221.7 2
 3 7 20 23.5574 227.139 4
 3 -7 20 70.7356 291.096 3
 -3 -7 20 661.828 397.522 2
 -3 -7 20 177.315 262.348 3
 -3 7 20 351.552 271.56 1
 3 -7 21 7160.59 857.903 2
 3 -7 21 6919.17 866.729 3
 -3 7 21 5973.55 650.746 4
 3 7 21 6501.77 752.146 4
 -3 -7 21 5851.56 813.713 2
 -3 -7 21 6216.94 801.01 3
 -3 -7 -21 7540.14 677.643 2
 -3 7 21 5669.57 660.246 1
 3 -7 22 1786.15 480.618 2
 3 -7 22 2070.77 478.107 3
 3 7 22 1790.71 456.212 4
 -3 7 22 1498.27 333.702 4
 -3 -7 22 1678.28 438.951 2
 -3 -7 22 2266.47 512.661 3
 -3 7 22 2345.95 472.304 1
 3 -7 23 3230.06 612.595 2
 3 7 23 2011.07 459.635 4
 -3 7 23 2318.49 438.928 4
 3 -7 23 2852.42 555.892 3
 -3 -7 23 2748.19 588.024 2
 -3 -7 23 2729.62 596.685 3
 -3 7 23 2373.2 444.099 1
 3 -7 24 3071.21 601.3 2
 3 7 24 2310.32 486.284 4
 -3 7 24 2555.8 469.779 4
 3 -7 24 3388.43 668.104 3
 -3 -7 24 1174.64 379.881 2
 -3 -7 24 2415.72 614.099 3
 -3 7 24 1726.67 410.47 1
 3 -7 25 89.8511 274.739 2
 3 7 25 124.264 269.726 4
 -3 7 25 416.783 249.922 4
 3 -7 25 708.563 445.352 3
 -3 -7 25 -109.66 255.441 2
 -3 -7 25 898.261 390.432 3
 -3 7 25 719.448 312.135 1
 3 -7 26 1499.65 476.736 2
 -3 7 26 1986.93 441.013 4
 3 7 26 1667.97 444.371 4
 3 -7 26 1776.42 491.418 3
 -3 -7 26 1899.31 501.814 2
 -3 -7 26 2203.88 593.28 3
 -3 7 26 1327.75 353.257 1
 -3 7 27 1789.83 413.968 4
 -3 -7 27 2339.1 565.472 2
 -3 7 27 743.294 282.817 1
 3 -7 27 1521.02 429.072 2
 3 -7 28 3366.74 637.312 2
 -3 7 28 3606.92 570.263 4
 3 -7 29 212.659 283.828 2
 -3 7 29 614.723 293.005 4
 3 -7 30 -31.7745 257.251 2
 -3 7 30 487.336 308.763 4
 3 -7 31 723.822 392.479 2
 -3 7 31 995.845 341.255 4
 3 -7 32 2849.07 616.062 2
 -3 -8 0 -100.049 207.654 2
 3 -8 0 472.92 350.591 2
 -3 -8 0 331.255 216.313 3
 -3 -8 -1 2325.45 478.288 2
 -3 -8 1 2929.48 545.84 2
 3 -8 -1 2258.35 546.225 2
 3 -8 1 2960.17 587.092 2
 -3 -8 -1 2088.27 367.87 3
 -3 -8 1 2135.05 374.054 3
 -3 -8 2 3074.26 453.245 3
 -3 -8 -2 3416.13 604.393 2
 3 -8 -2 3462.38 626.18 2
 -3 -8 2 4074.39 663.068 2
 3 -8 2 2701.73 587.669 2
 -3 -8 -2 2690.8 395.987 3
 3 -8 -3 17421.4 1317.23 2
 3 -8 3 15245.6 1259.35 2
 -3 -8 3 14189.1 1179.68 2
 -3 -8 -3 16085.5 1204.73 2
 -3 -8 -3 15926.2 869.693 3
 -3 -8 3 16629.8 1014.42 3
 -3 -8 4 2676.76 471.626 3
 3 -8 -4 2599.54 573.61 2
 3 -8 4 3017.16 607.836 2
 -3 -8 4 2632.23 542.819 2
 -3 -8 -4 3296.4 586.722 2
 -3 -8 5 1130.78 328.042 3
 3 -8 -5 1336.32 458.997 2
 3 -8 5 1213.77 439.657 2
 -3 -8 -5 1314.55 399.432 2
 -3 -8 5 498.078 343.299 2
 -3 -8 6 1243.96 322.39 3
 -3 -8 -6 788.722 269.95 2
 3 -8 -6 1577.31 461.905 2
 3 -8 6 1711.65 465.107 2
 -3 -8 6 2235.57 521.178 2
 -3 -8 7 1503.95 374.036 3
 -3 -8 7 2746.62 613.462 2
 -3 -8 -7 1613.68 407.681 2
 3 -8 7 1132.61 438.581 2
 3 -8 -7 1138.43 384.887 2
 3 -8 -8 1856.86 468.424 2
 -3 -8 8 1414.26 396.364 3
 -3 -8 8 1838.4 482.099 2
 -3 -8 -8 2124.8 450.808 2
 3 -8 8 971.74 385.001 2
 3 -8 -9 6352.62 808.482 2
 -3 -8 9 6090.69 702.597 3
 -3 -8 -9 6965 774.824 2
 -3 -8 9 6018.14 801.745 2
 3 -8 9 5913.59 826.717 2
 3 -8 -10 2241.4 552.085 2
 -3 -8 10 2182.82 435.97 3
 -3 -8 -10 3209.84 550.777 2
 -3 -8 10 2858.98 569.511 2
 3 -8 10 2935.45 621.874 2
 -3 -8 11 3478.25 570.47 3
 3 -8 -11 6124.76 773.37 2
 -3 -8 -11 4800.21 652.399 2
 -3 -8 11 4485.7 739.972 2
 3 -8 11 5547.38 809.754 2
 3 -8 -12 1027.53 443.061 2
 -3 -8 12 1060.58 318.367 3
 -3 -8 -12 1198.87 364.561 2
 -3 -8 12 1756.41 522.812 2
 3 -8 12 1864.29 502.232 2
 -3 -8 13 31.2001 233.355 3
 3 -8 -13 412.596 313.032 2
 -3 -8 13 69.0953 296.78 2
 3 -8 13 165.302 296.009 2
 -3 -8 -13 851.308 335.157 2
 -3 -8 14 1490.05 389.923 3
 3 -8 -14 1084.65 389.443 2
 -3 -8 -14 1407.85 394.435 2
 3 -8 14 562.506 311.106 2
 -3 -8 14 524.302 314.747 2
 3 -8 -15 5736.02 783.28 2
 -3 -8 15 6436.97 794.835 3
 -3 -8 -15 5070.62 652.789 2
 3 -8 15 6515.11 862.944 2
 -3 -8 15 6975.7 892.47 2
 3 -8 -16 4820.8 715.867 2
 -3 -8 16 3685.72 649.112 3
 -3 -8 -16 3995.5 578.629 2
 3 -8 16 4733.76 794.601 2
 -3 -8 16 4436.05 742.318 2
 3 -8 -17 9946.12 1018.44 2
 -3 -8 -17 10656.6 924.997 2
 3 -8 17 11510.2 1193.98 2
 -3 -8 17 10994 1115.66 2
 -3 -8 17 10183.8 1009.3 3
 -3 -8 18 2204 566.703 2
 -3 -8 -18 1412.42 367.776 2
 3 -8 18 1966.67 579.824 2
 -3 -8 18 1469.84 443.841 3
 3 -8 -18 2221.95 512.47 2
 -3 8 19 470.197 297.813 1
 -3 -8 19 460.523 341.661 2
 3 -8 19 985.657 395.777 2
 -3 -8 19 283.67 297.881 3
 -3 8 20 224.47 228.153 1
 3 -8 20 194.52 254.484 2
 -3 -8 20 409.456 370.442 3
 -3 8 21 1856.45 437.186 1
 -3 -8 21 3326.04 597.857 3
 3 -8 21 2349.42 571.365 2
 -3 8 22 2166.45 452.017 1
 -3 8 22 3074.39 542.343 4
 -3 8 23 6867.8 781.724 1
 -3 8 23 5856.13 713.736 4
 -3 8 24 508.815 280.192 1
 -3 8 24 961.58 332.306 4
 -3 8 25 864.871 375.894 1
 -3 8 25 425.543 250.433 4
 3 -9 0 289.294 287.197 2
 -3 -9 0 111.83 316.746 2
 3 -9 -1 3769.93 708.802 2
 3 -9 1 3309.92 702.22 2
 -3 -9 -1 3184.07 633.862 2
 -3 -9 1 3038.9 635.337 2
 3 -9 -2 2100.77 553.144 2
 -3 -9 -2 2194.83 491.348 2
 -3 -9 2 2808.26 628.26 2
 -3 -9 -3 1794.91 528.471 2
 3 -9 -3 601.874 436.185 2
 -3 -9 3 867.568 442.453 2
 -3 -9 4 5204.02 777.312 2
 3 -9 -4 4224.47 758.469 2
 -3 -9 -4 5222.91 732.202 2
 -3 -9 5 4069.99 737.159 2
 3 -9 -5 3793.88 693.35 2
 -3 -9 -5 4955.68 732.743 2
 -3 -9 5 3945.87 591.06 3
 3 -9 -6 3149.65 674.154 2
 -3 -9 -6 2519.39 565.398 2
 -3 -9 6 1927.19 455.583 3
 -3 -9 7 2627.3 520.159 3
 -3 -9 -7 3129.89 606.667 2
 -3 -9 8 2383.41 500.973 3
 3 -9 -8 2139.59 581.551 2
 -3 -9 -8 2028.64 525.181 2
 -3 -9 9 1508.03 405.013 3
 3 -9 -9 1109.99 461.044 2
 -3 -9 -9 1360.67 494.534 2
 -3 -9 10 5351.03 702.466 3
 3 -9 -10 5475.2 818.001 2
 -3 -9 -10 5292.88 782.532 2
 -3 -9 11 2170.67 518.291 3
 3 -9 -11 2180.27 597.686 2
 -3 -9 -11 3417.4 607.08 2
 3 -9 -12 2751.38 625.853 2
 -3 -9 12 2285.35 481.179 3
 -3 -9 -12 1920.93 461.352 2
 -3 -9 13 620.531 351.459 3
 3 -9 -13 545.115 398.473 2
 -3 -9 -13 814.98 341.079 2
 -3 -9 14 556.001 333.804 3
 3 -9 -14 936.336 363.536 2
 -3 -9 -14 572.054 337.281 2
 3 -9 -15 1888.4 499.959 2
 -3 -9 15 2315.61 567.758 3
 -3 -9 -15 2184.23 539.896 2
 3 -9 -16 2670.92 566.595 2
 -3 -9 16 3198.77 635.154 3
 4 0 0 75604.9 742.916 4
 4 0 0 75347 985.39 5
 -4 0 0 78525.9 1322.79 1
 4 0 0 77897.6 1305.48 1
 4 0 1 197256 1307.14 4
 4 0 -1 199047 1041.08 4
 4 0 -1 199316 2129.49 1
 4 0 1 201879 2053.18 1
 4 0 1 199393 1655.95 5
 4 0 -1 197222 1559.58 5
 -4 0 -1 195044 2039.77 1
 -4 0 1 197391 2099.53 1
 4 0 2 12319 384.127 4
 4 0 2 11553.2 490.021 1
 -4 0 -2 12020.7 354.266 4
 4 0 2 11590 412.301 5
 -4 0 -2 12060.3 422.576 5
 -4 0 2 10630 506.289 1
 -4 0 -2 12361.2 525.402 1
 4 0 3 20284.1 501.598 4
 4 0 3 20574.8 645.778 1
 -4 0 -3 20602.4 498.868 4
 4 0 3 20541.2 565.245 5
 -4 0 -3 21352 578.93 5
 -4 0 3 20161.1 701.164 1
 -4 0 -3 21088.5 653.412 1
 4 0 4 31938.8 670.215 4
 4 0 4 31359.5 776.07 1
 -4 0 -4 32405.4 663.775 4
 -4 0 -4 31564.9 733.239 5
 4 0 4 31975.4 727.949 5
 -4 0 4 30891.9 884.502 1
 -4 0 -4 32426.8 794.56 1
 4 0 5 69024.1 1050.76 4
 4 0 5 70105.2 1139.09 1
 -4 0 -5 69902.4 1031.49 4
 -4 0 -5 70275.8 1123 5
 4 0 5 67882.4 1111.81 5
 -4 0 -5 68363.1 1132.47 1
 -4 0 5 68433 1315.06 1
 4 0 6 4365.92 318.262 4
 4 0 6 2037.39 193.554 1
 -4 0 -6 2554.73 232.212 4
 4 0 6 2437.94 226.68 5
 -4 0 -6 2119.87 207.852 5
 -4 0 6 2000.07 305.19 1
 -4 0 -7 255606 2310.27 5
 4 0 7 257973 2305.08 5
 4 0 7 252704 2222.49 4
 4 0 -7 258439 1149.38 4
 4 0 7 268420 2106.67 1
 4 0 -7 259783 2656.22 1
 -4 0 -7 253939 2195.9 4
 -4 0 -7 258210 2095.93 2
 -4 0 7 254765 2584.49 1
 -4 0 -7 251503 2072.22 1
 -4 0 -8 19767.5 668.757 5
 4 0 8 19657 660.152 5
 4 0 -8 19446.2 366.717 4
 4 0 8 19135.3 656.543 4
 4 0 -8 20853.1 772.23 1
 4 0 8 16863.6 532.379 1
 -4 0 -8 19740.6 644.934 4
 -4 0 -8 18124.8 540.104 2
 -4 0 8 19227.2 720.211 1
 -4 0 -8 21169.5 597.362 1
 4 0 9 6332.14 390.126 5
 -4 0 -9 7291.65 422.286 5
 4 0 9 7187.83 411.248 4
 -4 0 -9 7247.62 403.832 4
 4 0 -9 7099.22 244.723 4
 4 0 9 6798.34 332.203 1
 4 0 -9 7278.92 470.297 1
 -4 0 -9 6250.24 311.661 2
 -4 0 -9 6978.78 332.559 1
 -4 0 9 6825.31 438.299 1
 4 0 10 3868.42 317.136 5
 -4 0 -10 3957.47 332.42 5
 4 0 10 3922.9 313.267 4
 -4 0 -10 4171.82 323.107 4
 4 0 -10 4409.83 215.868 4
 4 0 -10 4125.4 363.109 1
 -4 0 -10 3710.36 307.082 3
 -4 0 -10 3524.55 234.762 2
 -4 0 -10 4066.03 254.7 1
 -4 0 10 3993.61 346.813 1
 -4 0 -11 36393.8 1005.99 5
 -4 0 -11 37467.5 981.143 4
 4 0 -11 35022.8 643.889 4
 4 0 11 35064.3 964.933 4
 4 0 -11 36865.5 1067.36 1
 -4 0 -11 35893 927.778 3
 -4 0 -11 33496.8 674.336 2
 -4 0 -11 35644.2 716.486 1
 -4 0 11 36694 1040.69 1
 -4 0 -12 4430.95 381.133 5
 4 0 -12 6034.54 319.065 4
 -4 0 -12 5788.11 427.659 4
 4 0 12 7043.51 472.157 4
 4 0 -12 6042.7 471.748 1
 -4 0 -12 4560.7 336.374 3
 -4 0 12 4350.43 414.821 1
 -4 0 -12 6500.15 322.223 1
 4 0 -13 283384 3004.83 1
 -4 0 -13 287112 2930.15 4
 4 0 -13 279444 2080.47 4
 4 0 13 272798 2849.78 4
 -4 0 -13 276034 2931.7 5
 -4 0 -13 288966 2700.65 3
 -4 0 13 277678 2920.22 1
 -4 0 -13 273025 1889.25 1
 -4 0 -13 274726 1789.12 2
 4 0 -14 9154.29 571.56 1
 -4 0 -14 9296.63 570.662 4
 4 0 -14 7120.29 374.375 4
 4 0 14 8140.13 523.628 4
 -4 0 -14 9608.84 610.726 5
 -4 0 -14 8295.32 473.349 3
 -4 0 14 6834.18 483.33 1
 -4 0 -14 8010.34 318.932 1
 4 0 -15 19222.7 799.302 1
 -4 0 -15 18976.1 818.96 5
 4 0 15 17676.9 785.642 4
 -4 0 -15 20184.3 832.651 4
 4 0 -15 18610.8 598.415 4
 -4 0 -15 19075.6 719.471 3
 -4 0 -15 18203.1 430.162 2
 -4 0 15 19723.3 810.97 1
 -4 0 -15 18365.2 451.455 1
 -4 0 -16 541.064 85.2029 1
 4 0 -16 996.825 220.314 1
 -4 0 -16 897.061 226.121 5
 4 0 16 982.013 228.202 4
 -4 0 -16 364.324 65.3847 2
 4 0 -16 734.69 160.894 4
 -4 0 -16 585.702 194.093 4
 -4 0 -16 467.102 150.982 3
 -4 0 16 541.11 197.831 1
 4 0 -17 26603.3 977.485 1
 -4 0 -17 28785.9 1063.76 5
 -4 0 -17 29639.5 1052.53 4
 4 0 17 27193.2 1017.06 4
 4 0 -17 28476.9 810.625 4
 -4 0 -17 28741.2 923.759 3
 -4 0 -17 28069.6 486.487 2
 -4 0 -17 29247.1 504.276 1
 -4 0 17 28392.1 999.497 1
 4 0 -18 6839.06 507.545 1
 4 0 18 6685.89 528.648 4
 -4 0 -18 7015.44 544.289 4
 4 0 -18 6196.68 422.459 4
 -4 0 -18 7821.72 584.053 5
 -4 0 -18 5915.44 215.195 2
 -4 0 -18 6673.7 462.708 3
 -4 0 18 6199.88 474.643 1
 -4 0 -18 6669.43 223.249 1
 4 0 -19 96638.5 1881.8 1
 -4 0 -19 92093.4 1990.69 5
 4 0 -19 97314.7 1588.54 4
 4 0 19 93587.7 1964.25 4
 -4 0 -19 98235.4 2024.95 4
 -4 0 -19 96588.4 791.323 2
 -4 0 -19 95687.8 1749.53 3
 -4 0 19 98583.6 1876.74 1
 -4 0 -19 92968.5 723.148 1
 4 0 -20 2810.64 378.118 1
 4 0 -20 3167.22 343.393 4
 4 0 20 3402.7 454.236 4
 -4 0 -20 3807.14 475.675 5
 -4 0 -20 2448 399.24 4
 -4 0 -20 1976.31 294.279 3
 -4 0 20 2377.37 330.409 1
 4 0 -21 109220 2051.49 1
 4 0 21 103377 2165.19 4
 -4 0 -21 104965 2225.12 5
 -4 0 -21 105768 1914.93 3
 -4 0 21 105979 1997.29 1
 4 0 -22 6449.89 517.416 1
 4 0 22 7243 607.243 4
 -4 0 -22 6976.43 594.765 5
 -4 0 -22 6604.66 589.897 4
 -4 0 -22 6155.41 488.321 3
 -4 0 22 6135.27 502.428 1
 -4 0 -23 13068.1 822.437 5
 -4 0 -23 13195.4 812.334 4
 4 0 23 12044.1 778.573 4
 4 0 -23 12429.4 720.404 1
 -4 0 23 11723.3 685.708 1
 -4 0 -24 1757.93 353.335 5
 4 0 -24 2158.4 312.018 4
 4 0 -24 1470.19 273.667 1
 -4 0 24 1486.94 271.645 1
 4 0 24 1543.85 316.731 4
 -4 0 -25 34487.1 1381.53 5
 4 0 -25 33799.5 1190.13 1
 -4 0 25 35231.5 1199.06 1
 4 0 -25 33782.1 1138.75 4
 4 0 25 32984.6 1324.08 4
 -4 0 -26 7538.58 712.37 5
 4 0 -26 6648.93 539.596 4
 4 0 26 6557.11 649.229 4
 4 0 -26 5541.6 509.241 1
 -4 0 26 6703.85 551.016 1
 -4 0 -27 93349.5 2347.43 5
 4 0 -27 93345.9 1995.63 4
 4 0 27 91162.1 2315.06 4
 4 0 -27 95062.4 2042.6 1
 -4 0 27 96297 2006.04 1
 -4 0 -28 3167.31 525.82 5
 4 0 -28 2704.05 392.833 4
 4 0 28 1824.7 421.945 4
 4 0 -28 2514.11 393.843 1
 -4 0 28 2349.91 352.593 1
 -4 0 -29 20926.9 1178.71 5
 4 0 -29 21512.9 1002.79 4
 4 0 29 17614.3 1061.65 4
 4 0 -29 19252.7 940.339 1
 -4 0 29 19668.1 929.99 1
 -4 0 -30 3958.23 561.711 5
 4 0 30 3786.32 558.724 4
 4 0 -30 4096.2 499.176 4
 4 0 -30 3437.25 421.045 1
 -4 0 30 3853.35 438.673 1
 -4 0 31 49716.4 1483.33 1
 4 0 -31 44502.5 1442.33 1
 4 0 31 48226.8 1820.17 4
 -4 0 -31 46230 1792.02 5
 4 0 32 4361.72 625.724 4
 -4 0 -32 4571.37 633.345 5
 4 0 -32 3576.96 440.883 1
 -4 0 32 3585 446.901 1
 -4 0 33 34231.4 1250.68 1
 4 0 -33 32291.6 1248.51 1
 -4 0 -33 35771.4 1623.87 5
 4 0 33 34126.5 1600.26 4
 -4 0 -34 1124.17 397.116 5
 4 0 34 517.62 342.399 4
 -4 0 34 307.485 198.262 1
 -4 0 35 7250.89 635.299 2
 -4 0 35 7024.73 581.481 1
 -4 0 -35 7694.42 811.178 5
 4 0 35 6915.94 778.153 4
 -4 0 36 654.529 262.016 2
 -4 0 -36 1172.03 411.537 5
 4 0 36 1117.31 365.927 4
 -4 0 37 9928.27 769.191 2
 -4 0 -37 9081.61 891.818 5
 4 0 37 7970.81 854.874 4
 -4 0 38 579.365 226.989 2
 -4 0 -38 462.784 326.113 5
 4 0 -38 792.094 295.486 5
 4 0 38 691.912 390.898 4
 -4 0 39 17390.8 1015.53 2
 4 0 -39 15880.6 1064.25 5
 -4 0 -39 16952.2 1237.6 5
 4 0 39 16449.6 1223.81 4
 4 0 -40 455.14 309.504 5
 -4 0 -40 1276.78 447.37 5
 4 0 40 970.809 427.478 4
 4 0 -41 12970.9 997.787 5
 -4 0 42 869.412 364.054 3
 4 0 -42 155.681 246.46 5
 -4 0 43 6040.53 730.147 3
 4 0 -43 6502.7 752.469 5
 -4 0 44 1942.33 460.585 3
 4 0 -44 1210.87 387.201 5
 -4 0 45 18997.7 1286.43 3
 -4 1 0 119.286 40.4618 5
 -4 1 0 172.675 77.8419 1
 4 -1 0 171.498 93.3286 1
 -4 1 0 126.042 41.1594 4
 -4 1 0 -0.82761 72.9186 2
 4 1 0 201.471 79.3049 1
 -4 -1 0 273.457 109.125 1
 4 -1 -1 1370.68 103.385 5
 -4 1 -1 1401.84 122.463 5
 4 -1 1 1742.34 215.881 1
 -4 1 -1 1542.66 197.962 1
 4 1 1 1634.06 192.659 1
 -4 1 1 1235.98 182.01 1
 -4 1 1 1618.08 107.325 4
 -4 1 -1 1300.38 118.104 4
 -4 1 -1 1731.31 213.275 2
 -4 1 1 1382.7 204.659 2
 4 1 -1 1692.21 206.723 1
 -4 -1 1 1413.31 195.08 1
 -4 -1 -1 1440.6 177.396 1
 4 -1 -2 1172.64 84.4409 5
 -4 1 -2 1214 121.192 5
 4 1 2 1028.26 150.962 5
 -4 1 2 1139.45 81.4138 4
 -4 1 -2 1105.43 117.466 4
 -4 1 2 1203.49 185.265 1
 4 1 2 1111.4 170.717 1
 -4 1 -2 1242.77 171.748 1
 -4 1 -2 992.281 163.342 2
 -4 -1 2 1128.9 174.57 1
 -4 -1 -2 1526.12 185.675 1
 4 1 -2 962.173 167.976 1
 4 1 3 6215.15 357.643 5
 4 -1 -3 5949.19 171.968 5
 -4 1 -3 6351.57 294.877 5
 -4 1 -3 5723.58 277.464 4
 -4 1 -3 6738.15 394.076 1
 -4 1 3 6193.6 399.407 1
 4 1 3 6110.97 314.138 4
 -4 1 -3 6136.46 383.921 2
 -4 -1 3 6412.91 406.776 1
 -4 -1 -3 6388.93 364.46 1
 4 1 3 5996.03 360.47 1
 4 -1 -4 13001.7 235.25 5
 4 1 4 12644.7 519.436 5
 -4 1 -4 13039.5 442.973 5
 -4 1 -4 12458.6 431.68 4
 -4 1 4 12728.7 581.554 1
 -4 1 -4 12717.5 538.132 1
 4 1 4 12191 463.788 4
 -4 1 -4 12375.7 528.84 2
 4 1 4 11966.8 499.303 1
 -4 -1 -4 13021.7 507.616 1
 -4 -1 4 12491.3 583.654 1
 -4 1 -5 60467.2 1004.08 5
 4 1 5 60736 1148.38 5
 -4 1 -5 58698.1 989.377 4
 -4 1 -5 59863 1151.3 1
 -4 1 5 58222.8 1241.62 1
 4 1 5 60119.4 1049.61 4
 -4 1 -5 59967.1 1150.61 2
 4 1 5 60989.5 1089.8 1
 -4 -1 -5 58874.5 1058.14 1
 -4 -1 5 60765.7 1264.96 1
 4 1 6 7233.89 416.559 5
 -4 1 -6 7291.31 369.401 5
 -4 -1 -6 7831.47 431.825 5
 -4 1 6 7301.7 180.492 4
 -4 1 -6 7114.09 366.57 4
 4 -1 -6 7881.21 464.088 1
 -4 1 -6 7264.83 406.739 1
 -4 1 6 6986.85 439.174 1
 4 1 6 6983.74 381.533 4
 -4 1 -6 7177.67 400.979 2
 -4 -1 -6 7728.89 373.626 1
 4 1 6 7074.55 368.627 1
 -4 -1 6 7240.76 460.251 1
 -4 1 -7 6317.72 359.808 5
 -4 -1 -7 5886.96 384.134 5
 4 1 7 6177.44 389.173 5
 -4 1 7 5971.66 184.597 4
 -4 1 -7 6160.61 353.511 4
 -4 1 7 5832.39 401.815 1
 -4 1 -7 6426.28 374.392 1
 4 -1 -7 6084.01 412.163 1
 4 1 7 6232.41 363.856 4
 -4 1 -7 6323.94 362.033 2
 -4 -1 7 6502.8 433.829 1
 -4 -1 -7 6188.09 327.588 1
 4 1 7 6351.18 333.048 1
 -4 -1 -8 756.89 120.593 1
 4 1 -8 1340.06 215.77 1
 -4 -1 8 1026.56 210.838 1
 4 1 8 925.631 167.926 5
 -4 1 -8 825.151 142.452 5
 -4 -1 -8 943.19 179.127 5
 4 -1 8 895.308 153.557 4
 -4 1 -8 784.29 147.241 4
 -4 1 8 845.258 83.9228 4
 4 1 8 744.48 126.387 1
 -4 1 -8 1393.16 189.727 1
 -4 1 8 802.12 167.592 1
 4 -1 -8 1145.34 204.954 1
 -4 1 -8 846.988 169.173 3
 4 1 8 788.229 143.364 4
 4 -1 8 949.618 163.977 2
 -4 1 -8 708.306 130.372 2
 -4 -1 9 31527 969.161 1
 4 1 9 32224.2 733.622 1
 -4 -1 -9 30279.3 687.213 1
 4 1 -9 33208.8 1001.48 1
 -4 1 -9 31399.6 870.395 5
 4 1 9 32246.6 918.235 5
 -4 -1 -9 31193.8 918.234 5
 -4 1 -9 33048.4 881.679 4
 4 -1 9 31405.8 858.268 4
 4 1 9 31816.8 884.622 4
 -4 1 9 31536.1 520.148 4
 4 -1 -9 31030.4 957.729 1
 -4 1 -9 32151.1 821.569 1
 -4 1 9 30338 934.97 1
 -4 1 -9 33386.2 963.47 3
 4 -1 9 31671.5 854.346 2
 -4 1 -9 30940.7 792.509 2
 -4 -1 -10 12022.3 423.464 1
 -4 -1 10 11865.8 618.803 1
 4 1 -10 12276.9 627.088 1
 -4 1 -10 11563 549.132 5
 -4 -1 -10 12222.8 591.465 5
 4 1 10 11242 562.752 5
 -4 1 -10 12256.2 561.738 4
 -4 1 10 11705.1 350.624 4
 4 -1 10 12642.8 573.552 4
 4 1 10 11190.3 542.203 4
 -4 1 10 11439 583.32 1
 4 -1 -10 12266.2 609.939 1
 -4 1 -10 12074 512.322 1
 4 1 10 11192.8 416.175 1
 -4 1 -10 12096.8 591.607 3
 4 -1 10 11726 521.263 2
 -4 1 -10 11234.6 474.955 2
 -4 -1 11 52036.1 1294.76 1
 -4 1 11 51104.7 1252.66 1
 4 1 -11 53058.9 1300.1 1
 -4 -1 -11 50591.4 823.417 1
 -4 1 -11 52404 1204.93 5
 4 1 11 50928 1215.58 5
 -4 1 11 51353.9 781.414 4
 4 1 11 50398.4 1181.17 4
 -4 1 -11 51242.2 1183.99 4
 4 -1 11 51446.4 1181.39 4
 4 1 -11 51151 915.415 4
 4 1 11 52421.5 852.99 1
 4 -1 -11 51851.3 1254.06 1
 -4 1 -11 51484.1 1026.46 1
 -4 1 -11 54904.8 1270.38 3
 4 -1 11 49686.2 1050 2
 -4 1 -11 51298.9 998.431 2
 -4 -1 12 509.148 152.362 1
 -4 -1 -12 228.994 65.8388 1
 -4 1 -12 429.744 132.028 1
 4 1 12 204.885 66.941 1
 -4 1 12 122.663 94.1955 1
 4 1 -12 388.271 149.555 1
 4 -1 -12 640.169 192.029 1
 -4 1 -12 230.289 157.83 5
 4 1 12 286.641 101.214 5
 -4 1 12 236.654 76.098 4
 -4 1 -12 114.913 85.1912 4
 4 -1 12 400.723 189.187 4
 4 1 -12 200.656 79.4166 4
 4 1 12 163.407 109.106 4
 -4 -1 -12 272.587 98.1883 3
 -4 -1 -12 140.625 95.574 4
 -4 1 -12 262.125 131.651 3
 4 -1 12 86.0428 75.574 2
 -4 1 -12 181.565 70.8404 2
 -4 -1 13 1856.69 259.656 1
 -4 1 -13 2202.84 213.25 1
 4 1 -13 1762.29 250.962 1
 4 1 13 1913.98 149.011 1
 -4 1 13 2023.76 257.834 1
 4 -1 -13 1877.14 252.262 1
 4 1 13 3250.87 328.844 5
 -4 1 -13 2169.15 272.362 5
 -4 1 13 1900.03 176.632 4
 4 1 -13 2000.3 206.898 4
 -4 1 -13 2335.02 273.61 4
 4 -1 13 2213.13 273.935 4
 -4 -1 -13 2167.65 161.529 1
 -4 -1 -13 2207.52 271.774 4
 4 1 13 2403.55 283.736 4
 -4 1 -13 2377.8 300.167 3
 -4 -1 -13 2050.78 208.087 3
 -4 -1 -13 1753.59 125.855 2
 4 -1 13 1719.02 205.167 2
 -4 1 -13 2294.08 216.33 2
 -4 -1 14 347.101 158.937 1
 4 -1 -14 445.178 136.1 1
 -4 1 14 349.669 130.776 1
 -4 1 -14 460.752 119.591 1
 4 1 14 288.724 63.4681 1
 4 1 -14 269.612 131.789 1
 -4 1 -14 302.564 128.385 5
 4 1 14 267.052 131.083 5
 -4 1 -14 287.238 126.581 4
 4 1 -14 206.275 90.3131 4
 4 -1 14 451.986 157.43 4
 -4 1 14 364.424 96.5785 4
 -4 -1 -14 265.086 51.4012 2
 4 1 14 197.136 116.451 4
 -4 -1 -14 273.07 126.614 4
 -4 -1 -14 297.862 110.815 3
 -4 1 -14 274.779 129.02 3
 -4 -1 -14 337.967 52.0216 2
 4 -1 14 313.803 105.653 2
 -4 1 -14 299.503 97.8995 2
 -4 1 15 8342.9 528.86 1
 4 1 -15 8327.03 556.072 1
 -4 -1 15 8113.52 540.814 1
 4 -1 -15 7981.69 522.151 1
 4 1 15 7719.17 260.705 1
 -4 1 -15 8633.67 411.431 1
 -4 1 -15 8724.15 559.559 5
 4 1 15 8726.87 553.978 5
 4 1 15 7931.95 531.211 4
 -4 1 -15 8364.78 542.827 4
 4 -1 15 8192.09 539.966 4
 4 1 -15 8518.24 440.519 4
 -4 1 15 8194.24 396.168 4
 -4 1 -15 9516.16 564.923 3
 -4 -1 -15 8031.59 417.516 3
 -4 -1 -15 9323.34 571.668 4
 4 -1 15 8299.13 425.26 2
 -4 1 -15 7468.92 379.716 2
 4 1 -16 2618.96 322.515 1
 -4 1 -16 2197.76 218.605 1
 -4 1 16 2015.19 274.199 1
 4 -1 -16 2074.18 280.868 1
 4 1 16 2291.94 298.722 5
 -4 1 -16 2205.2 307.783 5
 -4 1 -16 1674.42 252.046 4
 4 1 -16 2193.95 233.507 4
 -4 1 16 2357.91 231.814 4
 4 -1 16 2200.48 297.671 4
 -4 1 -16 1871.46 197.56 2
 -4 -1 -16 2605.72 328.724 4
 -4 -1 -16 2265.84 239.666 3
 4 1 16 1985.09 284.677 4
 4 -1 16 2246.99 229.693 2
 -4 1 -16 2591.06 304.622 3
 -4 -1 16 2648.98 326.793 1
 -4 -1 17 13440.6 704.407 1
 4 1 -17 14322.1 735.985 1
 -4 1 17 13750.4 687.33 1
 -4 -1 -17 13154.6 726.31 5
 -4 1 -17 13456.6 741.148 5
 4 1 17 12456.3 697.644 4
 -4 1 -17 13904.6 732.519 4
 4 -1 17 13156.4 715.276 4
 -4 1 17 13640.7 553.927 4
 4 1 -17 14060.6 604.941 4
 4 -1 -17 12602.2 665.626 1
 -4 1 -17 12699 486.533 1
 -4 -1 -17 13572.7 560.914 3
 -4 -1 -17 14695 756.46 4
 4 -1 -17 14053.4 554.764 4
 -4 1 -17 13688.7 713.069 3
 4 -1 17 13014.2 529.265 2
 -4 1 -17 13656.4 499.727 2
 -4 -1 18 3132.84 353.655 1
 4 1 -18 3091.97 357.127 1
 4 -1 -18 3495.62 369.051 1
 -4 1 18 2831.41 325.857 1
 -4 1 -18 3636.86 265.189 1
 -4 -1 -18 3938.59 420.688 5
 -4 1 -18 3349.49 388.754 5
 4 -1 18 3691.73 409.621 4
 -4 1 18 3341.25 295.632 4
 4 1 18 3119.21 363.829 4
 4 1 -18 3149.49 302.965 4
 -4 1 -18 3444.49 382.302 4
 -4 -1 -18 3957.53 412.971 4
 4 -1 -18 2983.81 274.657 4
 -4 1 -18 3370.04 376.521 3
 -4 -1 -18 3529.95 299.85 3
 4 -1 18 3721.56 293.456 2
 -4 1 -18 3341.08 253.838 2
 4 -1 -19 16162.1 771.81 1
 -4 1 -19 15790.2 523.352 1
 -4 1 -19 16911.2 852.166 5
 -4 -1 -19 15376.8 817.435 5
 4 -1 19 16780.1 850.856 4
 4 1 19 15416.7 816.274 4
 -4 1 19 16165.4 650.64 4
 -4 1 -19 16943.8 842.265 4
 -4 1 -19 15909.4 543.519 2
 -4 -1 -19 15336.1 822.169 4
 4 -1 -19 16446.5 658.582 4
 -4 1 -19 16698.7 803.882 3
 -4 -1 -19 16437.3 645.158 3
 4 -1 19 15694.6 580.871 2
 4 1 -19 16318.6 810.966 1
 -4 -1 19 15916.3 777.195 1
 -4 1 19 16711.1 770.288 1
 -4 1 -20 755.614 130.819 1
 4 -1 -20 1169.76 229.34 1
 4 1 -20 1167.83 255.787 1
 -4 -1 -20 1450.57 306.821 5
 -4 1 -20 1162.89 253.148 5
 4 1 20 719.092 204.861 4
 -4 1 20 942.325 181.912 4
 4 -1 20 800.144 235.369 4
 -4 1 -20 823.826 136.804 2
 -4 -1 -20 1047.95 247.257 4
 4 -1 -20 813.899 175.899 4
 -4 1 -20 992.692 250.222 4
 -4 1 -20 1058.92 216.075 3
 -4 -1 -20 584.421 130.161 3
 4 -1 20 880.395 161.781 2
 -4 1 20 992.364 203.663 1
 -4 -1 20 1031.88 238.744 1
 4 -1 -21 11893.9 671.317 1
 -4 1 -21 12538.8 451.705 1
 -4 1 -21 12126.4 760 5
 -4 -1 -21 12607.1 776.499 5
 4 1 21 12566.7 774.781 4
 -4 1 -21 12760.5 767.803 4
 4 -1 21 12100.7 761.537 4
 -4 1 21 12701.2 619.059 4
 -4 1 -21 12707.4 486.847 2
 -4 -1 -21 13660 807.536 4
 -4 1 -21 12802.7 735.315 3
 4 -1 21 12274.9 507.231 2
 -4 1 21 12555.1 684.032 1
 -4 -1 21 12121.2 697.557 1
 4 1 -21 12594.5 724.807 1
 4 -1 -22 7237 537.771 1
 -4 1 -22 7324.76 337.13 1
 -4 -1 -22 7469.05 624.9 5
 -4 1 -22 8197.21 642.559 5
 4 1 22 6399.48 564.443 4
 4 -1 22 7488.11 622.738 4
 -4 1 22 7040.11 476.732 4
 -4 1 -22 7532.05 605.738 4
 -4 1 -22 6042.07 362.615 2
 4 -1 22 6951.83 584.19 3
 -4 -1 -22 7045.83 602.094 4
 4 -1 22 7130.5 389.341 2
 -4 1 -22 7578.18 574.695 3
 4 1 -22 7635.74 573.782 1
 -4 1 22 8009.73 553.751 1
 -4 -1 22 6981.44 540.679 1
 4 1 -23 609.058 208.483 1
 4 -1 -23 447.437 179.779 1
 -4 1 -23 408.884 92.4484 1
 -4 -1 -23 313.132 212.701 5
 -4 1 -23 507.703 222.678 5
 -4 1 23 622.563 187.532 4
 4 1 23 235.24 168.125 4
 4 1 -23 335.711 121.814 4
 4 -1 23 715.173 224.982 4
 -4 1 -23 339.9 98.1063 2
 4 -1 23 474.426 203.913 3
 -4 1 -23 635.201 216.444 3
 4 -1 23 489.45 125.328 2
 -4 1 23 449.888 160.776 1
 -4 -1 23 408.001 171.336 1
 -4 1 -24 2738.62 200.259 1
 4 -1 -24 2291.5 321.622 1
 4 1 -24 3272.31 398.482 1
 -4 1 -24 2141.63 380.194 5
 -4 -1 -24 3123.99 441.672 5
 -4 1 24 2541.76 339.132 4
 4 1 -24 2516.78 334.694 4
 4 1 24 2593.55 414.205 4
 4 -1 24 2547.92 411.924 4
 4 -1 24 2598.6 428.249 3
 4 -1 -24 3058.52 364.495 4
 4 -1 24 3032.52 263.437 2
 -4 1 24 2172.71 295.63 1
 -4 -1 24 2439.98 346.259 1
 -4 1 -25 38622.8 678.721 1
 4 -1 -25 38293.5 1256.9 1
 -4 1 -25 37935 1461.6 5
 -4 -1 -25 39479 1490.88 5
 4 -1 25 37994.3 1460.05 4
 4 1 -25 39194.2 1271.85 4
 -4 1 25 38928 1217.58 4
 4 1 25 38133.6 1457.8 4
 -4 1 -25 39396.8 673.192 1
 -4 -1 25 38516 1284.37 1
 4 -1 25 38497.7 1428.91 3
 4 -1 -25 38856.6 1215.32 4
 4 -1 25 40111.1 890.341 2
 -4 1 25 39301.5 1253.63 1
 4 1 -25 41266.9 1374.27 1
 -4 1 -26 1509.01 135.116 1
 4 -1 -26 1752.79 289.663 1
 4 1 -26 1380.43 286.216 1
 -4 1 -26 1501.06 326.817 5
 -4 -1 -26 1376.35 319.126 5
 4 1 26 1261.29 309.227 4
 -4 1 26 1942.26 321.716 4
 4 -1 26 1373.39 333.723 4
 4 -1 26 1927.95 361.04 3
 4 1 -26 2082.61 329.985 4
 4 -1 -26 1621.91 296.319 4
 4 -1 26 1410.21 195.425 2
 -4 1 26 1539.4 264.993 1
 -4 -1 26 1445.08 292.353 1
 -4 1 -26 1538.06 131.748 1
 4 -1 -27 9496.34 639.693 1
 -4 1 -27 8932.92 271.828 1
 4 -1 -27 9571.54 622.576 5
 -4 1 -27 10511.6 815.333 5
 -4 -1 -27 8917.64 748.806 5
 4 1 -27 9965.43 669.138 4
 4 -1 27 9070.85 758.7 4
 -4 1 27 9264.12 632.599 4
 4 1 27 8729.52 730.89 4
 -4 -1 27 9324.34 655.881 1
 4 -1 27 9947.73 756.794 3
 4 -1 -27 9267.31 642.848 4
 4 -1 27 10154.7 444.58 2
 4 1 -27 9425.71 675.593 1
 -4 1 27 9730.91 631.312 1
 -4 1 -27 9300.14 279.204 1
 4 1 -28 6347.42 567.675 1
 4 -1 -28 6021.39 511.798 1
 -4 1 -28 5814.15 619.027 5
 -4 -1 -28 5564.25 603.938 5
 4 -1 -28 5508.38 489.028 5
 4 1 -28 6401.6 567.888 4
 4 -1 28 6155.92 637.864 4
 -4 1 28 6214.54 532.859 4
 4 1 28 6607.83 644.512 4
 -4 -1 28 7230.03 587.057 1
 4 -1 28 6006.3 618.991 3
 4 -1 -28 5849.37 522.447 4
 4 -1 28 6014.12 334.585 2
 -4 1 28 6439.99 524.186 1
 4 -1 -29 103.989 115.979 1
 4 1 -29 211.121 143.208 1
 4 -1 -29 119.932 139.664 5
 -4 1 -29 305.889 230.645 5
 -4 -1 -29 134.624 198.802 5
 4 -1 29 92.3926 134.1 4
 4 1 29 74.3776 177.111 4
 -4 1 29 141.439 137.214 4
 -4 -1 29 437.386 222.205 2
 4 -1 29 147.639 181.966 3
 4 -1 -29 -20.8292 115.886 4
 4 1 -29 456.053 215.429 4
 4 -1 29 127.261 93.8249 2
 -4 1 29 356.918 178.204 1
 -4 -1 29 12.5759 127.176 1
 4 1 -30 2492.59 387.861 1
 4 -1 -30 1585.87 305.865 1
 4 -1 -30 2193.66 368.14 5
 -4 -1 -30 1985.95 414.047 5
 -4 1 -30 2577.52 436.117 5
 4 -1 30 2841.23 497.67 4
 4 1 30 2709.81 472.327 4
 -4 1 30 1625.9 342.409 4
 -4 -1 30 2521.95 401.546 2
 4 -1 30 2046 429.088 3
 4 -1 -30 1765.75 325.629 4
 4 -1 30 1992.31 193.012 2
 -4 1 30 1627.53 300.47 1
 4 -1 -31 24691.2 1096.42 5
 -4 1 -31 22627 1251.71 5
 -4 -1 -31 22767.6 1270.56 5
 4 -1 31 24286.2 1319.26 4
 4 1 31 21362.5 1218.45 4
 -4 1 31 24011.7 1107.7 4
 -4 -1 31 23733.5 1151.92 2
 4 -1 31 22153.4 1186.04 3
 4 -1 -31 23729.9 1043.74 1
 4 1 -31 24275.3 1117.96 1
 -4 1 31 22963.9 1008.78 1
 4 -1 -32 788.167 244.592 5
 -4 1 -32 652.239 287.912 5
 -4 -1 -32 926.526 364.353 5
 4 1 32 819.336 296.142 4
 -4 1 32 866.438 260.819 4
 -4 -1 32 962.984 281.883 2
 4 -1 32 1044.89 342.905 3
 4 1 -32 1282.72 314.408 1
 4 -1 -32 1049.2 270.17 1
 -4 1 32 615.722 209.702 1
 -4 -1 -33 4535.39 613.648 5
 4 -1 -33 4778.38 522.423 5
 -4 1 -33 4804.02 616.381 5
 4 1 33 4231.63 570.546 4
 -4 1 33 3837.83 485.1 4
 -4 -1 33 4069.9 478.209 2
 4 -1 33 3883.55 540.901 3
 4 -1 -33 4028.06 436.511 1
 4 1 -33 5122.92 530.336 1
 -4 1 33 5423.18 503.598 1
 4 1 34 1119.49 312.7 4
 -4 1 34 942.52 267.012 4
 -4 -1 34 1266.6 299.782 2
 4 -1 34 1321.88 322.187 3
 4 -1 -34 1540.92 310.53 5
 -4 1 -34 1319.81 375.635 5
 -4 -1 -34 1426.66 366.708 5
 -4 1 34 1288.9 265.725 1
 4 1 35 118.72 241.456 4
 -4 1 35 83.8367 177.641 4
 -4 -1 35 685.943 248.334 2
 4 -1 35 681.901 277.915 3
 4 -1 -35 641.396 293.063 5
 -4 -1 -35 427.368 230.123 5
 -4 1 -35 644.078 290.337 5
 -4 1 35 266.153 154.996 1
 4 1 36 918.013 361.998 4
 -4 1 36 165.291 176.276 4
 -4 -1 36 216.119 150.792 2
 4 -1 36 -54.7466 192.442 3
 4 -1 -36 78.1907 183.715 5
 -4 -1 -36 523.936 244.91 5
 -4 1 -36 237.719 232.55 5
 -4 1 36 242.793 170.75 1
 4 -1 37 2549.54 459.322 3
 4 1 37 2413.64 492.234 4
 -4 -1 -37 3201.04 587.204 5
 4 -1 -37 2667.33 451.727 5
 -4 1 -37 2680.14 519.813 5
 -4 -1 37 2095.96 360.391 2
 4 1 38 724.446 387.913 4
 -4 1 -38 590.109 277.169 5
 -4 -1 -38 332.854 315.834 5
 4 -1 -38 58.7682 178.236 5
 -4 -1 38 125.963 181.295 2
 4 1 39 468.542 281.489 4
 -4 1 -39 927.244 402.717 5
 -4 -1 -39 1380.2 430.33 5
 4 -1 -39 275.172 211.14 5
 -4 -1 39 1198.23 333.969 2
 -4 1 -40 623.22 272.177 5
 -4 -1 -40 -52.0438 270.256 5
 4 -1 -40 254.582 268.038 5
 4 1 40 -140.706 199.69 4
 -4 -1 41 1360.93 364.519 3
 4 -1 -41 2130.03 457.325 5
 -4 -1 42 613.782 357.96 3
 4 -1 -42 1340.96 374.302 5
 -4 -1 43 930.962 316.968 3
 4 -1 -43 1543.29 405.254 5
 -4 -1 44 436.426 309.305 3
 4 -1 -44 403.482 271.495 5
 -4 2 0 2610.65 310.134 1
 -4 2 0 2494.67 282.949 2
 -4 -2 0 4049.35 375.656 1
 4 -2 0 2669.66 313.38 2
 4 2 0 3866.66 360.105 1
 -4 2 -1 85857.2 1613.44 1
 -4 2 1 83626 1596.55 1
 -4 2 1 82599.7 724.912 5
 -4 -2 1 79963.2 1484.37 1
 -4 -2 -1 80154.3 1451.03 1
 -4 2 -1 85918.9 1590.47 2
 4 -2 -1 80902.9 1625.31 2
 4 -2 1 79233 1597.63 2
 4 2 1 81290.4 1514.48 1
 4 2 -1 80919.4 1541.23 1
 -4 2 -2 642.141 154.686 2
 -4 2 2 664.459 173.1 1
 -4 2 -2 626.098 175.098 1
 4 -2 2 487.061 162.774 2
 4 2 -2 990.01 216.763 1
 -4 -2 -2 902.547 207.891 1
 -4 -2 2 1124.32 237.811 1
 4 2 2 1534.66 249.389 1
 -4 -2 -2 1232.37 223.919 2
 -4 2 3 21606.3 816.234 1
 -4 -2 -3 22189.2 716.526 2
 -4 -2 -3 21975.4 735.546 1
 -4 -2 3 20828.8 785.274 1
 -4 2 -3 23768.4 829.13 2
 4 -2 3 21553.7 832.006 2
 4 2 -3 22325.6 828.244 1
 4 2 3 22558.8 771.669 1
 -4 2 -4 1946.46 249.136 2
 4 2 4 1970.09 237.278 5
 -4 -2 -4 1909.81 227.571 2
 -4 -2 4 2352.16 291.27 1
 -4 -2 -4 2060.16 235.307 1
 4 2 4 2023.14 241.874 1
 4 -2 4 1880.91 250.719 2
 -4 2 4 2032.53 271.073 1
 4 2 5 60194.4 1221.98 1
 4 2 5 62945.9 1303.87 5
 -4 2 5 61345.8 1382.15 1
 -4 -2 5 62976 1382.86 1
 -4 -2 -5 59075.8 1136.7 2
 4 -2 5 59573 1378.45 2
 -4 2 -5 63508.4 1333.64 2
 4 2 6 4607.35 348.499 1
 4 2 6 3088.08 314.593 5
 -4 2 -6 3570.62 285.506 4
 -4 2 6 3291.11 340.522 1
 -4 -2 -6 3242.2 272.752 2
 -4 -2 6 4862.85 457.345 1
 -4 2 6 4040.8 377.662 2
 4 -2 6 3988.66 362.868 2
 -4 2 -6 3215.06 305.954 2
 4 2 7 151824 1858.89 1
 -4 2 7 151777 2199.89 1
 4 2 7 163621 2153.77 5
 -4 2 -7 154239 1898.06 4
 -4 -2 -7 157750 1746.16 2
 -4 -2 7 152179 2219.98 1
 -4 2 7 159020 2357.43 2
 4 -2 7 157602 2195.61 2
 -4 2 -7 156824 2087.83 2
 4 2 8 7315.43 407.255 1
 -4 2 8 6522.13 470.784 1
 4 2 8 6173.22 432.695 5
 -4 2 -8 6412.06 404.46 4
 -4 -2 -8 6466.28 353.419 2
 -4 -2 8 7825.67 526.155 1
 4 2 8 6910.36 443.281 4
 4 -2 8 7401.7 496.151 2
 -4 2 -8 6514.79 423.431 2
 4 2 9 19970.8 646.885 1
 -4 2 9 19736.5 808.652 1
 4 2 9 19847.8 783.279 5
 -4 2 -9 18545.4 705.355 4
 -4 -2 -9 18835.8 574.435 2
 -4 -2 9 19724 829.313 1
 4 2 9 19111.8 742.767 4
 4 -2 9 19262.4 780.704 2
 -4 2 -9 20532.3 747.023 2
 4 2 10 7076.84 381.678 1
 4 2 -10 6844.98 513.501 1
 -4 2 10 7009.95 487.281 1
 4 2 10 7546.04 509.966 5
 4 -2 -10 7126.3 191.539 5
 -4 2 -10 6944.85 444.289 4
 -4 -2 10 7625.92 526.285 1
 -4 -2 -10 7113.9 340.353 2
 4 2 10 7355.44 471.186 4
 -4 2 10 7039.57 327.798 4
 4 -2 10 7446.12 491.867 2
 -4 2 -10 7369.06 450.674 2
 4 2 -11 21984.9 908.447 1
 4 2 11 21365.7 639.818 1
 -4 2 11 21529.8 852.872 1
 4 2 11 22783.3 870.427 5
 4 -2 -11 21491.2 392.684 5
 -4 2 -11 22005 802.887 4
 -4 -2 11 23019.1 908.78 1
 -4 -2 -11 22608.3 575.576 2
 -4 2 -11 21800.5 873.799 3
 -4 2 11 20515.6 574.107 4
 4 2 11 22226.4 836.67 4
 4 -2 11 22047.6 832.412 2
 -4 2 -11 21969.3 784.003 2
 4 2 12 9436.04 415.791 1
 4 2 -12 10208.2 639.011 1
 -4 2 12 9973.74 591.214 1
 4 -2 -12 9774.4 300.857 5
 4 2 12 11373.1 628.345 5
 -4 2 -12 10147.9 573.779 4
 -4 -2 12 11716.5 671.335 1
 -4 -2 -12 9519.94 360.211 2
 -4 2 12 9309.56 404.095 4
 4 2 12 8645.9 535.143 4
 -4 2 -12 9266.32 577.591 3
 4 -2 12 10966.3 603.492 2
 -4 2 -12 9658.78 524.709 2
 4 2 13 85013 1206.56 1
 4 2 -13 82355.6 1796.03 1
 -4 2 13 83020.4 1697.53 1
 4 2 13 86132.9 1749.39 5
 4 -2 -13 82611.2 956.707 5
 -4 2 -13 87305.7 1682.41 4
 -4 -2 13 82263.3 1760.27 1
 -4 2 -13 86586.7 1784.4 3
 4 2 13 81424.1 1675.41 4
 -4 2 13 84498 1246.06 4
 -4 -2 -13 81339.8 1090.3 3
 4 -2 13 84679.8 1625.47 2
 -4 2 -13 82882 1510.26 2
 -4 -2 -13 81739 981.909 2
 4 2 -14 391.33 159.149 1
 4 2 14 170.131 80.3762 1
 -4 -2 14 1097.85 269.988 1
 -4 2 14 185.314 157.072 1
 4 2 14 95.2751 129.574 5
 4 -2 -14 267.968 74.6712 5
 -4 2 -14 297.491 144.01 4
 -4 2 -14 90.4589 78.0319 2
 -4 -2 -14 118.232 54.5668 2
 -4 2 14 380.916 108.773 4
 4 2 14 166.838 145.432 4
 -4 -2 -14 81.7514 52.8097 3
 -4 2 -14 63.276 125.698 3
 4 -2 14 927.067 253.351 2
 4 2 -15 37178.9 1236.6 1
 4 2 15 38197.4 738.869 1
 -4 2 15 37184.9 1151.76 1
 -4 -2 -15 38000.6 1213.26 5
 4 -2 -15 38152.3 750.779 5
 4 2 15 40081.1 1231.21 5
 -4 2 15 37878.3 900.065 4
 -4 2 -15 39771.9 1211.72 4
 4 2 15 37534.3 1193.53 4
 -4 -2 15 37483.4 1214.28 1
 -4 2 -15 37261.5 1243.35 3
 -4 -2 -15 37053.8 749.658 3
 4 -2 15 38418.9 1100.09 2
 -4 2 -15 39620.1 1047.92 2
 -4 -2 -15 35864.3 549.623 2
 -4 -2 16 3142.33 379.67 1
 4 2 -16 3053.11 369.074 1
 4 2 16 2558.18 187.468 1
 -4 2 16 2557.65 316.576 1
 -4 -2 -16 1869.17 294.965 5
 4 -2 -16 2948.46 233.601 5
 4 2 16 3423.27 382.55 5
 -4 2 16 3041.63 271.943 4
 -4 2 -16 2835.48 351.021 4
 -4 2 -16 2580.99 281.497 2
 -4 -2 -16 2427.8 198.469 3
 4 2 16 2441.72 325.136 4
 4 -2 16 3095.18 335.089 2
 -4 2 -16 2657.94 350.334 3
 -4 -2 -16 2554.62 124.47 2
 4 2 17 11513 363.139 1
 4 2 -17 12022.8 717.523 1
 -4 2 17 10321.8 620.566 1
 4 2 17 12001.3 703.705 5
 4 -2 -17 11065.6 457.389 5
 -4 -2 -17 11647.2 703.966 5
 -4 2 17 11144.8 525.731 4
 4 2 17 10942.3 674.386 4
 -4 2 -17 11728 695.796 4
 -4 -2 17 10994.6 674.479 1
 -4 -2 17 11648.2 731.004 2
 4 -2 17 10635.2 597.182 2
 -4 2 -17 12474.3 750.787 3
 -4 -2 -17 11015.1 426.113 3
 -4 2 17 11570.2 712.226 2
 -4 2 -17 12154.1 581.068 2
 -4 -2 18 1208.6 294.241 1
 4 2 -18 1101.66 258.753 1
 -4 2 18 802.231 206.082 1
 4 2 18 807.869 96.0742 1
 4 -2 -18 1300.58 195.081 5
 4 2 18 1177.71 260.072 5
 -4 -2 -18 686.072 221.935 5
 -4 2 -18 777.357 219.011 4
 -4 -2 18 1032.87 285.18 2
 -4 2 -18 915.595 173.827 2
 4 -2 18 1376.83 369.137 3
 4 2 18 1111.31 271.214 4
 -4 2 18 794.263 156.14 4
 -4 -2 -18 897.409 138.982 3
 -4 2 18 1204.04 304.791 2
 -4 2 -18 825.712 207.385 3
 4 -2 18 1290.24 281.007 2
 4 2 19 59831.6 607.663 1
 4 -2 -19 64241 1204.71 5
 -4 -2 -19 60706.3 1675.64 5
 4 2 19 68164.9 1734.83 5
 -4 2 -19 64482.8 1701.18 4
 -4 2 19 63317.7 1332.5 4
 4 2 19 61598.7 1669.19 4
 -4 2 -19 65119.5 1349.42 2
 -4 -2 19 63383 1720.6 2
 -4 -2 19 61292.2 1615.82 1
 4 -2 19 64112 1795.06 3
 4 -2 19 63762.1 1440.54 2
 -4 2 19 68413.2 1758.65 2
 -4 2 -19 68004.1 1735.75 3
 4 2 -19 59231.6 1626.86 1
 -4 2 19 63605.7 1553.23 1
 -4 2 20 2128.58 300.409 1
 -4 -2 -20 3385.92 467.705 5
 4 -2 -20 2689.33 284.985 5
 4 2 20 2399.49 354.567 5
 -4 2 20 2485.98 288.206 4
 4 2 -20 2344.53 302.864 4
 -4 2 -20 2414.13 372.155 4
 -4 2 -20 2541.75 288.536 2
 -4 -2 20 2866.88 413.746 2
 4 -2 20 2863.61 459.075 3
 4 2 20 2388.69 357.936 4
 -4 2 -20 2087.24 355.483 3
 -4 2 20 2895.09 409.661 2
 4 -2 20 3119.75 351.716 2
 4 2 -20 2481.96 375.364 1
 4 -2 -21 34681.8 949.586 5
 4 2 21 33267.4 1264.5 5
 -4 -2 -21 31633.2 1246.02 5
 -4 2 -21 33302.9 1273.39 4
 4 2 -21 32897 1108.08 4
 4 2 21 30795.8 1228.88 4
 -4 2 21 33321.8 1034.28 4
 -4 2 -21 32546.4 964.561 2
 -4 -2 21 32755.9 1270.89 2
 4 -2 21 33005 1341.82 3
 4 -2 21 34102.6 1069.6 2
 -4 2 21 33797.7 1275.13 2
 -4 2 -21 36769.3 1345.79 3
 -4 2 21 32563.4 1143.04 1
 4 2 -21 33717.9 1258.3 1
 4 2 -22 201.98 122.605 1
 -4 2 22 264.211 171.87 1
 -4 -2 -22 545.942 235.745 5
 4 2 -22 385.714 172.013 4
 -4 2 22 108.759 95.5176 4
 -4 -2 22 354.307 179.112 2
 -4 2 -22 100.706 111.022 2
 4 2 22 201.432 203.32 4
 4 -2 22 369.702 270.362 3
 -4 2 22 267.801 171.947 2
 -4 2 -22 148.577 144.892 3
 4 -2 22 309.394 179.801 2
 -4 -2 -23 6786.97 622.34 5
 -4 2 23 7122.95 505.028 4
 4 2 -23 7403.94 558.807 4
 4 2 23 7187.89 619.131 4
 -4 -2 23 6930.63 604.1 2
 -4 2 -23 6758.38 445.452 2
 4 -2 23 6963.77 642.186 3
 4 -2 23 7810.79 519.758 2
 -4 2 -23 7259.61 622.896 3
 -4 2 23 6418.77 577.926 2
 4 2 -23 7003.47 586.174 1
 -4 2 23 7212.32 551.711 1
 4 2 -24 906.098 258.061 1
 -4 2 24 824.64 217.72 1
 -4 -2 -24 1563.82 328.026 5
 4 2 24 647.731 225.521 4
 -4 2 24 711.869 191.444 4
 4 2 -24 1071.6 298.57 4
 -4 2 -24 847.461 178.077 2
 -4 -2 24 1271.34 334.037 2
 4 -2 24 1437.46 403.807 3
 -4 2 24 1047.76 309.656 2
 4 -2 24 1162.97 260.029 2
 -4 -2 -25 44350.6 1596.02 5
 4 2 25 45672.7 1624.93 4
 4 2 -25 47897.4 1476.11 4
 -4 2 25 47688.4 1374.89 4
 -4 2 -25 45032.1 1160.45 2
 -4 -2 25 46921.4 1590.19 2
 4 -2 25 48859.7 1748.75 3
 4 -2 25 47549.1 1275.2 2
 -4 2 25 48379.3 1573.98 2
 4 2 -25 47671.6 1555.15 1
 -4 2 25 46814.7 1389.82 1
 4 2 -26 2302.71 374.329 1
 4 -2 -26 3077.17 363.17 5
 -4 -2 -26 3312.55 503.612 5
 -4 2 26 2426.91 352.348 4
 4 2 26 2900.54 459.168 4
 4 2 -26 3189.02 431.716 4
 -4 2 -26 2100.69 260.713 2
 -4 -2 26 2574.86 427.962 2
 4 -2 26 3059.94 515.153 3
 4 -2 26 3184.31 380.567 2
 -4 2 26 2411.27 424.793 2
 -4 2 26 2101.49 317.301 1
 -4 -2 -27 31130.7 1397.36 5
 -4 2 -27 31802.7 1400.13 5
 4 -2 -27 32784.7 1109.05 5
 4 2 -27 31300.6 1246.89 4
 4 2 27 30984.2 1383.05 4
 -4 2 27 31805.6 1176.39 4
 -4 -2 27 33150.9 1363.9 2
 -4 2 -27 32610.1 974.895 2
 4 -2 27 31275.1 1442.33 3
 -4 2 27 34052.4 1347.18 2
 4 -2 27 33080 1053.57 2
 4 2 -27 31139.2 1294.84 1
 -4 2 27 31885.9 1164.62 1
 -4 2 28 163.972 126.903 1
 -4 2 -28 83.8502 89.9353 1
 4 2 -28 251.752 190.964 1
 4 -2 -28 458.141 203.727 5
 -4 2 -28 253.207 241.197 5
 -4 -2 -28 762.162 313.107 5
 4 2 28 378.862 305.762 4
 -4 2 28 417.339 215.706 4
 -4 -2 28 371.424 227.265 2
 4 -2 28 712.283 315.06 3
 -4 2 28 176.491 196.513 2
 4 -2 28 346.684 181.547 2
 -4 -2 -29 9016.11 795.973 5
 -4 2 -29 7585.98 721.162 5
 4 -2 -29 7777.99 575.494 5
 4 2 29 6717.05 683.87 4
 -4 2 29 7587.85 609.566 4
 -4 -2 29 7423.2 675.243 2
 -4 2 -29 8471.6 443.694 1
 4 -2 29 8600.45 786.759 3
 -4 2 29 9034.89 712.678 2
 4 -2 29 8978.3 551.53 2
 4 2 -29 7725.81 663.806 1
 -4 2 29 7921.48 596.952 1
 -4 2 30 461.476 189.765 1
 -4 2 -30 542.251 137.272 1
 4 2 -30 684.788 247.438 1
 4 -2 -30 993.239 259.36 5
 -4 2 -30 465.384 249.941 5
 -4 -2 -30 665.419 310.727 5
 -4 2 30 684.223 234.541 4
 4 2 30 788.909 278.381 4
 -4 -2 30 693.352 279.119 2
 4 -2 30 1003.05 350.231 3
 -4 2 30 350.672 209.433 2
 4 -2 30 776.428 202.865 2
 -4 2 -31 13923.3 551.085 1
 -4 -2 -31 14905.3 1045.57 5
 4 -2 -31 12736.7 771.164 5
 -4 2 -31 13422.8 994.012 5
 4 2 31 13680.6 999.008 4
 -4 2 31 14110.1 862.996 4
 -4 -2 31 13415.4 926.187 2
 4 -2 31 13226.7 1006.09 3
 4 -2 31 13848.8 675.436 2
 -4 2 31 13347.8 877.953 2
 -4 2 31 14417.7 805.401 1
 -4 2 32 2686.84 369.89 1
 4 -2 -32 2524.23 400.428 5
 -4 2 -32 2870.23 500.899 5
 -4 -2 -32 3030.55 526.535 5
 -4 2 32 2407.66 401.738 4
 4 2 32 2894.21 560.448 4
 -4 -2 32 2183.95 415.536 2
 4 -2 32 2943.85 551.754 3
 -4 2 32 2711.48 424.735 2
 4 -2 32 2727.13 331.703 2
 -4 2 -33 17490.9 1156.87 5
 4 -2 -33 17473.1 955.476 5
 -4 -2 -33 18287.4 1190.64 5
 4 2 33 18658 1204.89 4
 -4 2 33 17426.7 994.265 4
 -4 -2 33 17996.5 1077.72 2
 4 -2 33 18785.3 1232.06 3
 4 -2 33 19538.5 787.787 2
 -4 2 33 19064.6 931.249 1
 4 2 34 301.567 294.025 4
 -4 2 34 431.673 243.438 4
 -4 -2 34 193.727 222.65 2
 4 -2 34 133.944 225.031 3
 4 -2 -34 175.26 210.944 5
 -4 2 -34 -25.2072 263.213 5
 -4 -2 -34 496.828 325.303 5
 -4 2 34 232.613 202.652 1
 -4 2 35 7344.64 690.079 4
 4 2 35 7470.51 801.79 4
 -4 -2 35 7604.18 726.021 2
 4 -2 35 6921.66 768.855 3
 -4 2 -35 8067.86 834.449 5
 4 -2 -35 7217.02 641.219 5
 -4 -2 -35 7160.78 792.834 5
 -4 2 35 8345.57 629.854 1
 4 -2 36 1080.3 345.025 3
 -4 -2 36 521.273 244.168 2
 -4 2 36 830.435 305.445 4
 4 2 36 923.483 375.913 4
 -4 2 -36 872.173 364.246 5
 4 -2 -36 511.334 239.552 5
 -4 -2 -36 1042.13 366.196 5
 4 -2 37 6543.21 773.469 3
 -4 -2 37 6275.95 668.672 2
 -4 2 37 6918.17 699.686 4
 4 2 37 6636.84 782.73 4
 4 -2 -37 6838.93 646.301 5
 -4 2 -37 6388.59 777.948 5
 -4 -2 -37 5708.38 741.44 5
 4 -2 38 599.479 360.158 3
 -4 -2 38 263.396 240.523 2
 4 2 38 540.913 378.409 4
 -4 2 38 277.848 262.012 4
 4 -2 -38 640.739 312.465 5
 -4 2 -38 104.606 203.994 5
 -4 -2 -38 416.09 301.247 5
 4 2 39 14700.5 1171.53 4
 -4 2 39 11639.6 923.596 4
 -4 -2 39 13394.9 977.415 2
 4 -2 39 14612.8 1143.17 3
 -4 -2 39 12527.2 1082.34 3
 4 -2 -39 11360.7 861.396 5
 -4 -2 -39 11896.3 1067.13 5
 -4 2 -39 11965.1 1072.36 5
 -4 2 40 131.058 206.562 4
 -4 -2 40 558.434 319.431 2
 -4 -2 40 249.606 310.45 3
 -4 -2 -40 185.125 284.437 5
 4 -2 -40 518.945 287.288 5
 4 -2 40 152.696 298.322 3
 -4 2 41 8231.6 817.36 4
 -4 -2 41 7033.25 843.964 3
 4 -2 -41 6641.01 686.955 5
 4 -2 41 7408.37 835.197 3
 4 -2 -42 469.855 268.499 5
 -4 2 42 354.255 220.434 4
 -4 2 43 3275.88 564.02 4
 4 -3 0 193.765 116.216 2
 -4 -3 0 130.026 99.7288 2
 4 -3 -1 13058.4 725.881 2
 4 -3 1 12173.8 705.57 2
 -4 -3 1 12540.3 652.801 2
 -4 -3 -1 13350.3 664.103 2
 4 -3 2 2243.61 306.281 2
 4 -3 -2 1986.63 300.065 2
 -4 -3 2 2087.13 285.404 2
 -4 -3 -2 2678.99 302.254 2
 4 -3 3 2764.97 346.644 2
 -4 3 -3 2823.43 325.26 2
 4 -3 -3 2679.27 352.127 2
 4 3 3 2815.37 315.638 1
 -4 -3 3 3454.1 364.36 2
 -4 -3 -3 2471.59 292.643 2
 -4 3 -4 4471.53 408.301 2
 -4 -3 4 4447.95 414.442 2
 -4 -3 -4 4767.25 372.978 2
 4 -3 -4 4646.06 445.037 2
 4 -3 4 4930.21 454.337 2
 4 3 4 4730.85 399.886 1
 4 3 5 2534.69 290.186 1
 -4 3 5 2177.6 108.662 5
 4 3 5 2326.56 283.809 5
 -4 3 5 2537.58 319.828 1
 -4 -3 5 2270.67 307.449 2
 -4 -3 -5 2080.14 255.366 2
 4 -3 -5 1907.65 283.923 2
 4 -3 5 2180.26 315.903 2
 -4 3 -5 2045.54 279.804 2
 4 3 6 1168.28 200.998 1
 -4 3 6 1062.06 71.4819 5
 4 3 6 1058.73 213.898 5
 -4 3 6 1101.64 217.368 1
 -4 -3 -6 1058.43 184.089 2
 -4 -3 6 1026.14 202.043 2
 4 -3 -6 1098.26 228.777 2
 4 -3 6 1002.77 218.62 2
 -4 3 -6 1285.21 229.913 2
 4 3 7 2358.5 293.554 5
 -4 -3 -7 2119.73 244.839 2
 -4 -3 7 2318.92 325.65 2
 -4 3 -7 2453.09 310.151 2
 4 -3 7 2460.73 338.496 2
 4 3 7 2042.55 256.856 1
 -4 3 7 2433.7 314.819 1
 -4 3 8 1169.77 227.219 1
 4 3 8 1217.79 208.926 5
 -4 -3 -8 887.014 176.357 2
 -4 -3 8 858.938 205.7 2
 4 -3 8 829.534 213.416 2
 -4 3 -8 823.167 184.297 2
 -4 3 8 1124.49 224.89 2
 4 3 8 988.907 189.917 1
 4 3 9 4683.95 369.872 1
 -4 3 9 5542.9 473.708 1
 4 3 9 5288.89 442.734 5
 -4 -3 -9 4879.63 347.474 2
 -4 -3 9 5052.81 467.862 2
 4 -3 9 4600.75 444.705 2
 -4 3 9 4684.09 445.862 2
 -4 3 -9 5259.94 430.924 2
 -4 3 10 1022.73 212.101 1
 4 3 10 808.961 200.474 5
 -4 -3 10 1104.08 257.274 2
 -4 -3 -10 900.4 160.962 2
 -4 3 10 1182.34 235.97 2
 -4 3 -10 1009.44 210.929 2
 4 -3 10 1217.03 254.074 2
 4 3 -10 1412.19 278.745 1
 4 3 10 821.959 170.369 1
 4 3 -11 3160.25 378.977 1
 4 3 11 2841.92 285.561 1
 -4 3 11 2944.82 350.69 1
 4 3 11 3173.58 370.876 5
 -4 3 -11 2887.09 322.993 4
 -4 -3 11 2225.35 342.883 2
 -4 3 -11 4446.42 435.571 3
 4 -3 11 3469.82 390.214 2
 -4 -3 -11 2628.03 251.468 2
 -4 3 -11 3132.7 338.565 2
 -4 3 11 3503.27 388.861 2
 4 3 12 1470.86 207.045 1
 4 3 -12 1677.66 282.286 1
 -4 3 12 1560.54 279.268 1
 4 3 12 1825.89 275.593 5
 -4 3 -12 1730.08 260.851 4
 -4 -3 -12 1765.09 199.702 2
 -4 -3 12 1666.72 319.233 2
 -4 3 -12 1838.62 278.547 2
 4 3 12 1529.68 251.906 4
 -4 3 -12 1812.12 289.918 3
 -4 3 12 2099.86 316.185 2
 4 -3 12 1716.87 284.491 2
 4 3 -13 13225.1 788.129 1
 4 3 13 12539.8 565.733 1
 -4 3 13 12915.5 726.808 1
 4 3 13 13194.6 737.136 5
 -4 3 -13 13508.8 717.557 4
 -4 -3 13 11406.9 749.844 2
 -4 -3 -13 12567.5 331.48 3
 4 3 13 12600.4 710.206 4
 -4 3 -13 12909.4 753.446 3
 -4 3 13 13815.4 772.383 2
 4 -3 13 11149.9 723.479 2
 -4 3 -13 12812.1 668.323 2
 -4 -3 -13 12379.6 503.505 2
 4 3 14 204.795 100.169 1
 4 3 -14 15.7948 128.359 1
 -4 3 14 175.781 136.593 1
 4 3 14 317.456 187.378 5
 -4 3 -14 304.202 150.235 4
 -4 -3 14 245.648 144.076 2
 -4 3 -14 139.919 118.526 2
 4 3 14 237.401 137.099 4
 -4 3 14 147.362 97.4094 4
 -4 -3 -14 168.504 47.1518 3
 -4 3 -14 -31.5624 116.027 3
 -4 3 14 368.35 173.375 2
 -4 -3 -14 172.848 85.9906 2
 4 -3 14 187.941 97.0307 2
 4 3 -15 2780.71 381.763 1
 4 3 15 2777.99 258.654 1
 -4 3 15 2625.64 342.651 1
 4 3 15 3393.61 398.668 5
 -4 3 -15 2780.2 344.436 4
 -4 3 -15 2645.11 311.847 2
 -4 -3 15 3029.16 398.248 2
 4 3 15 2888.6 359.005 4
 -4 3 15 2653.63 275.518 4
 -4 -3 -15 2668.16 136.286 3
 -4 3 -15 1948.4 362.638 3
 -4 -3 -15 2583.16 219.72 2
 -4 3 15 2826.79 370.014 2
 4 -3 15 2638.97 343.005 2
 4 3 16 1260.63 173.211 1
 4 3 -16 1748.09 318.723 1
 -4 3 16 1522.6 267.772 1
 4 3 16 1947.28 307.257 5
 -4 3 -16 1441.95 264.867 4
 -4 -3 16 1592.09 294.5 2
 -4 3 -16 1375.4 228.754 2
 4 -3 16 1712.76 324.73 3
 -4 3 16 1611.39 217.313 4
 4 3 16 1429.61 262.384 4
 -4 3 -16 1930.04 320.4 3
 -4 3 16 1662.11 307.149 2
 -4 -3 -16 1429.26 161.153 2
 4 -3 16 1603.4 281.182 2
 4 3 17 2114.04 222.021 1
 4 3 -17 2103.19 334.339 1
 -4 3 17 2000.64 302.687 1
 4 -3 -17 2269.46 210.792 5
 4 3 17 2501.63 343.983 5
 -4 3 -17 2805.96 363.954 4
 -4 -3 -17 2534.24 362.568 5
 -4 -3 17 2068 345.985 2
 -4 3 -17 2074.67 301.593 2
 4 -3 17 2231.28 372.94 3
 -4 3 17 2409.05 273.472 4
 4 3 17 2522.67 349.967 4
 -4 3 -17 2818.55 377.876 3
 -4 3 17 2857.07 373.283 2
 -4 -3 -17 2222.63 183.209 2
 4 -3 17 2209.81 335.34 2
 4 3 -18 1706.84 323.027 1
 4 3 18 1170.75 160.107 1
 -4 3 18 1397.93 258.112 1
 4 3 18 1570.46 297.047 5
 4 -3 -18 1503.83 180.599 5
 -4 3 -18 1331.63 278.174 4
 -4 -3 -18 1625.95 302.46 5
 -4 -3 18 1638.76 292.918 2
 -4 3 -18 1386.13 244.047 2
 4 -3 18 1770.62 349.745 3
 -4 3 18 1508.24 224.146 4
 4 3 18 1623.17 304.034 4
 -4 3 -18 1762.93 323.221 3
 -4 3 18 1898.87 320.4 2
 -4 -3 -18 1510.09 147.291 2
 4 -3 18 1844.64 305.662 2
 4 3 -19 3010.61 418.445 1
 4 3 19 2827.14 233.315 1
 -4 3 19 2900.93 361.351 1
 4 -3 -19 3034.78 265.705 5
 4 3 19 3001.76 408.509 5
 -4 3 -19 3163.39 399.469 4
 -4 -3 -19 3373.29 427.127 5
 -4 -3 19 2639.83 390.755 2
 -4 3 -19 2862.67 342.296 2
 4 -3 19 2499.01 390.791 3
 -4 3 19 2977.99 317.154 4
 4 3 19 2606.9 387.036 4
 -4 3 -19 3141.12 420.947 3
 -4 -3 -19 2784.39 168.708 2
 -4 3 19 2803.6 381.96 2
 4 -3 19 3083.98 383.583 2
 -4 3 20 2142.61 319.609 1
 4 -3 -20 1953.6 220.579 5
 -4 -3 -20 2525.46 383.519 5
 4 3 -20 1953.57 284.083 4
 -4 3 -20 1955.52 282.019 2
 -4 -3 20 1880.78 332.439 2
 4 -3 20 2612.85 437.785 3
 -4 3 20 1916.98 270.863 4
 4 3 20 1802.05 325.411 4
 4 3 20 1431.13 164.999 1
 4 3 -20 1892.32 336.997 1
 -4 3 20 2340.7 372.535 2
 4 -3 20 1948.79 306.825 2
 -4 3 21 1558.2 285.924 1
 4 -3 -21 1885.67 233.049 5
 -4 -3 -21 1608.27 313.165 5
 4 3 -21 1696.64 302.558 4
 -4 3 -21 1540.91 249.05 2
 -4 -3 21 1136.81 267.336 2
 -4 3 21 1417.64 235.407 4
 4 3 21 1225.63 282.622 4
 4 -3 21 1267.46 311.026 3
 4 3 -21 1273.55 262.235 1
 4 3 21 1174.48 133.479 1
 -4 3 21 1543.02 311.875 2
 4 -3 21 1395.08 275.414 2
 -4 3 22 262.67 132.626 1
 4 -3 -22 724.858 166.665 5
 -4 -3 -22 771.996 251.609 5
 4 3 -22 544.337 188.155 4
 -4 -3 22 884.451 269.153 2
 -4 3 -22 481.248 178.432 2
 4 3 22 800.786 263.287 4
 -4 3 22 789.734 197.152 4
 4 -3 22 559.317 215.742 3
 4 3 22 696.074 94.83 1
 4 3 -22 681.74 237.345 1
 -4 3 22 605.09 230.127 2
 4 -3 22 451.65 197.183 2
 -4 3 23 4302.83 457.564 2
 4 -3 23 2897.39 381.826 2
 4 3 -23 3506.67 399.536 4
 -4 -3 -23 3630.07 484.019 5
 -4 -3 23 2831.08 415.903 2
 -4 3 -23 3514.03 374.491 2
 4 -3 23 3305.96 486.428 3
 4 3 23 3338.21 440.083 4
 -4 3 23 3506 377.081 4
 4 3 -23 4138.83 486.376 1
 4 3 23 3588.27 161.898 1
 -4 3 23 4067.85 429.39 1
 -4 -3 -24 1613.84 345.248 5
 -4 -3 24 1774.16 345.316 2
 -4 3 -24 1643.66 279.068 2
 4 3 24 1472.08 296.178 4
 4 -3 24 1107.09 302.17 3
 -4 3 24 1419.09 255.26 4
 -4 3 24 1386.48 272.21 1
 -4 3 24 1838.27 337.22 2
 4 -3 24 1051.41 257.03 2
 -4 3 25 1540.1 273.867 4
 -4 -3 -25 836.282 292.828 5
 -4 -3 25 1545.88 329.186 2
 -4 3 -25 1673.36 290.479 2
 4 3 25 1138.84 291.109 4
 4 -3 25 1437.39 340.396 3
 -4 3 25 1188.12 261.346 1
 -4 3 25 1470.08 313.793 2
 4 -3 25 1805.76 317.676 2
 4 -3 -26 38.4902 110.05 5
 -4 3 26 -26.9859 110.892 4
 -4 -3 -26 74.1488 150.811 5
 -4 -3 26 -99.8689 152.798 2
 -4 3 -26 -72.1684 104.813 2
 4 3 26 457.882 286.224 4
 4 -3 26 114.751 183.994 3
 -4 3 26 158.013 137.641 1
 -4 3 26 73.4577 133.899 2
 4 -3 26 -211.546 123.558 2
 4 -3 -27 1003.07 211.646 5
 -4 -3 -27 1147.31 337.317 5
 -4 3 27 756.547 224.306 4
 -4 3 -27 884.562 203.391 2
 -4 -3 27 459.888 209.78 2
 4 3 27 1356.24 320.349 4
 4 -3 27 1083.52 296.245 3
 -4 3 27 1221.24 270.672 1
 -4 3 27 1039.32 279.118 2
 4 -3 27 787.021 215.921 2
 -4 -3 -28 1698.82 369.552 5
 4 -3 -28 2125.52 298.438 5
 -4 3 28 1323.42 280.867 4
 -4 -3 28 1215.25 316.423 2
 -4 3 -28 1130.85 245.386 2
 4 3 28 1549.05 335.475 4
 4 -3 28 1733.54 406.942 3
 -4 3 28 1118.02 239.803 1
 -4 3 28 1668.01 348.72 2
 4 -3 28 699.088 224.006 2
 4 -3 -29 919.303 213.803 5
 -4 -3 -29 417.008 257.739 5
 -4 3 29 755.985 249.435 4
 -4 3 -29 769.91 184.127 2
 -4 -3 29 765.901 310.023 2
 4 3 29 225.212 200.041 4
 4 -3 29 406.225 219.351 3
 -4 3 29 762.104 202.044 1
 -4 3 29 654.461 235.557 2
 4 -3 29 708.388 240.4 2
 4 -3 -30 1529.93 276.679 5
 -4 -3 -30 1213.04 326.678 5
 -4 3 30 1107.84 265.651 4
 4 3 30 706.393 282.824 4
 -4 -3 30 1157.7 343.859 2
 4 -3 30 1753.6 379.603 3
 -4 3 30 754.968 250.873 2
 4 -3 30 1084.2 251.331 2
 -4 3 30 1381.75 285.154 1
 -4 -3 -31 203.33 180.477 5
 4 -3 -31 452.692 198.612 5
 4 3 31 345.149 231.921 4
 -4 3 31 203.573 154.638 4
 -4 -3 31 218.255 230.982 2
 4 -3 31 142.966 219.614 3
 -4 3 31 388.563 217.514 1
 4 -3 31 464.915 198.339 2
 -4 -3 -32 2525.23 465.393 5
 4 -3 -32 2178.2 347.132 5
 -4 3 32 2030.4 365.665 4
 4 3 32 2219.6 438.688 4
 -4 -3 32 2522.32 458.261 2
 4 -3 32 1783.62 418.643 3
 -4 3 32 2097.47 331.032 1
 4 -3 32 2120.47 366.932 2
 4 -3 -33 1184.82 270.822 5
 -4 -3 -33 1415.16 383.047 5
 4 3 33 2016.77 446.736 4
 -4 3 33 1203.22 296.65 4
 -4 -3 33 896.323 270.372 2
 4 -3 33 1382.26 345.481 3
 -4 3 33 1463.96 293.306 1
 4 -3 33 756.552 249.249 2
 -4 3 34 17.5971 165.733 4
 -4 -3 34 -69.0261 230.201 2
 4 -3 34 408.598 269.75 3
 -4 3 -34 214.951 170.248 5
 4 -3 -34 69.9345 139.127 5
 -4 -3 -34 500.966 287.851 5
 -4 3 34 319.603 162.561 1
 -4 3 35 90.014 201.433 4
 4 3 35 735.156 258.182 4
 -4 -3 35 67.8527 212.921 2
 4 -3 35 375.212 255.194 3
 -4 -3 35 557.373 330.257 3
 -4 3 -35 398.663 301.093 5
 -4 -3 -35 528.07 306.833 5
 4 -3 -35 398.117 212.307 5
 -4 3 36 189.57 179.154 4
 4 3 36 86.7241 229.727 4
 -4 -3 36 100.34 189.026 2
 4 -3 36 90.7859 294.732 3
 -4 -3 36 -60.2909 212.783 3
 -4 3 -36 12.5059 290.626 5
 4 -3 -36 308.241 221.959 5
 -4 -3 -36 504.931 329.352 5
 4 3 37 1361.41 400.835 4
 -4 3 37 943.902 300.073 4
 -4 -3 37 837.507 279.451 2
 4 -3 37 1375.64 420.029 3
 -4 -3 37 2052.12 520.198 3
 -4 3 -37 988.713 312.076 5
 -4 -3 -37 1111.55 344.798 5
 4 -3 -37 1572.76 340.51 5
 4 3 38 366.546 254.695 4
 -4 3 38 257.183 182.988 4
 -4 -3 38 22.5478 218.412 2
 4 -3 38 60.8648 266.031 3
 -4 -3 38 458.84 324.725 3
 -4 3 -38 943.518 350.679 5
 -4 -3 -38 504.436 285.381 5
 4 -3 -38 311.873 255.049 5
 -4 3 39 935.432 353.17 4
 -4 -3 39 1136.11 343.967 2
 4 -3 39 1223.42 408.889 3
 -4 -3 39 1031 355.736 3
 -4 -3 -39 1190.62 376.926 5
 4 -3 40 -196.988 296.943 3
 -4 -3 40 56.6221 224.465 2
 -4 3 40 -54.0627 222.278 4
 4 -3 41 619.428 312.143 3
 -4 3 41 -114.24 226.779 4
 -4 3 42 741.2 325.855 4
 -4 4 0 269.787 155.642 3
 -4 -4 0 235.15 179.412 2
 4 -4 0 193.803 179.804 2
 -4 4 0 315.537 167.929 2
 4 4 0 420.654 170.783 1
 -4 4 1 23252.6 929.108 3
 -4 4 -1 23848.5 957.961 3
 -4 -4 -1 22591.6 963.209 2
 -4 -4 1 20910.8 948.961 2
 4 4 1 22297.4 995.284 1
 4 4 -1 21906.1 995.643 1
 4 -4 1 22530.6 1057.39 2
 4 -4 -1 21446 1034.82 2
 -4 4 1 22022.5 990.889 2
 -4 4 -1 24226.5 1039.89 2
 -4 4 -2 228.706 144.407 2
 4 -4 2 174.016 192.651 2
 -4 4 2 76.7038 149.968 2
 -4 4 -2 97.1799 109.463 3
 -4 -4 -2 211.767 162.33 2
 -4 -4 2 102.691 180.248 2
 4 -4 -2 438.111 206.367 2
 4 4 2 261.763 192.878 1
 4 4 -2 189.599 179.9 1
 -4 4 -3 27516.3 1108.48 2
 -4 4 3 25577.9 1083.12 2
 -4 4 -3 27442.3 1035.51 3
 4 4 3 25024.6 1040.2 1
 -4 -4 -3 24894.3 985.271 2
 -4 -4 3 25192.8 1060.05 2
 4 -4 3 24012.4 1106.87 2
 4 -4 -3 25241 1121.87 2
 4 4 -3 24227.8 1062.01 1
 -4 4 -4 4511.48 463.805 2
 -4 4 4 5079.49 493.148 2
 -4 4 -4 4716.67 455.454 3
 4 4 4 5173.33 484.098 1
 -4 -4 -4 4685.41 425.585 2
 -4 -4 4 5015.16 488.676 2
 4 -4 4 4778.54 514.101 2
 4 -4 -4 4485.2 494.939 2
 4 4 -4 4887.46 499.211 1
 -4 4 -5 31853.6 1182.34 2
 -4 4 5 30724.9 1192.64 2
 -4 -4 -5 29780.5 1042.47 2
 -4 -4 5 27212.8 1126.26 2
 4 4 5 28663.2 1107.33 1
 -4 4 -5 29547.3 1108.56 3
 4 -4 -5 28107.1 1219.23 2
 4 -4 5 28023.1 1197.02 2
 4 4 -5 31020.7 1218.58 1
 -4 4 6 962.848 114.237 5
 4 4 6 957.097 215.236 5
 -4 4 6 1162.29 235.444 2
 -4 4 -6 1139.96 243.52 2
 4 -4 6 764.47 249.175 2
 -4 -4 6 1271.93 270.431 2
 -4 -4 -6 1000.79 218.87 2
 -4 4 -6 1211.36 237.55 3
 4 -4 -6 1180.57 274.936 2
 4 4 6 1161.06 247.047 1
 4 4 -6 1363.77 265.097 1
 4 4 -7 794.057 213.08 1
 4 4 7 893.285 206.547 5
 -4 4 7 848.237 104.801 5
 -4 -4 7 947.35 239.402 2
 -4 -4 -7 572.872 165.104 2
 4 -4 -7 832.42 236.312 2
 -4 4 -7 1093.11 243.119 3
 -4 4 7 1407.73 296.637 2
 4 -4 7 806.491 224.443 2
 -4 4 -7 820.811 221.798 2
 4 4 -8 2381.51 369.365 1
 -4 4 8 2351.32 173.19 5
 4 4 8 2476.42 353.234 5
 -4 4 8 2723.25 399.614 2
 -4 4 -8 2341.71 348.576 2
 4 -4 8 2580.74 419.319 2
 4 -4 -8 1936.96 334.035 2
 -4 4 -8 2596.66 336.038 3
 -4 -4 -8 2451.24 288.956 2
 -4 -4 8 2848.17 433.433 2
 4 4 -9 50673.2 1606.71 1
 4 4 9 49439.5 1444.97 5
 -4 4 9 50815.7 768.667 5
 -4 -4 9 50488.3 1585.04 2
 -4 4 -9 51106.2 1531.99 3
 4 -4 -9 47722.2 1586.5 2
 4 -4 9 50826.5 1626.05 2
 -4 4 9 43826.3 1446.74 2
 -4 -4 -9 50208.8 1300.88 2
 -4 4 -9 51229.9 1520.69 2
 4 4 -10 3303.48 443.958 1
 4 4 10 2363.52 343.583 5
 -4 4 10 2768.68 183.029 5
 -4 4 -10 2968.82 371.768 2
 -4 -4 -10 2847.28 319.278 2
 -4 -4 10 3063.43 439.144 2
 -4 4 10 2977.75 395.461 1
 -4 4 -10 2810.97 373.859 3
 4 -4 -10 2812.82 397.815 2
 -4 4 10 2880.35 398.913 2
 4 -4 10 2780.37 413.871 2
 4 4 -11 16199.3 921.143 1
 -4 4 11 16234.3 446.126 5
 4 4 11 17771.6 887.324 5
 -4 -4 11 16010.7 932.217 2
 -4 4 11 16846.9 902.842 1
 -4 4 -11 16690.8 905.993 3
 4 -4 11 18661.7 985.873 2
 -4 4 -11 17403.8 886.202 2
 -4 4 11 17179.4 928.578 2
 -4 -4 -11 17501.7 743.065 2
 4 4 -12 823.677 225.444 1
 -4 4 -12 1003.44 229.504 2
 -4 -4 12 1132.38 288.862 2
 4 4 12 1221.04 250.437 5
 -4 4 12 933.4 248.976 1
 -4 4 -12 921.111 231.117 3
 -4 -4 -12 833.875 73.8736 3
 -4 -4 -12 863.749 185.987 2
 4 -4 12 1008.63 284.003 2
 -4 4 12 823.772 219.517 2
 4 4 -13 391.365 165.945 1
 4 4 13 325.276 187.408 5
 -4 4 -13 375.108 163.84 2
 -4 -4 13 229.273 161.513 2
 -4 4 13 407.077 163.714 1
 -4 4 -13 511.294 205.491 3
 -4 -4 -13 436.988 135.6 2
 4 -4 13 532.636 213.6 2
 -4 4 13 388.35 177.05 2
 -4 4 14 1143.45 248.327 1
 4 4 14 1812.63 306.117 5
 -4 4 -14 1715.3 296.412 2
 -4 -4 14 2004.41 378.647 2
 4 4 14 1375.56 279.955 4
 4 4 -14 1760.42 335.439 1
 -4 -4 -14 1060.16 182.431 2
 4 -4 14 1899.19 359.78 2
 -4 4 14 1853.83 347.127 2
 -4 4 15 27110.2 1143.43 1
 4 4 15 30627.3 1210.56 5
 -4 4 -15 29992 1176.87 4
 4 4 15 28338.4 1173.02 4
 4 -4 15 30171.5 1287.68 2
 -4 4 15 30984.2 1245.22 2
 -4 4 -15 31055.7 1207.22 2
 -4 -4 -15 28817.2 889.011 2
 4 4 -15 28865.1 1267.11 1
 -4 -4 15 27835.3 1273.72 2
 -4 4 -16 331.18 161.522 2
 -4 -4 16 743.812 253.802 2
 -4 -4 -16 713.631 156.526 2
 4 -4 16 679.213 260.782 2
 -4 4 16 523.554 237.613 2
 4 -4 16 478.909 237.52 3
 4 4 16 406.357 202.432 4
 -4 4 16 403.609 157.156 4
 -4 4 16 403.134 184.756 1
 4 4 16 567.746 169.715 1
 -4 -4 17 8608.25 724.237 2
 -4 4 17 8688.32 669.864 2
 4 -4 17 8221.51 687.747 2
 -4 -4 -17 8548.18 470.775 2
 -4 4 -17 9370.64 671.795 2
 4 4 17 7061.51 606.96 4
 -4 4 17 8893.26 569.379 4
 4 -4 17 9977.94 809.917 3
 -4 4 17 7614.3 617.475 1
 4 4 17 8173.83 505.093 1
 -4 -4 18 461.815 229.517 2
 -4 4 -18 384.2 141.382 2
 -4 4 18 590.216 226.97 2
 4 -4 18 1113.78 303.734 2
 -4 -4 -18 284.812 87.7065 2
 4 4 18 491.941 222.948 4
 4 -4 18 982.177 309.446 3
 -4 4 18 230.225 126.504 4
 4 4 18 411.899 144.258 1
 -4 4 18 173.466 146.826 1
 -4 4 19 6282.97 563.893 1
 -4 4 -19 7064.41 596.033 2
 -4 -4 19 6679.13 660.481 2
 -4 4 19 7436.08 627.027 2
 4 -4 19 6603.03 626.235 2
 -4 4 19 7747.01 551.342 4
 4 -4 19 7425.58 732.56 3
 4 4 19 6743.56 615.82 4
 -4 -4 -19 7241.25 408.421 2
 4 4 19 7164.08 455.246 1
 -4 4 -20 1208.74 266.734 2
 -4 -4 20 1495.97 347.612 2
 -4 -4 -20 1308.17 177.647 2
 -4 4 20 1411.24 289.493 2
 4 -4 20 1362.34 306 2
 -4 4 20 1770.2 282.502 4
 4 4 20 1419.63 305.246 4
 4 -4 20 1871.26 410.736 3
 4 4 20 1412.61 219.534 1
 -4 4 20 1699.91 320.056 1
 -4 4 21 3538.47 439.902 1
 -4 -4 21 3684 502.324 2
 -4 4 -21 5020.28 500.624 2
 -4 4 21 4806.11 521.922 2
 4 -4 21 3517.09 465.566 2
 4 -4 21 4483.28 593.867 3
 -4 4 21 2961.61 361.86 4
 4 4 21 3479.84 468.838 4
 -4 -4 -21 3380.63 253.899 2
 4 4 21 3981.09 328.259 1
 -4 4 22 2290.6 364.749 1
 -4 4 22 2880.87 431.565 2
 4 -4 22 4068.03 538.363 2
 -4 4 -22 2454.44 372.153 2
 -4 -4 22 3744.96 555.315 2
 4 -4 22 3452.02 568.867 3
 -4 4 22 2877.62 388.231 4
 4 4 22 2897.65 485.049 4
 -4 -4 -22 2373.19 199.185 2
 4 4 22 2828.74 270.181 1
 -4 4 23 41403.7 1449.01 1
 4 -4 23 43655.1 1628.96 2
 -4 4 23 40974.3 1346.04 4
 4 4 23 43045.6 1640.69 4
 4 -4 23 38974.3 1760.16 3
 4 4 23 41460.7 963.082 1
 -4 4 23 45231.7 1580.23 2
 -4 -4 23 41566 1678.05 2
 -4 4 -23 41271 1458.03 2
 -4 4 24 520.777 255.723 2
 4 -4 24 532.865 260.288 2
 -4 -4 24 614.987 285.8 2
 -4 4 -24 224.84 135.75 2
 4 -4 24 294.865 266.411 3
 -4 4 24 195.412 153.844 4
 4 4 24 509.943 307.284 4
 4 4 24 276.862 109.363 1
 -4 4 24 395.774 209.963 1
 4 -4 25 11092.4 829.479 2
 -4 4 25 9753.61 691.344 4
 4 4 25 11224.2 873.563 4
 4 -4 25 9557.56 902.386 3
 -4 -4 25 9245.17 828.451 2
 -4 4 -25 11223.3 768.877 2
 4 4 25 10097.2 415.23 1
 -4 4 25 9969.64 723.465 1
 -4 4 -26 3815.67 470.693 2
 -4 -4 26 3485.24 514.524 2
 4 -4 26 3243.22 459.623 2
 -4 4 26 3905.11 459.963 1
 4 4 26 3712.79 221.443 1
 4 -4 26 5125.5 690.097 3
 -4 4 26 3868.62 443.393 4
 4 4 26 2799.29 438.025 4
 -4 -4 27 4032.88 560.374 2
 -4 4 -27 3034.72 454.5 2
 -4 4 27 4196.47 474.007 4
 4 -4 27 4938.81 679.397 3
 4 4 27 3744.45 543.463 4
 4 -4 27 4240.79 553.837 2
 -4 4 27 4549.05 503.552 1
 4 -4 -28 463.208 198.248 5
 -4 -4 28 423.868 319.484 2
 -4 4 28 840.638 279.978 4
 4 4 28 409.549 219.196 4
 4 -4 28 831.173 371.611 3
 4 -4 28 962.734 316.999 2
 -4 4 28 379.999 208.897 1
 4 -4 -29 31777 1141.73 5
 -4 -4 -29 30727.3 1516.6 5
 4 4 29 29052.7 1479.46 4
 -4 4 29 28330.2 1249.06 4
 -4 -4 29 28772.5 1490.2 2
 4 -4 29 29997.1 1672.19 3
 4 -4 29 30198.7 1387.98 2
 -4 4 29 30485.8 1269.42 1
 -4 4 30 2560.14 425.06 4
 4 -4 -30 2763.61 360.976 5
 -4 -4 -30 3390.57 582.334 5
 -4 -4 30 3887.19 566.648 2
 4 4 30 3007.03 547.195 4
 4 -4 30 3039.86 577.418 3
 4 -4 30 2797.36 467.25 2
 -4 4 30 2751.93 410.808 1
 4 -4 31 97.0959 172.369 2
 -4 4 31 710.287 254.075 4
 -4 -4 -31 1182.43 416.982 5
 4 -4 -31 981.488 233.624 5
 -4 -4 31 1175.44 384.182 2
 4 4 31 828.654 320.171 4
 4 -4 31 1214.7 440.474 3
 -4 -4 31 103.67 248.559 3
 -4 4 31 699.362 235.042 1
 4 -4 32 232.634 180.471 2
 -4 4 32 227.198 196.057 4
 -4 -4 -32 992.358 417.14 5
 4 -4 -32 233.009 140.437 5
 -4 -4 32 347.438 284.939 2
 4 4 32 452.094 277.003 4
 4 -4 32 -105.386 262.944 3
 -4 -4 32 589.556 348.939 3
 -4 4 32 166.071 203.364 1
 4 -4 33 2804.75 448.999 2
 -4 4 33 3783.63 508.902 4
 4 -4 -33 4203.92 482.685 5
 -4 -4 -33 3164.08 538.808 5
 -4 -4 33 3734.49 569.489 2
 4 4 33 3812.99 601.307 4
 4 -4 33 3629.37 640.115 3
 -4 -4 33 4251.38 661.295 3
 -4 4 33 3441.02 438.086 1
 -4 -4 -34 699.452 338.029 5
 -4 4 34 505.103 296.119 4
 4 4 34 280.746 250.246 4
 -4 -4 34 546.079 329.01 2
 4 -4 34 -26.6213 231.793 3
 -4 -4 34 332.127 265.524 3
 4 -4 34 615.394 277.049 2
 -4 4 35 10611.8 850.48 4
 4 4 35 13254.9 1121.06 4
 -4 -4 35 14295.8 1093.87 2
 4 -4 35 14479 1254.18 3
 -4 -4 35 12493.6 1135.58 3
 -4 -4 -35 11700.6 1036.18 5
 4 -4 36 388.737 303.986 3
 -4 -4 36 841.546 331.67 2
 -4 -4 36 1712.31 576.832 3
 -4 4 36 1045.36 305.813 4
 4 4 36 889.539 349.592 4
 -4 -4 -36 663.667 340.414 5
 -4 4 37 1563.09 364.611 4
 -4 -4 -37 1651.11 449.246 5
 -4 -4 37 2036.01 487.64 2
 4 -4 37 1557.94 477.489 3
 -4 4 38 1060.04 335.867 4
 -4 -4 38 1439.94 373.616 2
 4 -4 38 491.799 333.278 3
 -4 4 39 2599.09 511.837 4
 -4 -4 39 2425.33 521.124 2
 -4 4 40 245.555 271.329 4
 -4 -4 40 -267.949 224.45 2
 -4 5 0 4127.01 448.631 3
 4 -5 0 4366.25 533.395 2
 -4 -5 0 4499.53 508.597 2
 4 5 0 4206.95 488.721 1
 -4 5 1 14716.4 797.102 3
 -4 5 -1 13776.5 788.034 3
 -4 -5 -1 13706.7 836.353 2
 -4 -5 1 14472.4 883.914 2
 4 -5 -1 15608.9 992.681 2
 4 -5 1 12210.2 870.296 2
 4 5 -1 13479.5 859.317 1
 4 5 1 13605.8 858.598 1
 -4 -5 -2 3523.48 438.009 2
 -4 -5 2 4179.37 493.583 2
 4 -5 -2 3887.3 517.368 2
 4 -5 2 4663.42 567.338 2
 -4 5 -2 4385.98 449.368 3
 -4 5 2 3669.09 405.715 3
 4 5 -2 4507.74 511.649 1
 4 5 2 3498.21 449.678 1
 -4 5 -3 6010.07 535.214 3
 -4 5 3 5537.59 484.736 3
 -4 -5 -3 5278.42 516.003 2
 -4 -5 3 6362.43 590.873 2
 4 -5 3 5750.57 595.796 2
 4 -5 -3 5412.4 590.86 2
 4 5 -3 5162.8 550.87 1
 4 5 3 6445.54 594.811 1
 -4 -5 -4 276.862 151.028 2
 -4 -5 4 630.402 238.229 2
 4 -5 4 475.056 298.928 2
 -4 5 4 299.953 222.278 3
 4 -5 -4 441.653 227.198 2
 -4 5 -4 587.984 234.517 3
 4 5 4 282.204 179.03 1
 -4 5 -5 35458 1311.07 3
 -4 5 5 32754.4 1141.51 3
 -4 -5 -5 31302.5 1221.59 2
 4 -5 5 31985 1411.43 2
 4 -5 -5 32750.8 1416.8 2
 -4 -5 -5 31043.1 910.608 3
 -4 -5 5 30134.1 1303.51 2
 4 5 5 31814.7 1291.77 1
 -4 5 -6 12105.4 775.303 3
 -4 5 6 11561.5 687.377 3
 -4 -5 -6 10986.6 716.646 2
 4 -5 6 10977.1 847.107 2
 4 -5 -6 11497.9 840.648 2
 -4 -5 -6 9768.27 495.329 3
 -4 -5 6 11190.3 818.258 2
 4 5 6 10919.8 766.716 1
 4 5 6 11353.3 770.619 2
 -4 -5 7 14022.9 917.649 2
 4 5 7 14803.1 872.562 1
 4 5 7 13674.1 821.018 2
 -4 5 7 13803.5 519.558 5
 -4 5 -7 14439.5 867.215 3
 -4 5 7 13099.5 724.974 3
 -4 -5 -7 13778.9 548.144 3
 4 -5 -7 13212.6 912.091 2
 4 -5 7 12900.2 915.593 2
 -4 -5 -7 15132.7 824.618 2
 4 5 8 2392.71 389.606 1
 -4 -5 -8 1995.03 324.52 2
 4 5 8 2103.62 354.847 2
 -4 -5 8 1883.56 387.32 2
 -4 5 8 1817.05 191.577 5
 -4 5 8 2071.5 303.65 3
 -4 -5 -8 1878.64 205.541 3
 4 -5 -8 1679.47 370.281 2
 4 -5 8 2258.79 440.54 2
 -4 -5 9 18860.4 1058.07 2
 4 5 9 16947.1 929.584 1
 4 5 9 20791.5 999.894 2
 -4 5 9 18767.1 590.492 5
 -4 5 9 19497.7 860.377 3
 -4 -5 -9 18562.5 550.077 3
 4 -5 9 17440 1075.07 2
 4 -5 -9 17829.7 1048.62 2
 -4 -5 -9 18587.9 890.602 2
 4 5 10 1797.04 336.136 1
 -4 5 10 1187.05 149.097 5
 -4 5 10 1317.93 286.236 3
 -4 -5 10 2289.11 433.937 2
 4 -5 -10 812.024 287.211 2
 -4 -5 -10 1237.58 135.486 3
 -4 -5 -10 1443.25 266.482 2
 4 -5 10 1912.98 445.734 2
 -4 5 11 31787.1 769.046 5
 -4 5 11 34196.1 1118.88 3
 -4 -5 -11 31309.5 528.127 3
 -4 -5 11 33526.5 1475.08 2
 4 5 11 32751.2 1245.01 1
 4 -5 11 33842 1497.17 2
 4 -5 -11 32255 1415.18 2
 -4 -5 -11 33004.6 1165.93 2
 -4 5 12 4805.01 304.442 5
 -4 -5 12 3720.49 517.559 2
 4 5 12 4208.94 469.402 1
 -4 5 12 4857.19 431.164 3
 4 -5 -12 3554.05 490.748 2
 -4 -5 -12 4103.71 431.709 2
 4 -5 12 5126.61 604.568 2
 -4 5 13 4921.03 538.922 1
 -4 -5 13 4763.59 575.342 2
 4 5 13 5515.83 508.861 1
 -4 5 13 5603.08 332.637 5
 -4 -5 -13 5408.45 488.378 2
 4 -5 13 6276.62 666.93 2
 -4 5 14 276.414 80.4093 5
 -4 5 14 378.226 181.356 1
 -4 -5 14 387.847 274.815 2
 4 5 14 607.741 194.785 1
 4 -5 14 541.811 251.805 2
 -4 -5 -14 377.405 145.122 2
 -4 5 15 3983.38 487.413 1
 -4 -5 15 3986.89 539.665 2
 4 5 15 4651.33 460.069 1
 -4 5 15 4225.36 297.794 5
 -4 -5 -15 4856.2 444.48 2
 4 -5 15 4866.81 592.769 2
 -4 -5 16 765.656 326.612 2
 -4 -5 -16 307.003 139.072 2
 4 -5 16 133.806 195.452 2
 -4 5 16 485.674 218.231 1
 4 5 16 383.364 192.758 1
 4 5 17 8935.54 733.371 4
 4 -5 17 9917.14 844.108 2
 -4 -5 -17 9124.47 577.016 2
 -4 5 17 9817.98 753.084 1
 -4 -5 17 9422.58 825.59 2
 4 5 17 8637.86 603.174 1
 -4 -5 18 827.006 274.754 2
 4 -5 18 771.942 303.442 2
 -4 -5 -18 1031.07 215 2
 4 -5 18 528.535 262.449 3
 4 5 18 396.047 172.727 4
 -4 5 18 788.827 229.952 4
 4 5 18 431.413 185.416 1
 -4 5 18 653.221 233.425 1
 -4 -5 19 4592.41 584.701 2
 4 5 19 4743.93 430.794 1
 4 -5 19 4605.43 597.177 2
 4 -5 19 4481.44 587.535 3
 4 5 19 4241.46 516.601 4
 -4 5 19 4940.52 487.464 4
 -4 -5 -19 4946.68 413.322 2
 -4 5 19 4340.75 509.181 1
 -4 -5 20 1200.94 334.28 2
 -4 -5 -20 1258.14 217.913 2
 4 -5 20 1051.01 345.259 2
 4 -5 20 868.494 299.014 3
 4 5 20 1017.33 263.155 4
 -4 5 20 1437.81 287.809 4
 4 5 20 1279 244.125 1
 -4 5 20 1225.11 318.712 1
 4 -5 21 3623.53 561.722 2
 4 5 21 4024.57 524.309 4
 -4 5 21 4377.74 474.964 4
 4 -5 21 4022.65 604.625 3
 -4 -5 21 4012.64 568.339 2
 -4 -5 -21 4439.47 376.973 2
 -4 5 21 4245.25 517.182 1
 4 -5 22 593.258 301.274 2
 -4 5 22 335.899 189.202 4
 4 5 22 353.934 176.195 4
 4 -5 22 109.922 238.955 3
 -4 -5 22 504.56 306.956 2
 -4 -5 -22 177.517 93.8599 2
 -4 5 22 109.882 151.521 1
 4 -5 23 649.705 270.203 2
 4 5 23 1258.92 358.09 4
 4 -5 23 1329.48 387.124 3
 -4 5 23 1602.32 323.234 4
 -4 -5 23 1586.14 414.273 2
 -4 -5 -23 1119.11 219.121 2
 -4 5 23 1591.31 338.061 1
 4 -5 24 3146.52 548.042 2
 4 -5 24 2233.55 521.063 3
 -4 5 24 2408.08 401.359 4
 4 5 24 2243.74 423.144 4
 -4 -5 24 4246.92 628.816 2
 -4 -5 -24 2354.75 259.007 2
 -4 -5 24 3768.41 619.55 3
 -4 5 24 2348.7 406.825 1
 4 -5 25 38370.6 1718.96 2
 4 5 25 35942.8 1623.97 4
 4 -5 25 36165 1855.52 3
 -4 5 25 33113.4 1362.62 4
 -4 -5 25 35369.9 1695.86 2
 -4 -5 25 37028.4 1809.77 3
 -4 5 25 33887.5 1433.54 1
 4 -5 26 4368.28 618.388 2
 -4 -5 26 5037.08 687.084 2
 4 -5 26 5368.35 765.376 3
 -4 5 26 3362.86 484.281 4
 4 5 26 4778.58 628.527 4
 -4 -5 26 4545.36 697.67 3
 -4 5 26 4583.48 560.005 1
 4 -5 27 10879.4 937.951 2
 4 5 27 8548.1 834.583 4
 -4 5 27 9279.57 750.087 4
 4 -5 27 9211.84 967.546 3
 -4 -5 27 8401.45 856.175 2
 -4 -5 27 8959.66 922.888 3
 -4 5 27 7949.51 702.138 1
 4 -5 28 1159.38 353.363 2
 4 -5 28 616.067 306.469 3
 -4 5 28 1125.1 274.391 4
 4 5 28 911.985 333.874 4
 -4 -5 28 1090.17 401.356 2
 -4 -5 28 1131.95 405.32 3
 -4 5 28 1107.36 298.723 1
 4 -5 29 950.086 356.293 2
 4 -5 29 964.873 393.512 3
 4 5 29 1105.56 337.445 4
 -4 5 29 982.211 274.216 4
 -4 -5 29 1507.59 413.542 2
 -4 -5 29 1857.6 497.992 3
 -4 5 29 1910.89 402.115 1
 4 -5 30 1079.94 337.638 2
 -4 -5 30 1292.88 427.115 2
 4 -5 30 1621.65 488.858 3
 -4 5 30 1556.97 352.429 4
 4 5 30 532.48 310.112 4
 -4 -5 30 1956.39 493.63 3
 -4 5 30 1489.34 325.578 1
 -4 5 31 12627.8 919.678 4
 4 5 31 13190.8 1084.92 4
 4 -5 31 15941.2 1334.49 3
 -4 5 31 13481.2 922.397 1
 4 -5 31 12299.3 1014.84 2
 -4 -5 31 15120 1235.13 3
 -4 -5 31 12838.3 1088.42 2
 4 -5 32 850.817 303.306 2
 -4 -5 32 881.064 369.805 2
 -4 5 32 1293.44 358.296 4
 4 5 32 1527.45 452.471 4
 4 -5 32 842.788 426.682 3
 -4 -5 32 1166.51 422.09 3
 -4 5 32 914.568 275.047 1
 -4 5 33 4514.91 591.946 4
 -4 -5 33 4712.06 693.966 2
 4 5 33 5663.82 755.94 4
 4 -5 33 4711.24 781.154 3
 -4 -5 33 5690.39 786.454 3
 4 -5 33 3716.64 554.029 2
 4 -5 34 223.189 328.314 3
 -4 5 34 36.737 194.08 4
 4 -5 34 84.9799 202.759 2
 -4 -5 34 406.455 295.547 2
 -4 5 35 9.48151 213.452 4
 -4 -5 35 1115.07 407.324 2
 -4 5 36 245.98 279.34 4
 -4 -5 36 239.109 261.224 2
 -4 5 37 2748.11 486.922 4
 -4 -5 37 2928.01 587.472 2
 -4 5 38 -116.74 322.104 4
 -4 -5 38 516.027 312.416 2
 -4 -6 0 -313.884 178.296 2
 4 -6 0 45.8535 177.038 2
 -4 6 0 24.9937 124.381 3
 -4 -6 0 120.17 137.113 3
 -4 -6 -1 1840.67 380.932 2
 -4 -6 1 1974.34 374.001 2
 4 -6 -1 2018.42 434.561 2
 4 -6 1 2305.47 430.844 2
 -4 -6 1 2161.62 340.369 3
 -4 6 1 2070.12 331.342 3
 -4 -6 -1 1770.78 269.68 3
 -4 -6 -2 634.982 238.811 2
 -4 -6 2 724.222 291.268 2
 4 -6 -2 799.767 336.006 2
 4 -6 2 565.691 307.414 2
 -4 -6 2 627.88 218.354 3
 -4 6 2 999.243 289.233 3
 -4 -6 -2 525.399 175.682 3
 -4 6 3 28783.9 1174.33 3
 -4 -6 3 26927.3 1339.85 2
 -4 -6 -3 28025.3 1302.24 2
 -4 -6 -3 27090.8 977.693 3
 -4 -6 3 26200.8 1120.05 3
 4 -6 -3 26408.5 1416.28 2
 4 -6 3 25735.2 1393.64 2
 -4 -6 4 1375.21 341.501 2
 -4 -6 -4 2263.15 418.716 2
 4 -6 4 1904.5 453.1 2
 -4 -6 4 1347.14 296.644 3
 4 -6 -4 1896.7 416.861 2
 -4 6 4 1705.43 314.047 3
 -4 -6 -4 1484.89 249.976 3
 -4 -6 5 1479.38 374.853 2
 -4 -6 -5 1684.1 349.614 2
 4 -6 5 1986.62 426.513 2
 -4 -6 5 1108.32 284.583 3
 -4 6 5 1570.19 286.411 3
 4 -6 -5 1310.04 329.874 2
 -4 -6 -5 1583.89 235.73 3
 -4 -6 6 2277.49 425.221 2
 -4 -6 6 1673.36 333.462 3
 -4 6 6 2371.9 330.861 3
 4 -6 -6 2188.29 436.114 2
 -4 -6 -6 2450.08 271.743 3
 -4 -6 -6 1984.5 374.663 2
 4 -6 6 2118.04 449.137 2
 -4 6 7 13412.8 592.451 5
 -4 6 7 14545.4 807.375 3
 -4 -6 -7 13201 578.148 3
 -4 -6 7 12622.6 847.495 3
 4 -6 -7 13046.2 988.73 2
 4 -6 7 13952.9 1029.38 2
 -4 -6 7 12721.2 955.569 2
 -4 -6 -7 13346.6 877.714 2
 -4 6 8 112.865 93.0187 5
 -4 -6 8 664.464 305.387 2
 -4 -6 8 601.046 273.013 3
 -4 -6 -8 241.775 117.195 3
 4 -6 -8 224.519 272.304 2
 -4 6 8 532.894 257.641 3
 -4 -6 -8 226.056 205.579 2
 4 -6 8 1109.02 410.219 2
 -4 6 9 20896.2 729.148 5
 -4 6 9 20861.2 947.118 3
 -4 -6 -9 20150.5 618.421 3
 4 6 9 20360.9 1113.68 2
 4 -6 9 19910 1254.84 2
 4 -6 -9 18845.3 1175.94 2
 -4 -6 9 20249.6 1120.16 3
 -4 -6 -9 21589.3 1093.11 2
 -4 -6 9 21031.6 1232.82 2
 -4 6 10 791.172 155.737 5
 -4 -6 -10 1001.71 138.469 3
 4 6 10 1140.48 302.575 2
 -4 -6 10 842.11 348.699 2
 -4 6 10 962.166 246.784 3
 -4 -6 10 1087.84 315.385 3
 4 -6 -10 1105.47 325.235 2
 -4 -6 -10 758.707 214.487 2
 4 -6 10 1371.43 416.37 2
 -4 6 11 7119.8 429.829 5
 -4 6 11 8113.99 586.929 3
 4 -6 -11 7659.16 772.118 2
 4 -6 11 8231.44 810.853 2
 -4 -6 11 7142.74 700.396 3
 -4 -6 -11 7265.23 624.804 2
 -4 -6 11 7252.46 745.216 2
 4 6 11 8032.48 677.03 2
 -4 6 12 169.377 116.584 5
 -4 -6 12 36.8706 190.598 3
 4 -6 -12 -211.869 241.159 2
 -4 6 12 11.564 128.948 3
 -4 -6 -12 8.35193 129.609 2
 4 -6 12 72.2645 199.722 2
 4 6 12 190.766 163.388 2
 -4 -6 12 29.0758 231.278 2
 -4 6 13 2919.13 286.455 5
 4 6 13 3065.03 422.075 2
 -4 -6 13 2807.11 498.707 2
 4 -6 -13 2617.95 460.758 2
 -4 -6 13 3109.51 478.283 3
 -4 6 13 2976.45 359.711 3
 4 -6 13 2769.51 491.836 2
 -4 -6 -13 2998.41 402.796 2
 -4 6 14 1037.57 177.558 5
 4 6 14 764.995 222.206 2
 -4 -6 14 1437.69 416.952 2
 -4 6 14 939.5 226.752 3
 -4 -6 14 800.301 284.708 3
 4 -6 -14 804.609 276.911 2
 -4 -6 -14 817.999 222.46 2
 4 -6 14 1143.89 363.988 2
 -4 6 15 3570.86 309.561 5
 -4 -6 15 3840.79 556.488 2
 -4 -6 -15 3222.69 423.159 2
 4 -6 15 2615.42 472.344 2
 -4 6 15 3828.7 404.37 3
 -4 -6 15 4419.48 587.577 3
 -4 6 15 3179.34 480.182 1
 -4 6 16 934.395 318.843 1
 -4 -6 16 975.079 354.688 2
 -4 -6 -16 892.629 231.161 2
 4 -6 16 1153.47 357.215 2
 -4 6 16 935.228 247.906 3
 -4 -6 16 1471.79 401.084 3
 4 6 16 498.748 208.632 1
 4 6 17 13734.6 865.045 1
 4 -6 17 13506.6 1071.78 2
 -4 -6 -17 14082.8 830.512 2
 -4 -6 17 14276.5 1093.66 2
 -4 6 17 15541.8 764.998 3
 -4 -6 17 13880.7 1049.37 3
 -4 6 17 12416.5 940.553 1
 -4 6 18 594.88 272.48 1
 -4 -6 18 192.331 179.346 2
 4 -6 18 -37.39 247.094 2
 -4 -6 -18 21.3287 120.652 2
 4 6 18 244.787 206.462 4
 -4 -6 18 145.537 275.563 3
 4 6 18 34.4487 134.983 1
 -4 6 19 2331.3 441.402 1
 -4 -6 19 2941.94 576.972 2
 -4 -6 -19 2099.39 334.683 2
 4 -6 19 2550.91 485.327 2
 4 6 19 2651.25 465.871 4
 -4 -6 19 2774.56 518.548 3
 4 6 19 2812.26 409.588 1
 -4 -6 -20 1371.33 280.055 2
 4 -6 20 1571.18 442.818 2
 4 6 20 1391.85 358.643 4
 -4 6 20 1390.01 302.76 4
 -4 -6 20 857.197 305.037 2
 -4 -6 20 1418.63 415.605 3
 -4 6 20 1419.01 329.355 1
 -4 -6 -21 521.422 198.552 2
 4 -6 21 741.455 337.182 2
 4 6 21 769.16 307.929 4
 -4 6 21 560.955 237.9 4
 -4 -6 21 1136.52 392.762 2
 -4 -6 21 779.277 324.359 3
 -4 6 21 549.451 231.051 1
 -4 -6 -22 2000.55 311.95 2
 4 -6 22 1896.2 481.256 2
 4 6 22 1965.1 396.758 4
 -4 6 22 1848.44 385.445 4
 -4 -6 22 2190.23 497.517 2
 -4 -6 22 2677.81 532.741 3
 -4 6 22 2171.73 425.542 1
 -4 -6 23 21819.4 1420.36 2
 4 -6 23 20012.8 1358.04 2
 4 -6 23 20296.3 1433.77 3
 4 6 23 20657.6 1262.62 4
 -4 6 23 20567.6 1129.66 4
 -4 -6 23 21628.1 1405.18 3
 -4 6 23 21333.4 1219.52 1
 4 -6 24 1826.91 477.702 2
 4 -6 24 1814.11 454.789 3
 -4 6 24 1462.23 358.096 4
 4 6 24 1578.34 386.762 4
 -4 -6 24 1206.3 386.841 2
 -4 -6 24 1977.78 479.809 3
 -4 6 24 2219.16 432.72 1
 4 -6 25 1604.68 429.281 2
 4 6 25 1875.3 441.31 4
 4 -6 25 1556.93 437.558 3
 -4 6 25 1460.13 343.801 4
 -4 -6 25 3225.93 587.523 2
 -4 -6 25 2261.77 509.18 3
 -4 6 25 2269.77 424.164 1
 4 -6 26 1791.61 448.884 2
 4 -6 26 1292.76 430.552 3
 -4 6 26 1298.56 320.387 4
 4 6 26 1538.23 412.6 4
 -4 -6 26 830.596 332.357 2
 -4 -6 26 1966.97 504.83 3
 -4 6 26 1382.01 352.761 1
 4 -6 27 388.404 331.736 2
 4 -6 27 244.25 309.026 3
 -4 6 27 667.572 288.884 4
 4 6 27 380.795 285.128 4
 -4 -6 27 290.145 268.844 2
 -4 -6 27 148.824 241.337 3
 -4 6 27 188.173 173.458 1
 4 -6 28 1791.5 474.448 2
 -4 -6 28 2549.8 549.228 2
 4 -6 28 1430.64 423.724 3
 -4 6 28 1533.18 370.026 4
 4 6 28 1564.03 430.387 4
 -4 -6 28 2172.4 514.501 3
 -4 6 28 2397.85 464.891 1
 4 -6 29 17836.2 1301.78 2
 -4 -6 29 17796.7 1330.54 2
 4 6 29 16614.1 1255.28 4
 -4 6 29 18152.8 1126.25 4
 4 -6 29 19067.1 1515.83 3
 -4 -6 29 18427.4 1393.39 3
 -4 6 29 18056.2 1131.47 1
 -4 6 30 3063.59 535.366 4
 -4 -6 30 2856.37 602.741 2
 4 -6 30 2873.32 559.78 2
 -4 6 30 3257.51 486.21 1
 -4 6 31 1106.32 358.3 4
 -4 -6 31 932.395 366.472 2
 -4 6 32 1038.61 316.94 4
 -4 -6 32 981.789 450.92 2
 4 -6 32 1206.18 362.918 2
 4 -6 33 2177.27 501.99 2
 -4 6 33 2572.88 484.12 4
 -4 6 34 557.612 310.274 4
 -4 6 35 5005.42 685.385 4
 4 -7 0 6144.58 752.592 2
 -4 -7 0 4621.76 625.544 2
 -4 -7 0 4988.74 505.89 3
 -4 -7 -1 17682.1 905.431 3
 -4 -7 1 17063.3 932.944 3
 -4 -7 -1 15533.1 1097.81 2
 -4 -7 1 16498.9 1131.64 2
 4 -7 -1 17774.9 1276.14 2
 4 -7 1 17597.4 1249.08 2
 -4 -7 2 1035.43 340.275 2
 4 -7 -2 1619.7 480.586 2
 4 -7 2 1250.37 440.136 2
 -4 -7 -2 727.306 298.029 2
 -4 -7 -2 900.118 249.805 3
 -4 -7 2 1274.83 307.568 3
 -4 -7 3 10032.9 757.99 3
 -4 -7 -3 10232.4 650.191 3
 -4 -7 -3 9882.12 886.088 2
 -4 -7 3 10350.2 922.599 2
 4 -7 3 10627.4 1001.91 2
 4 -7 -3 10299.3 984.078 2
 -4 -7 4 655.465 331.657 2
 -4 -7 -4 477.709 305.378 2
 4 -7 -4 638.491 351.609 2
 4 -7 4 518.65 364.044 2
 -4 -7 -4 140.065 151.347 3
 -4 -7 4 221.436 187.108 3
 -4 -7 -5 14068.1 702.206 3
 4 -7 5 13489.1 1116.53 2
 -4 -7 5 14101.5 907.985 3
 4 -7 -5 15129.6 1154.2 2
 -4 -7 5 13312.1 1060.5 2
 -4 -7 -5 11958.3 950.587 2
 -4 -7 -6 541.114 167.95 3
 -4 -7 6 1112.24 392.093 2
 -4 -7 6 762.36 291.161 3
 4 -7 -6 647.098 390.693 2
 4 -7 6 1364.91 414.087 2
 -4 -7 -6 883.106 304.182 2
 -4 -7 -7 6747.21 448.515 3
 -4 -7 7 6693.28 770.54 2
 4 -7 -7 6316.19 779.453 2
 -4 7 7 7719.42 648.571 3
 -4 -7 7 7379.94 710.028 3
 4 -7 7 7795.66 868.211 2
 -4 -7 -7 6999.39 743.172 2
 -4 -7 -8 1019.57 193.163 3
 4 -7 -8 1108.51 396.914 2
 -4 7 8 1440.24 300.37 3
 -4 -7 8 1110.86 311.577 3
 -4 -7 -8 939.077 289.068 2
 4 -7 8 1059.96 358.517 2
 -4 -7 8 1003.81 382.993 2
 4 -7 -9 6974.98 770.629 2
 -4 -7 9 7584.76 722.092 3
 -4 -7 -9 5757.11 659.609 2
 4 -7 9 8105.34 889.048 2
 -4 -7 9 7445.56 823.706 2
 -4 -7 10 579.413 293.646 3
 4 -7 -10 -95.6268 222.755 2
 4 -7 10 257.384 212.115 2
 -4 -7 -10 217.219 253.679 2
 -4 -7 10 83.9693 241.483 2
 -4 -7 11 11903.7 933.87 3
 4 -7 -11 11632.6 1035.82 2
 4 -7 11 12331.7 1109.24 2
 -4 -7 11 12546.2 1079.27 2
 -4 -7 -11 12888.7 946.299 2
 4 -7 -12 569.11 270.554 2
 -4 -7 12 1270.2 387.258 3
 -4 -7 -12 796.769 297.062 2
 4 -7 12 688.538 360.753 2
 -4 -7 12 1814.38 512.937 2
 4 -7 -13 8156.2 845.415 2
 -4 -7 13 6816.8 750.484 3
 -4 -7 -13 8210.72 740.055 2
 4 -7 13 8368.49 936.763 2
 -4 -7 13 7691.25 870.619 2
 4 -7 -14 477.864 345.837 2
 -4 -7 14 365.157 276.879 3
 -4 -7 -14 666.074 281.912 2
 4 -7 14 542.548 354.838 2
 -4 -7 14 977.172 416.036 2
 4 -7 15 14010.9 1183.62 2
 -4 -7 15 14387.6 1090.25 3
 4 -7 -15 13294.4 1102.79 2
 -4 -7 -15 13509.6 922.563 2
 -4 -7 15 14598 1184.71 2
 -4 -7 -16 580.174 270.529 2
 4 -7 16 420.317 393.6 2
 -4 -7 16 326.859 297.047 3
 -4 7 16 378.663 310.904 1
 -4 -7 16 938.307 373.382 2
 -4 -7 -17 14129.3 932.034 2
 -4 -7 17 13854.1 1173.92 2
 -4 -7 17 14525.7 1144.86 3
 4 -7 17 14368.2 1215.73 2
 -4 7 17 13992.3 1073.45 1
 -4 -7 -18 1110.16 299.102 2
 4 -7 18 993.896 433.136 2
 -4 -7 18 1852.27 506.36 2
 -4 -7 18 1305.98 394.117 3
 -4 7 18 1350.36 396.438 1
 -4 -7 19 10638.3 1049.87 2
 4 -7 19 8573.09 978.171 2
 4 7 19 7516.66 802.184 4
 -4 -7 19 8610.26 911.951 3
 -4 -7 -19 9736.98 768.402 2
 -4 7 19 7311.49 772.761 1
 -4 -7 -20 1729.24 344.111 2
 4 -7 20 2386.82 567.283 2
 4 7 20 567.96 316.81 4
 -4 -7 20 1501.27 482.627 2
 -4 -7 20 1127 356.55 3
 -4 7 20 1147.5 394.388 1
 -4 -7 21 10553.9 1065.75 2
 4 7 21 8854.87 866.295 4
 -4 7 21 8531.99 774.204 4
 4 -7 21 11569.7 1103.8 2
 -4 -7 21 8898.23 956.789 3
 -4 7 21 8427.97 832.349 1
 4 -7 22 431.031 300.228 2
 4 7 22 500.197 276.536 4
 -4 7 22 452.284 281.391 4
 -4 -7 22 549.862 359.102 2
 -4 -7 22 955.852 395.53 3
 -4 7 22 -5.07729 202.115 1
 -4 -7 23 10265.2 1062.25 2
 4 -7 23 8694 995.12 2
 4 7 23 8257.03 853.48 4
 -4 7 23 7979.57 756.59 4
 -4 -7 23 9632.57 998.261 3
 -4 7 23 9563.52 893.065 1
 4 -7 24 1082.28 470.332 2
 4 7 24 728.599 296.155 4
 -4 7 24 1524.71 399.2 4
 -4 -7 24 1181 457.729 2
 -4 -7 24 1148.4 439.958 3
 -4 7 24 815.549 333.729 1
 4 -7 25 6776.74 903.366 2
 -4 7 25 6474.47 704.836 4
 -4 -7 25 7815.17 950.085 2
 -4 -7 25 7566.34 939.584 3
 -4 7 25 7293.89 779.244 1
 -4 -7 26 835.869 474.055 2
 -4 7 26 383.736 243.854 4
 -4 7 26 786.605 324.508 1
 4 -7 26 -12.4418 316.596 2
 -4 7 27 4009.27 572.231 4
 -4 7 27 3672.41 559.852 1
 4 -7 27 4670.3 757.195 2
 -4 7 28 -177.363 244.588 4
 -4 7 28 -137.154 225.292 1
 4 -7 28 372.097 335.953 2
 4 -7 29 1850.53 500.246 2
 -4 7 29 1288.99 395.729 4
 4 -7 30 -318.32 327.115 2
 -4 7 30 -29.6665 239.278 4
 -4 7 31 12352 1031.56 4
 4 -7 31 12343.3 1227.25 2
 4 -7 32 621.688 317.036 2
 4 -8 0 1172.07 497.304 2
 -4 -8 0 1256.81 455.117 2
 -4 -8 0 1626.73 382.362 3
 -4 -8 1 7475.68 849.989 2
 4 -8 -1 7907.33 942.109 2
 4 -8 1 6993.91 890.452 2
 -4 -8 -1 6288.85 776.708 2
 -4 -8 1 6926.12 648.429 3
 -4 -8 -1 6804.85 609.777 3
 -4 -8 -2 907.015 281.829 3
 -4 -8 2 1225.54 336.851 3
 -4 -8 2 960.894 364.78 2
 4 -8 -2 977.629 436.033 2
 4 -8 2 1517.7 498.963 2
 -4 -8 -2 684.775 332.211 2
 -4 -8 3 5578.64 602.828 3
 4 -8 -3 6693.08 856.26 2
 -4 -8 -3 7441.58 831.339 2
 -4 -8 3 6446.32 803.387 2
 4 -8 3 6402.06 862.726 2
 4 -8 -4 53.0208 275.378 2
 -4 -8 4 382.59 261.874 3
 -4 -8 -4 -15.4109 219.259 2
 4 -8 4 317.599 264.25 2
 -4 -8 4 -72.0411 234.239 2
 -4 -8 5 3386.01 481.045 3
 4 -8 -5 3763.51 663.639 2
 -4 -8 -5 4044.1 616.103 2
 4 -8 5 4464.02 717.025 2
 -4 -8 5 3817.57 631.31 2
 -4 -8 6 233.671 259.676 3
 4 -8 -6 77.5673 283.216 2
 4 -8 6 485.474 337.367 2
 -4 -8 -6 265.809 306.59 2
 -4 -8 6 171.005 321.997 2
 4 -8 -7 -251.076 278.755 2
 -4 -8 7 210.03 259.204 3
 -4 -8 7 115.924 235.72 2
 4 -8 7 341.453 303.134 2
 -4 -8 -7 278.179 282.495 2
 -4 -8 8 707.969 289.093 3
 4 -8 -8 918.434 424.987 2
 -4 -8 8 745.779 328.299 2
 4 -8 8 607.588 368.203 2
 -4 -8 -8 22.6582 233.505 2
 4 -8 -9 2305.66 507.834 2
 -4 -8 9 1010.39 279.154 3
 4 -8 9 1696.35 547.461 2
 -4 -8 -9 1266.58 368.19 2
 -4 -8 9 942.141 365.762 2
 -4 -8 10 -47.7047 247.008 3
 4 -8 -10 617.048 336.769 2
 -4 -8 10 -150.202 228.399 2
 -4 -8 -10 131.24 199.36 2
 4 -8 10 166.904 248.754 2
 -4 -8 11 1.29743 196.94 3
 4 -8 -11 365.935 284.145 2
 -4 -8 -11 -106.398 240.671 2
 4 -8 11 132.101 286.004 2
 -4 -8 11 279.356 331.978 2
 4 -8 -12 241.832 241.431 2
 -4 -8 12 296.954 246.397 3
 -4 -8 12 -120.285 242.594 2
 -4 -8 -12 273.577 269.326 2
 4 -8 12 210.294 230.499 2
 4 -8 -13 1348.78 473.696 2
 -4 -8 13 1071.44 341.015 3
 -4 -8 -13 1268.01 352.152 2
 -4 -8 13 743.377 260.777 2
 4 -8 13 989.968 410.797 2
 4 -8 -14 1132.05 414.412 2
 -4 -8 14 1818.32 449.979 3
 -4 -8 -14 1951.41 435.857 2
 -4 -8 14 1428.98 380.602 2
 4 -8 14 926.27 377.839 2
 -4 -8 15 2605.24 536.247 3
 4 -8 -15 1751.18 464.103 2
 4 -8 15 2817.7 651.488 2
 -4 -8 -15 2220.86 461.798 2
 -4 -8 15 1945.12 515.159 2
 4 -8 16 887.087 409.779 2
 -4 -8 -16 121.304 196.459 2
 -4 -8 16 709.393 331.804 3
 4 -8 -16 632.323 402.931 2
 -4 8 16 934.422 388.445 1
 -4 -8 16 783.107 382.004 2
 4 -8 17 5847.36 854.145 2
 -4 -8 -17 5452.77 656.748 2
 -4 -8 17 4246.71 638.434 3
 -4 8 17 6590.72 817.779 1
 -4 -8 17 6429.84 885.943 2
 -4 8 18 755.458 316.851 1
 4 -8 18 192.669 397.03 2
 -4 -8 18 274.416 264.418 3
 -4 8 19 2338.41 483.378 1
 4 -8 19 2627.97 679.464 2
 -4 -8 19 2492.98 570.339 3
 -4 8 20 438.036 313.972 1
 -4 -8 20 843.74 389.137 3
 4 -8 20 294.2 356.43 2
[truncated: 677,534 more chars]
